# Supplementary material for: A One-Component Patchy-Particle Icosahedral Quasicrystal
Source: ACS Nano. 2025 Apr 1;19(14):13714–22. doi: 10.1021/acsnano.4c14885 (PMC12004934; doi:10.1021/acsnano.4c14885)
Supplement: Supplementary file 2 — nn4c14885_si_002.zip [file nn4c14885_si_002.zip]

Archive with 12 entries (12 files):
- coords-10P-s0.25.xyz
- coords-10P-s0.3T.xyz
- coords-2R.xyz
- coords-7P-e1.0.xyz
- coords-7P-e1.2.xyz
- coords-7P-e1.4-WT.xyz
- coords-7P-e1.4.xyz
- coords-7P-e1.6.xyz
- coords-approx.xyz
- coords-qxtal.xyz
- plot-approx.tcl
- plot-qxtal.tcl
