# Supplementary material for: A One-Component Patchy-Particle Icosahedral Quasicrystal
Source: ACS Nano. 2025 Apr 1;19(14):13714–22. doi: 10.1021/acsnano.4c14885 (PMC12004934; doi:10.1021/acsnano.4c14885)
Supplement: Supplementary file 2 — nn4c14885_si_002.zip [file nn4c14885_si_002.zip › coords-10P-s0.25.xyz]

       82679
Lattice="***** 0.00 0.00 0.00***** 0.00 0.00 0.00*****" Properties=species:S:1:pos:R:3 Time=     1.
C1         16.10616011     -2.65412119     -7.50761666     -6.07447007
C1          6.04034780      7.44037664     13.85675312     -5.67091404
C1          5.70239795    -13.53952735      5.11497435     -5.91878795
C1         -5.18366594     -1.89062308     -8.19331953     -5.59862898
C1         -7.41479490     -2.63748422     13.25266530     -5.73897676
C1          9.68824865      5.90302637     12.27535682     -5.81346151
C1         -8.21950492      4.89839327      1.44047008     -4.75621808
C1          8.03890094      2.88879285      4.18033027     -5.42228453
C1          0.28315259      6.80471317    -13.28401305     -4.47534493
C1          9.29445106      4.32782376     -5.03346408     -6.02507024
C1        -13.42823187     -4.61650357      8.11554024     -6.28705832
C1          9.72310641      1.67110484     -2.52309223     -6.28412389
C1          8.14073798      4.67358364      4.12439765     -5.44812202
C1          1.44495708      4.84272994     13.84312794     -4.01910311
C1          7.27224557      2.37157333     14.85410063     -5.94444625
C1         -8.33622712      2.39610870    -14.30981801     -6.12218965
C1         -2.95747739     -5.15661551     -2.61596481     -2.13332754
C1         -0.03169510      2.60515700      4.07982829     -4.37358491
C1         -4.98386734     -6.26980365    -13.21526970     -5.66401377
C1         -6.56598148     10.77996475     -1.65884707     -4.77785954
C1          3.90695271      7.19562251      0.02484340     -5.92719687
C1        -16.57906798     -3.67393625      4.03571537     -5.99032584
C1          3.41269572     -0.40313125      4.06716021     -6.18851832
C1        -14.71834768      3.45628324     -5.14373455     -4.75566787
C1          2.26439419      3.53037050      8.74792822     -6.29273487
C1         -2.07584570      7.49144080     15.39807221     -6.31256944
C1         -4.92204143    -16.50711421     -6.54168814     -4.89619790
C1         -4.71864161    -14.32921101     -1.43876758     -5.99360609
C1         -5.19785759      2.99737963      8.77753072     -5.20698854
C1         -7.73579016     -2.87516744      8.18117040     -6.18589798
C1          5.06847327     -8.24971848     -8.10590694     -4.62192361
C1         -2.46101893    -10.61085392    -17.24082619     -5.11266370
C1         -0.90055492      1.87317049     -5.00466940     -3.99489309
C1          4.01586153    -14.02666063     10.78387723     -6.17919413
C1          1.35727849    -14.49151089     -6.53610972     -6.34597227
C1         -3.27656495     11.40251022     -2.53263727     -5.34363743
C1          9.63243981     -1.94166551     -5.97108837     -6.01933977
C1          2.21635598     -2.41098192      3.12084044     -6.08916506
C1        -10.85944724      1.28776392     12.19732557     -5.50164621
C1         13.56896711     11.55255347      4.65403446     -6.33562145
C1         -8.19604829    -16.45134695      3.18435223     -5.93661352
C1          1.94462510     -1.55234833      7.22714223     -5.02983533
C1         -6.24802919    -16.26543899     -3.98312584     -5.32364761
C1         -5.26478208     -9.63330572     -2.45938215     -6.02443567
C1          1.07612134     14.05588975     -0.02909816     -6.18251391
C1        -12.32943980     -1.28941107     11.68597845     -4.98725185
C1          2.06975370    -19.92356023      1.14351118     -4.95338931
C1         25.06331662      1.91932720     10.16397242     -4.82195072
C1         -4.87995337     -3.94686579    -17.92990847     -5.10582019
C1          8.63164020    -11.62150272     -7.48008034     -5.05599328
C1         -2.35309823      6.86621841     -2.55837891     -5.99194939
C1        -17.07528179      2.27445219     -2.60549419     -5.75210293
C1          6.21620802     -9.12876066     -1.50550260     -5.47304264
C1         -0.82948905      5.49188133     16.36461928     -5.08258063
C1         -3.05286995      4.47822343     -6.60277120     -4.58633225
C1          6.97417490    -10.76850585     13.89873089     -6.34132579
C1          3.96359247    -15.93034461      1.63786064     -4.84061654
C1         -7.22719045     -8.15697261     -7.51127853     -5.90428526
C1        -11.85472157     -9.52532528      1.57445234     -4.83816504
C1          1.21420117      6.80033196      3.19742769     -6.00550465
C1          5.37914492     11.53109052    -10.71748943     -5.76132799
C1         -4.97342258      8.83215189    -11.68566192     -4.85584714
C1         14.70801538     -0.11579073      3.59475730     -6.16006092
C1        -10.31372194     -4.67927060      4.09421940     -3.49917951
C1          7.07688562     -1.95746730      4.69070421     -6.29863944
C1          3.37914975     -6.29024391     15.38345794     -6.17262412
C1        -14.62923989      4.08947852     10.68689083     -5.96208955
C1         10.77658322    -15.46117920      0.66907432     -5.92343503
C1         -2.44570456    -13.43710401     12.35523659     -5.51208267
C1         -3.97629199     -8.62857687     13.30042216     -5.86973740
C1         -9.45675565     -4.16475234     -6.62020662     -5.96817868
C1          4.32038823     -1.01958825     -0.99742609     -5.84150265
C1          2.92286793     -2.94152729     12.87043385     -5.94682595
C1          0.06246178    -18.35106791      7.19759914     -5.21573489
C1         11.21166159      5.81856098      5.64899905     -4.38699674
C1        -10.61114714    -16.44415646     -6.61664102     -5.96832846
C1         11.93226323    -15.08753123      4.21282426     -5.96588632
C1         -6.56110932      1.50026239     -0.97158110     -5.23718775
C1         -5.69688882     11.26056317    -10.30049552     -5.47391642
C1         -1.59698005     -5.18807000      1.61424420     -6.25337921
C1          0.43944611      6.28405798     -1.04640724     -5.20750106
C1          1.60399917    -15.34308898     13.38174195     -5.77560678
C1         -1.91403505    -12.06892237    -12.56671268     -5.11616688
C1         -2.64521105      5.35696899    -10.73708399     -5.65391960
C1        -16.61854457      2.54070035     -3.58902124     -5.79720471
C1         15.03553371     -1.21077179     -7.49306662     -4.19220677
C1         -4.66579804    -14.44211041    -10.65153443     -6.18130016
C1         -8.05420794     -0.81409148     12.19995254     -5.89305689
C1         11.15623152     -2.04771548    -18.22020416     -5.97337997
C1          8.18240417      9.43558932     -5.09794843     -6.33030859
C1         14.74575376     -5.28614427     -4.97608596     -5.72775258
C1        -10.45582826      8.24496309     13.75813372     -4.59985558
C1          8.13098920    -11.21518167     -9.99188192     -5.67829941
C1         -2.90354815      3.84191183      5.54265403     -5.85413955
C1          3.57854401      3.30900188    -10.74876687     -5.08590401
C1          2.75762620      6.82770400     -9.13872145     -6.00650715
C1         -0.42756410     14.04421732     -2.53753559     -6.19691573
C1          6.39225834     -1.76950872     16.36921375     -4.63821436
C1          6.86616064     -5.91542090    -17.26380668     -5.74777299
C1          8.00893395      9.75294753    -10.04948730     -5.11591290
C1          4.99361375     -5.14089395     12.21244426     -5.99994651
C1         -4.41399166      2.48188331     10.69910321     -5.17702780
C1         -7.78453289     11.72808023    -11.71598071     -4.16166070
C1         -7.62950233     -1.84372860    -12.24165943     -6.20396525
C1         -5.63041094     -8.17739281    -10.70939987     -5.51441413
C1         10.54793685     -9.69291235      8.27554403     -6.06618824
C1          9.87089652    -11.80911523     -9.99536953     -6.26361068
C1         -6.47859750     -2.69571233     14.79008581     -5.12219654
C1         -4.93332806    -18.89540432      3.49865479     -5.52448478
C1          4.61992020     12.57116607     -5.08038005     -4.84877904
C1        -14.85900387     -8.11452863     -8.54000868     -5.86614049
C1         -8.63591384     -6.64547888     -5.98237213     -6.16520803
C1          5.21408095    -15.47024866     -1.51520432     -6.18461300
C1         -2.53830712      7.83302492     10.70102591     -6.18811384
C1          3.26405073      8.33147865     13.80464172     -6.00124290
C1         -0.21343027     13.43862041     -8.62377335     -6.23138101
C1         -5.25626457    -14.42201540      1.06580308     -5.69188790
C1         -2.57623002     -1.86888305    -18.85127601     -5.91755165
C1        -14.63821818      2.14208724     -7.63145210     -4.69988492
C1        -13.56972293      3.62946245     10.61054457     -5.33659178
C1         12.49827074      4.94716519      3.16921785     -5.66663869
C1          3.05276903      5.92517963     10.69942156     -6.00101722
C1          4.39195167    -19.36330069     -5.00457533     -5.94929866
C1         -8.69609622      6.32836582      2.42523791     -6.24387758
C1         11.13682549      9.18834563     10.69546054     -6.09145292
C1          1.58057562      7.80819189    -10.10920065     -6.15527147
C1         -2.49854646    -16.44211204      6.67798762     -6.08971963
C1        -10.31431292     -9.51865436      0.66627792     -3.29427540
C1         -0.92431541    -16.51139376      9.20999233     -6.42002724
C1         13.84262189      9.45351478     -5.04878278     -6.16977001
C1          2.55969638      7.49185649      8.14490234     -6.13842877
C1          3.50470443    -11.19038596      9.73588844     -4.54824623
C1         -0.58413092    -11.50411456    -13.19001399     -6.02402257
C1         -7.84834381    -15.56567487     -0.86384077     -5.26711572
C1         -1.92105859     -0.05777814    -15.81847506     -5.66208689
C1         -1.67290611     16.01441356     -3.49632902     -5.63622879
C1        -11.91284139      8.50705767      9.64796699     -6.11647423
C1         -2.41026570     -0.01072896    -13.15848059     -5.87063958
C1         -2.91636572     -0.91383706     -9.11744388     -5.36446273
C1         -0.07896534     -9.97347244      4.08315073     -6.10856226
C1         -4.05706017      6.28656658     -2.53349672     -5.86866595
C1         -8.98985172     -5.65667341     -1.96700537     -6.24820712
C1          5.23380134     14.00859603     -2.57891768     -5.78256499
C1        -15.03689809      5.56902183     -1.01034860     -4.70471146
C1         -9.24808456      1.64262214      9.60821523     -5.35905651
C1         -2.46057047    -16.41585280      0.97833555     -5.91859547
C1         10.77467391    -12.45537200      0.79356165     -4.37889269
C1         -0.66334365    -13.06435296    -11.63941922     -5.95808449
C1         -4.79888865     -6.15210853      9.13866602     -4.43280149
C1         -5.70863907     -8.14752553     -5.03492452     -6.46299432
C1         -7.61079088      1.12968712     -6.62724454     -6.26449617
C1          6.94033131     13.40526785     -2.57125279     -4.59873427
C1         -3.66458390    -11.40062641     -9.07788900     -5.46282639
C1         -1.41070386     -1.53798086    -18.87999374     -6.17479186
C1        -15.50777467      4.04945888      2.05349195     -6.08998492
C1          7.33782740    -12.49407594     -4.93286894     -4.52587950
C1         11.12258774      1.39729843      1.67366389     -4.53832813
C1         -1.60060941      4.51075957     16.39421052     -4.88228812
C1         -9.23690808     -8.99093011      1.02239613     -1.43539108
C1         -6.82687383      0.11362079     18.77972698     -4.68869298
C1        -10.80464276      3.10788863     12.17803704     -5.69547860
C1         12.79481372      9.08199676     -5.06842636     -5.56782583
C1         11.03724004      1.34911168     10.75329213     -5.58149913
C1         -2.73952042     -4.36592390    -19.86591310     -5.79060697
C1         -7.03057545    -16.82896900     -2.51278030     -5.11369132
C1         -0.93498170     -7.22532456     -4.00411286     -5.89821102
C1          9.76169637      5.31512688     13.17410966     -5.47887626
C1         10.04599074      1.39632189      9.28539889     -4.26773631
C1        -12.19883944      1.51430415    -10.16601901     -6.34713757
C1          7.14425062    -11.99489171     11.41915339     -5.39564149
C1        -12.93928851    -12.12148259      1.54041705     -5.63413304
C1         -2.37487390    -10.62383014      3.14989696     -5.47845263
C1         -1.68751379    -14.02009256     10.77555918     -5.69629595
C1         -8.70514838     -1.70409475      6.61051491     -6.08968033
C1          1.35542326     11.22997408      7.22221193     -4.43343135
C1         -6.01579196     -2.25719822     19.49602228     -5.70395408
C1         -7.05335573     12.22069968    -13.33320593     -6.26085158
C1          9.28790465    -10.70241111     -7.45912531     -6.29755565
C1          4.34181125     -2.87075489    -15.63062036     -5.57411847
C1         -4.76276132    -17.41631232     -1.43370799     -5.64164804
C1         -6.42611572      2.09882461      3.50746390     -6.24189650
C1         17.11192347      2.21617067     -2.45830049     -5.08347475
C1        -15.64534175     -9.64835907     -0.05345628     -5.49716505
C1          5.46255858    -14.43938611      9.15577896     -5.05590313
C1         -0.94681083     15.56323049     -5.12418111     -5.32644081
C1         14.42305546      3.69208616      4.08989421     -5.66225056
C1         -0.87862561      0.60425918      1.52340306     -5.41527016
C1          5.88544678    -13.05591742     -0.89997108     -5.58411860
C1        -12.45912783     12.19976737     -2.64902651     -5.73585657
C1         -9.87754409      7.31040396     -7.62159829     -4.71453706
C1         -2.24712085     -6.38823339     -4.99386024     -6.16555364
C1          6.46478103    -17.88474797      0.14130314     -5.57986530
C1          2.72193396     -5.99423531    -12.56875749     -6.29696809
C1         -6.51239229    -10.47607495      5.69674771     -6.20576223
C1          5.14658004     -1.03145958      9.67353091     -5.96438002
C1          4.41257489     -6.46257939     -9.11325892     -6.10330746
C1        -10.66022379      9.37678738      7.16806668     -5.68044297
C1        -12.02183480    -10.11519978      0.57555809     -5.14626829
C1        -11.41974138      7.05639162      3.00698984     -5.59661929
C1         -6.52602826      1.52701018    -10.17605003     -5.74928910
C1         -5.27290405      0.55959855     -9.14404975     -6.02565580
C1          6.27913649    -10.98027080     -5.04981838     -5.63930812
C1        -13.74651422     -9.56440769     -5.11202680     -4.37502897
C1         -1.23335941     10.27235860     21.35171023     -5.66276677
C1         11.57311684      4.34266939     -4.70663754     -1.32243464
C1         11.50016231     -9.13623065     -1.14140184     -0.69203055
C1         -0.11542567     14.95579767    -10.13406692     -5.99143971
C1          9.55117036     -2.47312599      0.10037052     -5.53734557
C1          6.57703614     -9.32047859     14.94207494     -5.82467943
C1         -7.83464606    -11.43016154      2.47607350     -4.44622381
C1         -4.69416688     -5.18652148      0.07215983     -6.03075638
C1         -7.66417033      2.99693621     -6.73452935     -5.19992771
C1          0.91224833      4.53456893     16.97981814     -6.10024245
C1         -1.37989571     -2.76401699      2.48374386     -5.30860980
C1         15.17942672      1.33997973      2.55651114     -5.88416854
C1         -9.84331758     -9.23941318     -2.52143368     -6.19054065
C1         -5.84621087     -3.93469570     -2.54859246     -5.95391379
C1        -12.12892463      3.97914634      5.63211913     -5.77499047
C1         10.26086381    -15.14394477      5.10461069     -4.95764740
C1         -7.72636042      4.94382548     13.68692773     -5.98885309
C1         14.49691998     -2.60423265     -6.51127679     -6.15380201
C1        -13.15571656     -8.61029440     -1.59475971     -6.23057965
C1         -0.46254434      3.07944717     10.59401060     -4.87772411
C1          1.11513113      9.89215449     12.20010329     -5.48681556
C1         -8.36436974     -3.84186199    -15.77811924     -5.36799186
C1         -9.77093286     -1.47840886     -5.96554706     -4.04569463
C1          4.74353939     -5.46291367      7.28242169     -5.30770008
C1         -2.54221303     10.75325149      1.42604624     -3.74975726
C1         -7.41662547      8.49622856     14.69417774     -6.01630121
C1         14.59755947      8.19482697     -0.91348620     -4.87156424
C1        -17.68786103     -8.20344575     -1.57806428     -5.77839622
C1          9.92695148     -7.02719744    -15.67742271     -6.47705960
C1        -16.00596764     -1.12445025     -2.52129014     -6.32673113
C1         11.45027539     -2.59233919    -11.62513019     -4.97848423
C1          5.18186020      3.21924979    -11.70446270     -5.24884236
C1        -14.40921515     -7.68868108      0.91694306     -5.95719618
C1         -6.76321161     -1.77830125      4.05469017     -6.13865416
C1         -1.33568938      9.86954667     -0.98976486     -6.35963471
C1        -13.74042281      1.55014498     -9.16812213     -5.95914684
C1         13.69579922     -3.23440722     -8.50682938     -5.83859253
C1          6.80074812      6.79529108      6.61767989     -6.40601104
C1         -0.39674951    -18.76720357     -0.89748266     -5.09940001
C1         11.14715758      2.82095696      9.14960285     -4.24689759
C1          3.29328954      5.34669955     -0.96659154     -6.35771630
C1        -11.82292224      3.05453635      4.96587762     -6.07588820
C1          1.41059845     -9.69623119      2.55091172     -5.55272269
C1          0.26010396      0.76953407    -18.94375525     -6.13080301
C1         27.66347414     -5.97476199      7.34616857     -3.48694154
C1          4.00165507     -4.98764815    -17.27329508     -5.97806531
C1         -9.78469159     -3.22959524      3.07876216     -5.99444086
C1         -4.57126862      4.45739484     -9.19328667     -5.40139909
C1          7.21014503    -12.11064978      0.06165841     -6.11336535
C1         -1.68870957      5.37683039     -7.00512679     -4.52192027
C1         12.45510144      1.95556553      3.16159636     -5.86245323
C1        -10.62192812     -3.21171626     -4.07706557     -5.80465597
C1          3.03223647      1.13048756      1.60077321     -5.68799405
C1          0.22596970     -9.10008133    -18.22366554     -5.27141747
C1          6.97639597     -6.65171845     13.86554517     -6.36013930
C1         13.85283564      5.82026062      4.08891048     -5.58465683
C1        -13.30004343      3.05733724     -6.69627560     -6.16047335
C1        -11.87496728     -6.65346183      1.53122847     -4.98941163
C1         -6.03322869      2.90875609     -4.11701577     -4.69289016
C1         -7.68189194     -7.81975692     -6.54234867     -5.39912640
C1         -1.39390685     -2.81920801     -0.93935845     -6.34493954
C1        -14.34316936     -6.56930648     -6.10030854     -6.10367342
C1         12.49830631     10.06933459     -0.94316338     -5.64162181
C1         11.87935877     -5.83213946      5.82827699     -5.63536677
C1          4.12313662    -15.30336152      8.26431963     -6.09886900
C1          4.54644796     -7.89849070    -10.62689043     -6.10573590
C1          2.57888490      1.51402521     -0.96938989     -5.31240778
C1         -6.39917453      6.81864756     -3.58618607     -3.63700398
C1        -11.08976054     12.24872445     -5.19337374     -4.79993153
C1        -12.65322514     -4.17744584     -6.01926594     -4.96642220
C1        -10.32709651     -1.74314911      9.76457483     -6.03478120
C1         16.43757932      5.77156314    -10.00100413     -5.13852015
C1          9.47192531      4.81974377    -13.27708306     -5.24002537
C1         -3.23033273     -5.14756393      8.13102645     -4.82364511
C1          6.16442564      3.16495549    -15.74373668     -6.10819943
C1          7.03893632      2.93084412     13.83931355     -5.19955382
C1         -6.05856127     -1.84472750    -13.20239424     -5.99044458
C1         -5.99867861     -5.38485323     -1.04110311     -4.61378537
C1          3.24496672    -10.62184305     -2.56378979     -5.61424497
C1          0.98913145      9.24342791      5.55578742     -5.48713886
C1        -14.08657710    -11.56516493     -1.00107570     -5.93206842
C1          8.09214599     -8.20165060     13.94116850     -5.36136662
C1        -17.88946435      6.51337168      2.36062215     -5.73688672
C1          7.95671402      8.57027207    -10.04115642     -6.04245682
C1         -9.01048366     -8.61796068      7.12153164     -5.86429796
C1         -0.61937219     -8.19639129    -11.67931594     -6.01981703
C1         -7.48338554      2.40335861     -3.45560249     -5.74040636
C1         10.14657212    -14.51444596      4.13986081     -4.93882736
C1          7.91659704     -4.36926416    -17.18941086     -6.66590077
C1          8.50656851     -8.23395461     12.37768562     -5.31919326
C1          5.02716289      6.21841387     12.20139421     -4.82929907
C1         -3.66992038     -9.59570720      9.13496992     -5.99757883
C1         -8.36332649    -15.90728416      0.07964146     -6.08980973
C1          1.07006213     -5.79228415     -5.96337451     -6.05757542
C1         -0.25110422      6.55661504      8.11961866     -5.35206632
C1        -12.68922537      4.94183408      2.11058760     -4.88250181
C1         -2.04156487      9.32183558      9.68790571     -5.71810824
C1          3.28716237      8.33563662    -10.10763122     -6.26060049
C1        -11.11411442     -5.17894319      9.17279523     -6.05633127
C1        -14.91063511      5.03935317      5.59719915     -5.38124786
C1          8.08521846      4.01566188      9.82230107     -6.09117054
C1          9.60357510     -9.68179212      3.28385583     -5.18350897
C1          7.03657021     -9.72105478     -0.86117082     -4.85864003
C1         -0.52445255     15.92023961     -6.10009734     -5.08604981
C1         14.24668501    -10.64450453     -4.95602266     -3.45966062
C1         16.79873695      6.18380251     -1.89501869     -3.69234784
C1          8.79162325    -15.16540608    -10.06054724     -5.48085564
C1          0.80394746     -9.19673793     14.82916216     -5.67112716
C1         -8.00239902      5.17218313     12.15655609     -6.13570418
C1          9.46134718     -1.12966768    -18.82079674     -5.68594456
C1         10.55565092      5.79657390      8.25857194     -4.96973217
C1         -4.59274420     -4.87423665     -5.11486800     -5.93978506
C1          0.09481388      9.33538577      9.73982506     -5.34232852
C1          9.58380158     -6.65543875      8.93099457     -5.88604419
C1         14.98642710      0.71714234     -3.99083711     -3.86137499
C1         -2.02311178     -3.38562610    -19.80692086     -5.69153841
C1         -7.67723264     10.80390926      8.05099588     -3.69861493
C1         -1.79604601    -10.57237594    -14.14739340     -6.54005575
C1        -12.27398381     -6.17158915    -10.12895862     -5.37273947
C1        -11.68199003     -6.28888781     -9.20965738     -5.64008093
C1         -4.23369239      6.47803296    -13.34924514     -5.59691322
C1         10.57054821     -0.04176290      8.22961928     -5.95426318
C1         -5.76956959     -8.01219445     13.19279883     -6.28114197
C1         -8.60920171    -10.07559364      9.65936867     -4.30405064
C1          2.81136041      9.88174201      0.01955509     -5.56094340
C1         10.47158361      0.49066964     -7.53907972     -4.92590302
C1          5.29733232      9.80396981      9.78669779     -6.16252343
C1         -3.96647981    -16.43300010      7.61966871     -5.73652893
C1          4.40898216      3.75144256    -17.93828837     -6.11999147
C1          9.84425182     -7.76768195     -6.55503953     -6.06951586
C1         -7.36777957    -13.30418277      0.31084135     -1.04266061
C1         -3.45384585     -4.29327430      8.76712727     -3.95152773
C1          5.28121346     11.64554131      4.03358652     -4.76364379
C1          5.26588310     -5.31974508     13.82950679     -4.73592927
C1        -10.98315109      5.51962754     -0.02207932     -5.99219690
C1         -6.13520537      1.15443285      5.01364359     -6.27638696
C1         -6.35328527     -8.70593340     -9.12295696     -3.58700647
C1         -3.02128852     -0.43856562    -17.91318839     -6.01794708
C1          9.58615301      4.79182584      6.63139717     -4.90158164
C1         -6.72943517    -12.96087046    -10.04550229     -4.73765892
C1          9.29949800      4.28177264    -14.17973949     -6.14295693
C1          1.30894700     -4.34556434    -13.18710395     -6.12494216
C1         -2.87844004    -13.86416075    -10.58877175     -4.69554542
C1          4.70661541     -7.31159318     -4.05009527     -5.89246904
C1         -8.19949628      2.96837215     -4.10224489     -6.13584187
C1          9.07866004    -16.12207022     -8.48534387     -5.91898659
C1         -0.98985035     12.60307729      4.04599504     -5.93316527
C1         -0.24258638     -4.83551489      5.67545909     -5.37825500
C1         -4.01362346    -13.43190731     -1.47667182     -6.22511607
C1         -9.44766484      8.72323153     -8.53898689     -4.53744959
C1         -3.16884876     -5.16934469      2.58021702     -5.24874949
C1          8.20855529     10.70803092     -1.55696445     -5.00126489
C1         -3.61019905     11.75863034     -5.15760998     -2.74957367
C1         11.99831609      3.48888489      4.13999398     -6.15477582
C1          9.31453308     -7.59635156      1.65943694     -6.02857448
C1         12.45884645      5.23903059     -0.94342420     -5.53586683
C1          6.34598014      0.46802611    -16.34561912     -5.82008849
C1         -3.13113610     -4.05354276    -18.89449815     -5.51283080
C1         -3.99208789    -15.31478020      4.16093279     -5.08735877
C1          0.24813337    -19.34977111     -8.16835484     -5.63991442
C1          4.28076881     -2.85051000     -6.56825285     -5.35394880
C1         -1.67849904    -15.84690628      7.25318211     -5.93654010
C1          7.22357765     -0.64373933     14.79143831     -5.75281163
C1          8.83450073     -4.35986513     -0.91184390     -5.87885673
C1          3.40196649      1.39629238      9.66578726     -3.69702412
C1         -1.31710377     -2.37292771      8.73783080     -5.39977616
C1         -2.78908575      0.55756549    -16.34654268     -6.26715566
C1         -1.88422825     -7.24717313     -3.46185726     -5.25265838
C1          6.72180210    -16.84295122      1.67784049     -5.13362021
C1          8.07650072     -1.55621586      8.27796422     -5.93939860
C1         -4.04291166    -10.56080117      0.68457548     -5.21970106
C1          4.48576044    -12.59291126      4.18187741     -5.12930858
C1         -8.67018934    -13.01007890      4.07507984     -4.55455623
C1         -1.31828912      8.72249510      2.49707819     -5.20194779
C1         -5.37427414     -5.38151989    -14.79701083     -4.36756407
C1         -8.17113561     15.67098838     -4.17781511     -6.02635143
C1          7.67892343    -10.55928848     -0.90798061     -3.35472419
C1          1.41064426      1.05144965      4.68186146     -6.09733226
C1         -0.96917171     -4.19029648     16.35668192     -5.31725628
C1        -12.04201118    -10.12235828     -1.70304670     -4.16556437
C1        -21.01263143      0.26618995     19.74389567     -6.28585312
C1        -13.75676125      6.48623611      5.60190867     -5.11575188
C1          9.24191777     -0.95344126     10.78559120     -5.77350226
C1          6.75578472     -2.76930233      3.15890165     -4.23210884
C1          6.93016642    -12.64692053      2.56252215     -5.57091676
C1          2.92894599      0.03080382     12.88125658     -5.36665577
C1         -8.79528565      2.81823131     17.28923845     -6.31850872
C1          3.55457333    -19.80481517      5.72019123     -5.94515769
C1        -15.05110515     -2.17480197      2.41371440     -4.16827759
C1         -0.02150289      1.46363485      4.04224905     -5.94078927
C1         15.22669183     -3.44946987     -0.89499057     -5.48935616
C1         -0.84016892     -0.84720445     16.90469549     -5.32663348
C1        -10.80777703      4.98104321     -2.60390981     -6.06763867
C1          2.61733226      1.39451537    -15.68966116     -5.98940092
C1         -6.02991710     -4.19678378      8.23673841     -6.03587171
C1          8.44038253     -2.16672304      0.05706939     -3.99176041
C1          1.58323210    -18.28851830      4.23175332     -4.36059329
C1         12.93493908     -6.22081580      0.02226703     -5.80578469
C1         -3.01008400      1.46151506    -12.28107670     -6.24357577
C1          6.70912727     -1.62166641    -12.60491047     -4.95007474
C1        -11.26782171      6.41935025      0.53003098     -6.45606257
C1         -8.77805698     11.73296594    -13.33740605     -5.75662498
C1          4.02493788    -13.05282951      1.62116257     -6.29990438
C1         -9.83460186     -9.20031870      6.60036896     -5.86437992
C1          3.54443001      4.44197573     15.30954132     -5.33419006
C1          4.26992924      8.76417555      2.52106770     -4.11550767
C1        -11.39507550     -4.31928026      4.05053670     -4.89331151
C1          7.01250373     -7.36841452    -22.32873883     -6.13189010
C1         -7.21223272    -14.41005413     -9.10883138     -5.24876517
C1          2.55343895     -1.53406074     -6.61817198     -4.44555874
C1         -6.39871325    -15.88390256      6.61399201     -5.99467831
C1          2.65645286      0.91915658     14.79485145     -6.12555966
C1          0.60823865     10.74488720      3.11168955     -6.15103596
C1          5.41415991     14.54747339     -1.61890998     -5.15390814
C1        -15.76061300     -9.94232073     10.62497052     -3.74414075
C1         -4.00972653    -16.53111351    -10.69054964     -5.63095386
C1        -12.46977939      7.40401347      6.63937445     -5.21967527
C1         -4.59835148      9.41470942     14.73997601     -5.36060625
C1          5.73916766    -13.63678302     -9.68464325     -5.34258898
C1         -3.81455250      2.00481180    -16.32291288     -5.94516290
C1          2.08086531    -19.82534624     -2.42497642     -5.93122233
C1         -6.13663172      6.12053787     16.29306048     -5.81956365
C1         13.85385243     12.47407643      4.01423711     -5.91075924
C1          0.02879822     -3.37944784    -16.41402568     -5.82435760
C1         -4.63421139      5.06046749    -10.13531783     -3.19255199
C1        -15.25979883      1.24645186     -7.63646962     -5.57092896
C1          0.78506679      2.02107272      4.69237261     -5.88333102
C1          4.80938312     -4.34553548    -13.15636913     -5.45159765
C1         -9.97600518     -3.88210267    -14.80472615     -5.86230481
C1          9.22966140      1.95562527     10.73258658     -5.06039352
C1         -1.17411296    -14.50953658     -8.48473706     -6.06356425
C1         -2.36537745     -0.87791667      3.09864561     -6.04550116
C1        -17.79273327    -11.17479091      4.07321218     -6.35759892
C1          4.81743433     -0.63369209    -13.16507105     -6.22255969
C1         -6.94858237     -4.28205487     -2.55518523     -6.14757330
C1          1.85129379    -16.00215223    -13.19166549     -6.12756957
C1          0.85782705    -14.17169218    -14.66108569     -4.84787159
C1          3.18664909     -7.33086050    -15.74472165     -6.23965128
C1        -14.62045916     -2.57905720     -4.08269264     -5.93885366
C1          2.07512987      7.41159107     -7.63014123     -5.00404547
C1        -11.21766995     -6.62055373    -10.14957258     -5.39065431
C1        -13.29121959     -6.20715209      3.03215517     -6.31099079
C1         10.58399333      5.88101358      2.63818530     -4.31897008
C1         11.18210831      2.87720099      5.72537737     -4.86867388
C1         -7.22911165     -3.28638130      1.51975517     -4.83237871
C1          4.53632751     -1.69563542    -18.24197467     -5.83244057
C1         -4.85056339     -2.73685980     -6.63881270     -5.34819727
C1          6.91437066      9.69074975     -6.02117960     -6.18500888
C1         -4.85915632    -12.88216827      0.04764864     -5.17413719
C1         -1.64498389     -3.31554747     16.32134834     -5.16365792
C1        -11.92718073     -2.31668726      7.49721877     -3.65758616
C1          2.01688007     -3.45879556    -18.81752354     -5.62964420
C1        -11.56726442      5.52170513      8.16116020     -5.29177275
C1          3.83054889     -7.33554130    -12.54731463     -4.89204547
C1          1.03600212    -10.65349041     -2.49812211     -5.07320181
C1         -2.46252742     -5.66516038      6.62735752     -4.66685732
C1          7.67950005     -0.43858194      1.56586500     -5.97229627
C1         -5.32470424      0.55568028     -0.04344792     -4.99968099
C1         -2.43232628      1.44861576     -9.07499983     -5.62176177
C1         14.00267811     -2.90901003     -3.45591133     -5.18505271
C1         -1.81438359     -1.32389845     -3.45212835     -5.47020894
C1         -1.74445990    -15.91087315     -1.87009399     -3.94727050
C1         -0.96471315    -15.35561051      9.18371207     -5.07045158
C1          3.21856997      0.41149623    -15.67061166     -5.80159659
C1         -1.25158946     -4.37232192    -11.68427869     -5.76439768
C1          6.38753188     11.92786594      4.03985154     -5.90186280
C1          0.37337219     -3.35964356     -1.00142245     -5.05468117
C1          5.67403455    -12.53899586     -7.54085184     -5.67453106
C1         -7.11501720      3.42866421      1.49557322     -2.90200322
C1          4.48202132      8.59121283     -4.53685658     -3.51112953
C1          1.76076600      5.09880518     15.39079895     -5.75901001
C1         -8.85313652    -12.85611312    -10.06838164     -5.84550501
C1          0.95261161     -3.40115163      0.02424525     -6.00186232
C1          0.60449109     -4.29427205      0.58361975     -5.71654069
C1          0.57735108     -5.40005076      9.69546615     -6.16492188
C1         -3.23028314     -9.97178722     -0.86901450     -6.42603551
C1          6.44804334      0.47750637    -14.15800979     -6.20942045
C1         10.32255228      5.28445328      7.26344736     -5.26580592
C1         10.46138176     10.11263765      7.21156069     -5.88724162
C1          9.98819557     11.57678477      2.46778350     -5.62295961
C1          4.78149819    -13.47413203      5.69303856     -6.12740959
C1          7.07739673     -8.61094762     -0.82454102     -5.94542944
C1         -8.60093837      0.06904460    -11.76983828     -4.49453287
C1         -6.62284810     -9.22977907    -15.74340377     -6.31587373
C1          7.96298382     -0.74383403    -11.56710161     -5.25485463
C1         13.70867425     -3.73691329     -5.02942756     -3.86371765
C1          2.46481017    -12.93387662      2.61797111     -4.81884236
C1          1.79171063     -5.83986936    -14.19830884     -6.23011734
C1         -9.45478263    -10.09593549      2.52295538     -3.38835013
C1         -6.76441089     -2.77879067     18.93836522     -5.70996794
C1        -15.81391226      1.30610126     -5.13870517     -5.19840949
C1          9.10315412     13.05482152     -3.10724178     -5.89228300
C1          2.78983932      9.83607087     11.27890183     -6.47563701
C1          0.17176465     10.15730069     -2.53279945     -5.27418583
C1         -6.12278899     12.26892510     -8.27791167     -5.35793504
C1        -13.05008477      6.93961753      9.66662619     -5.17755109
C1          4.27713316    -13.49037495      4.68336060     -3.87900899
C1          9.33900146     -4.05297066    -13.08370508     -6.50490015
C1          8.88838171     -2.43193201     13.94027731     -5.63715616
C1          0.26323524     -8.14797911     -6.51526688     -5.80915231
C1         -9.82479765     -6.09543586     12.21846268     -6.34391617
C1         -2.67916959      6.50555174    -14.26776471     -6.06503938
C1         15.18927928      9.10463734      2.53605477     -5.44038440
C1         -3.65605269     -1.76907581     -9.16840725     -5.70107376
C1         14.45345995     -5.59135320    -10.01078307     -5.98578713
C1          6.61592319     -3.48993229    -18.22106151     -5.82965201
C1          5.65150839    -16.52900896     10.83894560     -6.06840105
C1          5.79026335     -8.72483621      7.32155423     -5.85636602
C1         11.19363100     -3.06249814      5.79391470     -5.66802348
C1         13.98915091      2.18628972     -7.57054357     -5.86387201
C1         -1.05418552      6.02185111     15.35125016     -6.00327225
C1        -10.82731996    -14.04491336     -1.87551506     -5.34028099
C1         10.97822066     -1.08270810    -10.62538366     -5.44647011
C1         -7.53277900     -7.14374786      5.70041180     -5.77692731
C1        -10.04914928      2.43341273      1.50706038     -6.31976199
C1         -1.87650240     -0.14984312    -12.19675945     -5.63497912
C1         -0.80674689      1.00683896     20.43489820     -5.78717569
C1        -11.51833827      1.05471273      6.53162846     -6.01723133
C1          3.46694515     -3.44372336     -8.47265673     -4.97667505
C1         -6.36840122      3.79691630     -9.25291305     -5.82514703
C1         -9.82249870    -15.87741954     -8.12861959     -5.99197299
C1         11.18133615      4.29981851    -13.21466930     -5.82279191
C1          6.25376730      0.59807519     15.36645778     -5.67870486
C1         18.04896604     -0.72045049     -0.85627780     -6.23809873
C1        -11.55352648    -11.66162831     -2.56815305     -5.95972134
C1         10.11370885     13.37424642      2.50560219     -6.06389522
C1         -1.90490219    -16.89594222    -12.57395653     -6.39400626
C1         -7.29347193     -6.14036022     16.40368204     -6.02666099
C1          3.84151200     -4.35230405     -3.47069726     -5.11290629
C1         -1.61771102     -0.24612632     16.35736523     -4.98221070
C1         -7.73264622     -4.78800364     -4.40325036     -6.08589472
C1         11.81233908      3.86727194      9.00464190     -4.74895608
C1         -5.74934681     -8.23025496     -1.59026036     -5.95423845
C1        -12.44220527    -13.89610449      2.58139036     -6.11386455
C1          0.75340998     14.96918037     -8.57200311     -5.47637609
C1         -1.30113648    -19.22701199      4.17567335     -4.33178059
C1         -0.73869304      0.88482354     -9.10102524     -4.82911628
C1          4.62095107     19.99344678      5.58260662     -5.82790208
C1         -8.07717633     -8.64918872      1.11882868     -4.85122625
C1         -1.31378606      3.79036234    -15.79388189     -5.06444180
C1          3.18295659      8.39273247      8.15433735     -6.18683785
C1          1.27348890     -2.52968696    -13.15752754     -6.22457786
C1          8.76542231     -4.33645532      4.77584722     -4.97257905
C1        -10.60464951     -8.51399773      8.12865442     -4.85905817
C1         13.52729319     11.53412335      8.18357459     -6.49861085
C1          8.04011619      5.88514025      4.13199143     -5.68050205
C1         -8.95515273      5.21257734     16.34275445     -5.78502770
C1          7.57879187    -13.04725521     -4.02089166     -5.01132442
C1        -10.57475660      1.10108045      8.12927004     -5.70153365
C1        -11.92971901      5.76977771     -9.21571283     -4.96432262
C1          4.09373716      9.55061746    -11.64343169     -5.37806018
C1          2.37179899     -9.75633175    -14.17634271     -6.48196296
C1         11.07629449      8.58644141     -1.58377808     -5.11063631
C1          1.13068702     -4.00123418     -5.96345431     -6.07716895
C1         15.44987861     -2.55870222      0.67718469     -5.97347949
C1         -3.15126918     -1.47851461     -6.64011516     -5.90597865
C1          4.33586206    -19.28850106     -1.48090623     -6.11961504
C1          5.69948436    -13.55103431     -4.02021497     -5.39626528
C1         -1.16233995    -11.50993822    -14.09910729     -6.23376034
C1         -5.25065159     -4.64661936     15.81276807     -5.31289342
C1          4.23269770     -8.82846002    -12.19427260     -5.86602824
C1          2.16094227     -4.26402270      3.11039306     -4.40055114
C1         -1.30134889     -4.03934496    -15.71057791     -5.82400505
C1         -1.13802330     -1.83744594      6.27391050     -6.06666313
C1         13.28283993      7.59854174     -5.91229194     -5.81232560
C1         -0.83350637    -16.53827224    -12.62542166     -5.78612811
C1          8.10311847      5.94059082     13.23258682     -6.31101465
C1         15.08347328      3.67749221      5.10119655     -5.83879737
C1         14.17306413     -3.45116947      1.04437661     -5.23926825
C1         -3.07682015      6.35347255     -1.00982813     -3.98877327
C1         -1.92977541     -0.46502928     14.80460882     -5.66465562
C1          3.58569262     -3.41613138    -19.83132835     -4.81797195
C1          1.35272035      8.46688379     12.86520625     -5.70510756
C1         -0.90125587     -2.47849013     -7.53046560     -5.70202264
C1         -5.42804751      2.01528677      5.02715238     -6.37397940
C1         -2.58635163     -0.04691086     -4.11424121     -5.26248677
C1         -0.87498173     12.57463147     -5.08612107     -5.91254269
C1         13.94338909      0.42942075      5.16328650     -5.77068938
C1          2.86263999    -16.30882346     -7.49368463     -5.72955486
C1         14.13051211      5.20376749     -7.49988743     -6.32022343
C1          5.73976351      0.50128737    -17.34265374     -5.47327667
C1        -12.02121681      8.85293695      2.00431552     -5.79437479
C1          0.07443034    -11.69504722     -7.53352215     -4.31758670
C1         11.08914663      8.62147784      0.60522563     -5.56194727
C1         14.40869543      0.78475760      4.10173461     -5.72804202
C1         -2.64668695      1.19064277     10.74147746     -4.20550531
C1         -4.86668698     16.15480304     -5.15652563     -6.11131496
C1        -12.29456454     -8.08572978     -6.65146929     -6.13531540
C1          7.88517707     11.55011775     -0.99795114     -5.22252994
C1          0.37399837     -4.85050147      8.74306954     -5.21656427
C1          6.40470773    -14.52748923      1.60829543     -4.26451639
C1         -9.44338154      2.05727689     -5.05049310     -5.19593685
C1         12.44107890     -8.83602764     -2.43862591     -5.41935112
C1         -4.42697694     -5.24952927     16.37408367     -5.26976560
C1         12.93256573     -7.32951336      0.07671703     -6.27160575
C1          7.90911049      0.50686177      3.16707645     -4.46609454
C1          9.39525359    -13.93859014      5.85773408     -2.40411042
C1         -9.79964884      3.50241515      6.58930399     -6.06081947
C1         -3.43506763     -2.36528457      3.10371087     -6.25012265
C1         -2.95546928     -0.38249588    -12.25678722     -6.02528772
C1         -4.33415066      0.68021821     10.72611632     -3.96169427
C1          5.70030566    -18.31578095      7.34303074     -6.43935778
C1         11.20043813      7.67611517      5.70423296     -5.07116431
C1         -3.32286022      8.36126762      8.81457614     -6.13164859
C1          6.76506391      0.81740639     12.34683364     -5.74526871
C1        -11.40506301     -7.99771507      4.06940689     -5.76169926
C1          5.69647117    -13.56403678      7.20213822     -5.77413527
C1         -6.62372559     -6.46446764      8.09503537     -1.46056849
C1          5.48287035     -1.76928896     16.99474279     -4.44306252
C1         -9.90555151     -0.78805789     14.69492887     -3.68919416
C1          5.94161067     -0.41771716     13.76608617     -5.20425814
C1         -4.28468804      2.44835653    -13.22166540     -4.05386687
C1         -2.46577079     -2.70101224      6.60356226     -5.44576590
C1         -8.92212193     -5.66618791     -7.54716957     -3.23325310
C1          5.00186596    -11.11236168      6.65588005     -5.82759726
C1          4.81172694    -10.60804599     -0.02593823     -4.68396038
C1         -9.47704731      7.01800144      9.66952799     -5.67598653
C1         -0.00329250     15.60536753     -7.06176845     -5.25596052
C1          9.82481282      4.69687223     -5.98693121     -6.37461776
C1          4.20904310     -8.80024927     -6.56624974     -5.86229587
C1          2.16519356      3.63649282     12.29052589     -4.76130855
C1          6.74740643    -16.63867791    -11.62649430     -5.81187068
C1         -7.21205097     -0.34309753     -7.60924373     -5.25211457
C1         -0.74161493     -5.79914606    -14.78873144     -5.96728532
C1          1.60013482      7.74567553     -6.63712274     -6.17415544
C1         12.49956578      8.20472151     -0.93989759     -5.27103259
C1        -14.72589218     -3.25471289    -10.71484035     -5.84404789
C1         -8.48284104      7.26785670      4.06241328     -6.44570743
C1         10.48467278     10.20855476      5.01375946     -4.40541526
C1          5.83508711     -3.91293907      1.54373569     -5.58283601
C1         13.66551385     -7.88159584     -4.88330031     -6.01546697
C1          3.66129444    -16.88418916     -3.37768271     -5.95878305
C1         -1.17611036     -4.80538870      6.22728576     -6.28943205
C1         15.23962831      9.16873488      8.27134269     -5.68381145
C1        -12.63566992     -2.25364888     12.34210276     -5.27941996
C1          2.46846115      1.54502890     13.77809076     -4.78127757
C1          7.31933008     -7.67681374     -5.00164418     -4.94614494
C1         16.20036808     -0.14008426      2.57517344     -4.73310835
C1         -4.78983379    -17.75511401    -12.58868474     -5.98824557
C1         -3.71190662     -6.53251914     11.32674524     -4.92573213
C1          3.84107621     -2.47248340     -9.09135854     -6.00603190
C1          4.25898532      3.92240243      4.69637627     -5.55634578
C1         -0.94258037      9.59373355     -8.50019016     -6.37553336
C1         -1.11695294     -2.97095883     -4.96497810     -4.72044125
C1          4.62865478     11.06792143     -9.19061505     -5.65182111
C1          5.88608212      5.28514504     -6.00904140     -6.16522084
C1          4.49210739     -8.60485344     -1.52260694     -5.12327902
C1        -15.08042497      3.76491594     -1.03746879     -5.18286399
C1         -8.20518747      6.02078101     -4.12977191     -3.79296192
C1         -9.45205124      8.85819849     -1.66667032     -3.19262208
C1          5.22665906     -0.98715390      4.16139862     -6.08662270
C1         -8.63190548     11.28020518     -6.71600915     -5.98870291
C1          9.25216328     12.16380906      9.74994644     -6.13328951
C1         10.01637945      0.76950200    -12.22231773     -5.21230173
C1         -1.83507384      0.54404587     -9.15529190     -3.05194950
C1         14.45293234      6.75022855      0.62219655     -5.54534502
C1          8.76451984     -5.48960178     13.84421610     -6.11142355
C1         -2.35947103     -5.76520720     -8.23730723     -5.96218893
C1          2.30816155      2.30284434     -2.57088584     -5.76541504
C1         -1.76410662      2.37058800      0.01760689     -5.56467001
C1         -3.22567710     -8.06693989     11.68661910     -5.27608326
C1         13.05108430     -2.54345673    -14.72894606     -4.56353104
C1          7.49547681     -8.21817895      5.09800448     -5.98173875
C1          1.94639018     -8.47004347      0.05927546     -5.05918876
C1          4.15660884    -13.57023436     -6.52351001     -4.22015218
C1          8.39927039      0.81044593      0.02099267     -5.35422872
C1          5.91310981      0.88267223      1.53681237     -6.00374951
C1          5.27122882     -5.86827049    -19.78316411     -6.39051931
C1         -5.13754251    -16.77343898      4.17775703     -4.81176204
C1          3.25178654    -12.49431566      1.02783257     -5.21308264
C1         -1.72422860    -18.89682113     -7.50812496     -5.87518112
C1          9.10569156     -1.59254821      9.83233135     -5.46705567
C1          5.50165272     -3.04368252     -0.04024180     -5.79978020
C1         -1.19510222    -12.61427103      9.77810829     -4.77180195
C1          8.65689407      7.75781889      1.47897354     -4.54567150
C1        -11.23503877      8.28346010      4.00691950     -6.47442258
C1          9.16953383     -8.21156836     -1.47040288     -5.94213745
C1          5.88385598     -1.02032038      1.58568940     -5.14325540
C1          6.88374012    -19.28263821      2.62190653     -5.54538705
C1         12.59826987    -11.23043103      4.16370415     -6.15570994
C1         -5.30710715      0.56982671     -3.46973395     -6.43436311
C1         -8.56508934    -16.84955532    -10.69276204     -5.67303329
C1         -8.86510205      3.64293575    -30.33838072     -3.90349420
C1        -13.15541809     -6.66742997      9.71415215     -5.38510006
C1         -8.69714959      1.50693396     -6.59251948     -5.99712375
C1        -14.29045719      6.09373660     -2.63317163     -6.25420219
C1         -3.22298777     10.13702328     -2.52186958     -3.33604149
C1         10.02303629     -8.27974916     -5.58983521     -5.76000364
C1         14.53090917      2.29077961      2.53980708     -6.22070991
C1        -10.76908927    -12.94717761     -7.63242767     -5.33070020
C1         -0.62272439     -6.31109900      6.57694079     -6.11448545
C1         -5.78203620     -9.98562740     -1.53277201     -6.33267587
C1         13.41901636     -2.18303757      2.57694244     -6.16710427
C1          3.88090087     -9.78423929     -8.12857278     -5.47823338
C1        -10.15357143      0.11917804      0.52053153     -3.28479579
C1         -7.99952015     -8.67257599      3.11720135     -6.21281680
C1         12.06032455    -14.51655464      5.20674486     -6.17399117
C1          4.98062698     -6.28749384     12.26582340     -6.31668187
C1          9.33391182     10.93575506     -5.11784057     -5.62573070
C1          0.24677153      0.89748718      1.48873927     -4.65107533
C1        -12.22555318     -0.29087956     -6.65680481     -6.42187708
C1          1.65256224     10.73168152     -6.62503956     -5.83263185
C1          3.36875155     -0.98919871     -2.51476371     -5.88130721
C1          4.18385757     -2.70032632     13.85628785     -4.46751586
C1          4.44230132    -15.51399560      9.84205102     -5.53205728
C1         -2.88611844     -4.87757520    -17.32722785     -4.08913315
C1         10.15001033      7.44997060      0.00998043     -3.99060380
C1         -7.98745299     -5.71444887     -5.97920032     -6.38655950
C1         -8.73059742     16.47337358     -7.67508388     -5.90930860
C1         -0.98298558     11.99456948      9.65645313     -6.35426489
C1          5.24021273    -13.86700848      8.16875492     -4.36484211
C1          3.62555582      1.34372580    -14.17580745     -5.83433645
C1          4.96902879    -10.02194973      3.19804153     -4.99765924
C1        -18.27420863     -3.16859232     -8.61197928     -6.24763839
C1        -11.00559245      8.51695134     11.19904010     -5.75266031
C1         -5.46656804     -8.62229386      1.59041773     -5.98838634
C1          7.42229540      2.28898379    -14.66946423     -5.72638395
C1          5.09726929      4.52182533     -7.86543608     -1.74635856
C1          7.34825862      8.30681924      5.64053184     -6.09425245
C1          2.64945042     -1.01665082      5.65999518     -4.39047159
C1         -3.78427178      3.89399966      4.06685800     -5.81376109
C1         -9.13133290     12.69021994     -0.11972398     -5.00103914
C1          1.51856632     -1.91366997    -12.20868457     -6.25677942
C1         -1.20562590     -7.69753935     13.22022852     -6.25686305
C1         -0.07707204      3.01439983      5.69287621     -4.74819127
C1          5.96541672     -1.49142061     13.77316658     -6.10163096
C1         12.90490423     -5.43457740      5.69176398     -5.95630813
C1          6.91919918     -9.05652326      1.66553430     -5.29984509
C1        -13.10814907     -2.62311053     13.22440712     -6.02957086
C1        -13.95387853      1.04161513    -10.18927657     -5.81334603
C1          3.60142622    -19.89177195     -5.63420857     -5.45021717
C1         -3.88219285     -5.83526427    -19.81865984     -5.99039158
C1         10.34136653    -15.10214248      1.69715858     -6.29621041
C1         -2.29930829     11.70560243      6.60012744     -5.06117459
C1          1.97873257     -3.40142504    -13.23257081     -5.24599591
C1          3.06329527    -28.51124942     13.50625022     -3.44238940
C1         15.35026702     -4.96892685    -11.61402709     -5.76172120
C1         10.37858137     -7.30999256      1.63633204     -5.24377606
C1          5.49734693     -9.61228699     11.35471998     -5.93695916
C1         16.58190063      2.28601124     -3.44934073     -4.45962849
C1         -1.16247880     -4.71625148     15.38970360     -6.37748533
C1         11.23288127     -3.18031763     -9.17106338     -6.02895603
C1         -6.52079716    -15.35758197     -9.05196208     -5.96697305
C1         -4.88709107     -0.92508612      2.41753591     -5.92009539
C1          1.46527904      1.83236560     -0.97108439     -4.20550537
C1         -4.49017940    -12.00429895     -9.68074869     -5.78452100
C1          7.20017451      2.86732523    -12.25365141     -6.05606156
C1          0.89285390    -11.13398026    -12.58105283     -5.26169547
C1          7.92009738     -9.24526998     -8.12899641     -4.70181871
C1         -4.49339273    -14.99921642     -4.03307781     -6.19781422
C1          9.85105271      6.47178548      9.76442413     -4.33206249
C1          1.01233682      7.46111838      9.10320043     -6.04004054
C1         -1.11893946      9.20276669     -3.48746435     -5.59924124
C1          4.95309055    -17.74823774      6.70501973     -6.09627803
C1          6.92539753     -4.25763038      1.59670634     -6.23083397
C1          5.42980471      8.62572929     -1.61235088     -4.42520278
C1        -18.15342686      2.25602386      1.41541064     -4.66757239
C1          9.56651690    -16.34912139      3.28367611     -5.74941501
C1          7.58776252      1.41383004     -4.04989679     -6.08233264
C1        -11.41849776     -2.09981762    -11.69889127     -4.56143362
C1          9.79681843      5.24730448      9.77187099     -5.81820110
C1          7.39868873     -7.58256999      4.12650718     -4.93556202
C1          6.52882872      2.84850734     -7.64021453     -5.41173393
C1         -4.03635649     -3.35329679     -2.50590434     -6.15824679
C1          5.14616539      4.96254033     13.21183033     -5.59944155
C1          5.36256219     -7.36884230      4.78684354     -5.91095956
C1          4.75147802    -15.40276673      5.75836460     -4.74819715
C1          2.51415766     13.73441593     -5.10609633     -5.60947068
C1          1.63674736    -13.53404721      4.10340357     -5.71649359
C1        -13.06166976     -8.66081491     -8.60577180     -3.85669955
C1         -9.13247878      1.51273156      4.03648467     -5.26584439
C1         -0.36434176    -12.03894222     11.73589662     -5.42432695
C1         -3.81161544      0.90383446    -16.35217705     -6.17770723
C1          3.87476229     11.30283291      9.06704014     -4.99426001
C1          5.80564880    -17.80724594      2.70092085     -5.87830424
C1          2.01844231     -3.40835027     -9.71673854     -4.64561790
C1         -0.30382517     -7.24585492      8.07779109     -3.41123580
C1         -7.77510668    -11.37645168     -6.54177512     -5.33828561
C1         13.20045498     -0.20225795     -2.51001130     -5.68286887
C1          1.88223627    -12.94815516     -7.55604072     -6.09142452
C1         10.65627795      1.37126883      3.14427881     -5.94022329
C1         -6.30039225     -6.27558795      3.17497779     -6.06470974
C1         15.59068265      2.23312032     -8.52922202     -5.29093353
C1        -24.62371624     -7.44316974     10.64984940     -5.05724782
C1         -0.87221958     -0.74927754     20.48366495     -6.35019930
C1          3.60138050     -8.71773180     10.72391521     -5.28196407
C1         16.69099367      3.72704439     -1.52088739     -4.85000439
C1         15.19925233      5.64462557     -7.47779522     -4.83677763
C1          2.08506748      6.33880132     -1.92964734     -6.09281149
C1         -1.81638037     -7.28744792    -18.28271346     -5.36081766
C1          3.78258820      8.37640010     11.23944993     -5.48966218
C1        -11.08964726     11.16884133     -5.12142930     -4.84512928
C1          4.84063851      3.45593269    -13.24721175     -5.41739076
C1         -3.73690763     11.64507262    -10.77925191     -6.05373839
C1          9.86207510      1.88837058     11.75748096     -5.16765411
C1         -6.92280608    -10.14494477    -11.65624661     -6.21759123
C1        -16.03309153     -2.25118966      0.87127285     -4.12600246
C1         -8.02412961     -4.08828060     10.67689834     -4.87547785
C1         -1.65231251     10.21275288     -9.14049173     -5.75917120
C1          6.64125027     -0.17804871    -18.86652100     -5.96708223
C1          6.45527291     13.05977924      0.59983796     -5.87556482
C1         -7.83525708     -2.37916055      1.51782466     -5.69894705
C1         -8.17307508     -0.26068129      5.55343140     -5.98779261
C1         -4.38671895     -7.22978689    -13.25135113     -5.93414969
C1         13.93727661     -0.69629017      1.62468320     -5.92527940
C1          4.03056457     10.71830484      6.67657374     -6.45462557
C1         -2.76417041     -4.33518360    -14.21605446     -4.76749392
C1         -2.85607126     -4.28078785      9.71303963     -4.62188181
C1          1.17674607     -9.12931770      5.08493249     -4.61512974
C1         -6.87167097    -15.50598348      4.16214195     -5.88729269
C1          0.01355812     -8.64208229     10.73337330     -4.38231996
C1        -18.06619172      4.09941123      1.45487469     -4.87579567
C1         -6.19384455      8.16442609      3.01065766     -4.43047868
C1        -14.03980365      5.51533953     -5.10895937     -5.52570034
C1          5.92221961     -9.29151617     13.96271409     -6.29122322
C1         -1.31101496      8.60604159     -6.69104504     -3.69974263
C1         -9.70914695     12.63410194    -10.23267582     -6.08429503
C1         -5.51123666     -7.17824409     14.75422578     -3.97045087
C1        -12.13641208     -3.90361513     -0.10672372     -4.54308377
C1         -8.87875459     10.23089017    -11.73085551     -5.93108696
C1         -7.96583319      5.01526113     -2.58637407     -6.02914053
C1          9.28212360    -15.05497660      9.21127197     -5.97372827
C1         16.75814184      3.19190450      1.55314842     -5.47145315
C1          0.00718104      7.73533326     -7.01985854     -5.32157522
C1         -6.61386149     15.64882929      0.51932153     -5.14689486
C1         -0.19063866      3.23943422     15.09205404     -1.32830493
C1         -2.84419592     -4.25927383    -10.70705721     -6.15178546
C1         -4.40453690     -2.38968992     -4.09933731     -5.38897952
C1          5.30230073    -12.05103765      8.29228652     -5.57939786
C1        -10.29340101     -4.78285894     -8.57009241     -4.13499500
C1        -12.16850237    -11.61001648     -3.54465481     -6.17120686
C1         16.42050397      4.61256362    -10.05186060     -5.93330347
C1         -5.73611546    -11.03993438      9.74987340     -4.52058042
C1         -8.82192157      1.68754098     17.27813502     -6.12784215
C1         -8.67091318     -9.55286690      3.13119407     -6.20368410
C1          1.67799326     -8.66352965      4.15332257     -5.64098794
C1          7.09986403     -6.78162138     -6.60150728     -6.36082832
C1          8.78380763     -0.10252779    -18.80808506     -5.83271658
C1         10.08406343     -9.38690220     -8.98151832     -5.33367455
C1          4.48500603    -26.58707987    -13.21767679     -6.06907944
C1         -4.07292167     10.76705849      8.13358055     -5.96245839
C1         -0.11936910     -7.73727142     -9.20845243     -3.74090598
C1          2.17350883      3.48066197      6.65670592     -5.81846418
C1         -5.88505854      7.25468786     -1.01105030     -6.11372790
C1          1.00692777     -6.40073364    -18.26250724     -5.12003979
C1        -12.32112886     -6.07480645      8.18981316     -4.90962235
C1          8.97345485      5.24477920    -10.15079309     -6.22560056
C1          3.40005901    -19.23393617      2.56954571     -4.46611825
C1          6.52761743      3.97565569     10.79079833     -5.78703616
C1          1.12845035     -5.81892887    -17.29174933     -5.14200238
C1         -3.32963266      0.53813935    -11.73409773     -5.75160774
C1          2.68158884      2.07564098     11.26865737     -4.37782158
C1          7.84869330     -2.47145536     -6.03921190     -5.21993157
C1        -16.05791907     10.01011614     -1.15184507     -5.36952245
C1         11.50629690     -5.82430751      1.62792246     -5.15211245
C1         -5.29738315      8.63482345    -13.29103310     -5.77641515
C1         -4.46618114     11.72942076      3.00678674     -5.64991568
C1         16.40281880      7.66659083     -4.39535188     -5.63392072
C1          1.76604366     -0.98491056    -10.72179585     -5.47036577
C1         -8.46536772    -12.53392243      7.13542985     -4.73109808
C1          5.94379309     -8.30051509     -0.91737086     -5.61990711
C1         14.77143653     -3.13956178    -12.60051361     -6.34009110
C1         -9.90652229    -11.00943670      3.10502152     -5.99421885
C1          1.63094643    -15.40929837     -1.53961174     -4.58454919
C1         -2.10538481      6.31197199     -1.60802748     -6.00580639
C1         16.33974956      4.70773672     -3.03314437     -5.93682010
C1         -1.45606658    -13.56981401     -0.93101290     -5.50052878
C1        -12.79560604     -7.59136747      5.62278003     -5.97501563
C1          9.18373700     11.04435868      9.71564434     -6.16752479
C1         -0.33915319    -16.88091583      4.74973084     -4.88734957
C1         13.91979892     -4.44617212     -7.53080585     -3.45992894
C1         15.17399843      8.51395434     -7.48222791     -5.63640878
C1         -0.00224115     13.69697783     -3.51582563     -6.11132246
C1         13.37903772     -5.84808598     -0.85216805     -6.24746831
C1         13.55791821      9.71098433    -12.29959547     -3.73738616
C1         -1.27214829      9.86119521      2.48070451     -5.43382890
C1         -4.10081363    -11.10501444    -11.63195376     -5.02442552
C1         14.78034191      7.66558295      5.69874968     -5.78393525
C1          7.67178494     -5.80396090      8.22546232     -5.96241361
C1          5.49269047     -2.98341643     11.34862385     -5.90642606
C1         -8.14156458    -13.45951049      3.10771261     -5.71819130
C1          3.45460559     -5.23592476      0.58539545     -5.09238887
C1        -14.22448874      7.86738257     -2.65892939     -5.93716374
C1          3.84079779     10.11211655      5.65507174     -6.10866070
C1        -13.08521854     -0.78609231      4.03751713     -4.58289077
C1          1.05693345     -3.43065003    -18.27039753     -5.70294145
C1         11.52298556     -3.36919264      4.76402949     -4.33974784
C1         11.38383288    -12.16504389     -2.33265509     -4.41679401
C1         10.17139775      1.33539981    -14.81727071     -6.05679397
C1         -9.41364976      2.44085022     -1.07905918     -6.12620004
C1         -4.49707104     23.01353126     -0.13874085     -5.83960675
C1         10.83955756     -0.91363211      7.67177634     -5.51495315
C1          1.26685300      5.38317307      7.23465328     -3.43046787
C1          3.31514937      2.02561522      6.65474837     -4.92095388
C1          3.33557993     10.09243242    -12.25441691     -5.64908446
C1         -2.57449971     -8.09535556      5.68988343     -6.40185362
C1          8.65531435      1.40267273    -11.57043806     -5.10284177
C1          4.20750585     -3.99734171      2.49857849     -5.41895550
C1        -16.34925918     -0.32215700     -7.63626784     -5.15060403
C1         -7.79180800    -10.99061898    -28.03814018     -5.35125520
C1        -10.08707778     -2.37689704      1.55795519     -6.00021135
C1         -6.61706618     -1.41006633      8.15576714     -4.13184738
C1         14.72607730      4.69635791     -3.46647870     -5.20137452
C1         11.69839240     -8.29221787    -10.04249440     -6.84223242
C1         11.37335052      7.64827006     -9.11937214     -6.01116876
C1         13.58254192      4.33535166      9.12318859     -5.30429059
C1          3.80466696      2.39387414     -9.15796424     -5.01138852
C1         -6.86919983     -2.32695863     -8.18411877     -6.34527793
C1         -0.52813273      9.19535094     -6.02409334     -3.35997058
C1          8.86698532      6.50226544     13.80803198     -6.20568528
C1          1.68767257     -8.76288253     -1.58761568     -5.01421171
C1         -4.73873483      4.54604602     11.27643325     -5.56968945
C1          4.61164905      7.84051080      9.75207697     -6.06973274
C1         -4.43554900     -7.25374858     -7.62235619     -6.01188964
C1         -8.76428175      4.38866306     -6.69341245     -5.56713903
C1          7.52278803     -3.42664609     10.75034322     -5.95560452
C1         10.56725586     10.07272449     -1.90568979     -5.71229259
C1          2.86003330     14.57795472     -3.52273569     -5.99626078
C1          9.67071682      4.69964347      3.19532501     -6.19741720
C1         12.08858232     -7.81367162      7.36230720     -5.15395637
C1          6.74747092    -10.57311001      6.66801918     -4.92231460
C1          2.55858678     -0.40847893     10.32758509     -5.75459391
C1          6.02673052    -17.52700690    -11.52454567     -5.06072079
C1         -4.59951026      4.42674469      5.59977563     -5.08408829
C1          7.67667590      9.15875974      5.03565475     -5.87546913
C1          8.41168981     -8.17389941      6.71144351     -6.17865768
C1         12.13268866     -1.94472502      1.67096583     -5.21672570
C1          6.02991340      6.29742776      4.71766522     -5.86894128
C1         -3.10758112     -9.66068249    -11.66217089     -5.82692498
C1          2.37944199    -17.83121017      2.66136413     -4.64692464
C1          0.08229544    -15.30505953      7.30194729     -5.86127883
C1          4.07798967      2.93885176     -2.54535592     -5.14204354
C1          1.70517917      2.05807164      4.10132229     -5.04831813
C1        -10.24012747    -13.03507817      7.20860780     -5.79516305
C1         -7.13071597      6.41365172      7.18160269     -6.01684600
C1          1.14001534      6.86878036      6.62945705     -6.27253200
C1          5.03888254      7.49226968      6.60057815     -6.09753059
C1         -0.97793998     -2.31403456     31.16306382     -5.83501437
C1          4.53969855      6.22665900     -3.49203034     -6.00917277
C1        -17.15396462      7.04901817      0.89542634     -6.12389471
C1          1.07373748      9.58834980     -7.66675296     -4.09371578
C1          2.63481140    -19.92351869     -4.97842553     -6.17320931
C1          3.58613777      6.27495215    -10.63626571     -4.27671957
C1          9.39521664      9.84759617      7.15400468     -5.48622050
C1          3.27183538     -5.76580568      3.14623368     -4.62893748
C1          3.88894441     -2.91149531     12.26975088     -5.91669671
C1        -14.05491540     -0.78074313     -6.66371834     -5.37546127
C1          9.10374307     -9.41302706    -14.14003975     -6.46569352
C1         -3.40448724    -13.50384344     -7.51509302     -6.18810560
C1          0.57066717     -0.12115781    -11.65342700     -5.96246837
C1         15.53678585      0.45091278      4.12355230     -5.53593613
C1          6.95233964      6.78117459     -5.92030591     -5.78304965
C1         -8.35866067     16.20803014     -5.11847577     -5.52425258
C1          2.69700503    -15.08284549     -4.97182031     -4.55411612
C1         13.93597503      8.28446403     10.70991815     -6.23155065
C1          6.41553465      0.47194536      0.59907849     -5.89459598
C1          3.29763061      3.89381670     12.27542939     -4.48611033
C1         -4.00964833     13.64423094    -21.47543614     -6.16684477
C1         12.24989856     -3.47175798      0.16387591     -6.21404789
C1        -10.28374084      2.41009107    -11.79222096     -4.82460169
C1         -5.55014948      9.35297242     15.31303673     -5.78197976
C1        -10.51756546      7.02139515      4.62498075     -3.85201277
C1          8.97092270     -4.86111806      5.71338657     -6.18505988
C1          9.11748127     -6.40289858    -10.63018519     -5.97926172
C1         -2.05577275     14.09492484     -1.64539038     -4.12291885
C1          8.67324542     -0.02122838      7.37730313     -5.50967691
C1         -5.84098073      8.36294710     -0.99959696     -6.16701281
C1          8.29552205     -0.94928347     14.84367554     -5.12913346
C1         10.87127101      4.34139052     -2.46222034     -5.73556814
C1        -10.58054714     -0.80323692      2.47743833     -4.62378705
C1         -5.79892013     -9.51245418      9.11813624     -5.94862288
C1          4.04562612      7.80746759     12.25348519     -4.83523969
C1          0.63434039     -9.11014075     -4.96159838     -6.38080983
C1         -0.09793043      7.83945206      5.64354884     -6.22809025
C1        -12.73664669      0.10686055     -3.51554072     -6.09634414
C1         12.24999136     -5.28508128      0.04288010     -5.55707145
C1         15.98463435     -4.08315235    -11.60963992     -6.04618246
C1          9.32628711     -5.74838470     10.76088250     -5.39638074
C1          1.88712009    -19.22121302      0.12324081     -3.31597345
C1         -6.75992417     16.20001587     -2.63335790     -6.09463045
C1         -1.82016891      8.44394835     11.29128582     -6.09907392
C1          9.77632949     -2.44386502     13.24616165     -5.70233370
C1          8.18926707     -3.39827040    -15.67328578     -5.09966122
C1        -11.11763890     -7.06119171      9.11174576     -5.14160465
C1          9.95095254     13.05386322     -1.59301357     -6.16622952
C1         11.43123039    -15.53143559     -7.45846954     -5.29388729
C1         -0.93015494     -5.69752636     11.32813637     -4.44236301
C1          2.44319847    -14.10641797      8.18170814     -5.34152028
C1         -7.88817525      6.88453576     -6.11346453     -4.66822643
C1         -5.54790891      3.23285287    -14.24572945     -5.57667074
C1         -4.41814484     -5.34593838      5.10465969     -4.33485640
C1         -3.02728236      3.27044742     -6.63175583     -5.57409613
C1          3.77499735    -10.23884463    -18.29999925     -5.89233036
C1         -4.73530594    -12.53529359     -1.47496555     -4.50086722
C1          8.22187477      1.35087424     -0.95445893     -5.91633323
C1        -15.07764760      5.52403191      8.18050001     -5.18407660
C1         10.49997048      0.40236153    -18.82630180     -5.71055277
C1         -6.97986217     15.94966735     -7.63902380     -5.63305574
C1         13.51216316     -2.55725108     -2.49126232     -5.98987552
C1         11.87850679     -6.16733393     -4.98060264     -5.05617561
C1          1.88758674      3.90246322    -10.69157502     -5.92951754
C1        -13.07737521    -10.56050858     -5.09953140     -4.75286629
C1         -0.66640755     -1.40493094     17.90660770     -6.04712026
C1         -0.52849458     12.32873329      6.57658674     -5.93284321
C1          5.10072335      7.73364702     -6.62601826     -6.18975749
C1         10.63751006     -1.54154212      6.69919424     -6.20377874
C1          0.73217819     -2.57730091    -10.63790740     -5.78420180
C1          1.15454153    -16.94148836     -3.97760872     -5.98292494
C1          6.37268166     10.16809781      4.05731934     -4.58371595
C1          2.13222387    -15.06295045     -8.08856867     -4.92711273
C1          1.34286665     -2.91730696     13.79401760     -5.60986995
C1         -0.92126056     -8.61137630     14.85482929     -6.01712468
C1         -7.21783801    -16.41117558      2.55687893     -6.15388182
C1          9.45414826     -7.32181399      0.10249203     -5.95733249
C1          0.48624847      6.00741119      6.55948792     -5.87136608
C1         -4.10729344     -0.32828431      6.59799815     -6.28188882
C1         11.92607443      6.72361539     -0.03466639     -6.08273015
C1         -0.31741210     -3.42540729     -2.30714794     -1.29607805
C1          7.92209130    -17.50157123      4.21309922     -5.67075997
C1        -13.76195945      7.58512558     11.23620874     -6.24435791
C1         14.78490103      8.77630420      5.69297101     -6.22609140
C1          7.13225179      5.91094286      8.19106913     -5.99036547
C1         -0.99664994      1.03889358    -19.86093714     -5.80610419
C1         -2.59686416     11.96671770     10.62483016     -6.09013323
C1         -7.50784625     -4.21906689      5.70972405     -5.82588085
C1         -6.55610932     -3.26668021     -0.99330249     -5.51098994
C1          0.03072519     -0.42667777    -10.71778106     -5.34583258
C1          1.45707669      8.94751747      8.19419918     -5.79797674
C1          7.21982960     -7.20174094      5.68284410     -6.00172241
C1         -1.14166111    -11.54640781     -5.03774339     -6.37179424
C1         -5.78230886    -15.86598194      0.66864957     -6.12510007
C1          4.91204366      7.86705308     23.00429953     -5.55510330
C1          6.96725880     -2.98109080     13.85211569     -5.78628096
C1         15.78169375      4.33943969      0.04626286     -5.68077788
C1          7.34499227    -12.45210877      4.17807448     -4.74161918
C1         -6.01137303     12.20439994    -11.80093252     -6.02967188
C1        -15.02979507      2.49905040     -6.68261241     -4.48903855
C1          7.88989931     -9.20211834     -2.42322905     -4.08509605
C1         -7.28351483    -11.03663117      5.08949832     -6.38141341
C1         -8.85359240     -6.17818899      8.10762867     -5.66752525
C1          6.81150027      9.77421267      6.56352458     -5.87829721
C1          4.40836430    -13.03649396      0.06860154     -4.16467131
C1         -6.57919263     -1.49162411    -15.75921356     -6.24990432
C1         18.64753982    -22.46611898     -5.87725773     -5.65840331
C1         -5.25118905    -14.40240678     -8.13359307     -6.12020040
C1         -7.06140072     12.25050664     -4.18054117     -6.42575391
C1          3.48396788     -1.57907273    -10.65805832     -5.09463271
C1         15.32002869    -15.16960101     -4.98295605     -4.21744200
C1         -9.73564211      7.84827342    -10.21971991     -5.05316709
C1        -12.03815208      6.18236699     -2.69624288     -1.64691026
C1        -11.60264329     -1.38514675     -9.08179646     -4.35360953
C1          5.42911986     -6.66205674      5.75114951     -3.17405526
C1          1.80400701      5.04737497      4.09474594     -4.86837292
C1         -4.15424486      7.71100922      4.63897334     -5.86821430
C1         -2.87762799     -5.46665875     -5.01446311     -5.73279003
C1         -5.58934685      6.22420343      0.50279027     -4.49270911
C1          5.92655178    -13.02651995      2.58119394     -5.36046764
C1          7.01249754      6.79793252     -8.15406614     -5.62011150
C1          5.17184378     -5.79519913      9.81781619     -5.26192844
C1         13.64302068     -9.71976362      0.65252650     -6.16111624
C1          5.34130960      2.33070816      2.55646066     -5.63361151
C1          8.29495674     10.58730977     -8.46919851     -5.76835838
C1         12.00802180     -2.54542266     -1.40653960     -4.96673949
C1        -11.50515265     -8.61446833     -6.00247833     -5.68223097
C1         -2.10448793     -1.78351227      8.12583821     -5.80785250
C1          2.61092204      6.26596926      2.58580051     -6.52197106
C1          5.66370451     10.66256129     -9.13183767     -6.08673678
C1          5.48260462     -9.70063230     -5.58401088     -3.37442906
C1          5.08458957     10.35725650      6.59966731     -4.81060418
C1          2.73255301     -9.12101680     -1.51894865     -4.87417719
C1         -3.50320714      2.90745597    -14.77526654     -5.32043341
C1         -6.93143095      3.57858883      6.55451237     -6.29098898
C1         -8.18422838     -8.16590054    -12.56924697     -3.93273376
C1         -8.62057152     10.93739558     12.22093903     -5.55713922
C1          9.08675731    -11.15750837      9.77228081     -5.21476726
C1         -3.97788270      1.45030554    -17.32449755     -5.87483771
C1          1.84234517    -14.10736768    -13.18634166     -5.21469409
C1         12.22556509      5.82448525      1.54467151     -6.19354439
C1          3.24904752      0.37729394    -21.33963891     -6.31288917
C1         -7.29667217      3.86692016    -14.32881918     -5.95080471
C1         10.46843401     -2.59118595    -18.88813496     -4.88425876
C1         14.77418768      9.55134167      0.01296020     -6.20535342
C1         -0.76749738      7.22842285     -7.60280884     -6.37425479
C1         -4.21636383     14.97109552     -7.64375840     -5.78972952
C1          3.98024573     -1.83543691      3.16173640     -5.60129337
C1        -13.05879058     10.35908814     -0.14032888     -5.08737408
C1         19.08271072    -10.74723427      2.64414300     -5.30571071
C1          9.92582575     -2.94233866    -15.70463136     -5.15379909
C1          5.21426844     -1.00560743     -5.08137503     -5.57294650
C1         -7.21791235     11.69316938     -1.64341026     -4.87890901
C1          9.52506062      2.31277269     -0.01276836     -6.07093950
C1          0.05159995    -11.58694278     16.39785835     -5.77063321
C1         12.42827631     -5.80046063      6.78184026     -6.01563762
C1        -13.02161170      1.13387467      9.66064881     -6.10635519
C1         -0.14079105     -4.85232936     -9.08431205     -6.37502702
C1         -0.37693946     -4.16200541     13.87487604     -6.11898531
C1         -8.63196442      6.09142486     12.20011051     -5.15728092
C1         12.68645764      4.35904111      7.58881333     -5.76239998
C1         -2.11212551      6.30357582      4.04332306     -4.21865906
C1         -2.45354306     -3.89347564      6.65669622     -5.31034759
C1         -7.39880377     -0.92767943    -10.80247007     -5.92735784
C1          4.54929658      4.39506115    -14.79130077     -6.18536573
C1          7.87412267      3.74425036    -15.73612741     -5.70608939
C1         12.52908256      0.76722651      0.93905242     -4.09638765
C1         13.38562749      1.92568431      2.57720977     -5.67372878
C1          3.68044466    -15.08188549      0.10734203     -5.86111592
C1          0.40801073    -11.51047056      3.19587190     -5.20936688
C1          2.30070649      2.38161506     -6.05307500     -5.99632192
C1        -16.52523867     10.25499431     -3.69851524     -6.21705121
C1        -15.82819671      0.10674777     -1.58383648     -4.13510700
C1         -1.58513880     -5.20068869     -4.06391499     -4.18872541
C1         -1.27816870      2.04311902     -6.63416839     -6.12032402
C1        -13.29089331    -11.05244411     -2.53941742     -5.83998623
C1          1.91234565    -12.58826050     14.85493104     -6.10743201
C1          7.76541193      6.81965318     13.89527553     -5.47850805
C1         -8.73876687     -4.70668096     12.25345090     -5.72927202
C1          5.49994650     -9.61212927      9.18731190     -5.96142146
C1        -12.01465749     -8.93631024    -10.68689498     -5.05708967
C1         -0.64821803    -19.26266163     -3.96183756     -6.08909568
C1          1.97008118    -16.26394525      5.80353695     -5.88656419
C1          1.76049997    -15.92459895     -7.49700150     -4.65890703
C1          7.26546225     -9.16017837     -9.14938646     -4.84020066
C1         -6.02492910    -10.19562409    -10.05735557     -5.71062193
C1          6.87538506     -4.00200750    -17.17409777     -6.22072615
C1          7.99761470     -0.09650595     13.29033880     -5.60117159
C1         -9.74770818      1.52851501      0.89420114     -6.46663692
C1          2.55279616     -6.43674556     -6.52386315     -5.93344620
C1         -5.97454544     -4.26703665     -6.60498607     -5.85749269
C1         -6.36862292      6.24926696    -27.13597553     -6.19417430
C1         -1.61322250    -12.95010603      1.65765439     -4.31989732
C1         -3.55042904      2.95912038     -3.57368645     -4.83413516
C1          1.96598530    -14.42554573      5.67717959     -5.03235401
C1         -0.36513148    -13.92249415     -6.63244909     -5.96314359
C1         12.79647601    -13.93040593      5.78158181     -6.02619229
C1         14.97818249      3.69925968      1.47305991     -3.82826862
C1        -13.63503297     -8.31800714      1.56666001     -5.77748707
C1         -8.72804217     -9.56175145     -5.99321717     -4.91953538
C1          8.59033206     -4.92024842      7.28773906     -5.81322319
C1          5.55243449     -4.86380520      0.02497764     -4.42432401
C1         16.29296311     -1.91309137    -10.05158810     -4.69137561
C1         -5.81256711      8.38793005    -10.15723162     -5.64480022
C1         12.96314153      0.41871032      0.02261987     -6.08633535
C1         -3.84255927      0.84625261    -10.78057807     -5.71550570
C1         -0.46993655    -29.55783255     -6.56616812     -4.18091961
C1         -6.23802200    -12.57739936     -4.06176501     -5.67533394
C1         17.26536625     -0.11647058      0.72372800     -5.72337832
C1          5.95631636     -8.24307700    -15.71008794     -5.29652896
C1          3.69988307    -15.11426920     -5.53250209     -5.36956102
C1         -4.39265936      0.53762233      7.22859039     -5.90086491
C1          5.46999680    -12.55890900      9.24522638     -5.69784258
C1         -2.15356464    -14.46385176      2.54233906     -5.07546119
C1          9.13349187      7.41114023     13.18996374     -5.53418208
C1        -20.02163456    -17.28799185    -11.76294329     -6.01450098
C1        -12.96462423      3.99573531     -8.68303150     -5.91419937
C1        -12.28400315     -4.34011022      2.57532014     -4.73040832
C1         -1.87615421     -7.22600928      5.53251559     -2.63997955
C1          9.98444841     -5.89232454     -0.88245577     -5.04048219
C1        -11.53136019      2.53230476     -6.69206870     -6.05987475
C1         15.06548201     -4.08943993    -13.16738298     -6.30760458
C1         15.27635663      7.31751839      8.18180332     -5.73281730
C1         -2.76598166     16.47030166     -3.57761014     -6.18072100
C1          7.62608893     11.00830768      7.21382331     -4.64098655
C1          4.41082137      3.82822467    -10.13237997     -6.38798488
C1         -4.78918190     10.18173919     -5.15806173     -4.70486099
C1         -7.45872220     -2.74036429      4.00028447     -4.01843965
C1         -6.63604159     13.15080848    -11.74049252     -6.14820089
C1          4.64828077      2.90960972     -5.06655984     -6.12573954
C1         -0.77973474    -18.92852086     -8.20031046     -5.41894726
C1          8.48488726      1.41041958     12.30520117     -6.08888324
C1          9.84191335     -8.84770737     -6.52988473     -5.78734943
C1          0.23285817     -0.98070341     -1.93460733     -6.22269548
C1        -11.59416339      7.77092798     -7.64389035     -3.19543908
C1        -16.71864082     -5.14390820     -0.01453770     -5.01105481
C1         -7.92803793    -11.97259485     -7.53118710     -6.24943195
C1        -15.42470898     11.72336261     -3.66632158     -6.17953911
C1         -1.27209620     -4.28107344    -17.33473460     -4.86006947
C1          4.60055161      5.94591099      4.03843741     -5.82509822
C1          0.08791365     -5.73334636     10.68996185     -6.18763538
C1         12.59714158      1.39589611      4.15527484     -5.34366389
C1         -0.86049293      2.36561721    -18.92150076     -4.07693164
C1          9.83224126     -4.05698174     -4.43221431     -5.36916940
C1         11.54323025    -11.21056990     -0.85058364     -6.24172130
C1          0.11084804     -3.93391657     -7.52044946     -6.36922591
C1         -3.41342710      5.33570540      8.73645776     -6.15666818
C1          9.69957571     -1.99535948    -11.51084111     -5.13097385
C1         10.94841716     -1.11366144    -14.19231465     -6.37674750
C1        -14.00777263    -10.51005933    -10.14744793     -5.88849909
C1         -6.32145798     -8.09886425      3.16439486     -6.29367440
C1         16.82157791      1.33256420     -4.01765880     -5.99864077
C1        -10.02791455      5.49930326      7.19674842     -5.32964113
C1         -9.96792590     -5.61646874     -0.07294784     -5.95144846
C1         15.40561907     -4.42178804     -4.96212074     -5.29807225
C1         -6.63486618     -5.62830997     14.80249737     -3.99904112
C1         -4.40883595     -5.33666704     -7.53525822     -5.77797504
C1         -0.02866127    -15.32114912     10.80893421     -5.89635908
C1         -4.12019867    -18.34032416      4.07049353     -4.38901460
C1          1.37047310    -11.41763993      8.19600475     -4.70031652
C1         -9.16157863      0.05343880     -9.21054024     -5.26232991
C1         -1.38639380     -7.11855060     12.28402085     -6.03298610
C1          5.89328820     -6.26184460     13.86873080     -5.79601797
C1         -5.50388357      1.43241460    -14.23697031     -6.07695561
C1         11.35663299    -12.07378794      3.16104202     -4.58093007
C1         -8.00522335     -3.86049198      3.15181977     -5.63838162
C1         -2.25758487      8.72614110      3.12024503     -4.52642823
C1          6.60153635     -5.15830497      0.03262833     -4.06575657
C1        -16.64835393     -3.92946493     -3.50555681     -4.93116559
C1         -3.26913226      8.28496974      3.05588952     -4.39301013
C1         -2.32246587     10.16643787      2.43909460     -4.79762626
C1          6.44669228      2.29420927    -10.70209764     -6.26779179
C1          1.03009434     -3.38718809    -14.79644751     -4.75693866
C1         12.89123572     20.23923171     11.64928621     -5.41930213
C1         16.25186488     -0.22945227     -6.50042663     -5.58594737
C1         12.22131663     -3.46209218     -3.45331865     -5.13719583
C1          6.32253202     -4.25390922      4.14638411     -4.83790357
C1         11.59202330    -14.87598868     -0.82619355     -5.53708939
C1        -11.24542838      8.26633278      0.51089762     -6.28754269
C1          2.32657648      3.57405279    -11.68246457     -6.08124424
C1         -2.72375344      5.34805730     -5.03096913     -4.86401791
C1          7.77859860     -8.80496635      8.20921798     -4.24876054
C1          0.76238224      3.53194385    -10.73871788     -6.09535567
C1        -16.56736030      0.66004937     -3.52274962     -5.86498133
C1          8.07894297     -4.95984274    -10.68292889     -6.11637176
C1          3.98957433     -0.01516195      8.73257330     -6.35135735
C1          9.88465265     -3.90826275      8.25629724     -6.29320492
C1          8.39137911     11.57371229      0.02150304     -4.82612988
C1          9.17086819      3.25754960      0.58336240     -6.06338122
C1          4.00271326    -12.97855490     10.78181636     -6.08106603
C1          0.30981118      6.89368381     -7.65810951     -5.23159577
C1          9.02820095      5.26411960     -6.59189645     -6.15788671
C1        -10.98476296     -5.31334984     -3.48195385     -6.19290182
C1         17.50953025     -0.99141729      0.11860947     -5.97422769
C1         -1.17174142     -6.58114288     15.40566371     -6.08897102
C1         -6.24282697    -14.40733217     -4.06967985     -6.14702141
C1         -9.02553513    -15.80461030      2.56743146     -5.52942275
C1        -10.75675848     -3.17831683     10.72806451     -5.24054026
C1         -3.43182308     -4.22228065    -11.68124352     -5.82676370
C1          3.85062600      7.09258754     -9.13321523     -5.03467854
C1         -3.12674426      7.41561337      8.22351425     -6.23178342
C1          3.01115559      9.23104403    -11.70964626     -5.05238064
C1         -6.73561332     -9.61282537    -10.68569632     -6.38950244
C1         -0.81530817     -0.81817409     11.33149888     -3.17228309
C1         -4.21096810      7.20507641     -7.67916004     -5.05511513
C1          5.08140791    -13.58975163     -4.99170766     -5.71064325
C1          2.78862846    -12.11391171     -1.55489861     -6.14967916
C1          2.66782524     -5.78502643     -9.15845231     -4.84570269
C1         -0.54471512      4.46407084     -6.04359429     -5.75241589
C1         -1.90399905      3.67016293     11.26621215     -5.96630510
C1          3.53449455     -1.52219015     -5.06869679     -6.01960331
C1         -5.40482891      3.85526959     -4.08514867     -4.50190894
C1          4.61914022    -14.03130766     -4.06992327     -5.17835812
C1          5.26215833     -3.98852042     -4.94631834     -5.89511899
C1          2.67073177     -9.10938474      0.62983325     -4.94773022
C1          7.13027035     -4.96505167    -10.12327772     -6.06956071
C1        -12.19853458      6.41672759     -6.72517844     -5.78839260
C1          6.19751296     10.93602688    -10.05529009     -6.13898979
C1         12.50036054     -1.17519866     -2.42929158     -3.95444622
C1         -6.91201321     -7.22486595     -5.98282675     -6.49952420
C1          1.18326485     -9.01345607     10.81317537     -4.42585054
C1        -11.92763316      2.41023824      0.50097530     -5.36135000
C1         -1.61549884     12.67729706      3.12122799     -5.45270472
C1        -11.21549221     -3.31609623     -5.06612679     -5.55706144
C1          7.64604240     12.28613161      7.25423967     -4.42723525
C1         -3.82403565      6.81097366      4.07303689     -4.23828421
C1         -6.54881030      7.30040756      1.48966184     -4.87333979
C1         -4.70696602     -0.38733527     -5.69747733     -5.51828478
C1          9.85468723     -3.86798301     17.38163361     -5.30510014
C1         -1.81333732     10.07445704    -12.71029389     -4.33520100
C1        -10.66804781    -13.42529167      2.54027656     -4.07205621
C1          1.73544276     14.87856424     -3.51076711     -5.50039436
C1        -11.45633964      2.17295332      6.56151530     -5.65633056
C1        -10.61090765      5.27874773     28.60383187     -4.42772781
C1          3.78782891      6.76211787    -13.19570114     -4.99411891
C1         -2.59806940     -0.10755299    -18.86923966     -5.80997159
C1         -9.07650853     -6.70248702     10.64102459     -5.95716204
C1         -0.00975833    -12.94505812    -14.17772463     -4.99607151
C1         -8.62690183      9.36418171    -10.17328544     -6.03820066
C1         10.91200896     -1.10371836     -4.95424327     -5.68556749
C1         11.30130577     -4.87802855    -14.69902703     -5.20792003
C1          9.56656627      2.84093739     12.33706753     -5.77033802
C1          4.48939810     -3.41609740     -0.01402459     -6.21429134
C1         -4.54751885     -5.89406908     31.31831209     -5.92415604
C1        -13.22715339      4.86655234    -10.19669658     -5.75342919
C1         -5.72672030     14.94821589    -10.12526367     -5.32982088
C1         -2.19769867      7.46575457     13.19081256     -4.70720774
C1         -4.81608776      6.80316532     -4.52513457     -5.50947836
C1          5.46171076     -6.79681110     -5.69233301     -5.63507057
C1         11.98479317     17.51535837      9.06155670     -6.40191710
C1         -3.51228705     -1.75246525     -3.46789755     -4.24572906
C1          5.57872435    -11.26193284    -14.14211978     -4.33290804
C1        -15.86154378     -9.13624571     -1.07166323     -4.86552152
C1          0.48183215      3.07017496     12.23460707     -3.73514082
C1        -11.71966527      6.04076930     -4.18950347     -5.34576748
C1         -2.88666597     -4.12409885     18.87465547     -5.82079593
C1          3.85228029     -4.40217137    -18.28595576     -6.05941587
C1         12.05718416    -11.54165164      1.65625834     -5.85765196
C1         -0.28679366      6.51730408     13.84339059     -5.51979208
C1          2.79655075      8.64058338     -9.17174030     -6.10489151
C1          3.81446800     -2.48157522    -12.59365661     -5.96189115
C1        -12.88555794      4.60621247     10.65847455     -5.83124910
C1          7.76225875     -7.31603117     12.34471357     -5.09418089
C1         -9.92164650     10.30016825     -4.15454432     -5.32340912
C1         13.46042182      7.89927056      8.19282632     -4.00028954
C1          4.32252820      2.01746102     -0.96605263     -5.65369445
C1         -1.48845279      1.44897909     -1.99531820     -5.52891819
C1         -4.47584913     -9.03617099     -4.04711061     -5.90361724
C1          9.92745934      0.76160119      2.52900270     -6.07080151
C1          1.74971561      6.80052315      4.13816375     -5.95486909
C1          9.49795288      0.42798248     -3.50697433     -3.91081114
C1          7.74835920    -17.04279885    -11.51938870     -2.87144835
C1          8.42466979     -1.13199080    -20.41261938     -5.97120421
C1         12.26165796     -4.99744258    -13.19477805     -5.57224818
C1         -2.99038821     -4.98722539     -9.54496196     -0.47479184
C1         -6.77488480    -12.58452390    -14.11894506     -5.77879086
C1         -3.98261834     -5.66450401     13.25372340     -5.68840929
C1         -6.15096290     -4.79142848     -7.55373576     -6.28233092
C1          1.68030628     -0.86909068     15.37488588     -6.17625140
C1         24.67237117     -8.93306197     -0.81733491     -5.92044295
C1         -4.98044093    -15.39068577     -6.52955787     -5.88032616
C1         -1.47503695    -10.53265588     -6.52472205     -4.04103076
C1          7.21458468     -7.33086608     -9.23511236     -3.81270581
C1         11.10159899     -3.08094670     -7.41584202     -0.81499043
C1          2.68118395     -0.88874508     11.32293242     -6.03042686
C1         -0.74411426     -0.94390905     -9.15797573     -6.00713969
C1         -0.34350778      3.61552331      8.17172712     -5.38250493
C1          0.73034662     -1.35879346    -10.72484404     -5.31435040
C1        -12.20036184      1.56060808      2.43325091     -6.08443571
C1         -2.01313858     -7.18919762     11.30505642     -5.88292950
C1         -4.78025853    -12.88482241      9.12846890     -5.05276818
C1          1.70415921     13.15259084      0.06427746     -4.84467693
C1        -10.15342859      1.26985781     -5.03636659     -5.58357649
C1         -5.85529261    -10.51909204    -11.61792053     -5.40406524
C1         -1.28627605      6.77430163     -6.61465027     -5.37979500
C1          2.24000453     -4.35824419     -8.19296012     -4.88246363
C1        -14.60100123      8.17266013     10.62641817     -5.38443577
C1          9.86607774     -8.71277159      8.31950416     -5.38184103
C1          1.62322103     14.31420761    -10.09580420     -5.92757750
C1         11.36682346     -6.26937063     -2.47733260     -4.90966655
C1          4.26637029     -5.83672315     -6.56201787     -6.26960165
C1          9.49067821    -16.28545715      6.68878883     -5.75483575
C1          4.73795665      0.57338437     10.64713503     -4.18256835
C1         15.79687156      9.16904410     -0.00075110     -5.39274905
C1          0.03923569    -10.55420284      1.58089364     -6.09219593
C1          8.86260154     -0.72490210    -10.04776241     -6.33824511
C1         -0.34499294     -4.22146424      4.66842094     -5.90172580
C1        -12.49539118     -8.64118691     -7.63418691     -6.17534724
C1         -6.81270462     13.13984097     -8.33189534     -5.33563291
C1         -7.16999396      1.50348954     -1.94371418     -6.19847793
C1         -5.54654221      9.34588117      9.67242735     -5.91237840
C1         -8.81880699    -17.39059213     -2.53064022     -5.57180361
C1        -10.40042914     11.72495915    -10.23562603     -6.02447781
C1         -1.64267342     -3.37029881     -9.81738433     -4.96204305
C1          6.03468513     -6.68185738     12.33948888     -6.44276379
C1         11.14748286     -9.77383378     -9.06130350     -6.00546247
C1          6.16493170      9.15278449     -6.64701012     -5.76675132
C1          0.73436970      5.52603533     -5.15188407     -3.08844377
C1         -8.93278810      8.02014950     12.21796317     -1.54925161
C1          4.00021878    -21.30182605      2.58280445     -5.22442423
C1         16.40705848      2.73324387    -10.04281106     -5.00623941
C1         -6.07561198    -12.01508739    -10.16139367     -4.12351090
C1          2.98188036     10.98433635     -6.04409537     -6.08230593
C1          4.48010169    -10.12627036     25.62268735     -5.85126005
C1          8.88802135     -4.34028916     -6.55550984     -5.00583551
C1         -4.62735340      4.37819843    -14.92211967     -3.95104370
C1         -1.97665366    -12.09331757      0.04411131     -5.98580975
C1         -6.59046643      7.83454994      6.12876641     -3.66582495
C1         -3.66121465      8.11667758      1.53318530     -3.81828393
C1          0.43656915     -0.03697420     -2.57831067     -5.87215455
C1         -8.23668809     14.94788645    -10.73351501     -6.02699751
C1         -0.72578593      2.05282513     -9.16953576     -5.13833575
C1         -1.00100370     -0.08969134    -14.15863352     -5.81051602
C1         11.33887860      0.53062496      6.64209472     -5.86876783
C1         -3.04916374      1.53111533      2.54570192     -5.05911426
C1          7.71752231     -3.93834773      8.27124999     -4.65329759
C1          5.96007149     11.60590152     10.68358103     -5.84641844
C1         10.61405925    -11.17361336      3.17486127     -3.19552526
C1         -0.63277213    -14.37499077      7.30405553     -5.82817184
C1         -6.93390080     -7.14757267      6.64902441     -5.93010320
C1         -1.14464927     -4.85576102      0.63297888     -5.39238080
C1          8.87001760     -4.43753785    -10.01410064     -5.94152392
C1         10.26696251      6.07231265     -5.65612133     -5.21995962
C1         -4.06427305     -3.32108405     -8.17510696     -6.18029220
C1         -2.10311374      6.31175230     -5.12483947     -5.98457831
C1          7.27250901     -7.27281182    -12.55280921     -3.79012410
C1        -13.82029326     -1.36951235     -0.07556295     -6.43170295
C1          4.21359245     -8.71215177      4.67168121     -5.06219540
C1          6.86391314     -1.04657798     -2.61535528     -4.12337167
C1          0.52925519    -19.89888075     -4.96247012     -6.02062203
C1         -1.45573245    -10.15841816     12.36793787     -3.77257756
C1          3.50245537     -6.44638520    -14.12007033     -6.11835461
C1        -13.92287442     10.22540460     -5.09948066     -3.22284568
C1        -14.78963608      4.61692721      4.02612963     -5.98983118
C1         10.18803704      6.18943382     -0.01773121     -5.55308632
C1         15.81970824      1.28295937     -3.43640919     -4.76776924
C1        -10.83293958      0.12170406      3.12771629     -5.67680162
C1         -2.17561230     -1.02739289    -13.78831059     -5.35363528
C1         11.83664051     -7.31394969     -4.90660565     -4.75359582
C1          2.50218900    -10.77318561      4.09438765     -1.09137774
C1          5.19126132     12.29165913      8.79611487     -5.16000459
C1          9.33484199    -13.68664964     -3.86503984     -4.56260842
C1        -22.49650115      3.26908397     11.56414771     -5.79181488
C1          0.00000000      0.00000000      0.00000000     -4.49733485
C1         -5.96063454      5.54443500     13.84528477     -4.93150535
C1          3.10547624      5.96006545      1.60342153     -5.55465556
C1         -3.84057469    -11.04489062      5.14103905     -5.51768871
C1        -10.27552113     -2.88516946      9.81278110     -5.72107032
C1          3.98613417     -6.72059965     -2.46003538     -5.26226648
C1          4.44404555    -12.65812793    -10.65497449     -5.70617982
C1         -4.77923351    -14.03466140      5.65853587     -4.95219270
C1        -14.51135880     -4.14216298      0.01463406     -5.92793249
C1         -8.87971828     -3.79623520     -1.91671697     -4.85728443
C1         -3.92477576     -2.73164617      4.04766119     -6.25493873
C1         -7.77814551      6.30645863      4.08013993     -6.36055719
C1         -5.40634006    -16.83082213     -9.09348132     -6.25893437
C1         -2.72404232     -2.43221072    -14.14459759     -4.64339965
C1          6.29273859    -12.09932363    -10.65855337     -5.60841267
C1         -5.43009349     12.22495348    -10.84196921     -6.03504712
C1         14.59632550     -2.65922485    -10.04746278     -3.85038269
C1          5.28418234     -5.84296194    -10.66493080     -5.82686890
C1        -13.03139625     -2.66417733     -1.53858604     -5.86999901
C1         18.69701520     -1.81770995     21.56036415     -4.03460149
C1         -2.88246230     -5.44980030    -10.70520845     -4.29792960
C1          9.75908344    -16.57835258      8.31161949     -6.38166331
C1          5.45336044    -11.55790735     -5.61998892     -6.19468143
C1          2.86908696     -6.64806499     16.37388585     -6.53765489
C1         -3.08060039      6.26354120      8.17648321     -4.42552367
C1         11.83444757     -0.92749160      5.70129752     -4.56462538
C1          3.86612894    -14.48874261      1.04777197     -5.94116824
C1         -5.30085304      5.55723055     11.23047933     -4.43381266
C1         -0.51166279      1.50348124     -2.56934876     -5.93947087
C1         13.82568142      7.61396193     -1.53659600     -5.14113421
C1         -6.62747687     -6.23306511    -15.79633781     -6.42453681
C1          8.36397548      5.23671276    -13.24302031     -4.36685963
C1        -13.74466656      7.54842909      8.97663531     -6.07985619
C1         -4.14786241      2.93073016     -1.04790762     -5.22425630
C1         -0.07875660     -1.27353799    -12.39567877     -1.58509593
C1          3.69291182     -5.43151721     14.74519465     -5.31388996
C1         -1.90512367     -4.13752818     14.78366061     -5.95228471
C1          6.63679574     -3.37186422      0.01486423     -6.27979262
C1        -11.96595769      0.71293085      9.69294261     -5.73864175
C1         -1.91422620    -18.37519465     -4.97280585     -5.84070078
C1          7.96032827      8.31100892      6.58148083     -5.65426427
C1         12.07627346      7.12376268     -5.03759569     -5.23467058
C1         11.72888687     -0.50067105      8.27645234     -5.04322175
C1          4.14138616     12.45913472     -8.20177125     -6.53020637
C1         -0.96589854      7.85133670      9.68456438     -5.83431453
C1         -8.82494652      1.67521027      8.10669592     -6.18997500
C1          2.83448708      0.88795921     11.22703906     -1.55794118
C1         -9.65678104    -13.44826942      4.06406708     -4.48281053
C1         11.54228707      5.94002661     13.28994676     -6.07601548
C1        -10.21657093      6.32899457     -9.20815169     -4.95866461
C1          0.86661224      3.87213806     -1.00428229     -5.78901239
C1         18.61083800      3.70914692     -4.04619106     -5.66577040
C1          6.10295327     -5.23942173     -0.98425619     -4.60627231
C1          1.57741383      4.70897834    -15.78219604     -5.13413610
C1          1.85124162    -10.04984134     -4.04241543     -5.55462582
C1          1.84439010     11.67414504      0.54588336     -5.26140208
C1          5.29148705    -12.09953335     -0.94564828     -6.02623671
C1          8.42773880      6.81003120     11.29756557     -5.19066332
C1         -4.78688116     16.16353839    -14.28184071     -4.37297962
C1         -5.48187531     -3.88030364     -7.54630806     -6.26503292
C1         -1.95102788     -5.32978255      5.63332356     -5.71949257
C1         12.98930995      0.44632697     -3.42792972     -6.04272308
C1         -8.66011046     -4.82708512     -5.97191045     -6.01765312
C1          7.84146363      3.78447472     -0.95903579     -5.78596125
C1         -8.53987403     -7.16842908      4.08952990     -3.33075726
C1         -5.79760669     -1.01763885     -2.51072962     -4.67306801
C1         -5.29196652    -12.50067931     10.06243047     -5.83701139
C1          3.66564468    -16.86412742     11.40238264     -5.21606592
C1        -17.58880091      0.72608995      0.52505718     -4.82963334
C1          5.55953461     -4.92556932    -12.63930182     -5.71455635
C1         -0.18988513    -20.83101474     -1.50493377     -5.50421162
C1          8.36316762     -7.59032217      0.15062784     -5.87020831
C1         -2.33544519      5.04504972      8.76374244     -6.20828352
C1          9.59005093     -6.72384867      1.04125609     -6.38408413
C1          5.04585476     -3.50574186     -8.17681490     -4.68356192
C1          9.66334822     -4.99861046    -17.26450055     -4.72109878
C1          4.82526313      2.37161648      1.56490415     -5.89483142
C1         -1.30934155      0.64621532     17.91598551     -5.87948833
C1        -14.00457970      8.82293128     -6.72990210     -5.35443762
C1          1.76521362     -2.82921664    -14.14031853     -6.27584643
C1          2.17750391    -12.04949227      8.81420699     -5.87482932
C1          6.21002389      2.36577965     13.23937564     -6.22508184
C1         -4.27513358     13.25265042     -4.18752677     -4.93581967
C1        -12.53742571      0.67332605      3.01746855     -5.76867593
C1        -16.37200665     -3.10799122     -4.19459584     -4.02824612
C1          5.65694410      5.79572356    -14.79572528     -5.55003050
C1         10.82550016      3.19339808     -2.48589848     -5.22226192
C1         -6.92642976    -17.35781628     -1.54203122     -6.01139831
C1          1.75050286     -8.77588632     -4.95397763     -6.22165387
C1          5.25241752     -4.35892115      8.25701140     -3.41877430
C1          7.50532480    -14.83836518      1.65283248     -4.28227203
C1        -13.91014684     -3.84372724    -10.14456859     -5.64131114
C1         10.23052739     -4.90533364    -14.14888468     -6.22530623
C1         -1.22618778     -9.57047131      9.74984988     -5.41912408
C1          5.87664836      1.95311452     -4.09316413     -5.84143296
C1         -0.06468277    -14.15540134    -14.21398528     -5.50924654
C1         -5.21186902      6.01256666     12.25198118     -4.11304420
C1         10.66764594      2.76877302    -12.20650816     -4.97740761
C1          1.79789721     -7.61772032     -4.99218756     -6.15876643
C1        -16.35598962      1.63781190     -4.14495973     -5.78114423
C1          5.83599098     -4.02544115     -1.94213501     -5.18676678
C1         -0.25595084     11.33792723      8.14507121     -4.50311217
C1         15.24855629     -7.94887044     -5.89033754     -5.45196094
C1         -2.19245181      9.89251280     12.27649842     -3.28167126
C1          6.82499392     10.99067787     -3.40997855     -3.63090167
C1         -4.30832602      8.45895334     10.67792389     -5.79068536
C1        -13.37446249      7.91866272     -1.01480840     -4.59271726
C1         -0.55095855      1.48198704     -8.23708319     -6.09898682
C1          5.23472463     -5.78802841     -5.11884279     -5.14707699
C1         10.10802757     -1.51864887      5.78135488     -6.16513442
C1          2.66007573     -2.72350598     11.29644090     -4.50644726
C1         -0.67546270     -3.95367265    -20.42422736     -4.36318988
C1          1.88068899    -17.41228524     -9.10161161     -4.08219314
C1          7.26009973      0.52668043      5.71886115     -5.13911955
C1         10.81904000    -16.61592307      4.19454465     -5.68571233
C1          4.19622511    -15.30849160      4.77381780     -6.23204664
C1          5.09340056     -3.53882689    -17.30844445     -5.96109234
C1          2.72795740     -1.02981487     -3.52573574     -6.03084409
C1          4.11706969    -21.75174677      6.73390959     -5.69333437
C1         10.88838429     -8.87752855     -8.46286106     -5.76510242
C1         10.63107739      2.90489267      4.74451985     -4.27419080
C1         -1.71662828     10.23663923     -3.46604691     -5.50963114
C1          0.93691910      4.50389931     14.82001663     -6.07608525
C1         -4.77441624     10.01183740     13.73882278     -6.15518894
C1         -2.09639085     11.03302713     -5.02209183     -5.86360091
C1         -2.77124130     -7.65433578     16.40155213     -5.53922924
C1         -7.93344730     -7.19951620     -7.49780121     -5.63484227
C1         12.05397809    -14.52490145      7.29017961     -6.35528658
C1          0.12255250    -21.72991752      0.10035056     -5.82622098
C1         -1.48531980      9.37889422     10.61682849     -5.80250209
C1          0.68254630      5.43934368      9.68902109     -6.03651319
C1         16.09747638     11.42654437    -23.01071022     -5.60854214
C1         -0.77422015    -30.47566159     -5.98344162     -5.87072462
C1          7.03826406      4.38615108     13.20571859     -6.03816455
C1         -4.46004422     -7.13766257     10.65774975     -5.12704702
C1         -5.61215976     -5.11727476    -16.35240025     -6.29658739
C1          3.98746612     -9.72061346    -11.62632502     -5.90690080
C1         11.56538332     -1.11034319     -7.49682209     -6.07292617
C1         15.22747895     -9.75879359     -5.87900203     -6.03273164
C1         -6.65204583    -15.27285226      5.66698133     -6.33583801
C1          4.60267116     13.96758442     -3.47252227     -5.97344211
C1          2.29631938      8.35012427     14.42044204     -5.21348358
C1          3.94231953     -9.68511262      6.60060466     -5.49413560
C1         -4.44788653      0.63426330     16.34870791     -6.03553234
C1          3.78057170      5.36265194      5.69097457     -6.00196051
C1          6.45411192     13.15976972     -5.10374185     -4.65869464
C1        -16.67287225      7.41244251     -0.09648398     -6.04116612
C1          2.44433813     -0.33083663     13.80839199     -5.20021680
C1         -3.34566229     -5.77381333     -4.00748358     -5.77315191
C1        -12.82277492    -12.49712216      0.01480340     -5.60555034
C1          2.87853709     -9.64740830      1.61448546     -5.92346114
C1          2.22611959    -10.33089221    -11.70972900     -4.26188909
C1          8.73506991     13.96626063     -2.54320507     -5.86769755
C1         -5.27165197    -17.44217274    -11.65039672     -5.13882380
C1          2.03559472     -7.78267664      5.71118688     -3.94873645
C1        -13.95877123    -11.02081685     -0.04855309     -5.66404220
C1         -1.65124717    -12.94406532     -1.88495195     -5.16410705
C1          1.46633865     -3.01055686     -6.53000309     -5.62522368
C1          1.09470050      9.18065007     -9.15409913     -6.13517169
C1         -9.08406633     -8.72896654     -1.94065056     -5.95452146
C1         -2.27414780      0.88766174     -8.14481919     -5.08657270
C1          9.76334555      9.40340934     -6.00538826     -5.83190662
C1        -12.96297111     -3.86319243    -10.70941580     -5.39558412
C1         -5.95260285      5.28306605     -6.65059844     -5.10359738
C1         -9.21795403     10.82395977     11.25273539     -5.30254964
C1          1.18554484     -2.39808940     16.39380108     -5.81753286
C1         12.50130237     -1.15465816     -5.87595530     -6.19590087
C1         -1.30269171     -7.14941720      3.11506472     -4.68527999
C1         12.45162391     -2.94535438     -2.38776753     -4.74335647
C1          7.39107212     10.12075904      5.60052283     -5.66810549
C1         -0.84552170     -7.61781920      0.05606072     -6.49175198
C1         -8.14869870    -11.04013959    -12.61573173     -6.19365134
C1          9.45550704      0.86864552      1.52221792     -5.42406427
C1         -6.01979265     -7.18681610      4.71269233     -6.42418769
C1         11.16134791     -1.94089234      0.05917887     -4.91011393
C1          8.56127204     -3.41983523     -6.05171211     -3.06746169
C1          2.59373976     -2.78272667      5.67019902     -5.84014324
C1         -0.96045161      2.96680868    -14.21609168     -6.22579708
C1         14.59538120      2.25294067     -6.66263775     -5.81280467
C1          5.88376182    -13.07099310     -6.61467729     -5.33843813
C1         -6.17269782      6.28997712      3.17825307     -5.82030516
C1         -7.93743383      3.92074883     -6.09513868     -6.29239647
C1          0.09930784     -8.72836708      7.21766594     -5.07161759
C1          6.63127179    -10.02933193     -3.42993021     -4.87659523
C1          1.04548293     13.97732341     -3.51184245     -5.98600211
C1        -16.62119933     -5.09588367     -3.41055502     -3.50442399
C1          8.00852211      2.27871005    -11.64260521     -5.41865473
C1         -2.76249575    -12.61948649     -7.49325024     -5.78090945
C1         -2.89968365     -7.27069720    -16.36587990     -6.09201351
C1         -7.10073672     -0.83162697     17.24553351     -5.76336193
C1        -11.72359184      4.93324530      1.49361416     -5.96928921
C1          5.16506177    -10.71093357     -5.02149436     -5.37172392
C1        -25.38597890     12.40288388      1.41621887     -5.98047617
C1          9.55186402    -14.61582049    -11.57780330     -5.72347795
C1        -14.87900798     -9.14737293     -5.09435008     -4.08446400
C1         -7.10102011     -1.78505358     -9.19947645     -3.22761993
C1          0.49875092      8.89408969      6.59085110     -6.28629810
C1          4.27007561     -3.99013390    -21.36667143     -5.65599916
C1          1.38044532    -17.47967494    -10.07988534     -5.89051961
C1          0.72887554     -4.36327124    -19.88058638     -5.36962278
C1         -8.39817277     -7.20869286    -14.13383351     -4.63106078
C1         -3.21686231     -1.45760890     13.80741924     -6.05129120
C1          0.10088145    -13.48164834      5.03421986     -4.81214295
C1        -11.54709035      5.42138801    -10.22206275     -5.52997216
C1          7.13416423    -16.94312019      0.11754162     -5.70072503
C1          8.24493774    -18.31613414      2.34379326     -5.87848259
C1          9.83101778     12.47086154     -2.51614957     -6.11400829
C1         -3.59017153     -7.81748566    -14.77944902     -6.34264324
C1         -5.51452187    -10.54470663     -7.52269916     -6.40805494
C1         -3.73793716     -6.70988060    -18.25810147     -4.55736748
C1          1.81981826     -3.91970705    -19.85012891     -5.80680423
C1         -6.78279693     -9.58604258      7.50780231     -6.09648134
C1          0.40943305     -6.72804276      0.98366633     -5.36333725
C1          6.77163009     -7.54143616      6.69939268     -5.89064522
C1          9.55376829     -9.75339596     -5.96965571     -5.88334577
C1         13.02035766    -14.55179130      6.70853411     -6.25434956
C1         -6.08492321     -2.90862892     -4.05706949     -2.86661027
C1         -4.29921664    -14.31744955      2.54240137     -5.77806116
C1        -11.29894390     -1.37036712      9.73005733     -5.87586489
C1          6.58942927     -1.90168801    -18.84612356     -4.35160544
C1         -7.37255218    -10.52309208    -14.20878993     -5.41843104
C1          3.46869005    -11.22692547    -14.18211131     -5.08245506
C1         16.96879611      3.68337021     -6.55213358     -5.77564228
C1          5.49103959    -15.91344321      9.92824363     -4.24987584
C1          8.97001253      5.26892660     -0.95479040     -4.54211035
C1          6.51773902     12.97963218     -1.59282532     -5.19609174
C1         -2.24162285     16.48752360     -6.03886714     -5.08446455
C1        -11.00516477    -10.92816085    -23.85792057     -5.73566844
C1          5.78252057      0.41921287    -11.62566419     -6.24811476
C1          2.44208903     -6.73279827    -14.16634971     -6.22723435
C1         -9.05773812     12.59901102     -9.31129370     -6.02689425
C1          3.50574850     -9.38610871    -10.71572575     -6.05792655
C1         -2.36799636     -7.52926785      3.07904705     -6.14365817
C1         14.48232550      6.75210072      4.05226101     -6.00666596
C1         -3.63436728     11.02586703      1.41044551     -4.74704143
C1          2.65827320    -15.38915880     -9.10473813     -5.10040613
C1         12.80149294      2.69118132    -12.28312801     -3.22852980
C1         19.89432191      2.74721309     -6.53077900     -5.33016509
C1          5.87030786      7.10232896    -11.65879602     -5.63487214
C1         14.85481450      5.72735102     -9.00322551     -5.78617828
C1        -10.49076143     -3.93615438    -12.28835332     -6.23839451
C1         -0.23648165     -2.49879192    -17.85434601     -5.60207660
C1          2.67129151      4.44983350     -1.00989583     -5.39351735
C1         -3.32735259    -17.76258097      2.55795669     -6.13990594
C1          2.15824059     -9.07503581      6.67301663     -5.81272006
C1         10.50355354     -1.97979447    -15.74015456     -5.09552333
C1         -8.03788566     -3.87542529      6.66610366     -5.89846845
C1         -4.34784343      5.41634198      7.18336607     -5.02471902
C1        -14.25517295      9.76405347      3.01888235     -6.34148517
C1          4.89387114      0.43044761    -18.91011422     -5.79348060
C1         -2.18429837     24.62127319     -6.81525295     -5.42429764
C1         12.52708908     -1.15949307    -13.81435684     -4.96852500
C1         -0.66718382     -3.36574341      3.15019628     -5.80922088
C1          3.23684864     13.14617757      2.48552432     -5.50121051
C1          6.02556709    -11.20686999    -15.69524015     -5.29075499
C1         -9.08994114     -3.27406384    -14.28214763     -5.68497149
C1          6.90342368      1.98679651      6.68807725     -6.06094360
C1         -6.85051693     -8.99916803     -8.15620568     -4.40506056
C1          3.22525750     -7.21986671     13.74254717     -4.26186901
C1         12.25250257      8.79915729     10.69708276     -5.53550100
C1         -8.12570801     -1.45478982    -14.79824265     -6.09926998
C1        -10.63294424     12.63886382     -6.11591508     -6.17965932
C1         -0.23730980     11.62488124    -10.79388485     -6.24859538
C1          3.99950726     -6.81661127    -11.57113630     -4.56696360
C1          8.41314802      3.78286426      5.71399657     -4.38663869
C1         -0.45063432    -14.86782641      4.20943310     -1.39785850
C1         10.60172211    -13.05220149      6.68186270     -6.17387263
C1        -11.32625518      1.55805037      4.01093888     -5.74175225
C1        -10.77564485     -8.18660455     -7.65567907     -5.00259852
C1        -12.16907930      9.37364729    -10.20823996     -5.82990656
C1          5.11617497      2.02940159     13.22957617     -6.08337059
C1          4.41431557      6.79226955     -6.65229920     -6.14149835
C1         -5.07544382      0.07357829    -11.67743352     -6.10832961
C1         -8.25000553     -6.16344467      5.69479644     -5.89101861
C1         -7.29979122      2.07180873    -10.77524632     -4.23812372
C1         12.98016538    -30.47227927      1.68163002     -4.49222071
C1        -12.04611523     -5.32374001      4.00841072     -5.93728473
C1          9.78653725     -7.26805879      9.83699190     -6.24654585
C1         11.33062300     -4.33884113      6.71603942     -5.95319018
C1         -2.60001127     -1.91416706      1.56113530     -5.87141930
C1          1.90853445      8.71109026    -10.76184650     -5.94870571
C1        -14.03780767     -3.73222256      2.44379946     -5.89220393
C1          8.27823545      1.94324310     11.37420049     -5.20764095
C1         18.22920291     -0.11822299      0.09243648     -6.25689998
C1         -3.42724830    -16.44185663     10.79016508     -5.75192974
C1         -5.02348371    -15.32470797     -0.90752568     -5.94144251
C1        -14.53682028      5.89608924     -4.14297534     -6.13555188
C1         10.84078742    -10.65560017     -1.48373559     -6.45455736
C1        -13.53018518     -2.33826817     -7.56793241     -5.52133568
C1          7.15176503     -0.11049128    -12.16381347     -5.12753736
C1          1.28291842     -7.29744884     -4.04380163     -6.18907676
C1         17.26384114     -2.00967369     -1.40851402     -4.76380739
C1         -5.39935752      3.70740979     11.24204801     -2.93021894
C1         -0.14954356      5.93460001      9.07213849     -3.20655668
C1        -12.31880434     -9.22429356     -6.70454589     -6.10564934
C1         13.50708360      9.72610421      8.16399046     -2.45728596
C1          4.42889861     11.59591520     -4.49182627     -5.15901036
C1          2.54693111      9.24360020      8.14139617     -6.26298182
C1          4.00234300      5.98302107      8.77010301     -6.33006457
C1          4.71570003    -10.17780159     10.73570237     -5.87111630
C1          4.08750451      0.02383026    -11.60066810     -3.31321286
C1         -8.21884157    -15.92889020     -9.18603958     -4.70306470
C1          7.68366219    -19.89534187      3.23910011     -5.85625616
C1         -3.71510541     -9.69065585      0.06779038     -5.52258535
C1        -14.11516828      6.69125061      9.68028463     -5.67705319
C1         11.48203166      0.37862793     -2.47535242     -6.03857237
C1        -12.76792335    -17.77595510     15.79457027     -6.04343132
C1         -6.30312087     -8.08098221      6.70040947     -4.79631195
C1          3.30036029     -8.74310674      6.64257784     -5.83650731
C1         -1.74788838      8.36128634    -12.72695097     -5.79173359
C1         -4.73702076     -0.17152749     20.43826792     -5.71105348
C1         -3.92873703     -5.70942499     -1.53571342     -5.77127938
C1        -12.63785319    -11.94338871     -2.54294070     -6.28111182
C1         -5.57879459    -10.47560550      5.19792881     -5.51291982
C1         10.02621596      5.61864359     -0.96185844     -6.30193957
C1          3.34855704     10.10451374     -4.51688899     -5.92510835
C1        -14.30481357     11.13254582     -1.15425928     -5.50881502
C1          8.95190416     -1.02623888     -5.98317148     -5.85441656
C1         -6.30997119      8.69910002     -9.22260335     -5.96658630
C1        -15.15300801     -5.25429949     -6.69209262     -6.37613511
C1        -12.51825088     -2.27772029      6.59515920     -3.75683674
C1         -1.44269513    -19.93208966    -11.58800900     -5.26919406
C1        -11.99565587     -4.20327173     -5.12442775     -4.95558250
C1         -2.94916939    -10.19311724     -5.07041047     -5.79690005
C1          6.26183717    -15.15433986    -10.59503510     -5.30009129
C1         -5.85740020      0.63321510    -10.10725043     -5.09858139
C1         -6.71017878      6.12350878     15.33720983     -5.80596423
C1          6.44534140      3.44272507     -5.07575221     -5.93662778
C1         -1.41926952      6.31913557      1.57591735     -6.00463623
C1         -3.57025847      3.01916928     14.82616303     -4.88898690
C1        -11.34445790      6.41855522     -1.58474286     -5.22649328
C1         15.67803035      8.23018449     -4.97355280     -5.87886521
C1          5.54239054     -1.90382248     -0.05005586     -6.08846573
C1         -6.36887590      2.05149465     -3.46926792     -5.68091675
C1        -12.82363169      9.42326284      1.41416225     -5.49354739
C1          4.20108004      2.01731706     13.83404177     -5.99876246
C1          3.36888700    -11.16091975     -5.03415351     -5.22970466
C1          1.36779754    -11.55467918     -3.18318947     -4.68837787
C1          0.87568011    -18.89321911      9.20206586     -5.08188803
C1         10.91583159      0.75576901    -14.17161353     -5.87168584
C1          8.37801922      6.84703415     14.78384201     -5.58688352
C1          1.00804542      7.77197493     -1.92246777     -5.00287319
C1         -3.19331339    -12.84402242      8.24036109     -5.66487451
C1        -12.77509519      6.38875763     -4.16812325     -5.71262170
C1         -7.01233042      8.74505216      4.56240656     -3.84108293
C1          8.27331518     -0.97456172     11.35685558     -6.29772054
C1         -1.86577410      3.61190822     14.78012946     -6.00113935
C1          3.38494933      9.85856195     12.20025985     -5.93627991
C1          4.71196994      4.61533319    -25.54217677     -5.78686179
C1         -9.07550084     10.81059944     -9.26557617     -6.18543066
C1        -16.27180880      4.65540098      1.46504476     -6.19065698
C1          0.08794547      7.44932423      9.64536412     -5.54890457
C1          5.65104613      2.25749872     12.26674838     -5.52629578
C1         -0.71118444      6.91989898     14.77717196     -5.94990904
C1          7.53179550     -0.44852244      7.28687213     -4.69732331
C1          3.38099992    -15.87436778      4.16440711     -4.81308411
C1         -7.27417913     16.53151788     -5.17861196     -4.76807249
C1          7.62306975     12.24584304     10.65918686     -5.66184481
C1         -0.07232396      8.93830072     11.30717102     -6.32929483
C1          1.01055582     -5.23270177     -0.00479804     -4.60617987
C1         14.93102509     -1.07525535      5.15158189     -5.90184330
C1         -0.20351244     -9.52217004      9.11739131     -5.59306293
C1        -11.65021375    -11.50096710      6.66462416     -5.66647810
C1        -13.81130683      1.58817256     -0.05312319     -6.10665915
C1        -10.62687278     -3.75290341      8.16415108     -5.84810835
C1        -11.49817579     -3.78452789      3.12294920     -5.37372810
C1         10.11722101     -3.47334029    -14.70842521     -4.25061636
C1          1.86496892      1.87959039    -16.32722040     -4.79971821
C1         -4.79834008      6.86056252      8.13102174     -5.55093321
C1          5.10736545    -11.27224424     12.50091506     -0.53999371
C1        -11.28623836      9.36231739      0.50332270     -6.27540156
C1          1.09484750    -13.55786170    -11.64907559     -5.14832453
C1          2.72326638      6.88165022     11.29193474     -6.25571488
C1         -3.67429457     12.18226592      1.47612099     -4.68433396
C1         -6.87996880      3.71295061     12.18739375     -5.81375607
C1          8.38130760     -2.20410648     -3.51231626     -6.19577328
C1         -2.45210561     -2.72516408     17.96857025     -6.18498261
C1          8.26123386    -12.53232233      0.09901017     -5.95020422
C1         -1.20587414      3.82963226    -12.27633307     -5.06836077
C1         -7.29394209    -12.14085015     10.72433501     -5.14837001
C1         -6.17233099     11.17023958      3.08532307     -4.97302506
C1         11.40649467     -0.73099069    -11.56603827     -6.13345517
C1        -13.83213676    -11.47664813     12.21642980     -5.77277221
C1          3.03830522     -6.72677077    -16.71549584     -6.04245513
C1         -7.70702944     -4.80800000     -6.54801301     -5.97750663
C1         -8.90976807    -15.85719739    -10.02291777     -5.80538634
C1         -0.10845208     -5.23937665      4.13154210     -5.24168810
C1        -14.78684243      6.50255980     -1.66719042     -6.10425519
C1         -5.06853158    -16.40897066      2.54540755     -5.82051789
C1         -2.36594014     -3.90191448      8.77384475     -5.90147246
C1          7.37315000     -5.86453332     -4.98054468     -6.10475237
C1          4.19587287    -10.63730613    -15.72865913     -5.62689473
C1         -8.89536837     -2.76922298     -7.60999399     -5.92648440
C1          1.70738785     -5.85249758    -10.68555298     -5.10953470
C1          2.31026835     -4.32130253    -17.30229889     -5.85877268
C1          8.46488402      5.57871971     -0.03046106     -6.23220092
C1          1.55042167      9.00203234     13.77158429     -5.54357651
C1          4.82858276     -0.03470555     13.80967169     -4.37823040
C1        -12.73795074     -6.61260533      0.02243979     -5.70220360
C1        -12.09612094      8.07105211    -24.96153450     -5.86803120
C1         -0.46412130     11.02431482     -2.51578165     -5.69259496
C1         -9.37569385      8.50404327      8.08830620     -6.31453546
C1         -0.82109862    -13.53801435      0.00709779     -4.80399758
C1          3.31609698      2.04576039      3.15137297     -5.20759072
C1         -9.81403243     -3.21025628     12.29437194     -4.42694075
C1         -0.77114468     -7.65157276    -18.26783877     -6.01237502
C1          4.36189843     -1.08053049    -10.11574922     -5.88006093
C1          8.07946739      4.04864567     13.28620721     -6.52942992
C1         -6.87647287      3.56743628      3.05171869     -5.17420150
C1         -2.42899387     12.64674105     -7.57624122     -4.78666971
C1          3.38688369      7.16244086     -4.39805029     -5.06445992
C1          1.95914594    -14.48231597     -3.46111137     -5.14123249
C1         14.97506316     -2.15930144      1.63968090     -6.05584408
C1         14.32654723      7.96020387     -2.47564111     -5.87352113
C1          3.48120499     -6.43349478     -4.99276375     -5.10840048
C1         -0.99990292     -9.09430815     -7.52881637     -6.30184010
C1          4.12729621    -16.62218219     -6.53094724     -5.87763271
C1          6.07866861    -11.61129956     -2.48028791     -3.74311270
C1        -14.46544570     -8.95561814     -9.18621979     -5.91356128
C1         -7.28521228     -6.20399436      7.28628049     -5.85850362
C1          2.20974416     -5.54670822     -8.19583751     -3.69215675
C1         -4.55512359      9.27350588     -0.07806990     -6.04155360
C1         -9.74730226     -6.22009503     -5.99600703     -5.68979530
C1        -11.01320026      0.66331333     -3.53592548     -5.99295025
C1          5.64833529    -21.38667938      1.61973799     -5.55627838
C1          0.48514491     -3.05415909    -17.35289429     -5.58629955
C1         -4.95951409      8.33480807      6.19460916     -5.14219012
C1        -12.47910209      5.71768514     -1.83720260     -0.82289568
C1          1.99385808     -9.67183989    -18.23730627     -6.28349744
C1          9.60364139     -3.10856770    -17.27360741     -5.80844890
C1        -13.99312016      1.07737374      2.42831028     -5.85811642
C1         -4.47579174    -14.91624115      1.61841010     -5.34063690
C1         -1.93954870      0.68004433     20.42406227     -6.04262112
C1          3.84868664    -23.80356732    -13.16335077     -5.89552265
C1          4.43221718      9.76350925    -10.08233991     -6.31991962
C1          6.09352969     -3.45352473    -10.10669222     -5.28635694
C1         -5.49625271      9.18782060     -8.64737792     -4.31244872
C1         -9.52294451     11.75223165      0.42961507     -4.07341236
C1         -6.87621050     -2.36885017     -6.03663087     -5.81661547
C1         -3.64067451     -4.75866459      5.72249331     -3.83828929
C1          3.26806140     -2.49441294    -15.74699802     -6.43449255
C1        -10.56484168    -13.91103157      5.66921355     -5.59982917
C1          5.01256056     -3.49215516     -2.48984486     -4.54101018
C1         -6.06379324     -1.87072529      1.52425343     -6.01933688
C1         -2.51519873     -8.20860923    -14.74865307     -5.77348182
C1          3.45719471     -5.31318997    -14.11412094     -5.93757140
C1         -7.98830771      0.93115249     -2.53337186     -5.93743063
C1         -8.54682629     -4.21025764      0.56824727     -3.95995237
C1         -4.82151841     -3.91585576    -12.22339823     -4.56009813
C1         -6.16721396      9.38543434      6.48288067     -4.63246109
C1         -5.49313995    -13.85348319     -9.05292959     -4.32750878
C1         -2.91015474     -2.38220715     13.19752121     -6.11550583
C1         12.35735091     23.25070590      1.49345620     -6.36064537
C1          4.38200436      3.77845053    -15.81308605     -5.39229827
C1        -10.33587182     -7.67129021      9.64973594     -5.19868668
C1          5.28465338     -9.16581728     -0.91813652     -6.06198818
C1          8.02830049     -4.90805224      4.25092951     -4.71867322
C1         14.16891776     -5.31042052     -2.40085542     -6.41041993
C1          1.89029681    -17.49192051     -3.36190567     -5.12316674
C1         -0.53096388     11.03061206      3.10658490     -5.54708181
C1          6.51516076    -12.92645349      9.19870990     -5.88263513
C1          0.63842423    -15.32255637      8.22118432     -5.78671052
C1          4.00909991    -11.19454556      1.59014601     -6.01175133
C1          6.22263189     14.05190444     -4.48956584     -4.15418423
C1          5.93772834    -16.06597873     -6.56526677     -5.62100588
C1         -8.78997400      1.51308968     -1.06092464     -6.18965194
C1          7.24773187     -2.44408046     14.80880528     -5.98596485
C1         -1.96510395    -14.97057705      9.18029854     -5.76437493
C1         -6.80064924     15.04341851     -2.65541985     -5.86498899
C1          3.22459956      2.40501042     -0.97038026     -5.35106340
C1          1.21427478     -4.20185444     16.39633615     -5.66025052
C1          8.47912946      4.37639723      8.81679879     -4.54559521
C1          0.19558100      0.64273460     11.23505214     -4.24236029
C1         -5.05587033     -2.28751112     18.83548755     -5.81619315
C1         -3.20602094     -6.26942307     13.83022295     -5.81988633
C1          8.47245495    -15.97469381     -2.38882058     -6.41252008
C1         -3.41562994      2.15711353     16.37865280     -3.88759440
C1         -2.16768405    -17.42844142      8.16099387     -5.58991864
C1          9.09752682     -4.60734697    -14.11388978     -5.81843174
C1         -2.84797533    -17.41665885      1.63180143     -5.79946432
C1         13.39311105     -5.84518270      2.69568535     -4.87134620
C1         -4.95746060    -12.39440919     -6.56801717     -4.49780701
C1        -12.91217254     -3.17639742     10.67890061     -4.76875096
C1          2.84079959     -7.30256121      0.60409439     -4.21646964
C1         -2.24290192     -2.79589782    -17.28489000     -5.04760438
C1         -8.63009152     -7.15818777      0.62282036     -4.05391560
C1         -3.35904109    -15.32684379     -3.99870995     -5.56755405
C1         -5.33304641     -4.24827474      0.05680777     -5.85504361
C1         -6.01407096     -5.22034969     17.38393805     -6.02437652
C1          8.40807207    -11.19950215     12.42854544     -6.02191466
C1         17.54096750      8.55586044      0.04569686     -5.74223503
C1          3.69978674    -10.34078576    -14.78768000     -5.14411606
C1        -10.26987251      0.18309445      9.73014042     -5.56201673
C1        -18.54693425      0.76545421     -0.99262460     -4.27745648
C1         -7.16715381    -12.96287291    -13.11952865     -5.24875323
C1         -0.47472645      3.28822736    -11.68426478     -4.96410040
C1         -4.01929446    -10.37467670      7.51160295     -3.39542466
C1         -5.84711902      7.25188599      4.60301089     -4.95358103
C1         -6.65823433      4.78099975    -14.31440774     -6.07778746
C1         -3.09039751      6.80737310    -13.27311476     -5.90825717
C1          9.05081900    -15.97951872      7.63583302     -6.12925167
C1         14.46585496    -10.38078330     -6.55606885     -5.05763211
C1          1.84480912    -19.24394546      3.66663732     -6.00818979
C1         -2.08858164    -12.60743627     -6.57368517     -6.04758893
C1          8.34679054      1.89919739      5.64997772     -5.72492757
C1         -7.93640641     -0.92715820    -11.78326955     -5.77912277
C1          1.15108060    -11.96766346     10.75013126     -5.86562863
C1         -0.47656293      9.28193145      3.09982950     -4.45273155
C1         -8.97727280     -8.68162224     -7.65649217     -4.33345680
C1          3.19118933     -4.29256401     -0.99833925     -6.26107185
C1          9.50208707     10.09299765      5.67162910     -4.92906051
C1         -3.51320914     -7.10116159     12.24292824     -5.54123406
C1        -17.88443434     -0.12331403      2.38885319     -5.94329053
C1          7.93165758     -4.32645961      1.03402656     -6.21255330
C1        -15.55437121     -0.80954328     -3.49810253     -6.23985702
C1         -0.12914682     -1.83597404      5.71808338     -6.06418238
C1         12.18864139      7.70301965      7.21035818     -4.82393334
C1         -0.98979974     -4.23286733      1.60635286     -6.20652046
C1          8.63613547      3.24281109     -2.57967707     -4.70924533
C1         -9.93850608    -10.55274399     -9.20087179     -6.00624999
C1        -10.87824208     -7.72767717      6.63546113     -5.37103854
C1        -10.96159925     -4.10643815     -3.51616453     -6.20171651
C1          9.81000096    -13.61419600     -6.50503129     -5.93269257
C1         -3.97643851    -15.34078367    -14.12635135     -5.49195931
C1          3.97904823      2.88891067      1.44558475     -0.41208479
C1         -3.50846112     -7.25354712     -8.18675497     -6.07904551
C1          1.65422421      8.38454892      5.65564526     -4.61975852
C1         -9.49790731      8.88704951      0.48334887     -6.04762294
C1        -15.12269631     -8.94106192     -6.66502457     -5.90248002
C1         -5.41187283     -2.29087371      9.15434012     -4.68231068
C1         -6.99146853     -4.16206666     15.80470889     -4.85552214
C1          2.68558543    -16.83365181     -1.55171604     -5.20885636
C1         -9.33082061      6.09429521     14.70924846     -6.32735581
C1         -9.01681454      1.06917753      7.14938778     -5.94470006
C1         10.69822981      7.59466697     -6.64053174     -6.17861548
C1         -9.11724426    -16.48491788     -4.06803068     -4.52628781
C1         -1.68160350     13.17388878     -0.08819090     -5.62268925
C1          4.29475325      6.78409061      4.69631360     -5.62585315
C1          8.56913622    -11.58894729      7.30076295     -4.00895396
C1          3.24899935    -13.52749778      3.20165425     -6.39645638
C1          3.94903265     -1.89843805     -5.98749232     -4.95401149
C1        -16.77603031      7.97980241      2.38269458     -6.16977862
C1        -11.49622390      8.47362729     -1.07558019     -5.11337464
C1         -4.59710320     -7.84915975     -4.98240508     -5.87797530
C1         -6.77676011    -15.90356562     -0.89218738     -6.02761033
C1         -5.58623909      2.55990411     -5.09495293     -5.11922962
C1        -14.77982241      3.49153429      4.08274540     -5.71544939
C1          3.96780586    -15.91100186      7.35935482     -6.25542078
C1        -11.15496073     -3.00105215    -12.28278625     -6.17610822
C1         -0.89406743     12.56423432     -8.57896900     -5.98039565
C1        -13.16891533      7.87330254     -3.27937338     -5.54648385
C1          2.20389502      8.37727156      6.55237392     -5.72548890
C1          3.47659395     -1.63808503     -1.59577964     -5.57064864
C1          7.03952272    -16.40274961     -0.80107901     -5.99048692
C1         12.76639542      7.30202689      4.10890224     -6.56505242
C1          4.88867923    -17.84053772     -2.39678088     -6.02912462
C1         -1.91842343     -1.89596806    -12.25253049     -5.85302807
C1         -3.83577504     11.79273695      9.63847356     -5.36364758
C1          8.39018711     -2.93120032    -18.28211319     -5.54876997
C1         -4.11989778     -8.11806383      3.16931939     -6.11509045
C1         -3.99228906     -0.82495231     18.85269456     -6.08710913
C1          2.44346248      3.01439375     -5.08326045     -5.59181783
C1         10.80656884      4.66720535    -10.12573832     -6.01709064
C1         -3.24221905    -11.07754999     -0.84878245     -5.48680787
C1          4.03882764     -8.20812836     -3.97516863     -5.85140738
C1          8.73622463      6.18029360     -6.00118181     -5.44997188
C1        -11.12608290      0.06618666     -6.62249221     -6.14529444
C1          4.69523541     -9.20525081     -7.51899074     -4.89094600
C1         -1.43725749     -5.74382822     -6.62811271     -6.00175518
C1         -6.83633591    -14.33821008      4.11664249     -4.34333889
C1         12.93424295      0.35213443     -9.06193664     -6.03746302
C1         12.13727749     -4.98766036     -7.56074054     -5.16825963
C1          9.34286249      6.85405246      5.02891121     -5.97422169
C1          3.00285707    -12.75033924    -16.75244879     -4.97410816
C1         -0.83269118    -10.62406290    -14.71660102     -5.94696317
C1         -2.51176142      1.11687582    -18.94339978     -4.60811902
C1          2.30255274      2.39979478      3.17395516     -4.13655750
C1         -8.05568642    -11.60007799     12.26291052     -5.61116548
C1          5.74855293      8.35493522      6.62081051     -6.14749678
C1         -6.40442531     -0.79841755      9.10186936     -5.69825522
C1         -1.41339808    -18.72324524     -2.36735169     -5.20986262
C1          5.38231416     -4.28173893      2.54601372     -5.18693511
C1         -0.60215707     -0.34530998      3.11809540     -5.70992967
C1          0.21110984     -7.03944626    -13.20376885     -5.68603245
C1        -11.41530313    -12.84548643     -5.07612715     -6.02820972
C1          1.84207769     -0.95625318    -16.28258933     -5.44813636
C1         13.08385003     -0.07694824      6.64245552     -5.47105660
C1         -4.22272224    -15.91690495    -11.63635965     -3.97587125
C1          6.20043801    -13.85026355      9.83162475     -5.97818629
C1         -9.70450111      7.81257390     -6.61904932     -4.42804993
C1          7.79506121     13.96733138     -4.12162867     -4.02332080
C1         10.95823648     -2.54166766     -0.83908357     -4.42200377
C1          9.90249367     -5.88875605     -6.59447796     -5.54267866
C1         12.04586448      5.32864454      4.13880294     -5.75102403
C1         12.91465546      8.22792678      9.14587777     -5.97666454
C1         11.28665662    -15.13997666      6.69239659     -6.24361043
C1         -3.11985187      8.63653957     -7.67172941     -4.76573866
C1          2.15921580     -7.29351911      3.15875238     -5.92442571
C1          4.12193040     12.16975805      7.16796373     -5.76209570
C1          0.82610064    -17.89436775     -9.13888242     -6.07446989
C1         -3.36283586      0.55690964     -8.14678908     -5.85953208
C1          6.01416296    -10.11337748     -6.58805638     -5.95203442
C1        -11.76577308     -6.54229832     -4.11415435     -5.43891759
C1         -5.24822384    -14.43778504     -6.00360168     -6.00367122
C1          8.89352111     -4.90290559     14.85009294     -5.98231491
C1        -12.76348244     -7.69821896     -0.02747070     -6.13463267
C1          4.89971032    -16.01883320     -8.11565001     -5.75580639
C1         -7.39976900      7.21447429     -9.15144390     -5.43490396
C1         -2.71211328    -17.68394032      0.06206485     -5.18712712
C1         -3.29014881    -18.90632379     -6.59829261     -5.30568265
C1          5.76358892    -16.64631240    -16.61238566     -6.04869498
C1          3.20121106      0.57033020     -0.99551016     -5.89376463
C1         -7.69420049      0.12785616      8.07044854     -3.55350728
C1          6.02294892     13.35853809     -7.64348618     -5.32556421
C1         -4.55563231    -16.88944736     -4.00265242     -6.15614428
C1         -3.17428601     -0.41906258    -14.25301697     -0.50150543
C1         13.78629660      7.73177503      9.78058957     -5.98633533
C1          4.69397562     -2.49418897      7.15354724     -3.45320565
C1         -6.47891831      1.40671831     -6.61753253     -5.95599686
C1         16.98450025      8.59735106     -0.91959694     -5.45911004
C1         -9.55309790      3.31293431    -11.81256441     -4.55739057
C1          8.85039811      0.50393964      8.29864386     -4.53627504
C1         -5.36563900     -2.39535791     -9.20638035     -5.23824948
C1          6.54104320      7.70813742      7.18163486     -5.70147622
C1        -11.41854645      5.89673670      3.04353904     -6.01923696
C1          1.36590346     -7.72551391     13.85885300     -5.88036023
C1          4.14906047      9.50576398     -6.04060765     -6.39377099
C1          1.55089089     13.68232826     -1.04260680     -5.25914433
C1          3.32495941     -0.98738030    -11.70858312     -4.83533264
C1          6.47188376     -0.63838265    -14.12158004     -5.22335961
C1         -6.34084790      3.80209423    -14.95140638     -5.77377763
C1         -9.25577619      1.19986770     -0.02492430     -6.43508821
C1         12.38908747     -7.74744596     -5.87549190     -5.02653652
C1         -8.01217144      2.23467525     17.83661479     -6.28810063
C1         -6.92001771    -12.44758128      9.73852004     -5.96888630
C1         11.34984666     -7.27679515      3.18755627     -4.81414100
C1         -3.63495034     -4.81611732      0.07366753     -5.90647031
C1         -7.15866397      7.52572859      7.12137558     -5.55269388
C1         -4.12776059      7.75203322     -0.97127151     -6.30944168
C1          0.91398688     -6.26103431      5.65697541     -4.48789391
C1        -12.08593120     -3.74969944     -3.51939631     -5.95657445
C1        -10.44125385      6.93649799      2.46577903     -3.94008545
C1          8.66808136     -9.70307683     -1.85123405     -5.02860325
C1          6.50781788     -8.18847537     -3.44253585     -4.40791254
C1         -0.12432902     -1.94902533     -3.49205336     -6.24890193
C1         10.72777198     10.61759853      2.53612192     -5.23578254
C1         -5.69558909    -18.29393880      5.10197425     -5.26029691
C1          0.80552454    -15.83414387     11.43521811     -5.73903585
C1          4.13744273     -3.87023706     10.29441531     -5.16291194
C1         12.78741712    -12.03164476      5.82254244     -1.66121207
C1          0.11242775     -8.80209555    -13.24091330     -4.10624874
C1          8.38056332     -1.09313708    -14.72106141     -5.74598412
C1         -3.52759174     -2.41885111      6.65407242     -6.18095998
C1         -5.66313060     -1.34788802      4.02930371     -4.85257555
C1          0.56490196      7.40243407     -0.94389581     -4.15134566
C1          1.75247545     -3.91122349      4.11646613     -4.44015023
C1          0.54203578     -1.92068436     -2.51443399     -6.17474023
C1         13.32176843      3.17676313     -7.59746196     -4.35342463
C1         -3.95345353    -16.81091357     -0.88293951     -4.56009811
C1          6.71189031      6.24775931     -3.47961799     -5.22927596
C1        -10.48360440      3.93176047     -1.07048028     -4.66799092
C1         -1.30151906     -0.95098168     -1.03194099     -5.06280345
C1         -7.92293408      0.67451859     10.54694072     -4.68670603
C1          1.85442224    -11.08774218     10.72236072     -5.99312543
C1        -12.41182129      7.87408895     -1.61742533     -5.65798394
C1         -0.72121984     12.00706587     -7.62326272     -4.62413078
C1         -5.98095749     -7.27607507     -1.01136301     -5.62423301
C1         -5.09872082      5.94709627      3.15849583     -5.72826207
C1         10.61124427    -11.22829102     -5.81855974     -5.78629734
C1         -7.58544364     -7.11701146     14.91023166     -5.88092015
C1          6.49986243     -2.95753938      7.23450184     -4.65194250
C1          1.45620539     -1.86835190      8.14999636     -5.66985839
C1          6.02360503     -1.55913755     -0.99107685     -5.86868739
C1        -10.26876367    -12.54182920     -5.05550714     -5.36909460
C1         -3.83665431      9.94348502     13.16710438     -5.15925474
C1        -14.26673838     -7.58101894     -2.57786149     -5.05263045
C1        -12.32034446      4.55908607     -6.71386222     -4.76630705
C1         11.35365324     -5.57518055    -11.67748950     -6.43927196
C1        -11.02476064     -4.21178484     -0.05055396     -5.43462938
C1         -5.97143428     -7.17308252     -6.59271563     -5.95248014
C1         -8.01670840      5.11072916      6.57891314     -5.76523135
C1         14.58598039      7.13321547     -0.93464753     -4.66225576
C1         -4.46267398     -9.00247185     10.72044690     -5.64888629
C1         10.75866022     -1.66863559    -11.54274497     -4.76204698
C1          2.41449077    -12.88819804     13.91920448     -5.41819598
C1          3.83922253      6.48555027     11.26107490     -6.19048582
C1         -5.42913403    -16.89999576    -12.61685341     -6.06011915
C1         11.76442249     -1.72358463    -10.02701150     -5.32176183
C1         16.45274622     -2.60958871      0.03972779     -5.92692256
C1          8.85595101      5.42802398     13.78003157     -5.83021140
C1          6.21622944     -9.12817345      4.18379075     -5.26913763
C1          2.62402403     10.38379357      8.17204077     -5.01955935
C1         -5.32368615      5.36956753     -3.41543162     -5.82690682
C1          3.64044965     -0.49896439    -14.06696331     -4.81208557
C1         11.32656501      4.70185748     -0.02564994     -5.97615534
C1          8.69513500      9.09719817     -2.48646889     -5.44100891
C1          0.80485754     10.48288514     -4.27762070     -1.08443232
C1          2.22789218     -7.22712692     -2.44550123     -4.86733917
C1        -10.87199202      8.43479122     -9.25410991     -6.13249529
C1         10.02492349      5.22156292    -10.68916461     -5.97816659
C1          9.10002583     -0.15147260     -0.01010319     -4.21487840
C1         -0.01684073     10.76646234     11.22871275     -5.85575186
C1          7.23680197    -15.08332261     -9.09478880     -5.26877633
C1          4.94125510      1.99898999      5.60609467     -3.31534972
C1          4.25479225      5.01122357     13.83494812     -6.04650794
C1          6.17903467      0.61300435     -9.05759054     -1.70209124
C1         15.16051064      6.70513841     -7.49017771     -6.09534601
C1         11.70507792     -4.65527998    -15.71651557     -5.06313227
C1          4.77647928      3.58171791     16.42687847     -5.60475710
C1          8.72822410     12.16441509     -2.54180659     -5.44847005
C1         -2.15312860    -11.46854771      8.16641508     -6.22572170
C1         -5.89995585     -8.71281760     -2.52747159     -4.79332249
C1         -7.94969674      6.98061314      6.56874373     -6.16411565
C1          8.34253321    -10.62689955      9.21139404     -5.30392969
C1          4.00215596    -16.08138792     -4.01331797     -5.92287914
C1         -8.27063912     12.10390066     -5.14271025     -5.28416357
C1         -3.71003750    -17.31067888      5.71586688     -4.68276682
C1          5.49968430     -4.90356063     -5.61629667     -4.60095892
C1         -0.45594524    -13.82911830      8.26083203     -6.14699105
C1         12.52909555    -11.16257048      0.71561771     -5.64169296
C1         -6.07803688      3.58560728     13.82372345     -4.99392639
C1          3.60281653     12.13686772     -5.01164994     -4.46972466
C1         -2.34930612     -5.79479311    -13.79589323     -5.70630405
C1         15.76336421      9.07893407      9.20882558     -5.67970049
C1         13.57669260      9.68612247      4.74595552     -5.08938030
C1          4.96797888     -8.20265541      6.63235922     -5.72580684
C1          3.27705680      0.88659651     12.29500145     -5.57071238
C1         -5.09434587    -10.11675061      4.15907303     -6.31861079
C1         -2.15991645    -14.35377263     11.76360674     -6.24110080
C1         -0.17646425    -20.82397261      0.71244225     -5.84569360
C1         -3.51761627      7.75996932     -0.01852002     -6.18780229
C1          4.03629049     -6.26662233     10.69574387     -5.74890497
C1        -13.59587390      4.01445316     -2.59736651     -5.46985718
C1         -6.48539483     -2.65948522      5.59200395     -6.16536440
C1          6.76716013      9.12749859     -3.51063150     -6.16377755
C1         -1.84209625     -1.30719347     -9.14261910     -5.23137494
C1          2.49057452      4.84742602     -5.06404709     -6.12671976
C1        -15.34136995     -7.68074022     -7.66304821     -3.88019776
C1         -7.51241606      3.67583627     11.20856867     -6.08169655
C1          0.37173761    -16.29281298      1.00980903     -6.12119060
C1         -3.55774237      5.93297049      5.58750559     -5.51796605
C1        -13.46864545     -8.28438630     22.84274773     -5.79857607
C1         -9.67410672     -4.44137965    -11.72168648     -5.16701155
C1         14.25985519      1.35950577    -11.62066040     -5.81282409
C1        -10.52608274      4.03044109     13.75779739     -5.21097862
C1         -6.41881984    -12.85925226      6.59352833     -5.34141942
C1         -3.39950116     -5.65084097     10.67838491     -4.57169971
C1         -1.06597661     -4.92759110    -10.73421409     -5.84494985
C1          5.51768069     29.09871364      3.99728080     -5.58515808
C1         11.96213685      9.72576293      5.71309202     -6.03495808
C1         -4.69025243      9.29887864      5.57813067     -5.10116414
C1          8.05003881    -11.61555333     -4.86352639     -5.74995203
C1          7.04731151    -14.46377037      4.73013872     -5.84608693
C1         -4.55349458    -12.94648703    -13.11955864     -0.94863944
C1         -2.73431811     11.68552669     -9.17286290     -6.24239181
C1        -15.14944238    -11.23689021      2.46964969     -5.18243170
C1         -3.16804636     -6.27933950    -12.31357298     -6.02293878
C1          0.09852514     12.32819707      9.74438918     -6.05480880
C1          6.58690468    -13.03379713      5.70335825     -5.69443612
C1          0.32609145    -11.44991063      7.86654224     -1.20046365
C1         12.41962190    -13.61440016      6.73509056     -5.87070065
C1         -1.88479756      7.74958823    -10.18211592     -5.69611828
C1        -17.70959000      0.13177087     -2.52688895     -4.99709508
C1         -4.83454581      2.04263545     -1.06316276     -4.86542086
C1        -15.22989996     -8.19083314      2.53480884     -5.91213360
C1         -9.58525501      6.39235553     -8.29809017     -4.85354546
C1          3.41860583    -13.03507515     -5.05249531     -3.77780523
C1        -15.56132894     -3.74211224     -0.06284344     -4.17609648
C1        -20.25475853     -9.96971874      9.15674713     -6.15746351
C1         13.05373661      5.28012594     -3.45151043     -6.09706413
C1         -5.07366027      5.96146284      6.61209587     -5.05992658
C1         -2.27320816    -20.79562790    -10.68637696     -6.12975876
C1         12.06491993     -0.68305371    -10.71908127     -4.21456039
C1          3.37298358      5.30091096     -6.67124825     -5.80511226
C1        -10.26812683     -4.80023700    -14.17529885     -5.80190020
C1          6.71290605    -15.37320754      3.22158649     -6.01492888
C1         -0.71191512     -6.26338821     12.27576023     -6.06440071
C1         -0.97222285     13.99786266     -9.19802329     -5.53629975
C1         -5.21988978     -9.61960061     -8.15797639     -6.05642098
C1         11.20711984    -16.99772114      6.71852967     -5.84042463
C1          3.84922996      5.34837974     -9.21464327     -5.10147289
C1          3.89777040     -7.81721202     12.31937703     -6.17114015
C1          5.93612119      0.85145275    -18.85768369     -5.48220604
C1        -11.04282124      3.70472886     14.63685887     -5.08484673
C1          1.08512013      0.88539995     -2.55871171     -5.43504470
C1          1.45672843      5.10600515      6.04575600     -0.43438433
C1         22.34179152      0.60712807    -19.83175090     -6.09676108
C1         -7.16991138     -1.46670615      1.50722880     -5.11638058
C1         -9.30386255      0.11414922      5.61904708     -5.86048754
C1          3.88210686     -2.52452842    -18.19667282     -5.55259913
C1         -7.05519051     -0.04976995     -0.06051850     -5.84791232
C1          8.16716406      9.56770771      4.07413358     -5.65057741
C1         -4.01512910     -3.29388850    -13.84650475     -5.75004978
C1          6.57420241      7.71082863     10.68836629     -5.94489841
C1          8.35934298     -7.05049923    -14.67787237     -5.84015861
C1          7.70472521    -18.71279843      3.25791149     -5.07335068
C1         -1.80554727    -10.54489053      4.09402556     -6.39595639
C1         -4.00304004     -2.73452373      9.73460103     -6.20237834
C1         -7.85849448     -5.39465976    -13.26178875     -5.27974007
C1          8.56184451    -19.88899854      2.64073792     -4.34363012
C1          9.77084154     12.49797910      0.95696874     -6.26497322
C1          8.95209609     11.93572890      2.51628635     -6.40705753
C1          3.51185316      2.60517173      9.72986381     -5.61357434
C1        -12.34515026    -11.01733085     -1.05733320     -4.79251845
C1         -6.91318446     -2.35611257      6.58060649     -5.63357519
C1          6.29932202     -2.46284979      6.25853066     -6.24006022
C1          8.56677735     -6.45507759    -17.26683821     -6.15617494
C1          2.91642860    -11.53023136    -16.71309221     -5.75357301
C1        -13.64907259     -7.20604352      1.53746486     -5.00551808
C1          7.19012281    -10.36098491    -14.76247307     -6.11093938
C1        -13.76518278      6.40014738      2.07339187     -5.48167503
C1        -14.14451943     -0.43673591      4.01681124     -6.10543840
C1        -16.17199090     -0.69267778      2.50012752     -5.75886773
C1         -8.44593452     -8.69212072    -15.70666831     -5.61768574
C1        -10.75226019      3.03302050      3.09557770     -5.71965526
C1          0.58902762    -10.44717619     -3.40857447     -0.80322043
C1          8.56551238      6.23959372      3.17222091     -6.03950563
C1          2.53162098    -18.45390179     -5.65796111     -3.83362031
C1          1.81235199    -20.79112957     -4.05087341     -5.27749742
C1          9.19405644     -1.63353380    -14.08484829     -5.81197258
C1          1.85774479     -1.01837135    -14.07133625     -4.77317142
C1        -15.60496731     -6.70353504      3.49793010     -6.24123654
C1         -8.44655934      2.46017448      4.11252733     -4.84769679
C1         -3.35918637     -0.86939635     10.70432699     -6.09230310
C1          9.47467726      8.52959419     -4.02354199     -4.28215164
C1         16.69367755     -1.15037157     -4.98386542     -5.79018013
C1          6.39402388     -2.57186535    -14.13165191     -4.53927458
C1         11.83548704     -3.98353528      5.73171667     -6.00323916
C1          2.11079792      4.40055390    -13.26877933     -5.99956055
C1        -13.82449339     -0.18636730     -0.03092911     -4.88796884
C1         -5.13599025      5.95900245      8.77513188     -5.38986940
C1          0.04245780     10.46482410      9.68614008     -4.26480850
C1         -2.00562252      7.45518690      9.78796513     -6.24711591
C1          5.92781706    -11.15589484     13.88202397     -6.14186188
C1          0.13429999    -13.60339334     -7.53363091     -5.11196524
C1         -6.16992294      7.43366194    -11.72529592     -5.67024676
C1          9.00106900    -13.02560229      9.82049527     -5.81239490
C1         11.17222654     12.14652434      7.19057933     -5.11158391
C1         -8.80386536    -14.36087648     -2.53267005     -5.33467557
C1          2.85047226     12.74269723      5.66660378     -4.65715446
C1          1.62734046    -16.60447409    -14.23433340     -5.33793044
C1          7.11219395      5.91064792     13.85087147     -5.84245411
C1          7.26983302      9.52552443     -0.94389888     -5.68323034
C1         -8.90163333     -6.13278668     11.62781945     -6.26511448
C1         -5.34002003    -15.52597058      6.62721836     -3.90614044
C1          5.93575810     -8.15606738     13.94599703     -5.89953012
C1         -8.54457168     14.01369457    -12.31994335     -5.73197680
C1         14.47589442     -2.47641497      2.59463359     -6.04091992
C1        -10.23723790      0.05578440     -1.60995217     -5.22043620
C1         -6.78924637      5.94722414      0.54605066     -4.95572603
C1         -8.45918379      5.44704553      4.03522884     -4.63724720
C1          3.97302590    -17.77487807     10.81719674     -5.82166533
C1          0.71479473     -2.42527807     -1.52294024     -5.60763692
C1          8.66937738    -12.70324893    -13.16979519     -5.59970545
C1          3.04296117     -4.93588241     -4.05094182     -5.19077746
C1         -7.38627631    -15.78654139      5.08203121     -6.05708308
C1          3.75705989     -9.11830454     -3.45450265     -6.04519656
C1          2.97224306     -9.64237110     10.77202326     -5.27525431
C1         -8.51899396    -10.12300312      7.50918393     -4.79584480
C1          0.58215159    -21.37766881     -0.83005982     -5.88173238
C1         -1.24712311     16.48151887     -6.64029637     -5.79844710
C1          6.25882079     -7.32466683     -5.07578058     -5.99000343
C1          8.80588714     -5.50019729    -15.67515491     -6.37355510
C1        -10.73828077     -1.37520276      5.02388078     -5.97695746
C1         -5.97859688      0.66269222      8.13991169     -5.54260347
C1          6.55322084     10.66417663     10.69256423     -5.92957222
C1        -10.18826731     -1.78373786     -1.63265670     -6.23521080
C1          2.45378606    -11.15156696     -0.95325482     -5.65090288
C1        -14.63925193     -2.53232890      1.43028499     -5.11682714
C1        -10.10019328     -5.25588091      1.50648914     -5.29939792
C1         16.55794957      2.23306195     -9.08443030     -6.10252642
C1          9.34569385    -13.94727085      0.11708854     -5.93148139
C1         -8.64066152     12.38739721     -6.72108945     -6.04542128
C1        -12.25580720      8.47219851     -7.97814635     -0.59540992
C1         -1.49144687     -8.67332879      8.23284462     -5.72315097
C1          8.79042858     -4.41844148    -15.67212260     -5.35544657
C1          4.82507884      3.48035653      1.54024567     -4.95462477
C1         -0.74865346     15.01927368     -7.59733933     -4.42829553
C1          0.44872916      6.30427620     -6.66262093     -5.29082835
C1         12.57109041     17.78986456    -15.81017087     -5.88566602
C1         -2.62541717     10.13491354     -8.56054899     -5.27426141
C1        -10.35277177     11.79965215     -4.46700872     -3.80114888
C1          1.17656160      8.35570861     -0.89899277     -1.93281794
C1          4.65564354     -2.37770935     10.66404103     -5.71334071
C1         -2.69528919    -11.44858271     -4.10439592     -5.55440669
C1          1.41274999     -1.89381502     10.33361567     -6.06395676
C1        -17.66744327     -4.03372571     -1.55040856     -6.46820029
C1         13.79351773      5.82984931      0.59812816     -6.28098650
C1          8.05722976    -12.98551055     -0.83837621     -5.66851537
C1          2.40053011     13.09095597     -2.61508513     -5.75262041
C1         -3.93574142     -8.58394554      4.08969297     -5.17565377
C1          0.45805727     -6.75964219    -11.60388591     -6.28183541
C1         10.32700975    -10.26165326      7.24453394     -5.59996916
C1         -1.53870081     10.66953117     -6.00425862     -5.86510969
C1          5.50698009      0.02583120     16.98880193     -5.86382574
C1        -11.98826197     11.75101606     -0.09891355     -6.10925326
C1          4.94149494     -6.79804815     -6.61566523     -3.42943993
C1         -3.75941623      6.81601856    -10.78487639     -6.27598975
C1         -7.90155406     -4.13848805     -7.57322453     -5.09590309
C1        -12.40519401    -12.12774223      2.55316863     -6.19957262
C1         -6.57936441     -1.50243635     -0.99736335     -5.40980433
C1         -5.18766520     -7.66405159      6.61367884     -5.50000759
C1          2.23884981     -4.45025342    -11.60200219     -4.81264683
C1          8.79982517    -15.14471546     -6.50682041     -6.08644442
C1        -12.56672007      2.56722821     -6.02155159     -5.59116040
C1          4.57280168     -8.01424407    -14.16675318     -6.08317824
C1         12.97517179     -2.60211551     -9.15079744     -5.51983993
C1          1.55671589      9.57265802    -10.13662589     -6.33395906
C1          2.15625873     -4.26607694      8.75558750     -6.21353206
C1          6.79523976      1.42280454     -9.05616991     -3.43492823
C1          8.83696089     -2.45782467      4.73802708     -6.09461183
C1         -4.93915408     -5.71914866    -17.91239380     -5.72170942
C1         -4.95282890    -16.53060815    -10.09888096     -5.57289727
C1         -3.99148400    -10.54004689    -14.15664633     -6.08250961
C1        -13.09634048     -1.94714886      4.02249213     -5.94983406
C1         -8.63119109      9.27501280    -12.35003717     -5.92846314
C1         -2.15196005     16.45883696     -2.61367418     -6.03761852
C1         -5.67712473     -8.05191130      0.67467608     -5.76964328
C1         12.96100671     -7.34489050     -9.09268477     -3.92555195
C1          7.19271168    -10.20240188     14.86904989     -6.41108810
C1          9.43649524      8.55386645     -7.54277357     -5.82839729
C1         -5.79501714     -3.93362290    -17.27724997     -5.00695642
C1         12.17617347     -6.71134061      1.64370540     -4.37760988
C1         -6.59484497    -10.38866275      0.03030811     -2.86119209
C1         11.17552238      5.82458850      9.11027360     -4.31007640
C1         23.19060390      5.11884797     -4.06964811     -6.20903177
C1         -0.96673952      5.98489813      0.59146271     -5.98847335
C1        -10.23829585     11.12338184     -0.07901427     -4.79330536
C1         -3.91380701     -9.09904623     -0.92678514     -5.62721093
C1         -5.26871358      5.33288351    -12.73844499     -5.50778686
C1         10.22988062     11.01710802      5.65435911     -4.92175498
C1         -6.22450860     -9.60452385      1.55720271     -6.06750230
C1         -3.26258666     16.10685163     -2.59611076     -6.36273450
C1         13.03257787     -9.75213964      6.73351025     -5.49662167
C1         -2.17689748     11.67495523     -5.99088276     -5.62447951
C1         -1.01647260     -2.35033196      7.19001122     -3.80106065
C1         -0.50697554      3.30664021     -2.52655741     -5.91768181
C1          0.78012136     13.11269619     -5.07007900     -6.25766615
C1         10.49343674      0.40908916    -13.21275064     -5.20107639
C1          8.79033301      8.25559606      2.46089647     -3.50897332
C1          0.69185452     -5.74324393      4.72224889     -5.84138306
C1          1.52406630     10.72313355      4.68952687     -5.35020724
C1         -1.28604724     -1.02320254    -12.20620863     -5.66103500
C1        -15.64206018      4.06526769      5.51576762     -4.83080060
C1         -2.17649566    -17.36692580     11.80653729     -5.39014868
C1         -7.35659902      5.14588323      9.64249280     -4.99192906
C1        -15.53339943      2.18795805     -9.11699973     -5.70768976
C1          0.71583269      8.39600793      9.77897435     -5.54405611
C1         -6.41070317    -11.02773717      6.68407251     -5.74866484
C1         -4.20193146     -3.30021206      6.62568155     -6.01374767
C1          3.12153729      9.61710425      1.58955490     -3.67668633
C1        -11.46457124     -2.78042965     -8.22583916     -4.75617118
C1         -1.65309466     -9.89987800      5.01618474     -5.75823636
C1          0.02258497      9.55614946     -3.50028620     -5.70709334
C1          3.37487576     -0.28564404     15.40493012     -4.17670113
C1          4.06627390     13.65278159     -2.54072623     -5.59168773
C1         -5.36463973     -7.24108637     -5.67157350     -5.90289815
C1         10.55218909      2.78897585     11.73274575     -4.97216660
C1         -9.77162690     -9.20643595      3.09134319     -5.94733763
C1         13.37921669     -3.54938862    -13.23229296     -5.74292575
C1          7.93757230    -16.31786189      0.75688770     -5.59251530
C1          4.10076103      1.51840060     16.33790720     -5.13328747
C1          7.40778164     10.06548331     -0.06169283     -5.55849548
C1          6.53534829     -8.24452006     14.84492000     -5.21228075
C1         -4.57640697      2.95782970     -5.03015367     -5.99722382
C1          3.42975375     -3.36018822      0.60237020     -5.58552638
C1         -5.00559558      7.76217426     -2.55784157     -3.49901205
C1          7.40467849     -1.01869587      4.10990643     -5.13680663
C1        -13.24603119     -9.14906783     -2.56940090     -5.95017272
C1          7.50151608     -6.39018609    -13.13293861     -3.52499530
C1          5.74938050     -5.71687502     12.84617293     -6.10746139
C1         -0.64787990     -1.48608471      8.77216623     -5.17418703
C1         -6.83856536      5.38606394      8.69961768     -4.56712397
C1          9.55932523      0.97575961     12.30946776     -5.89221858
C1         -2.43254433     -1.54057641    -14.77648147     -5.84080601
C1         -8.70584144      9.39352229      8.09114586     -5.88778324
C1         15.40190990     -2.48318528     -1.56620344     -5.08968094
C1         -6.08874440     -2.98877897     -7.64032132     -5.90850268
C1         -7.34089293     -3.86748354    -16.40911603     -4.95563220
C1         -9.51506742     -1.21150005     -0.96855657     -5.43017762
C1         -3.52380024     -1.87836670    -14.76993851     -5.15637982
C1         14.65567381      5.16332314     -9.99515014     -6.13280183
C1          1.45997694      0.01454801     -6.71885847     -3.33357067
C1          8.42192904      9.80113081      9.14904090     -4.95149320
C1          4.47672363     22.42437098     -6.73390631     -5.47669170
C1         13.76901036      1.72548878     -5.01099034     -5.22432186
C1          4.91110166    -10.84284474    -29.53207753     -5.78956882
C1          9.14157659     -3.37425523    -14.06803786     -5.16120860
C1          1.09710768    -18.41981222    -11.58677232     -5.75783868
C1         -9.23447224      2.97758579     -0.05998739     -5.04380843
C1        -13.51963159      6.66381795     10.66014369     -5.84228828
C1         -5.86467243      3.54055743     -6.60081933     -5.30852795
C1         19.08270797      9.70365721     13.83510734     -5.06368695
C1        -12.09354442     -0.78100813      9.16215535     -6.26178248
C1          6.03261608      6.31406089     13.83601419     -4.85530321
C1         -4.99947541      7.72607122    -11.75717820     -4.79846108
C1          7.53863800      5.50021018      1.04457312     -0.48389581
C1         -1.44178317     -2.78387553      4.73813402     -6.11748425
C1          8.30640159     -8.77546716     11.43324526     -5.38660064
C1        -11.47592563     -0.83771993      0.85009267     -6.06352406
C1         -6.27062565    -22.19480293     -1.87186937     -5.62112435
C1         -1.60464664    -11.05910706      1.64606858     -5.39734144
C1         -8.83419640     -3.19241754      8.15943159     -6.41034519
C1         -2.54622970      7.79916899     -1.98845569     -5.61725024
C1         10.50322500     11.87865615      1.50341420     -5.53729154
C1         -6.29831739    -11.39890981      1.62549890     -5.12922382
C1         -6.01246829     -0.43846892     17.24132892     -5.95598131
C1         -6.05730595     -2.27580482     17.30187578     -5.91799731
C1         -2.68990260     -9.68366607    -16.64209075     -5.23803873
C1        -14.86349439     -9.31414659    -14.16487484     -5.15929239
C1         -1.38104115     -8.68841001    -10.02698184     -5.44577366
C1          5.15548254      6.27232893      3.11165923     -6.19007217
C1        -11.82327430     -3.00603281    -13.23372597     -5.76443139
C1         -7.66809632     -6.60430370    -15.79280596     -6.37376191
C1          4.24425250    -10.56335666      4.64495694     -4.67366419
C1         -4.41343423      3.59916796      7.20997924     -5.87155174
C1         -9.27682799     -4.72000364     -0.04743927     -5.50433451
C1        -12.76343714     -1.70847671      9.19123652     -6.08687400
C1         -3.48236442     -2.33737359     17.90545384     -6.35600342
C1         -6.62066422    -15.97723103    -10.03174021     -4.35254846
C1          3.55459112     12.53529546     -9.16281229     -5.61479576
C1        -10.61895562     -0.87543103     11.68221904     -4.05651147
C1         -1.64450176    -11.13192440    -13.21034404     -6.00374229
C1          6.78633667      3.84318849     12.24606486     -5.79833388
C1          9.93709390     -0.99203720      2.54040209     -6.13963090
C1          6.55916710     -3.34766421     14.87815022     -6.21715367
C1         -5.77364605     -9.25470503     -5.04199437     -5.32760206
C1         14.06921328    -11.13559513    -29.31709570     -0.25655227
C1         -1.05434297     -0.14423314     -5.08933511     -2.61578017
C1          2.46003757     12.55861516     -5.01380337     -2.29897248
C1         -3.83016312      5.03554479      9.75401973     -4.63946702
C1         14.33810189     10.93573679      3.13950903     -5.75664253
C1        -11.85787316     -7.69854623     -4.10531785     -5.53416245
C1         -4.46517659     -9.02900931      4.99881281     -4.75690953
C1        -10.89208982    -12.50260078     -2.57183471     -6.02802135
C1         10.14368294     -0.56083025    -14.77718821     -6.05519770
C1          3.68540173    -15.03156914      5.71668310     -6.11653366
C1         -7.24541194     -1.38324687     10.70486047     -5.26389009
C1         -0.09320475    -17.84252533     -4.96685757     -6.36837728
C1         -6.67439834     -5.14276803    -10.10619141     -5.85158331
C1          7.36782483     -3.94117381      4.12059089     -5.21504884
C1          6.92776498      5.64940660    -11.64762910     -6.06391269
C1         10.67004265     -0.41656535      6.66014149     -5.81377463
C1        -13.04697759     -0.78008744     -1.57038255     -4.44584776
C1         14.79634064      7.68216453      2.16080530     -5.81346075
C1         12.69372351      9.18908590      4.14085754     -5.95828974
C1          0.75328487      2.36177018     -5.08466118     -6.14370577
C1         -3.44255514    -15.25828590      1.60452741     -5.11576730
C1          5.32086885     -9.09996606      8.19806433     -5.84150773
C1          8.11270696     -0.16893255    -10.67155439     -6.14639570
C1         -7.27898357    -12.86487358     -7.52568556     -5.94771134
C1          7.65531098     -0.53423570    -13.21685344     -6.01380337
C1          0.27124858      9.82654542      5.02042609     -6.13475602
C1         11.24194938     -3.12347017    -12.58156992     -4.50845263
C1          7.96636022      7.12599772     -2.50532744     -6.16108820
C1          9.57351317    -11.56271108      6.68519280     -6.14269450
C1          9.94545288     -8.76716334     -9.99908676     -5.94628099
C1          5.41794227     -9.77005190    -12.58744979     -3.76053390
C1         -6.55910780     -1.49353902    -12.26673588     -6.30424887
C1         -6.11780753      0.15614637      7.16427841     -4.05884510
C1        -10.58582075     12.67912141     -8.31746366     -6.02245000
C1          1.89150287     -0.35603448     -7.59234629     -3.63567683
C1         -4.10078245     10.65262031    -12.33595038     -5.95625683
C1         25.52000330     18.35428771      2.57465019     -5.73072855
C1          9.18615885     -0.53148174    -19.75412272     -6.05009335
C1         -6.25107774     -2.90818140     16.38188708     -3.48885160
C1          2.55952072     -6.23283906     -0.97046455     -3.71941568
C1          8.25115004    -18.39109619      0.08710839     -5.44811035
C1         -1.45679821     -0.85119285     13.84477877     -4.92619021
C1         -1.72501292      7.31576858     -0.05311218     -4.68295595
C1         14.76580635      0.53809722     -2.09893333     -1.30289164
C1         -8.49813288      0.58215697     -1.60246506     -4.82541121
C1         12.44999065     -5.88386974     -2.42829200     -6.02176011
C1          9.27958546      9.11303715     -5.06501526     -6.13776291
C1          7.36470875     -8.90562478    -14.14069409     -5.87114700
C1          8.82746369     -8.45730231    -15.75324213     -4.92958623
C1         10.09767953      0.79258007    -15.73149271     -3.53590299
C1          8.59997303      6.20408193      6.65336103     -6.01319586
C1          6.53126641     -6.32776472      5.68620843     -4.31967106
C1          2.58873944    -10.63365290     -5.56782204     -4.36459212
C1          4.01448730      8.91129822     12.18695253     -5.19189142
C1          0.71713041      0.37306872    -19.90096896     -5.15199575
C1         -7.82140179     -2.36314145     -4.10516904     -5.04049922
C1        -11.01483625     -5.36889324    -14.69192819     -5.60638177
C1          9.73148123     -7.31449211     -4.96131609     -5.90753603
C1         -0.81396584      3.94275353     11.24087037     -6.12328224
C1         -0.69607193    -12.97293448      6.70094835     -6.18226043
C1         -9.22952994      2.95076949     -9.22991298     -4.98982992
C1         -0.51196136      1.41652354     -0.38033248     -5.75206502
C1          3.26538137    -13.57044990    -11.57220039     -5.91952972
C1         -1.12345026    -14.35401482     13.25094560     -4.99735096
C1         -9.73164730      3.34134435     -2.62124600     -4.08525362
C1         -4.33817716      2.41839790      1.55297323     -5.50243685
C1         17.81686973     -6.91409743    -16.63103529     -4.81580979
C1        -13.10026353     -8.66380838     -5.15683046     -4.15667587
C1        -15.64581015     -5.57051149     -3.44718003     -5.33286675
C1          9.94184366     -4.38093545    -12.14458106     -0.80151824
C1          0.12750153     -7.69727921      1.64399644     -5.20845000
C1          2.96936102     -1.83387535     12.88102653     -6.05126621
C1         -5.23400311     10.33789354     14.68863216     -5.70926689
C1         -5.89066758      2.39982653     -6.62095916     -5.60781433
C1         -5.28275467     -7.22078883    -12.61494983     -6.09969574
C1         15.75669146      4.59921307      1.49645103     -5.68837918
C1         -5.70524578     -0.21177295      9.73452729     -6.17409212
C1          7.11650901     10.74784474      2.52454710     -5.98550751
C1         -4.71029668     -8.12026544     -9.17470674     -5.73254548
C1          7.12348442      1.69358129     -6.60414735     -5.50262717
C1         -0.93946320     -0.01804845    -16.32107965     -5.74842882
C1         -4.47185701    -16.81666052      1.59967606     -5.53794697
C1         -8.18436443      4.57981735     14.66740182     -6.16305546
C1          2.82932337     -4.01716534    -18.29010055     -6.11821073
C1          7.74178827    -12.04666342      3.22173313     -5.77872526
C1         -0.35573934    -13.88099382      2.59172804     -5.99767392
C1         -6.18001363    -11.42121494     -7.48955067     -6.12019388
C1          9.06871180     -3.53167201     -5.04883318     -4.13412466
C1         -6.51331994     10.78669028     -8.66590456     -6.05989459
C1         -8.12243022      1.44117891    -14.85344927     -6.11902183
C1         -1.15972545      2.43755109    -11.66342272     -4.73052393
C1         -6.91172987      0.67258359     15.66323811     -4.23083031
C1         -3.21126090     -8.21952104     -0.96740490     -6.21869306
C1          1.97426061     -5.34441152    -13.20946084     -6.24044876
C1         12.04363136      0.35826758     -4.98075529     -6.05766502
C1          4.57250517     -0.06457009      9.67083814     -5.85280054
C1        -13.24909188      9.74901137     -6.73245141     -6.01465050
C1         11.38344915     -9.23404001     -5.94593440     -5.24847082
C1         -4.23454526    -17.45420699    -10.07500103     -6.13752307
C1        -11.19338891      4.50948224    -10.69666028     -4.36113397
C1          9.22146596     -0.44385579      4.13302994     -5.16449361
C1          1.45037131      2.96847549      4.66594535     -6.02491841
C1         -9.36500814     -9.57830468     -0.06514629     -4.32668548
C1         -1.15487362    -17.48582483    -10.63797708     -4.95445977
C1         -9.05775514     18.59518175     -3.55255143     -5.70806898
C1        -12.76341887     -3.67493914     -9.13381901     -3.85565262
C1         -3.23188002     -2.78362855    -13.20353609     -5.36896203
C1         -0.74915735      0.93763208     -3.54414193     -5.50138289
C1          6.26111925     -4.25625986     15.48119186     -5.29943198
C1        -14.06533292     10.37334245      0.50397687     -4.93794479
C1        -10.77904564      4.90359383      3.06559209     -6.09438652
C1          6.42531447    -15.93234236     11.40131215     -4.75615381
C1          6.80514981     -5.83877905     -5.98682230     -4.30157404
C1         27.18993044    -10.76448522     -2.44618877     -5.85325371
C1          2.14036993      0.62100531     12.20134733     -4.82030487
C1         -0.71573825    -18.93689453      6.62486707     -4.86072454
C1         -8.09908491    -18.27127359     -2.55644638     -5.44342888
C1         -4.90404207      5.09544743     13.80960545     -5.42463133
C1         -0.03888256      7.84702818     -0.02731653     -5.21044879
C1          4.56259457     -9.80953114     -1.50278834     -5.52473480
C1          4.15838289    -13.60151144    -10.05607278     -6.16898121
C1         -2.85188764      3.97053183     -9.17452062     -4.98912814
C1          1.64000093    -12.42254898      4.13721937     -6.07006641
C1        -12.82272377     -9.55097267     -0.03127901     -6.23052033
C1         -9.59036618     -4.18504069      2.44543657     -5.18625520
C1         -3.99643683     -0.44561286    -17.32146214     -6.02982596
C1          3.01407447     -8.16679385     -0.03029283     -4.80847712
C1          1.62802548     12.59862543     -6.61927364     -5.64535540
C1         -3.09518712      4.44287354      8.15301892     -3.52263784
C1          0.50577198      6.05996616     12.17758597     -4.36166772
C1         -5.66396511     -8.13706804    -14.13198183     -6.04943769
C1         -4.78612320    -15.94245149     -9.22435304     -5.61748748
C1          1.32629934     -9.61133040     13.88809909     -5.58377288
C1          9.03338343      5.25755181    -12.27165601     -5.48986929
C1         -3.85792267      6.98117899     15.42141428     -4.91022857
C1         -3.67522072    -12.56667443    -14.71336172     -6.22699777
C1          2.75011456      6.95324458      9.14388551     -4.21564940
C1         -6.63101893      9.68017021     -5.14011671     -4.42196769
C1          8.44856936    -16.10069877    -11.59277636     -5.96290571
C1          5.16057710    -10.71502308     -1.53182811     -5.69809630
C1        -14.73772294      4.61762863      9.74056021     -5.60763897
C1          3.45433530      1.54137177     15.36568160     -5.69606225
C1          3.63322609    -16.99401476    -12.49011927     -5.16563626
C1          5.24053543      4.92713796      9.72799568     -5.78310299
C1         -1.42538132    -14.95693822      6.60032882     -5.96066790
C1          8.25319460    -10.69511657    -12.54818036     -4.99172537
C1         -2.90236555    -14.98440537    -14.16022967     -5.92242110
C1        -12.90907930      1.65975600      7.22520083     -4.87936875
C1          1.57557864    -16.49985937      9.85111407     -5.94410946
C1          0.10829645    -12.35020683      1.62326897     -6.39166353
C1         -5.59747501     -5.57321721     16.43041939     -5.70984138
C1         -3.41227521    -10.57482482      1.58951346     -5.43108330
C1         -8.10953413     -5.68165991      3.17482228     -5.50881735
C1          4.45265517     -4.82926473     15.34643891     -4.93745529
C1          7.88294432      3.45381947      3.10361068     -6.01517843
C1         -8.37005252     10.30975694     -1.70420767     -5.69385321
C1          3.07916989      4.77327615      1.54697282     -5.93873739
C1        -11.88122312     -4.71027567      5.08726719     -4.49247836
C1         12.74921982     -3.11622947      2.63285416     -5.40696540
C1         10.64904228    -14.20924019    -11.52304700     -5.67923967
C1        -14.61376988     -5.20185234      5.61010031     -5.81807768
C1         -1.61619891     -3.34720527      1.59140630     -6.28414206
C1          0.11037573     -3.90868497      7.18547371     -6.09867698
C1        -11.01983323     -2.34005421     -0.02949046     -5.76917001
C1          7.66972379      2.04984717     13.92693143     -5.17616897
C1         -9.79397431      1.61767611     12.15612934     -5.12503452
C1        -13.53648123      9.88132609     -2.65136910     -4.78847953
C1         -4.53321163    -13.09214983     10.71142582     -6.02511507
C1         -6.11326607     -4.84595147     -4.08343595     -6.31372047
C1         -6.86815310     11.80453882     -6.71328911     -5.92436492
C1          4.79338657     -7.33681071    -16.62228582     -6.21173667
C1          7.56119227     -3.40385061    -13.16863080     -4.78231088
C1          2.31183754      7.20780542      3.16722886     -5.90299246
C1         10.73359546      7.68214056    -12.22303297     -5.02606677
C1         -4.21209272     -6.69851521     -1.01199016     -6.15892929
C1          0.66274890    -13.51711718      8.26325496     -5.62842009
C1          2.11916196      0.00600904      0.03166009     -6.34439870
C1        -10.22410024     -1.75247707     -5.03445393     -5.76293193
C1          9.90991422     -5.91940581    -15.64894871     -6.08062753
C1         13.73656000     -1.91174260      4.16144172     -5.21183222
C1         13.80403310      8.82802511      4.14747763     -4.93222338
C1         -5.67191187     -6.28954682    -10.67528775     -6.20106319
C1          2.06953945    -19.89183605    -11.49876053     -4.26868553
C1         -8.45562702      3.69498310      4.04441608     -5.17033710
C1         -7.03249510     17.09168401     -7.71249769     -6.13548195
C1          1.11339570     -2.75329628      3.08334053     -6.09015159
C1          1.33962436      8.38401290     10.72576517     -6.08872475
C1        -15.24094144     -1.64681760      1.48214059     -4.84105346
C1          4.10161391      7.42238913     10.66995428     -5.78015394
C1          2.28865894      0.48694652    -11.64376706     -6.08574329
C1         -2.91696388     -4.31758302     -1.56398583     -5.56278028
C1         -9.08439823      5.43501525      6.60826018     -3.81842674
C1        -11.77165379      6.09889781      7.21936404     -5.69358853
C1         -3.51052854      4.80148363     -9.27421807     -4.87855255
C1        -13.56443072      0.70213895      5.00533212     -5.06257196
C1         15.70200190      2.78687164      5.06957766     -6.11416828
C1          1.32405399      3.54963114      1.64189999     -6.07225483
C1          0.68958683     -2.46923176      4.05221346     -6.12897130
C1        -13.64750277      2.21616071      6.57000290     -5.21919948
C1          4.90451666     -0.73957054    -18.88275750     -5.48150316
C1          4.58545793      4.08758670      9.78589981     -6.00211479
C1          0.52758676     12.16450418    -10.20042421     -4.67590087
C1          7.13861461      9.18147729     -8.58764193     -5.82809423
C1         -4.13795955      9.63112390      2.41588483     -5.82973002
C1          6.98985022    -14.53756918     -0.84958634     -5.43720279
C1          1.33870210      9.81377579     -2.55221644     -5.86642969
C1         -1.87684849     -9.28495125     -3.46717743     -4.57330080
C1         -8.21933834     -5.17176276     -9.13625146     -6.34175424
C1         -7.19162013     -6.35575287      1.66240842     -2.64662627
C1         -1.62828216    -11.20626383     -7.57435080     -5.42670284
C1         -1.05212380     -6.66063723    -19.81121710     -5.20110544
C1         -1.77971424      3.49320212    -14.79171247     -6.16013460
C1          7.40304932      1.93392130      4.11142076     -5.76086179
C1         -5.71701953     21.43101116     21.31786238     -5.26717572
C1         -9.39569147    -10.63552380      9.06663601     -5.34009234
C1         -9.88244828     -3.23190763      6.63999431     -3.27318503
C1          3.87747112    -14.43990535     12.33818902     -6.17131840
C1          5.42642586    -12.58265401     11.34067119     -5.39969388
C1         -3.59252565     16.96225979     -4.15136560     -5.44557881
C1         -6.89160220    -14.37666371      7.54975805     -4.26083664
C1        -12.73822045      6.14896499     11.20807820     -6.09669629
C1         -0.30723356     -2.36484673     10.30023245     -5.45821455
C1        -15.34811019      7.49224604     -2.68717087     -4.74023535
C1         -8.25849581     -9.23035551     -3.47056066     -6.19294762
C1         -1.17564726    -15.50226984     13.34983688     -5.75024594
C1          0.87203824     -0.91750229     -0.98944394     -6.16216184
C1          2.24600452     -2.48903836    -11.59456937     -5.75515550
C1          3.92732488     21.60643978     -4.28659447     -0.82940356
C1          4.37803697    -19.34540118      0.69999786     -4.99918826
C1          6.28804464      2.28286997     -5.07582938     -4.07952913
C1         -3.80548674      2.09313646      0.59889118     -5.79704668
C1         -9.57125912    -12.02599927     -0.87269073     -5.26727790
C1         -2.25285971     -0.89143246     -2.52138617     -5.29439788
C1         -5.44454638      9.27491107     -1.63631975     -4.30949236
C1         -5.22183736      3.08979790     17.89251454     -5.81662659
C1         -4.49551704     14.10649606     -9.22317284     -5.37240786
C1        -13.76007661      6.45414125     -0.06242542     -4.93731437
C1         13.69529609      9.17879186     -0.02955091     -5.55560673
C1        -15.57320175    -10.99497563      6.61939432     -5.61345042
C1          5.62417170    -18.37057958     10.82085474     -3.30255498
C1         -2.01845918     -9.58854710    -10.06803632     -5.52928014
C1         -2.01246285      9.15302531    -10.80209544     -4.01657549
C1         10.94032297      8.68255957      9.62908459     -3.77864096
C1          8.68533865     -1.91237517      1.53626941     -3.87567800
C1         -6.90804259    -12.50421390     -1.54089841     -5.62674928
C1         -8.15938026      1.56031246     -3.53605068     -5.31394191
C1          5.64186301     -4.16729172     27.13155131     -5.86559442
C1        -11.08784173     -8.26559456      5.65298051     -5.79710795
C1          2.51254211      4.47912310      8.15148128     -5.84243946
C1          2.32226538    -17.80159394     -6.50302668     -5.65679142
C1         12.00758591      3.76241866     -0.01733920     -6.10441583
C1         -3.45742418     15.57083593     -3.60070477     -5.86772656
C1         -7.47136688    -15.32564419    -10.64031906     -5.16979867
C1         -8.87786903     -0.78172605      7.15595832     -5.54090201
C1          3.37455736    -17.79854419      4.20565075     -5.76689630
C1          9.58305159    -10.89123718    -11.61442349     -5.46100828
C1         -3.90560811    -11.99107780     -6.51129519     -4.66673322
C1          5.75112632    -11.83510451    -13.14536680     -5.85946592
C1         19.07410776     -1.16330323      8.30415368     -5.23403956
C1          6.30075242      7.63997824    -23.00399122     -5.95070035
C1         -3.64266165     -4.98534698    -20.44966963     -5.34623961
C1        -28.72525821     -4.17017656      9.05999289     -5.38088920
C1        -12.94106487      4.01024322      0.49725566     -5.69296802
C1        -11.19649407      6.32457979     -7.34740465     -5.93780360
C1        -15.23120894      3.15229356      1.53775223     -5.59272886
C1          5.52141498      5.94095077      5.65892102     -5.05917063
C1        -12.65820298    -10.06688442      6.62054884     -6.08439015
C1        -11.11462564    -11.22359192      5.74818520     -5.53553167
C1        -16.11902307     -7.07394546     -6.09282276     -6.01428579
C1          2.09906911      8.97136722     11.27305058     -4.20402938
C1         -7.27721368    -11.08440940     -7.51730997     -5.86267970
C1        -15.03822392     -9.01751227    -10.09904627     -5.44682592
C1         -8.40190423      5.56616454      9.71379453     -5.95751613
C1         -4.75190201     -8.07394081      9.17107346     -5.87909871
C1         -0.23506623    -15.90529989      9.88530761     -5.77004956
C1         11.75818088     -1.70669204     -6.56122343     -5.91466914
C1          0.82522625     14.90537691    -10.75705900     -5.68444906
C1         -1.67531776     14.93975632     -3.51095497     -6.16784746
C1        -11.12088105      3.04514513     -1.03255760     -5.71587247
C1          9.39929957    -15.12670380     -8.96899386     -5.66979355
C1        -10.21358312      9.45879147      5.52606188     -3.82796273
C1          6.06980124    -11.13743188      8.21006800     -5.15521787
C1          7.27335922     -5.52105281     -9.10820470     -5.48903389
C1         -8.01193645     11.17127488     -3.62985248     -5.52688753
C1         -6.39429179      9.84270989     11.23276593     -5.82517756
C1        -13.97443749     -2.66573786     -0.98366027     -5.71356656
C1         -6.98387965    -13.82675624     -8.14438434     -5.03065536
C1         -2.19542458    -19.29825944     -2.98794823     -6.32771796
C1         -7.09207606      3.31413958     -7.62762795     -6.30981876
C1          9.30025666    -10.56123386      7.33686280     -5.09226661
C1        -14.13138299      7.34923231     -1.62173564     -6.10204803
C1         -0.79953544      0.21304598      5.76180153     -4.23447917
C1          1.86742493      3.78940313    -16.38894634     -6.19710201
C1         -6.07708017      1.19292983      1.42998430     -5.49805923
C1         -1.53246082     -1.52048900      1.58361529     -6.16192899
C1         17.11642770      4.03943784     -2.45768944     -5.73148341
C1         -3.52889189      6.02038200     11.24278933     -4.91640592
C1         -2.53412749    -11.09494705    -12.57691720     -4.50217462
C1          7.75304276    -16.98136592     -5.90257569     -5.45790122
C1          7.05293924     -9.77971554     -6.60477217     -5.29468968
C1          2.64884541    -13.58339921      0.08619632     -5.91213119
C1         -0.95765711    -15.37624883      5.65219193     -5.78883504
C1         -1.34364524     11.68901192      4.64972496     -5.57311061
C1        -12.59076296     -4.18341195      0.93215125     -5.35388059
C1         13.29753473     -8.78685477     -0.83672813     -4.99365413
C1          2.76165837    -15.11910133    -14.14076059     -6.24722064
C1          7.10495941     -9.65180748      2.66048037     -5.83437498
C1          0.01321705     10.70077697     -3.50616041     -6.30615275
C1          0.13903633    -19.82724891      5.71310330     -5.22714358
C1         -4.11963871     -3.26504523     17.95310918     -5.80528908
C1          7.92749808      8.47919663     -6.60723140     -4.19535022
C1         -4.01553218    -15.32968286      7.66782714     -5.81629689
C1          2.57179909      6.24049564     13.81960039     -4.81581606
C1          0.34334542      5.64165931    -13.29033277     -4.98876937
C1         11.39178134     -2.57252752     -5.89554364     -4.65061378
C1        -13.87480061     -0.24590026     -3.53703084     -6.27991635
C1         -7.40430221      8.44714977     -0.11135213     -6.04191621
C1         -7.92239417      7.79840616      9.69510626     -1.57538446
C1          4.59945819      2.97238811      9.74759717     -6.00093054
C1          2.90684703    -14.42439730      5.08559594     -5.98971839
C1         16.51822956      5.22829259     -0.00410560     -5.84423071
C1         15.42343753     -0.70669525      0.62746803     -5.26381372
C1         -5.82030938     15.14148528     -1.02831486     -3.94062342
C1         -4.01173250    -12.36232146     -4.93354566     -5.21409626
C1          8.24814231      9.50989636     -8.48088509     -5.94949687
C1          4.85889968      7.16647990     -4.03052319     -6.30220786
C1         -0.32566303      9.84721036      0.56075771     -5.87973261
C1        -13.31086147      6.04273301     -1.03809978     -4.31822756
C1         11.62471097    -10.04823936      2.65706542     -5.20659804
C1         -6.17940564     -6.60432076     -7.56715383     -5.42896742
C1          8.37696411      3.87320971     -0.00920461     -5.75367623
C1          1.33690114     -7.75401725      8.19346650     -5.56090310
C1          2.44931497    -12.94222386      4.73438807     -6.05750470
C1          7.66335522     -1.63005666    -13.27255126     -5.50121848
C1        -12.76341085     -4.79322474     -9.13893354     -4.03669617
C1          9.26472038    -10.60957692      1.68453085     -5.17961271
C1          6.60791017      1.41466189      5.71707715     -4.68354892
C1         -1.43714420      3.27453424    -13.21454012     -4.72463295
C1         -5.54191507      1.42254325    -16.32722403     -6.04398404
C1          0.11849916    -19.88832413      0.12084532     -5.63142487
C1         11.38598924      4.66676679     -9.15703965     -6.07308287
C1        -11.35719850      2.05633439    -17.38527318     -4.38616846
C1          3.25743812    -19.02763039     -4.97913299     -5.81085642
C1         -0.61502861      6.23046320      6.55234052     -5.66006547
C1          5.85619526     -7.62730819     -1.80953140     -4.92753133
C1        -10.05710900      3.65577595     10.64006872     -6.00358123
C1          9.05952255     11.91700427    -10.03245371     -5.77655454
C1         -2.72665580     -2.97656504     -7.60887990     -5.22878271
C1         -6.43486271    -13.51313339     -5.58949029     -5.68896956
C1         -0.07779096     13.11125551    -10.19207019     -4.64372528
C1          2.47346309     -8.18431971     13.82617678     -5.84744403
C1         -2.72609986     -4.72539553      7.26531663     -4.72149257
C1        -13.92610392     -6.12318291      9.10078271     -6.16204464
C1        -12.24804882     -4.42714067    -12.25586008     -6.16701552
C1         -7.76429616     -2.95434936     -6.55812811     -4.97167834
C1          9.08443952     -6.31535290      9.81009959     -6.14524094
C1         11.60860852      1.37976023      8.20054280     -4.07628373
C1          6.95123601      8.52407240    -11.63526449     -5.58858105
C1          3.84048189     13.14255113     11.26175392     -5.77456269
C1          6.49682511    -13.09141504     -9.09951961     -5.49092086
C1         -1.49291628      9.23950783    -13.35870320     -5.97968302
C1         12.68493450      7.32448780      9.79193132     -5.61605977
C1          4.99727253      4.39286190     12.26396045     -4.35934907
C1          0.39335937    -15.51050357     12.39262940     -5.84951157
C1          7.48631250    -17.76927933      1.71836387     -5.40114912
C1        -14.34269623     -4.69453550     -8.18218923     -6.07317589
C1         -7.38449805     -6.23052923     14.22881065     -5.43135395
C1         -6.52330681    -15.35543597     -5.61559219     -5.36121806
C1        -10.24506236     -7.68024642     -1.64183961     -6.08870096
C1         -5.70604943    -12.94830117    -14.18385021     -6.38473698
C1         -3.50822277      9.06264807     14.69511900     -3.17832930
C1         -6.63882379      9.04965037      9.64837127     -5.59366474
C1         -4.29876211      3.47558096      4.97873473     -5.14401864
C1         -4.42095604      5.45656693     12.85111580     -5.46650853
C1          0.50186107      2.94866882      6.66753514     -5.44910407
C1         -1.69907251      8.29387539    -14.85025081     -5.98756280
C1         -0.99941909     -7.16481385     16.36946934     -5.95408347
C1          6.80248362     -7.01231803    -11.58794389     -5.69261376
C1         11.71062259      9.16817755      4.76023995     -6.17690066
C1         -1.61624793      5.94980111     -6.05656649     -5.75427585
C1         11.92339167      9.15190368     -6.66321315     -5.38375999
C1         -0.63322547     -3.37176302     -8.14066181     -6.33650628
C1        -12.25059261    -18.20317028      9.18904100     -6.25586019
C1        -12.62311553     -2.26641631     -2.56386431     -5.16567251
C1         -2.10602243    -14.48573995    -10.01634853     -5.60015535
C1         -4.89932982      3.99605836     13.80509471     -5.49981105
C1          1.71778259      8.27364209      0.06395794     -3.35042068
C1          1.17085018     -4.00834334     -8.10313252     -4.81539710
C1          0.34173628    -17.44555005     -2.43402343     -4.72968709
C1          8.31113509     -8.83457805    -12.53338683     -5.64495957
C1         -1.37058254    -13.88552607      6.62555810     -6.08027152
C1         -2.04989082      9.24580554     13.17554418     -5.39198211
C1         -8.71711259    -11.99355221      0.68398298     -4.64024856
C1          1.55549956    -20.17937868     -1.41882604     -6.11037159
C1          1.99919886      1.32245944    -13.21733035     -5.93997653
C1        -11.79135782      9.34967373     -2.61290580     -3.80930513
C1        -12.78243530      8.32031494      1.46710733     -6.22572843
C1        -14.09696057     -3.68465518      8.13395720     -6.35196568
C1         -9.10859236     10.84733062     -3.61347452     -5.78614806
C1          2.34394437      7.20526476    -11.64493280     -6.27309300
C1         -8.68067830     -1.68915457      3.01543720     -5.01601666
C1          0.56956336      5.94598760      3.11021540     -6.29283109
C1          4.45433438     -7.78359858     15.44598139     -5.70935639
C1         -2.96453351    -10.55562367      5.65524493     -3.32148986
C1          6.02841193      9.27456850      4.70338981     -4.34363830
C1         -8.60010624     -5.21053742     13.21125343     -5.50381841
C1          3.25906368     -3.88391221      8.76556238     -5.85261207
C1          6.48962618      0.00437093      7.30841969     -3.66413085
C1         -5.81239727     11.32150678      4.64949916     -5.80357920
C1          0.29878611     -7.29076113    -18.29213799     -5.00660309
C1         -1.65526723    -15.95959878     -4.06806144     -6.20502963
C1         12.75766547      2.85083390      2.64331617     -2.40206001
C1         15.56417281     11.21616676      7.58084223     -5.71010727
C1          4.00052551     -7.94381739    -11.62797556     -5.28619217
C1        -13.28290661     -3.14443371     12.22775977     -6.20984440
C1          1.43875845      5.95365368      4.65402484     -4.76215967
C1          3.87240602      6.80397545     -7.57986199     -5.61333623
C1          2.56124863      1.42988946      2.55653001     -6.36327881
C1         -5.55328065     -8.61477164      5.12176204     -5.23670171
C1          3.53770714     -0.35776153      9.73228935     -5.55248951
C1         -6.26544233     11.72424801     -3.56354742     -6.13506260
C1          1.51497397     12.62782969      4.67747743     -5.97416283
C1         -6.43205889     -5.68904533    -14.85085075     -6.39935213
C1         10.46942332     10.09684628     10.75852568     -5.95213848
C1         -7.76808974     -7.70804263      2.57913062     -4.70935011
C1        -14.83221150     -6.12813463     -8.60064512     -4.78119554
C1          1.30104090    -11.51769390     -0.93045767     -5.44377483
C1          5.76641458     -7.55919440      7.26993439     -5.41702669
C1          2.81589292     14.60604359     -0.10106560     -6.25424879
C1        -10.75479150     -5.12734405     -7.59653085     -5.80599748
C1          2.75649113      1.93241043     -3.50745745     -6.22962927
C1         -9.22157406      4.89012478     -3.56963910     -5.99044077
C1         -8.72325183     -6.60039175     -2.49633308     -6.00125455
C1         -1.20923621     -2.55021869    -11.58875651     -5.15905219
C1         21.12549290      8.26831668     13.21228330     -4.26975589
C1          2.38783173    -17.71389733      8.26279893     -6.06883913
C1          7.08084386    -11.58813490     -6.53917060     -6.03034933
C1         -6.01744285     -0.11089752    -13.19484617     -3.05048492
C1          0.14927624     -2.78399644      7.20174172     -5.81095841
C1        -11.49739196     -3.94849057      0.95242977     -4.19287724
C1         10.34436629      6.84391666      6.60027033     -6.16396717
C1         -0.96465197     -4.26232346     -7.57882599     -6.39256160
C1        -14.34030018     -1.66855505      0.85900202     -5.29436777
C1          6.51384178     -6.78708234     -7.61243241     -6.03677032
C1         -1.66941927      2.97824763      6.59579084     -5.85607745
C1        -11.05397411      8.79764111      1.50443796     -5.83947037
C1          5.34571349      0.49469283      2.54422524     -6.07975997
C1         -2.06113198      9.21551251    -14.27342362     -5.94445194
C1         -1.91167337      6.12718581    -12.15972673     -1.72052716
C1          2.73291186     -2.83071120     -0.09046239     -5.82922036
C1        -18.11059243      7.12357071     19.71682537     -5.95454052
C1          5.93924258    -10.04082355      8.26512446     -4.12026022
C1         -9.30922700     -6.58519909     -3.51328734     -6.24941002
C1         -4.37002433      8.43548932     12.80532537     -5.67366264
C1          0.73469149     -4.34656896    -14.17312632     -5.71956511
C1         -2.98553439      7.35262574    -10.16458836     -6.38143696
C1         -6.45160048      4.22409916      9.62646697     -1.91725726
C1          7.19690592      2.84932532     -6.67460576     -5.84845223
C1         -7.47243559    -25.43022240      5.13528038     -6.03814594
C1         -6.11814690    -14.96734737     -0.90054049     -6.18538239
C1         -0.16669984      2.39324874    -12.23607329     -4.56712874
C1          4.60800839     -0.06485663     -5.09039652     -5.89203790
C1         10.90492336      4.89015434      4.11737321     -5.94675194
C1          7.51924337     -6.34153399     12.91592712     -4.86350210
C1         -6.09497827      2.91693270      5.02378874     -6.07137964
C1          4.51982974      1.41245886     -3.53015951     -5.63620563
C1          3.58138988    -19.80513044      0.15665617     -5.06380110
C1         -0.71179187    -12.91263248     12.34171431     -6.14353568
C1        -14.25573341      0.08083515     -6.12886051     -5.08331977
C1         -1.53939752    -10.40889854     13.81275547     -5.53698791
C1        -14.51395355    -10.09127013     -3.53490082     -6.46633827
C1         10.05973419    -11.25278302     -3.39508026     -5.98123458
C1          0.65351384      6.56410412      9.68576569     -6.01959632
C1         -7.88067837    -17.34916738      2.61354235     -6.07928709
C1         -6.97638899    -11.97536785     -5.93471769     -6.29983419
C1          8.98196074     16.05641517     -1.06489116     -6.15414072
C1          3.92221437     -6.73022475     -5.97255720     -4.99047013
C1          3.94649787     10.09082081    -14.75914557     -5.39498426
C1          1.46743297    -12.99860500      3.18953123     -6.01949242
C1          9.28006665      9.18670926      0.56807240     -6.21325998
C1         -3.53950310     10.82778363     11.25267201     -5.36954210
C1          5.52679113     -3.06196796    -12.54867955     -5.64438416
C1          9.01438002     -5.02914373     -9.04773476     -6.18829731
C1          9.97463829     10.08146075      0.58508906     -6.35184222
C1         14.22833416     -1.73347803     -5.89152067     -6.02436657
C1         -4.23956847     -1.45382401     12.22288385     -4.78407443
C1         11.23761819     -4.96973522    -18.27772749     -5.14394648
C1        -10.77442078      9.77474928      3.06361550     -5.61728596
C1          3.83805218      3.51862263      9.16177746     -6.37289292
C1         -3.91212507     -3.83129129    -10.65117362     -5.95061125
C1         -6.84623854      7.21756534     -6.06410233     -4.13193221
C1          1.18579258    -10.19816129     10.76846590     -5.33748175
C1         -3.09861993      1.47507479      4.69639565     -6.22416539
C1        -11.44949632      7.30314509    -10.20252452     -5.02512161
C1         11.66591023      7.28178064      8.12592248     -5.30733088
C1          1.91113746      1.21378629     11.23707407     -3.86461329
C1         -7.26769191     -8.18761676      7.19928083     -3.33850060
C1          6.13683867      6.46693255     12.71280118     -1.31142720
C1         -1.34871732      3.87116767     -4.44055999     -4.47321721
C1         15.93095694     -1.15854664     -2.45286067     -3.27287767
C1          0.67312513      0.51287643     -5.12173841     -3.84761997
C1          1.99459456      1.08149093      5.66450225     -6.03327187
C1         -0.61762024    -19.21141428      5.17458826     -5.78380112
C1          8.41192414     -6.99085483    -18.19170628     -5.52897329
C1         12.50367057     -1.12372951     -8.10235070     -6.31942948
C1         -6.09360438    -13.07412737     11.67464645     -6.07242449
C1          0.72036595     10.21470729      0.56554806     -5.86830421
C1          1.11103949     -8.76126845    -11.66815787     -4.53272544
C1        -15.77322080     -3.10570427     -1.04720389     -5.82598143
C1          3.30270216      5.04625313     12.21476468     -5.88489653
C1          8.80554985    -13.97777149     -6.56036886     -5.89564161
C1          6.21436036     -1.09259172     -9.19003333     -6.23854159
C1          1.91154573     -6.48838590    -13.22974379     -6.22773823
C1         10.72393212     -0.51657778    -17.23152094     -6.17141870
C1          4.14925919    -12.48321573     -6.59626989     -5.53181925
C1         -8.83648500    -10.99653445     11.69274085     -5.53217567
C1         17.93603078     -5.46038372      8.28466787     -5.45309579
C1          0.61333445      7.81879652     -6.03381935     -6.24186558
C1         -6.88969228     11.71609342      4.61221056     -6.17589063
C1         -4.88220535     -3.95530644     -0.94182482     -5.47965497
C1         -0.46590865      7.40924473     -6.06220539     -6.19747229
C1         -7.59671102      7.91076893      2.51118306     -4.66564067
C1         -1.01123030     -7.89265509    -14.15704291     -4.10370778
C1         -4.77044572      1.98442600    -15.74099330     -5.62808073
C1         -9.74513744     -0.40929888     -8.20509693     -5.67434927
C1         -2.23329995      8.77897381     12.21525448     -5.35588951
C1         -0.49066824     -9.00446906     13.84845216     -5.90389845
C1          3.47079406     -6.39748832     -8.52992708     -6.02561226
C1          5.94291881    -16.04999991     -9.96287768     -6.21808659
C1          6.59404501     -3.40392962      5.73219614     -5.82245950
C1        -13.32660032     -4.79000042    -10.14760386     -5.89064670
C1         -8.94315793      5.17305437     10.60049557     -5.31443029
C1         12.67785828     -4.96527473     -6.65285251     -5.53757395
C1         -4.15390347     -6.30837983    -17.31019809     -5.87562201
C1          4.81536212     -4.41856778    -18.88164296     -5.87336652
C1          1.17887583    -16.82891912      1.60704190     -4.77363320
C1          3.50833214     -5.22369673     -1.56215166     -4.58971573
C1          6.33982833    -19.25840013      1.68448616     -5.05942769
C1         -9.59157109     11.09123854    -11.74401788     -4.58512152
C1        -10.85650633      0.18476512     12.31724370     -5.71901055
C1         -2.72482285    -14.45166932     -7.52910268     -6.17703964
C1          1.41673694     -2.47031319    -18.87757911     -4.98302881
C1          2.55235714      4.46475216      4.68487163     -5.28627724
C1         -0.22318575      5.39247224    -10.12038075     -6.11184643
C1         -4.77142967    -15.95242385    -12.64690662     -5.94525685
C1          0.22336292     -8.70470394     -3.98304474     -5.35093862
C1          9.25500207    -13.56087630      1.69602100     -6.09599135
C1         -7.25137129      8.76401500     -5.11817629     -5.17444859
C1         10.24713406     12.17223244      9.15529804     -4.96274419
C1         -1.83561988     -7.29802345    -14.79219481     -5.69454251
C1         -3.47788310     -4.17199973     12.35685460     -5.55539394
C1          5.36530694    -17.54980649     -3.35086300     -4.36433056
C1         -8.66995659      3.06147266      3.08355342     -6.29362552
C1         -0.81121442      5.37940428      1.52055687     -6.13944444
C1          4.98129514      5.92879063      8.19087966     -6.19415308
C1         -0.92562611     15.50078053     -8.55047150     -4.97045941
C1        -12.55932111      5.48684290      6.56257750     -5.73386279
C1        -14.59735129     -3.80369471     -7.56587816     -6.11616384
C1          2.97668075      2.93695521     12.88945909     -3.86205788
C1          7.24085783     10.61194215     -4.45892464     -4.87341147
C1          0.64482929    -14.97370250      4.12800720     -3.78934429
C1          6.22001476     -7.26441917     13.31802534     -6.29365261
C1        -16.05047110     -7.08362160     -2.56610463     -5.91790810
C1         -2.11129547     -9.68847338    -12.19210048     -5.40980830
C1         -0.80208296      2.37607604    -13.21940610     -3.18452640
C1          1.84206535     -5.15974578      1.57781748     -5.19433575
C1          6.75800761     14.37047112     -7.57905811     -6.02059583
C1          1.29996921     -9.11304262    -16.66869210     -5.93070711
C1        -13.94931436     -4.28647920      9.09325446     -5.95874300
C1        -16.59366139     -6.78614805     -1.55616577     -5.61002951
C1          2.56172588     -0.35555390     -0.96394047     -6.02699424
C1          0.95294740     -5.22460823     -3.44821133     -5.31139301
C1         -6.56669490      7.67302230     13.72516364     -4.33809428
C1        -17.87345196     -1.21591932      2.46166008     -5.79087497
C1          7.84591663     -6.08776309      1.06072259     -3.63238859
C1          2.77435738    -12.06892546      9.74289164     -6.32895403
C1          3.61319370      4.41241046    -10.76426234     -5.09780152
C1         -5.65168763    -15.30219772      1.64012545     -5.74283526
C1          0.07916077     -0.84169613     12.83125002     -6.24090013
C1          7.15646425      7.74189803      8.16874690     -5.98650010
C1          8.12114273    -13.15987733     -6.68355541     -3.13407100
C1          6.02890995     -3.29966626      8.20611028     -5.03193045
C1         -8.96572391      3.97745938      1.49368308     -4.85841073
C1         11.56864075      8.21196899     -6.05347613     -4.53745522
C1          9.85071412      8.32469002     13.23132457     -6.18288062
C1          2.21482406     -4.31589505     -5.99406471     -5.98349162
C1          3.76845039    -10.25960916    -12.62704080     -6.04535979
C1         -5.23605205     -6.63726794     -8.19265133     -5.73706538
C1         -7.30561764      2.04541223    -14.27118419     -6.09436859
C1         -1.07219443     -1.91865356    -16.30089408     -5.54688696
C1         -2.85808076     -2.39686779    -10.69962099     -5.70261900
C1         -0.21476714      3.52272094      2.54508595     -6.21345918
C1          2.12499179     11.00174658     -1.93877394     -6.18793658
C1          9.67289336      2.94126286     -2.46597894     -5.33737167
C1          6.84457943     12.21991293     -3.50861457     -2.83396167
C1         -4.29836490     10.15741584    -13.28249707     -5.54044250
C1         -5.93328942     15.55815581     -7.56728705     -5.33966551
C1        -17.08786396     -0.72996941     -2.53367114     -6.23904723
C1         10.69309056     12.53890608      8.24156013     -4.59407332
C1        -13.25092950     -9.73546006      4.05164697     -6.06282449
C1         -6.24353701      4.60556575     12.19178940     -6.37602650
C1         -2.21891465    -19.27634882      2.47716529     -5.41082049
C1          0.75943578     -5.47663293    -14.24076364     -4.85526893
C1          0.75725282     -8.76788304    -10.15903988     -5.70099374
C1         11.36016482     -2.61629637     -2.47715739     -5.87183915
C1         -6.60782561     -0.37839327     -1.07457047     -5.93777223
C1        -16.51865514     -5.53459935     -1.52818241     -5.69095301
C1        -12.84122531    -12.54194346     -3.55860764     -5.91516562
C1        -15.81611510     -6.15514348      2.54545665     -4.94203470
C1         13.52154638      9.70197409     -0.94467037     -5.93723993
C1         13.45289211     -1.08762065     -0.92895521     -5.63939703
C1         11.32879772     -4.38028924     -2.51694554     -4.88202309
C1          7.58354276     -4.55830913     -7.45661667     -5.97007013
C1         -6.01792437     -4.16429733     13.81649939     -5.17392361
C1          0.66789842     -4.36314751     -4.97510123     -6.04770015
C1         -7.39635529    -11.69033711    -14.13213023     -6.04052295
C1        -10.11032910     14.18888112     -9.22441357     -6.14326369
C1          2.79891737     -5.28683664      9.72128912     -4.81171665
C1         -6.35497407     -2.76748934      0.03920936     -5.72293048
C1         12.93370433     -0.73469818     -9.00837207     -5.68848063
C1         13.28915455      3.13624870      1.66734992     -3.41262564
C1         -9.91150138    -14.02251254      0.97623323     -4.09380577
C1          8.78233813    -15.06209567      2.60035957     -5.93172708
C1          2.40047991     -4.94977237     -4.98342911     -5.90109695
C1         -9.56837299      6.97100321      4.02007950     -6.03672916
C1         -9.32062215      2.36963405    -12.42751259     -4.77349632
C1         -0.09462814     -0.34735284      6.37192435     -4.54929478
C1          5.26162565     11.02930251     -2.55854968     -5.90725151
C1         -0.16478474    -12.64185729     -9.06507388     -4.56021953
C1          1.83967399     -1.41568899     12.79911159     -5.82949344
C1          0.75306091     -8.70026417      8.16790854     -4.62043155
C1        -11.86650071    -14.40160224     -7.58301651     -4.88542228
C1         -1.55858510    -13.50788585      8.14053689     -4.08200522
C1        -13.29826258     -0.21011724     -2.58525164     -5.78749816
C1          3.31307319     -5.72841499     12.18492567     -4.91567987
C1         -2.06975623     -2.95055483     13.76049884     -6.16694899
C1          1.86352766    -13.00111224    -16.75086297     -6.04183840
C1          4.51486889    -14.55309004     -1.50801813     -5.98724975
C1          0.57587887     -9.05241453      9.76383782     -5.10315524
C1        -15.63508908     -3.68794108      3.42481406     -6.15759053
C1        -11.91033721      0.59818027      0.45298804     -6.15376139
C1         -4.76039374     11.65661487     -6.65488166     -6.43210609
C1         -7.68265742     -2.92857508      2.46863938     -5.33250880
C1        -10.82813546      9.16323038     12.11375351     -4.92360160
C1          1.86637473    -12.92956160      1.66022832     -4.02670417
C1        -10.32316942     -9.60239391     -1.60285246     -5.52103405
C1         -2.90394374     -7.23498031    -10.67880613     -3.76413843
C1         -2.88202907     -7.22639888      0.57842889     -5.46226894
C1         12.00016926      8.58763109     -0.04333857     -5.99119012
C1          3.01037455      9.19923969     -6.03595490     -6.04967112
C1         -9.87657016    -14.03456439     -6.03427475     -6.22394455
C1          7.76537854      6.19671640     -4.08467170     -5.56578819
C1          3.66297502     -4.02371752    -13.17281903     -4.23883275
C1         10.22493051      3.17961289     -3.39706673     -5.95966937
C1          1.47257738      4.14082023      8.11280906     -6.06517310
C1         -0.03495568     10.79932971      2.05705925     -5.88289028
C1          6.54267976      2.92498435    -13.27815435     -5.58869043
C1          4.62831987     -0.05088650     -1.54194130     -6.45135210
C1         10.12666208     -4.67116633     -9.08712670     -6.32531082
C1          4.27181977    -16.01941589     -9.07868714     -5.02004778
C1         -3.61186937    -12.00487513     12.33143653     -6.13445092
C1         12.27389960      5.81387254      5.08503342     -4.81967094
C1         -2.84921605    -19.30196388     -3.90403299     -3.53996794
C1         -1.65215461     -1.41164281      7.27021910     -5.74580531
C1          5.87822231      9.81490249     10.73342776     -5.80961444
C1          4.11328231      9.54477127     -2.50984046     -5.73974250
C1         -3.91102232      3.96438216     13.22609372     -5.07983676
C1          1.32276010    -12.67927875    -10.02851857     -5.54743942
C1          3.18422003     -4.32850968     -6.51046544     -5.45499615
C1         15.04139270     -1.07479263     -1.91509572     -5.63635792
C1          3.87048670      5.38877267     14.75422129     -5.52397456
C1          2.30291558      0.43976520     -8.28143579     -5.40546202
C1          3.76618441     -7.38381132     -9.08157159     -5.05873925
C1         -1.13668009    -12.64058748      4.11562983     -5.16001131
C1        -13.35170399     -1.72269436     -6.65581479     -5.99926656
C1          6.27057710      0.46513400      6.30370105     -5.58124832
C1         -3.40552447    -16.50434732     -7.54699384     -4.56642991
C1         -3.90608369     -2.77031189     -5.10963820     -6.05133253
C1          8.57873410      9.20517434      6.64230327     -5.94943330
C1          6.26962504    -12.05866737      7.68332497     -6.18496099
C1          9.64073426      0.48838394     -2.03160604     -1.12762063
C1          6.60318503     -5.26839908     11.32913770     -4.35317533
C1         -9.11955198      6.03662139     -9.23875186     -5.98841087
C1          6.46995620    -11.09399973     14.86187641     -5.72062528
C1         -7.24821026      9.35581589     10.65172387     -5.48086982
C1         -9.53951074      4.00278695      4.02218951     -6.13426081
C1          4.38971692     -0.39829566      5.66755152     -3.10674255
C1         10.46455459     -6.79736810     -6.55342737     -5.53182248
C1        -16.56184587      8.42295037     -3.58656331     -6.00307923
C1         -1.61753889      7.87514161     12.22958105     -4.72192494
C1         28.25710441      1.95442460     11.84260290     -6.14945485
C1        -15.26758901      0.05307278     -7.71117447     -5.11680245
C1         -0.69742348    -17.39613449      1.58276956     -4.02915443
C1         15.68525290     -0.21256493      1.58927072     -5.23386396
C1         -0.61447368      1.56428379      8.70653478     -6.15203115
C1        -13.26813617      7.99430669      2.40272609     -5.14260076
C1         -7.38749751     -2.73062563    -10.72209013     -4.72504206
C1          1.34307711    -17.34568456      8.25311884     -4.70040339
C1        -13.16317893     -3.67876060      9.69066382     -5.70528781
C1         -6.65996133      5.88365230    -14.24411387     -6.21440993
C1         -3.59495070      9.08263922     11.23510736     -4.74572988
C1        -10.84093093     13.26181700     -9.23365801     -5.96677685
C1         10.95659012      9.78204219      4.09418516     -6.15419389
C1          5.17463644    -15.37079074      4.14084554     -6.39638123
C1         -5.23868765    -14.40963850    -11.61322822     -6.09644828
C1         -7.33565178    -15.94135059     -4.01883127     -5.84971889
C1          0.18167467      2.05750682      7.23457428     -3.93770200
C1         12.90257997     -2.59329736     -3.42879213     -5.02481403
C1         -2.72046649    -17.39899382    -13.16278190     -3.12960042
C1          7.60411139     11.08193700      5.01904438     -5.08736788
C1         16.30780097      4.60690235      2.50918638     -6.35834167
C1          0.23366667      9.91456821     12.85396713     -6.32668707
C1         -2.90835660      0.65092133      9.71778534     -3.82541310
C1          5.39474568     -4.43246261     -0.96449580     -4.75504946
C1        -10.84564471      7.93194930      2.99138555     -5.53445114
C1         -3.33896168     -5.75149140      1.56507529     -4.43922910
C1        -21.38385050     -8.00865112    -19.33011490     -3.75449945
C1          4.61731991      7.75296458      4.07844253     -6.06462842
C1         -1.97255702     -7.09456107     17.04036707     -5.64871220
C1         10.40446166     -4.44821095     -1.94653262     -5.21417235
C1         -2.72618619      5.42754898      0.52922896     -6.06020330
C1         -4.62049035      1.45716630     -3.47777886     -6.33167795
C1         -2.40941992     15.55122632     -4.11618942     -5.78989466
C1          2.57633967      6.24012908    -10.13782410     -6.35981808
C1          8.12658934     -0.11495480      4.14706240     -5.21388402
C1         -5.26880320      0.14539136     17.90136328     -4.92272947
C1         -0.38676760     -2.38845204     17.36106770     -5.83586995
C1          4.67152881    -14.94864342     10.76199299     -6.12571302
C1         11.66335324     -8.28887626     -6.57315957     -4.32391451
C1         -0.81212136     -5.76584116     -0.00051342     -6.07417305
C1         -9.46155712     -0.40078936      8.14087458     -4.81064103
C1         -0.85329303    -13.55083618    -14.74742331     -5.95127696
C1        -12.71189888    -11.97549257     -6.08622623     -5.35124951
C1          5.51924256    -12.71346865    -14.68887011     -5.12187045
C1        -13.77622985      1.10790938      6.61594443     -3.62820157
C1          9.86360857    -13.59661390     -0.93538809     -5.22819683
C1          6.18693866     -0.61447855     15.42315416     -5.34925730
C1         -1.09246264     -1.92131007     -1.54894919     -5.88705336
C1          5.57492270      7.75210398      5.64893824     -5.53084178
C1          6.09969690      1.35424658    -17.88253172     -6.39102434
C1          3.57451708      4.46183036     -5.00606152     -4.40432406
C1         -8.20475303      1.58393919      5.55274611     -4.68972524
C1          6.24789642    -10.15900909     15.49648935     -6.03824631
C1         -0.78045527     10.20633369      1.51228080     -6.17199016
C1          5.45990914     -9.66135057     14.89859252     -5.82307988
C1         10.11767405      1.41881308      5.71842699     -5.93074743
C1          1.85479485      1.98712077    -10.74074874     -5.83008260
C1         -3.18619524      2.03878990    -13.26556469     -6.38122170
C1         -7.74907704    -12.53799207     -0.83603774     -4.85358729
C1          8.05455691     -7.94310090    -10.62326013     -6.04422597
C1          9.08448245      2.85046238    -14.76893783     -5.99583814
C1          4.07257234      1.12230470      6.70502658     -3.08530519
C1         -7.15916277     11.70517624     -5.16840583     -5.97185692
C1         -6.75453698     14.94001177     -8.22934785     -5.92040916
C1          1.42298525     13.99430706     -5.09167660     -5.88515747
C1          7.09102191     -6.70768392      4.72994670     -4.97666407
C1         14.33616165      9.09026301     -2.54252467     -6.16880089
C1         -6.37425991    -15.83885015      3.19583897     -5.11605907
C1          8.43078915     -1.14430132    -12.56345916     -5.93147754
C1          8.27619393    -16.57740691     -3.32295211     -5.98632046
C1        -13.50975380     11.81441421     -2.65769741     -5.46856792
C1          7.07087665     -8.48862261      2.63102960     -5.63603942
C1          3.56855281     -0.40917567     -1.50196040     -5.58682143
C1          7.85217352     -6.29450387     -2.46565444     -4.51388376
C1         -5.88523988      8.49680280     13.73685652     -5.00947293
C1          7.72173030      4.35024966     -7.59128994     -6.39986983
C1         11.31263360     -9.18514520     -2.41322828     -5.73594372
C1          7.22530372     -7.24682687     11.39408439     -5.02419247
C1          6.06206684     -0.65411972     -2.12904172     -0.47257598
C1        -14.37751679     -9.55667126     -6.06242906     -6.23259082
C1          3.43450666    -14.21171384    -14.12154427     -6.13037563
C1         -0.87047826     -8.61619467      9.18646787     -5.88584513
C1         12.78639317     -3.19606676    -10.07055418     -5.27655390
C1        -12.52466718     -4.17359857     -2.60728438     -5.90074343
C1         -6.81482628      5.34848066      3.09274914     -5.93085426
C1          9.71739376    -16.90886963      4.24082585     -6.29926669
C1        -12.82030823      9.42685644      7.09826132     -4.31213847
C1         -0.11174823      8.89685422      5.60827575     -5.88682191
C1         10.71411748      5.74785185    -10.02473219     -5.82146156
C1         15.78145586      7.61291888      1.61560170     -5.93204753
C1          0.76057929     13.21651566      6.23847840     -5.84439066
C1         -2.04801803     -1.84373708     -0.94696875     -5.50660293
C1         -4.50648706      6.23305856    -23.96777026     -3.59694185
C1         -0.50189037      0.02499529     16.35606409     -5.01528396
C1        -10.20839552      6.40600978     -5.80798520     -5.77694672
C1         -8.18370989    -11.06498762    -14.78829026     -5.93712589
C1        -12.29139721     -6.30093912     -0.95931122     -5.23698712
C1         -7.47250121     -5.70944360      4.07775387     -5.06352793
C1         11.57935880      3.79687239      1.63883462     -4.35781997
C1          9.21071339      7.31276801      4.08713199     -5.16179365
C1        -12.78226589      6.46645088     -7.70450076     -5.08619025
C1          5.33082355     -2.48822713      4.72172804     -5.76256052
C1          8.18206719     -0.38331062      8.26269058     -5.73209393
C1         11.51731079     -1.10257950    -13.22166329     -5.04371734
C1          1.34956471    -12.66968387    -12.24818273     -5.15077026
C1          3.63687312    -12.14500324     -5.58107123     -4.93218694
C1          5.66174880      2.84500330      0.06401038     -4.90703239
C1         -7.26482167     -6.30189579    -13.25046166     -4.92536284
C1        -16.64283886      5.55641951     -0.15398276     -4.87019841
C1         -5.58449427     -1.47552464     -1.55693514     -5.00880988
C1          3.36219649      2.01565685    -11.69352837     -5.24704102
C1         -0.35319055     -2.44292552      4.72055734     -5.93665873
C1          5.24891821     -8.85874072    -10.55880047     -5.71297032
C1         -2.72173298      5.35531198     13.99308439     -1.41359807
C1          0.41473389     -1.83390531     17.92453743     -5.62708714
C1         15.21895482     12.12557667      8.11051367     -5.48054912
C1          7.26099539      4.71666709    -10.08617200     -4.41278933
C1         -9.70988000     -9.21681374    -11.69211115     -4.52603815
C1         -9.97335932     -2.44680740    -13.19819404     -5.17777100
C1          4.51254275     -8.62184018     -4.95815353     -5.67026676
C1          0.79907153    -12.91342863      9.21813039     -4.47138489
C1          8.84094580     -5.54340479    -10.03217406     -6.32586263
C1          3.60652814      9.26948163      0.58504076     -5.85103101
C1          7.73209308      4.32692397     -4.09112043     -5.58852252
C1          2.44310457    -13.07341958     -3.10094050     -6.11372303
C1          3.24529794      3.50420203      8.17600875     -6.23861510
C1          7.72750678     -5.85687906    -10.08827562     -6.31047539
C1          4.24641390     -1.02914190     10.27045730     -5.57051669
C1          0.84729057    -17.85851970     -5.59674406     -4.61421006
C1          2.72888954    -18.70202488      9.94706619     -3.71232114
C1        -10.08063223     -4.19480840     -7.59951446     -5.89204901
C1         10.54672441     -9.72450360    -10.00503715     -6.22257725
C1         -7.14662749      7.45529804     -4.12472438     -5.30598472
C1         -7.71992261     -9.51934543    -12.25646101     -5.91778198
C1         -1.44272292      1.51755976      1.45143698     -4.61350980
C1          3.29900976      8.27122707    -12.27000127     -5.27442772
C1         -7.32984950     10.25016343     -9.20882595     -6.20766993
C1        -28.86805621     -3.69201551      2.46635379     -5.21243599
C1        -13.78214899      4.57528318     -3.53515244     -5.14812122
C1         -9.71855532     -1.37148826      6.58161039     -5.69410952
C1          7.11180777    -11.55964136      8.24650519     -6.17752086
C1          7.19728867     -5.45635385     14.84981494     -6.20175631
C1          3.37423452     10.16366358    -10.05818354     -5.84282659
C1         -6.63493317      4.89110619      0.51635152     -4.90277438
C1          0.43714166     -6.63273668     -2.49470336     -6.02463074
C1          0.17152631      8.81719220     -0.86886808     -1.09905321
C1          3.80919702     -4.35863164    -14.68126271     -5.76376021
C1         -3.19818006     -9.99385299    -15.70723592     -6.08343996
C1         -3.86152733     -2.85076597      0.54288074     -5.11631034
C1          1.80414720     -8.08769920     10.74563073     -4.39891994
C1          7.15090967     12.50088529      2.46921849     -5.94983422
C1         -6.10485127     -2.98465552    -13.16995690     -4.80932895
C1         15.66935420      7.06053273     -8.54216518     -6.02231274
C1          2.41440989     14.98657972     -2.56876260     -5.53052267
C1         11.67540718     -0.55562711    -15.71713667     -5.38270402
C1          7.89892498     -5.54182005    -17.31147474     -5.92510427
C1         -7.73200319    -16.25525448     -6.51248852     -4.63369554
C1         17.42168593      1.26451752     -6.55265310     -5.27434441
C1          7.32258108     -5.53593852    -18.32419323     -6.65001453
C1          5.39589584    -15.68117216     -9.04489442     -4.62358337
C1          2.58979068     12.53160913    -10.73547241     -6.36702746
C1          5.24711946     -4.21127033     13.84996470     -4.63889956
C1          5.23703745    -12.11975208    -15.69305042     -5.46550487
C1          6.78293744     13.94622130     -0.05470025     -5.64213595
C1        -12.07783776      2.15281472     -3.66408203     -4.97881539
C1          9.98650908    -11.18733888      0.08052921     -6.09989046
C1         -8.28765357     -7.96663682      9.09171540     -6.17812299
C1         -5.00068643    -13.51747918    -10.02062579     -5.93952860
C1          7.85301014     -9.21068234    -11.55685657     -6.41946411
C1          9.16497399      4.38564149      0.59879967     -5.25925419
C1         -1.42128377     -0.50232558    -13.22393902     -6.02886603
C1         -4.45414783     -5.96370663     10.68263202     -4.54503327
C1         -6.34187857      8.86400650     14.74088431     -6.02779174
C1        -12.23296427     -9.87380755    -10.13102828     -5.97129196
C1         12.02975604      2.28614718     -1.49048469     -5.24062656
C1         -9.82037011     13.22581599     -7.72573409     -5.88150466
C1         11.96898597     -7.32097889      0.65234671     -5.30730867
C1          7.42661225    -14.08339753     10.77472831     -5.78433612
C1         -3.75964836    -11.47309762      0.03244715     -5.15421286
C1        -10.96798927     -2.41919973     -5.63695750     -5.99361125
C1         -2.33984625     -2.81018982     -2.49612411     -6.58083162
C1        -10.48124854      6.96065959     -1.00977128     -3.40288861
C1          8.16856064     -3.39938221     -0.91864889     -4.46418082
C1          1.21229039    -10.21566049    -13.16329006     -5.20004799
C1         10.12323009      6.25831778      5.60885960     -6.30613465
C1         -7.60765054      7.85746115     -1.08985057     -5.58900702
C1         -8.24589142    -15.90601759     -5.58941470     -6.26157350
C1          1.23397461    -10.29733501    -16.69580148     -5.74725399
C1         -7.82736181     -7.73198660      8.09634731     -4.96452591
C1         -6.87528590     -4.19640390     -5.97983200     -5.40155574
C1         -0.65421611     -1.47900778     12.22356969     -4.78889370
C1          3.91437014    -17.81407831      1.62608474     -5.58915579
C1         -2.17809446    -12.58122852    -10.03883151     -5.26860079
C1          0.42395091     -6.66716325     -5.96644989     -4.82860820
C1          2.45756609     -8.13466922      2.61405286     -5.66229786
C1         -0.88982623    -10.61181689    -12.61079561     -5.60468613
C1         -7.68232307    -13.00989256      9.14929428     -5.89666794
C1         -4.09829626     -6.22514296      6.60492518     -5.96757182
C1         -1.88856263     -9.04827968      0.04372590     -6.38049429
C1          3.80348185      3.84208101    -13.25488107     -4.96960428
C1         -2.34510184     -2.75754371      3.10694665     -6.31790044
C1         16.76486058      0.27858407      1.66894735     -4.14285969
C1         -8.24811345      7.92367092      7.10859811     -6.05876407
C1          5.65111605    -16.92735143     -2.38478548     -4.16111339
C1          8.00969778     -1.91335657      4.07671719     -5.83580757
C1          4.45562162    -15.63762857    -14.13597720     -5.62835756
C1          6.55674115      1.10668515      7.29286755     -5.99685269
C1         -2.07795251    -18.67029243      0.03111010     -4.93401455
C1         10.92522704      6.83476819      9.80863656     -4.71110620
C1         -0.17580026    -17.54137187    -12.55203924     -5.11060899
C1          7.50196967     -8.21735488     12.92302714     -6.30012269
C1          7.49138297     -1.01849716    -19.76614493     -5.96409741
C1         -1.36639832     -5.74888920      2.56612775     -4.90261590
C1          8.81790535     -7.37910062     -6.54779791     -6.21392385
C1         -0.87701223    -13.51325979      5.70328020     -6.02837782
C1         16.68121850      8.55057782     -5.02213418     -5.53365612
C1          8.63908463    -11.55711007     -3.91603237     -5.78444185
C1         -2.35016050     -0.94129307     -8.18093072     -6.27272341
C1         12.47954113     -4.14125751    -11.66390581     -4.13487976
C1          1.89775943    -17.34042830     11.40929211     -5.04130313
C1          2.74302035     -5.77372195    -18.23244159     -5.47214555
C1          1.32931677     -9.69802859     -6.55632803     -4.98057086
C1          0.03934486     -8.26426143    -14.14456706     -4.90492249
C1        -12.15689932    -11.50097914     -0.00544868     -5.73758553
C1         -8.19326451     -9.91545576     -9.10754937     -5.12021112
C1          7.75620638      6.16627234     -7.54950943     -4.42368492
C1          9.20444898     20.29328004      5.65107471     -3.50302305
C1         11.81665968      4.34858831     -0.98884361     -6.50921767
C1        -10.69073738     -5.55491549      8.20532064     -5.68591739
C1          1.03403720      7.46679350      5.69594194     -5.65619722
C1         -6.44496969     -5.72699106     -9.14900144     -4.93481758
C1          9.24018274      1.40371908      0.61325238     -5.09058651
C1        -12.97269013      5.84893977      0.56302064     -6.34492850
C1         -2.89664147     -9.12619324     -1.50566760     -6.26290919
C1         -4.05768678      7.79914629    -10.18410655     -5.98198984
C1          0.37430960      1.17311991     12.30351289     -4.63034498
C1          1.34777079     -6.70804886    -10.10256732     -4.31244519
C1        -16.26929104     15.45016846     10.55600736     -4.55424734
C1        -11.03654814    -13.61346954      6.64346683     -6.16231828
C1          0.47464397      3.05437430      8.73898214     -5.07861743
C1         12.02574117     -9.75187030     -1.84926489     -6.41765759
C1        -12.76359584     -9.57576887     -9.24720246     -4.79865392
C1         -0.88086470    -15.37572223     -9.12217857     -5.78488058
C1         -6.16833527      0.09098688      5.02928573     -4.78725487
C1          5.68277854     13.70720799     -3.51905310     -5.88692245
C1        -15.58564979      4.06658143     -0.01222696     -4.95855930
C1          9.97859932    -16.04281351      9.28722982     -5.72023762
C1         -3.46080363      5.46830645     12.22252020     -4.99333817
C1        -11.97167250     -7.24283070    -10.75985008     -5.59781437
C1         -9.57414428    -10.07469834      8.14030786     -6.09871629
C1          0.39905545    -11.52945565     -2.49822605     -4.75521108
C1         -2.21688473      7.24247815    -10.99763791     -1.01760602
C1         -0.39300377    -16.89310898      2.51311724     -4.94485643
C1          0.94228704     -8.17355521      5.63055447     -3.01637978
C1         -7.59043252      5.94528490     -1.08290398     -4.79653169
C1          4.78934897      0.48377710     -4.09068274     -6.18557801
C1         10.13727336      4.39102443      5.70332386     -5.21101570
C1         -2.67105107     -9.60382035     -7.57255555     -5.12863341
C1          2.78627372     11.70607804     -0.01802668     -5.66036982
C1          2.99339516      3.02562219     10.72965364     -5.71544052
C1        -13.25420071      9.02126445      8.01562548     -5.64102468
C1        -14.05121326     -5.65879948    -10.13661611     -4.38972815
C1         12.68534609     -0.11548689      2.51311633     -4.02353648
C1          1.07191984     -0.43294464    -14.75122829     -5.62330511
C1         -3.69724637    -17.42089396     -3.43943219     -5.45695217
C1        -11.41995531     12.11655287     -6.70577291     -5.84207387
C1         -9.81071025      1.69571194      8.66554822     -6.17289264
C1          7.40188247    -13.60817944     -4.96187827     -4.66150780
C1         -3.69133269     -4.23748981    -15.79339339     -5.35560506
C1          5.14362251      9.20313785      3.10778336     -4.91945513
C1          1.15205333    -15.02268306      7.27470944     -6.39162108
C1         -5.70401133      2.88437238     -9.17119336     -4.21994500
C1         -2.46777275    -18.37324104     -5.90167031     -5.20252826
C1          5.65312895     -6.39179517      4.23060745     -4.82976997
C1          7.53014088    -15.99283655     -3.90767129     -5.98944978
C1          1.78793444    -15.98935209     -4.03362869     -6.18229497
C1         -6.09752318     -7.11856195     13.77869067     -5.95602130
C1          4.00240170     -1.99217698     -2.51956457     -6.27815234
C1         13.91293174      7.59403588     -8.49321542     -6.04086236
C1         -3.49747906      1.13222062    -14.81460012     -4.24408445
C1          7.34955725     10.64917281    -10.09475891     -4.73179521
C1          8.77250974      7.69344201     -4.07313414     -3.12838242
C1        -12.79280236      1.62155550     -7.61077903     -5.84241251
C1         12.15200228     -6.83414921     -1.79026250     -5.00391756
C1          3.89620987     -4.77845602     12.22162829     -5.43589169
C1          3.86050903    -16.34963078     -2.47817513     -5.95309500
C1         -4.10229635     -9.26290785    -11.64809115     -5.81785744
C1         -9.87042397     -9.13837785     10.09585493     -5.39127379
C1         14.75339294      4.70248057     -5.56832682     -4.81863398
C1          5.61628310     -0.08094932     -0.01570032     -5.35290595
C1         -3.16709928     10.75866938      4.02245705     -6.05587753
C1         14.67754943     -8.32879903     -4.95554860     -5.83309974
C1          0.96776310     -8.21256224     -3.43063541     -6.18228689
C1         14.63731039      2.21087417    -12.25774839     -6.17393382
C1          7.11928853     -0.07093490     -0.90036392     -6.14683551
C1         -5.78216078     11.29203335     -6.70977741     -5.99836412
C1          1.93947687     -9.59817244     14.79219722     -6.19907284
C1          0.05537751    -15.41541435      5.03055124     -5.18480006
C1          8.32687981      5.36621591     10.62772464     -3.82208673
C1         13.99481206     -5.93624043     -9.02371649     -5.76439086
C1          9.60601328     -0.04078520      6.70142601     -5.54813019
C1          7.26797507     15.45451881     -0.95592183     -5.82303948
C1         13.37127255     -7.68077750      2.60897779     -4.85976248
C1         -6.04071801      5.91093337     -7.60027007     -5.71037972
C1          0.70788640      0.51913364    -14.13208004     -5.05097191
C1        -16.60625941     -3.69816880     -1.58092459     -5.14840538
C1          1.65934715    -10.57317657      0.63010155     -5.78398771
C1         10.65853964     -0.13702972     -0.97241612     -6.31670079
C1        -14.82472332     -3.11967393     -5.02616939     -5.29942375
C1          6.05893532     11.00141111      2.52053211     -5.84634217
C1          6.69531432     -5.79784992     12.37491127     -5.91068960
C1          7.66185862      9.22113242     10.71576694     -6.25695587
C1          4.85749486     -2.60551763    -18.79695451     -3.58212019
C1         11.27186626     -7.86733443     -9.11864770     -6.28374786
C1          6.52765089    -18.92532330      5.74841393     -5.58725797
C1         -6.18811439     -4.79724899      5.00712667     -4.80424672
C1          7.94780006     14.53751381     -1.00282825     -6.22334551
C1         -0.50674628     12.18138074     -2.55884113     -6.26610852
C1          1.49350586      5.90764457    -10.15857792     -6.19698298
C1         -5.89871139      2.35080774     -1.05576721     -4.51116714
C1          0.15866637     -3.93641306     -4.03309810     -5.19535595
C1          9.81511376      5.79650065    -11.62219861     -6.14445712
C1         -8.30897404     16.19441156     -1.64048455     -6.23693732
C1         10.59605117     -6.34416977      6.68788021     -3.58907796
C1         10.58263793     13.03601370      1.52292080     -5.91513353
C1          2.40199235     14.95361660    -11.69171100     -6.25299272
C1          7.81368506      6.17919376    -13.28212282     -4.74314053
C1         -1.75489114      8.38151857     -0.01419549     -4.71635279
C1         -9.28309599    -11.10791267     -5.00156203     -6.11067972
C1          6.02750659     -1.58052318     -6.64234524     -4.80269441
C1         -1.12126993     -7.83278702     -4.91788119     -6.13319502
C1         -8.69491304      9.41868072      2.41662064     -4.88905147
C1         16.42424575      8.18119709      9.18776116     -6.19251990
C1         -0.03890384     -5.26710383    -10.69681258     -5.61527724
C1         -1.39841488     -0.94760886     -6.59862071     -6.19369622
C1         -1.47039462      2.12926083     13.86478145     -5.55918377
C1          0.58077219     10.76561224    -11.75000970     -5.06789472
C1          9.60046144     -8.62276512     -2.42343734     -5.27236406
C1         -3.12735224     -3.37315310    -12.25786002     -6.07925848
C1          4.31629888     -0.97962973      2.54989654     -5.75392793
C1          2.23094427     -1.30572332      3.07302355     -6.10775869
C1        -11.32712339      4.63834332     13.18208930     -5.31713281
C1         10.16612963     -1.55912107      9.22293589     -5.59446111
C1         -7.17136689      2.62084356      5.05624285     -5.50301079
C1         -4.43932953     -4.28905168      1.63560347     -4.05926331
C1          2.85255397    -15.58414412     10.72682723     -6.16690047
C1         11.18223283      1.43007090     -7.46639405     -5.35722729
C1          6.71809825     -3.94928271      8.79074388     -5.17916236
C1          2.66007338    -10.55597711     11.37337557     -6.41910512
C1          9.08724746     -5.27337458      0.66452270     -6.39356590
C1         15.82925703      1.30632075      0.03393673     -5.84319137
C1          2.14266370     -9.06253782      3.17515695     -5.94494315
C1          4.40757010    -12.59148700     13.25035315     -6.36526962
C1         -1.73693450      0.63476828     -0.08709246     -4.93219970
C1        -12.62416137     -5.29461239      3.05017492     -5.85472795
C1         15.19594157     -3.38639663      2.54626749     -5.14772829
C1         11.26899349    -18.36844428     10.83655412     -4.98425245
C1          5.66030313    -18.35495323      1.66103508     -5.75172180
C1         -5.54142447      9.24033774    -14.32115743     -6.08459988
C1          0.61497142      0.62991729     15.44093949     -5.90332484
C1        -12.51826441      8.48703130      3.07002009     -4.98921930
C1         -4.55380664     15.21201787     -0.09346771     -6.06051859
C1         15.46263602      2.31291302     -1.54849168     -5.51940512
C1          6.62376057     -8.28530890     -9.11936414     -5.03963996
C1          0.61615694    -20.19472055     -0.82882869     -5.90519043
C1        -14.50266571     -4.17329078     -9.13487209     -6.25687745
C1         -4.89141833     -5.69427163     -6.57227282     -5.10867259
C1         -5.50621385     14.16548072     -1.67755497     -5.55438001
C1        -13.51530919      8.77873687     -2.62345734     -6.28375528
C1        -10.62861581    -14.60304517     -0.92397282     -4.78577341
C1         13.05687450      8.20271896     -0.05199452     -5.24778185
C1         -9.38457521    -15.53599863      0.09735729     -5.48946663
C1         -2.66145912     -4.81683358     -7.58950314     -5.54407437
C1          7.84773264      2.27371320      3.11555155     -4.76948013
C1         -5.60369918     17.12466378     15.35100075     -5.78994467
C1         -0.94988916    -20.19734848      0.12988731     -5.76176160
C1          6.21456620    -12.17703701     -8.49112189     -5.35728369
C1          6.36395143     -1.79333627     10.79049868     -4.01757588
C1         -7.63521053    -12.05216212     -9.15364302     -5.76202044
C1          3.73038440    -13.88815885      5.70393496     -5.48445001
C1          8.51593814      3.82277407     -5.61779225     -6.33122671
C1         -5.13164822     -3.04629328     -2.52548096     -5.15776273
C1         12.09096657     -4.88795004      7.32053351     -5.77243125
C1         -1.20964632      8.72972348    -10.17946988     -5.24543930
C1         -7.11375382      4.44264392     -4.11944740     -5.90271598
C1          1.67473753     -5.77697277     15.41226345     -4.83059545
C1          3.38623033    -15.88794024      9.80826210     -5.95522916
C1         -8.74710840      3.06962848      6.52225182     -5.20091568
C1          4.98031586     -8.15634580     12.35072608     -5.28891940
C1          4.74440479      3.56430702     10.73457224     -4.64982532
C1          7.46567962      3.82153301      4.08315448     -5.94541211
C1          8.19789867     -1.52790081     -6.58400023     -4.36432670
C1         -7.36464041      6.84176042     -5.05706723     -5.38795823
C1         10.70889320      2.83038877    -10.04047923     -5.83998553
C1         -7.70754625      0.05578518    -10.14519108     -6.09658422
C1          1.14009716      9.22073180    -14.76371112     -5.86166590
C1         10.99021512     -4.40301050     -0.88912833     -5.78644472
C1          0.52863774     10.70428285      8.76567507     -3.78348046
C1        -11.06725715      3.66300173      5.62049717     -6.07196480
C1         -4.12978638      1.15941706     -0.91927099     -4.52116575
C1        -16.85134641     -4.59632464     -0.96431711     -6.17423609
C1         -0.49550179    -14.95523195      8.22286504     -6.02324884
C1          3.84433782      5.30629485      0.00127092     -5.81476588
C1         -0.96207183      1.11437362    -10.70798402     -5.96827650
C1         -1.47476472    -18.37976306     -6.58583110     -5.78788776
C1         -9.46823451     -7.10165157      8.14335603     -4.97096905
C1          1.10454148    -19.78588893      5.13518660     -6.02912631
C1          9.80801702      2.28086982    -14.17859786     -5.50311826
C1          2.16270375    -11.98703976      6.60290286     -5.78941359
C1         -3.02516011     -0.94546670      5.73714429     -3.91272690
C1        -10.97798968     13.62367938     -7.71387756     -5.74776527
C1          0.51841800     14.04583125     -6.66981703     -6.37831219
C1          0.31300030    -19.30249004      3.22238039     -5.31833387
C1        -11.06816747     14.12682216    -10.73468817     -6.30228923
C1         -3.98842628     13.74632690    -10.16831040     -6.28306883
C1          2.84869661     11.56240362      5.64459919     -6.09272499
C1         -4.53240683     -4.93161083    -19.85860965     -6.35472085
C1          0.30962927     -1.95449840     14.04237961     -0.81134732
C1         -9.08303541      9.70933224     -3.58568224     -5.33744558
C1         -4.01108017     -5.18075511    -17.30458990     -6.12960005
C1         -2.18943701     -3.34799652    -10.76336250     -5.59596268
C1         -0.63119522     -3.32670381      8.68114777     -5.93191862
C1         15.57480541      7.10430182     -4.98963221     -5.06809086
C1          2.21014360      5.93345066     14.82478801     -3.15432308
C1         -0.88789746    -11.70371692     -9.05331491     -4.81675632
C1          5.99001435     22.43484279      7.18461855     -4.65062782
C1        -12.07299280     -5.09214405      7.56856720     -4.39251880
C1          0.92795497     -8.21133535    -18.20326615     -4.96765420
C1          1.24633900      3.91339492     -6.01475729     -6.07764845
C1          2.18955019     -6.65700533    -11.48005315     -0.41894659
C1         -3.26605275     -1.43373099     19.36193872     -5.48618833
C1          5.03749827      6.30657869      1.04617554     -5.17089090
C1         -4.17520487      7.75309264      8.21688780     -5.54335869
C1          1.74873036      6.95811706      9.72296483     -5.43931633
C1         -5.11445619     -0.01247579    -17.34867586     -5.94547972
C1         13.56153088      6.62838101    -10.12722040     -3.25074666
C1         -6.79781272     -4.81286077      0.63688884     -5.11683932
C1         -8.40625068     -9.49955955     10.61114414     -5.26375775
C1        -10.72546618      9.68884623     -6.05868992     -5.22424212
C1          2.56938082     -0.45188885    -15.72646926     -4.88433446
C1         12.56217542      0.68782426     -5.94840637     -6.27363193
C1         -8.73149149      7.59431798      8.10604382     -5.92192481
C1          0.97489188     -1.63038163    -14.75822579     -4.61288714
C1         13.81785419      4.72030018     -5.06488281     -4.41354119
C1          9.93010605     -5.81504215      2.62347354     -5.31794358
C1         -7.08482803    -12.03105512      1.04141814     -5.27228738
C1          9.82794857     -9.18264671     -5.02202254     -5.70851346
C1          4.79332758      2.36884830     -4.06928681     -5.90524792
C1        -16.83430079     -1.62765580     -0.97346155     -6.26826112
C1         -3.46600346      2.44649396     17.88906859     -4.73692051
C1          8.68170121      4.38160787     -2.56090967     -4.99519079
C1         -6.79742845      1.18283741     13.13169759     -5.70031447
C1         -3.26743939     -3.17424880     19.42985887     -5.14282620
C1          4.54386353      9.19741450     -9.12854418     -6.08749960
C1         10.44294930      5.28220855      5.05633330     -4.90180869
C1          3.20283486    -16.44817131     12.38736416     -6.11963350
C1         11.39004095      0.37407289    -11.63809963     -5.33652780
C1         -0.96408180    -21.33470569      0.12862787     -6.06244552
C1         -3.13176276     -3.32709764     -6.64343875     -4.84626496
C1          6.83186797    -16.95466358     -7.48429142     -5.97151108
C1         -7.01996840     -0.01505656    -14.87293347     -6.16324790
C1         11.90304534     -5.90129511    -12.62615103     -5.95479130
C1         -4.59680450     -7.75586297    -10.73151109     -5.89794452
C1          3.34507479    -14.06962724     13.27014476     -5.97199167
C1          5.86438278     -4.06090972     -7.55004657     -6.05953799
C1         -4.48636764     -5.29227606      7.20569058     -5.94613010
C1         -7.32603355      9.93932070      9.71904358     -5.84123183
C1          2.35414352      2.42766130    -11.68121651     -6.05871197
C1         -7.53447121    -18.31621112     -4.99479287     -6.11114774
C1         15.98494646      3.72041764     -5.95200717     -5.93369980
C1         -3.94437513     -8.60553154      7.57488027     -6.08650798
C1          4.34779491      8.62400885    -12.14151464     -4.65157898
C1        -17.31709821      3.55392137     -0.06943950     -5.86414617
C1          4.94912418    -14.06573849     12.27446081     -5.54101956
C1        -14.76291758     12.64650817     -3.66022717     -6.26054335
C1         -5.09646827      2.97466036      0.83858386     -5.66028787
C1         -0.62114286    -12.95653607      3.17177405     -4.66444954
C1          0.49974894     12.21126167     -0.94710124     -6.01645040
C1         13.23046000      7.64769407      6.62833286     -6.38894314
C1          0.18254143     -5.83047674    -16.66667440     -5.89189569
C1         -4.08798629      4.44349965      8.77929018     -5.63255578
C1         10.98868094     11.60544238     -1.52894742     -5.56407362
C1         -7.57248240      9.11852780     13.71436887     -5.68140634
C1         -2.65869663      5.33611880     -8.60862271     -4.35429721
C1         -1.22570654      9.88704108    -10.14173370     -4.93283435
C1          3.69930861    -14.99513076      9.24395231     -5.85619387
C1        -14.47465433      0.71461912     -9.20203243     -5.79902009
C1         -3.19671002     -6.31039860      8.19391635     -3.93822612
C1         -4.51557694    -13.78563818      1.63891408     -5.56404751
C1          3.88988683    -12.66419654    -11.60362367     -6.40744089
C1          7.78849244    -16.90689835      6.77291688     -5.99892038
C1         13.11778799      8.19597826     -9.10491136     -5.47786671
C1         12.18064645     -4.85341086      1.77300596     -4.74013901
C1         -1.51709687      1.51675679     -4.11615280     -5.92373607
C1          3.12354537      2.83387873    -18.88525552     -5.92683336
C1          8.74668835    -12.05768037     -0.79122772     -4.03788596
C1          2.36371507    -20.77336215     -3.03217219     -5.83484470
C1          1.73297177     -5.73503226      0.56396461     -5.71314063
C1         20.53229085     22.08052115      5.60455911     -5.90610444
C1        -13.60134791     -2.36472724      4.93157002     -5.39491699
C1         11.45902494     -5.59012368    -17.29694141     -5.81474219
C1        -12.91141760      4.58561078      7.20594751     -5.73014525
C1         11.92098387      0.81719778     -3.42995947     -6.00292951
C1          7.27346540     -4.39120971     -3.47431935     -5.10643030
C1          8.28248356    -13.64118553      9.23471759     -4.75637087
C1          4.71547541     -0.70743421      7.11916068     -3.02001112
C1        -14.14094273      0.78593221      7.56238008     -4.13668643
C1         -3.90852477     -0.94098927     -5.13870931     -5.38300165
C1         -6.63320209      1.57232631      8.11871428     -5.55486026
C1         -5.69129007     -0.23611394      4.10705777     -5.02174622
C1         11.05467533     12.70283322      9.65809077     -4.32358678
C1         -0.20902356     -6.65770791     -3.47246989     -4.88484044
C1          0.15342046     -6.85857837      7.16114483     -5.47486521
C1          7.60167478    -13.04299679    -13.17499694     -5.90655758
C1        -18.51788951     -2.31184017    -15.80561461     -6.06281290
C1        -14.52320957     11.73796557     -2.09312565     -5.93359918
C1        -16.97307324      0.73918062     -7.56957108     -5.70700441
C1         -1.18420228      5.35964215      3.12575375     -6.16738089
C1         -3.17066463     -3.29051485      4.69437796     -6.16200107
C1        -10.66839868      6.41584151      1.48796021     -6.51722833
C1         -2.05964541     -0.42705958    -10.73981136     -3.67400447
C1         -2.92745544    -11.95485023      9.77384852     -6.31895986
C1         -8.36406865      3.52379899     -5.07847548     -5.98044469
C1          6.85069536      0.81612761    -17.27514490     -5.91209332
C1         -1.01500607     18.63803556     13.18921023     -4.92164840
C1         14.42475788      9.67579625      4.10926105     -4.44358299
C1         -7.28679873     -3.27779491      5.00067391     -6.05800380
C1         -2.85143654     -4.25037801      0.69756367     -5.57166765
C1         -5.26202233    -11.55067541      1.15503615     -1.58137074
C1          1.57021239     10.64216788    -10.15214464     -6.28256591
C1        -16.35606594     -1.29719708     -4.09739532     -5.97865248
C1         -3.36699316    -10.54120429     10.72890830     -5.74972162
C1          1.37433717     11.64085119     -2.52051683     -5.87664411
C1         13.86101724      5.71087696    -10.70007023     -4.36578843
C1         -0.83842218    -10.58096454     -9.07454391     -6.02375140
C1         -6.76883736     -9.60561499      4.12128198     -4.62180546
C1          5.31407339     -4.77346523     17.01829589     -5.63669614
C1          2.37513606     11.35040317     12.14104723     -5.56211765
C1         -2.89982752     11.70555166      2.05900456     -4.56037694
C1          6.64569381      4.77614534      1.52100623     -5.09724405
C1          3.56261372     -3.43495908    -16.35236635     -5.64422066
C1          6.21879922      6.16719627    -10.06481251     -5.24760078
C1          1.47465292     11.05904054     -5.08065787     -3.11400818
C1          3.35906121    -12.92763605      4.18753109     -5.81753946
C1         12.74220794      6.14533801      4.12064337     -5.50854423
C1        -10.93534407     10.27722172     -0.11809276     -5.40153137
C1         -9.26993146    -14.94270650      3.17543089     -5.07872003
C1         -5.33676123     17.68786753     -4.16208072     -5.61180494
C1          2.67326926     -3.95963582     -0.02134898     -6.01022529
C1          5.04577097    -13.48409757     13.29556415     -6.12250867
C1         -3.14844252     -0.30046850     13.83023329     -4.72955524
C1          5.74634640     -3.93493817      7.28957922     -5.13164321
C1         -6.04203424    -11.93322822      8.17820588     -6.04167627
C1         12.33765995      8.26047816      8.17972262     -4.95061536
C1         11.82618373      6.06185098    -10.05817761     -5.34255069
C1          1.94484305      9.24743908      7.17951261     -5.81597016
C1          1.01837169      6.31386104     -9.15950644     -5.80868442
C1        -10.69593924    -10.53536700     -1.04248480     -5.15902981
C1          2.90455611    -16.33841016     -3.95707331     -6.08164882
C1          0.24736721      0.90073852    -13.19146053     -5.21718968
C1          2.09635265    -15.01040071      1.01367673     -6.01977350
C1         -2.23975949      6.82719449     -6.08467944     -5.92625892
C1        -14.46464715     -7.14217688     -9.16553848     -5.57547985
C1          2.21932251     -5.40655780    -17.24399246     -5.82910116
C1          6.61983173     -1.57580321      0.02793944     -6.14579004
C1         -0.54005129      9.32162028      6.55081998     -5.56737330
C1        -11.54284295    -13.46493065     -6.02926965     -5.51917891
C1         -7.25825396     -6.17345055      5.08557210     -5.83107204
C1          4.16216710    -11.66875928     13.87316772     -5.89753877
C1          7.49419044     -8.11307757      7.27109572     -6.01101024
C1         -7.18909912      1.50268096     -4.07824296     -5.91789264
C1        -10.37603220    -12.51481058      0.63419401     -6.04937366
C1          2.17056081     -9.13985588     -5.92935343     -5.04742644
C1         -8.93955284      3.90462454     -4.15496916     -5.66710356
C1         -2.66723244    -12.95831167     -9.06594402     -4.94958776
C1          0.53084780      3.02251740      1.06776092     -5.47803400
C1         -0.43549538    -10.93938786     -0.87204548     -5.71302472
C1          1.84303829    -11.12766508    -13.19216334     -5.08683454
C1          7.27394051     12.44836029    -10.10346343     -6.08225518
C1         -7.15414354      9.35405904      1.39417389     -5.74325668
C1          4.05570582      4.69560327     -2.55280499     -4.96267896
C1         -2.41748925     -2.75347852     12.31951554     -5.72542500
C1        -15.29102305     -5.73737919      4.96889637     -5.74673659
C1         -6.02663968    -13.76821967      2.57117416     -5.89423494
C1          2.49377104     -0.38037923      8.21759204     -5.81291074
C1         -3.14451850     -8.22484735     -3.12593833     -5.46540361
C1          6.13180964      9.20171983     -1.00128383     -6.20401126
C1        -10.00399435     -8.57110466      9.10891970     -5.19205170
C1          3.57995830      6.23994942      0.66568703     -5.43041802
C1         -2.69767879      2.33607982    -16.31806412     -6.14183934
C1          5.12698272      6.19540195    -13.81865645     -5.95040244
C1         -1.26170393     -0.93353719    -15.72720126     -5.28113970
C1         -9.62732716     12.38076212     -2.64569643     -5.88950752
C1          1.43862047    -13.02929427     -2.48676199     -6.05726985
C1         11.49508617      7.08392246     -6.04803540     -5.34826004
C1         -4.01027981     -0.79631641     20.99897898     -6.22146707
C1          0.20034701     -5.73187835      1.61611172     -3.63845017
C1          4.68481296     21.78174746    -12.68327424     -5.72168833
C1         -3.78247131      8.59258789    -14.20442949     -5.70190215
C1        -14.64777496     -8.62576335     -4.10046064     -5.27822521
C1          8.27943942      1.95726521    -13.28973757     -1.22435346
C1          2.37549098      7.12878792    -13.77500316     -5.50207006
C1        -12.44619279      2.54288624     -8.24999513     -6.07663722
C1         -3.08177506     -8.23151843    -15.70172653     -5.30772632
C1          5.11568468    -19.91817532     -0.90518629     -5.33265107
C1         -4.93749884    -11.51117066      8.19267529     -5.24615758
C1          0.24082368      2.00965223    -13.18536144     -4.64044169
C1          1.72611322      8.31857619     -9.15959215     -5.00313949
C1         11.00466639      0.82834222     -8.42187929     -5.82200620
C1          4.99252152     -3.28691137     12.26926741     -6.23837726
C1         -6.48870934     -2.68528795     11.31596185     -5.10688400
C1          4.95210526     -2.01741247    -10.14672708     -5.65519989
C1         -2.64739442      8.23269486    -10.76570501     -4.43409507
C1         -2.13708949    -12.57357281      8.14146530     -5.99116846
C1         -7.73831496     -9.56239255      4.67810327     -6.40357124
C1          5.26124721     -9.10824595      4.73685923     -4.97224963
C1         14.56425761      8.26369851      8.30265606     -5.62689987
C1          3.18527249    -15.29500342     12.37319423     -6.00942093
C1          5.07368037      4.44535886      6.62388401     -5.10100332
C1          3.59391545      1.49271892    -10.67691252     -4.26723676
C1        -11.32466602     -6.21129321      0.58558278     -5.25867469
C1         -0.97309989     -1.91896787    -19.84514137     -5.37755371
C1          7.69621860      3.23946406     -4.03340125     -5.86592917
C1        -10.98382451      6.71190387     14.72014019     -6.00604557
C1          4.88846586     -7.67496134      0.03712114     -6.02253961
C1         -5.74085491     -5.00252967     13.16768977     -5.21421100
C1         -0.63644942    -16.00621611    -11.58163310     -5.01033105
C1          9.23594928     15.47165149     -0.07469072     -6.24287687
C1          1.04175673     -1.51036995     -5.67811485     -5.01986806
C1         -2.56568683    -20.20338802     -2.48361324     -5.46775624
C1          3.14043416    -15.04579621    -10.01794852     -4.23003628
C1          3.49771407      3.29602572      0.55960113     -3.09671735
C1         -5.68956466     -6.24603706      4.16625478     -5.24313269
C1         16.38060143     17.27381683     -0.99537271     -5.87551540
C1         -1.47511754      1.47386118     -7.58023164     -6.14206885
C1          4.07080826      7.75654330     -8.19063960     -5.67082229
C1        -10.73556051     -9.14859262      7.21468834     -4.48996968
C1          8.40669949     -8.84895255     -9.07303358     -5.13615867
C1          2.11344158    -12.10811212      3.14319534     -5.90013710
C1          4.14523986     15.47653819     -6.13374814     -6.21759835
C1         11.49065536      2.29464709     -8.05535971     -5.23980829
C1         15.34987810      4.30380535    -10.00067783     -6.36379972
C1         -8.75287196     -7.79230509     -5.97932448     -5.79702777
C1         -0.16559880      0.13760106     20.47235006     -6.48705232
C1        -13.31033205      4.90065483     -6.69303770     -4.66559579
C1        -17.19640778     -3.68422362     -2.57983151     -5.21253659
C1        -12.28746962      1.64893277      4.58445871     -5.89256366
C1          6.63538045     -5.34490462     -3.49709284     -4.92535971
C1         -1.62649160     -8.16821912      5.07845881     -4.91062987
C1        -12.73195080      1.21850803     -3.55718596     -6.12292607
C1          8.62593079     -9.68184102      5.21393895     -4.66489778
C1         -1.65637317    -12.83564997     10.76932772     -4.82355588
C1         -4.00203981     -0.85773274      9.67736652     -5.59764299
C1          4.55491525     -1.60489147    -20.38971129     -3.63718290
C1        -13.82613898      4.60326984     11.25495543     -5.64097815
C1          1.00122915     12.57446987     -1.95057707     -5.83580731
C1         -3.47877052     10.78216010     -0.02421193     -5.27656500
C1         -5.02459114    -13.80520110      4.10599408     -5.04145677
C1         -1.69282556     -8.04902986     19.90490366     -3.80406982
C1          0.16789576      3.99765655     16.40680627     -5.81057603
C1         -3.19273702     -9.32166467     -6.56863865     -5.77062012
C1          8.59154741      7.38038403     12.27014700     -5.46593194
C1          8.95936259      7.18621621     -0.98089572     -5.27625207
C1          6.62426911     -9.44690932    -14.71728292     -5.10054232
C1          6.69549099    -15.46271886     -2.46298692     -4.77856295
C1          6.93146148      5.60780231     -2.53685742     -6.07606377
C1         10.57154070     -6.65104171      8.26452048     -4.73518019
C1         -0.20628051     20.27688117     -9.24685642     -1.57509598
C1          9.66613276     -1.97782419    -17.30481579     -5.84790696
C1         -4.82233985    -18.86186301      5.65998565     -5.23135438
C1          2.70310223      3.84145499      5.67001147     -5.68978288
C1         -7.11045250    -17.96753053     -2.51017284     -5.72664808
C1         -7.48777280      5.37817630    -12.65376790     -5.60760641
C1         -1.16318175     -7.66318834      2.06419242     -0.76659917
C1         16.24182843      1.70325805     -1.01253106     -5.70996185
C1          0.37674186      1.58443065     23.01452947     -6.06931413
C1          5.30006570    -13.98866342     -6.58660681     -5.70457520
C1          0.26279389     -3.91660888    -18.84086783     -5.66306127
C1        -14.63211068    -16.87902618     11.68830618     -5.88689811
C1         -1.48743925    -12.39706476     -0.91011387     -5.97535000
C1          7.07345457      2.95717964      4.73034636     -5.73758269
C1          0.70185427     -2.51634970    -14.08810202     -5.39376558
C1         -0.41027229     -9.02795359      8.16547111     -5.83713530
C1        -11.24386090     -2.81712517      8.22850336     -4.97956701
C1        -14.62427945     -2.61963024     -7.60439946     -4.76115885
C1          0.83327889      8.26599718     -8.61930818     -4.44123475
C1          3.13626772    -20.24939490      1.06606436     -5.10407507
C1         -9.21833514      0.05731774     -3.53015460     -5.89748856
C1         -0.28193570      0.49145201    -10.09076944     -5.73184098
C1         -9.98395181     -8.63366701      5.65483561     -5.68976315
C1          3.98246146      7.81143816      6.55935143     -6.33983838
C1         -5.56450860    -10.47056205     10.71404353     -6.28801489
C1          2.93236944    -14.45945141      7.26922543     -5.97145558
C1          7.37224565      0.44138835    -18.26368501     -5.10944649
C1          9.14692843      4.39267202     13.28395014     -5.85664878
C1          9.90201675      8.23088015      4.04939303     -4.63822084
C1          7.45638914      7.10252110     -9.10008072     -6.05910098
C1         -6.21574560     -1.84017767     10.69113499     -5.30782072
C1         -7.77134674     14.61370964    -11.73902106     -6.10003982
C1          9.25099007      4.29514949    -10.73981131     -5.94377724
C1         -5.38831984    -12.04916778    -14.72381026     -6.32721908
C1         -1.85305976      2.35942454      5.63891383     -5.83568375
C1         -5.38061021    -14.35764127      6.60839195     -4.04291353
C1         -1.90895199      2.96898154      2.51342033     -3.76170368
C1         -1.58882554    -14.17455287    -13.15492208     -5.89003786
C1         -7.22370899    -14.02266640    -13.21980684     -5.75434295
C1        -10.25039312     -7.75147129    -10.69364917     -5.60866899
C1         17.28690076      7.66452750      0.67068026     -5.85956657
C1         -5.32168547     16.55428046     -7.66289681     -5.81453226
C1          9.12209118     -3.42618057     13.25172009     -5.95629999
C1         12.54294721      5.20562787    -10.07527113     -5.04322901
C1         -6.77734994      2.34704740    -11.72018758     -5.78800451
C1         -8.19067839     10.72808062    -13.27333843     -5.76967341
C1         -6.86325103     -2.48217138    -13.84322868     -5.49459853
C1         -2.62645258      8.87055541      7.21798011     -5.31968538
C1         14.75256066      1.69180015      0.01185238     -5.76043288
C1         -5.37721934      2.07265562      1.52142738     -6.15461662
C1        -13.32042219      9.71941139     -1.13970159     -6.34824745
C1         -6.90885743     -5.34362210     -5.98565181     -6.10520705
C1         -4.81813659    -12.83969459      5.72492774     -4.63842988
C1          5.10259739     -0.45469308    -11.65828555     -4.51462266
C1         -2.27723045    -12.90878702     13.30292088     -5.36832194
C1        -10.82005446     -7.72370886      3.10641132     -6.01935552
C1          2.34017255      3.51418112     -2.49820002     -5.73888627
C1         -6.40376695    -10.50999414    -14.78074067     -6.08184735
C1         -6.78589108      3.03275832     15.39124092     -3.82189612
C1         -5.89399203      0.61896933     -0.99679213     -5.35619469
C1          7.91756464      1.37788082    -12.35047740     -1.40834794
C1          0.57197642      4.79277260    -11.70648300     -5.35278169
C1          5.56429604     -0.10184672    -12.60696897     -5.96734434
C1         10.66020620     -8.26957478     -2.37791693     -5.06271056
C1          1.78677069    -11.08419868     16.37260894     -6.06500306
C1          9.98198666    -10.06180541      0.09114460     -6.29184992
C1          2.60955883      1.01957727     16.87187743     -4.99452069
C1          3.38101387    -14.07794799      9.79231702     -6.14430017
C1         12.64477762     -5.37276242     -5.02785124     -3.81488859
C1         -1.01510391      7.82883025      0.61303400     -5.66225175
C1          7.16160893     -2.47164013     11.33850393     -4.98099439
C1          2.33420795      8.28198788     -6.04495167     -6.09237008
C1          1.83512284     -1.00978261    -19.90065008     -5.80310659
C1          8.68830937     -3.74122510      1.61231026     -5.17968151
C1         -4.87985659     -3.88619089    -10.01293286     -5.13978067
C1          6.40337593     13.06607904      4.07121795     -5.95147522
C1         -0.68943066     -5.19620158     12.30199683     -5.09094947
C1         -2.52499315     -0.80399645     12.38319160     -1.19757386
C1         -5.32867166    -16.31377428    -11.60810116     -4.68790145
C1          1.47528953    -12.94825343      0.73483883     -1.61043255
C1          5.36357221      9.69863564     -4.99525142     -5.70318745
C1        -14.26662491     -4.68202061      0.91162139     -5.66377262
C1          5.57795481      8.86266706      5.61265032     -5.99913253
C1         -0.11374921     -9.97193864     -1.58238224     -5.74383711
C1          8.80156592    -13.90765175      2.59982888     -6.27781380
C1          1.13903181      9.29799251     -3.55614336     -5.55177319
C1         11.33229701     -2.46711100      3.17303752     -6.06067270
C1         -9.55514141      9.34693118     -2.65662212     -4.55429446
C1         16.28276290     -1.99043999     -0.92486926     -5.61432288
C1          3.71615803     -0.98597158     -4.06000954     -6.20583035
C1          1.28706752      3.50219861      7.22688794     -6.41298766
C1         -2.14237333     -4.80326729      8.17583299     -4.81533852
C1         -0.46044749     14.09899090     -6.04244891     -6.25717828
C1         -1.66988741     -3.32158001     10.72117092     -5.61223783
C1          0.12100934     -5.76363702     -9.75669147     -6.10143896
C1          5.37443673      8.61778599     -5.06292389     -5.08684978
C1         10.02264729      0.79873667     -0.99158980     -5.47768461
C1        -12.08217047     -7.15560336     -5.12158678     -4.55132823
C1        -11.28902691      1.60147442     -5.10133056     -5.20875829
C1        -13.76078563      3.56117278      5.60805294     -5.51801106
C1          5.23411786    -16.98110513     -9.97106537     -4.30781308
C1         -7.81752594     16.50091047     -8.21616341     -5.59226802
C1          0.35639610    -17.41627450      6.71090028     -6.30479119
C1          4.16738540      1.51323662      1.57393427     -5.56608851
C1         -3.25428277    -11.03225436     13.86835674     -6.03600486
C1         -8.11379879      7.57756887     11.26627529     -5.70022672
C1          7.42701264      7.04614664     -0.06602641     -4.86903698
C1          4.82278841     -5.49692759    -18.80342963     -5.95344831
C1         13.15408986     -3.05208594    -11.61593800     -3.47286204
C1          9.88304935    -10.68563342    -10.01924411     -6.03300226
C1         -4.67943071     -3.40483482     -9.07849154     -5.09379368
C1          0.28318021     -5.81722738    -13.18300841     -3.91212197
C1          4.66602243     -8.99751025     10.69223499     -5.50142944
C1          0.91492195     -5.21695141    -18.23907733     -5.09034663
C1        -13.63616216      4.01662406      6.53772342     -5.85904733
C1        -17.10029282      2.28677277      3.05813967     -6.20547811
C1         -1.76824221      8.31338792     -3.50176963     -5.70375326
C1         -3.99733539    -16.44829802      4.07509005     -5.05988726
C1          6.54564275      1.75828641     -7.58870948     -6.16956414
C1          5.50518040      1.00785728      5.74511341     -4.19317999
C1        -15.55559424      2.20277792     -5.79814197     -5.29338129
C1          5.64525939      4.67404320     -0.00462465     -4.27973644
C1          4.62493390     13.95535100      0.02752251     -6.26394149
C1         -1.11948046     -6.70308267    -10.66415410     -5.72134333
C1        -12.48675487     -5.59604705     -7.58681346     -5.83940118
C1         -7.59864500    -27.94299720     -4.84633403     -4.49473103
C1         12.78127194      4.29296065     -1.58060445     -6.03441053
C1         11.67089510     -1.59460371      4.76528775     -5.96979953
C1          5.38986391     -0.04419621     11.24060939     -4.27874784
C1          3.27948957      7.14867606    -12.23918309     -5.34693469
C1         -6.09993483    -16.73554433      2.53937861     -5.91040088
C1         -1.47094043      0.92884355     13.86528476     -4.99483978
C1         14.61049880     11.20331258      8.14802686     -6.15144625
C1          4.61866314     10.59039373      1.25126771     -0.36775137
C1          6.11223511      7.44654208      8.22143792     -5.36861342
C1         -4.89852050    -10.60311711    -15.70222128     -5.20200014
C1         15.64089952      5.21851624    -10.62157522     -6.21084542
C1        -17.59975583     -5.14928195     -1.59817647     -5.82013649
C1         -3.71043706    -11.40721625      9.20130681     -5.98172408
C1         -0.71999488    -17.78934761      6.72912586     -4.99508153
C1          1.60301986      6.01376163     -1.01726776     -3.67601552
C1         10.39726804    -14.01901708     -7.49493976     -6.13136631
C1        -15.06610953      0.73077154      2.51934311     -5.91951140
C1          9.84302375     -7.66122640      2.65642152     -5.65455219
C1          5.42539050    -14.54372578     -5.53005778     -6.04125960
C1         -1.35921346     -0.96019939    -10.05690833     -4.69056654
C1         10.92365355     -8.16958458      5.17551743     -6.08926347
C1         -8.73616117      8.74132902     -4.18209941     -5.85950135
C1         -1.19039536    -17.34403205      7.63343844     -5.87311111
C1         -8.24242605     -3.25176786     14.80782949     -5.73467148
C1        -17.08700616      1.04765449     -2.59943414     -6.23928736
C1          2.42230563      5.96530849      9.78818203     -4.71796078
C1          8.07331191     -2.00814036     -5.04749942     -5.23849321
C1          1.64631745    -10.56192018     13.24162939     -5.30029037
C1         -6.75432817     -1.70793862     18.90747506     -5.57397706
C1         -8.87586357     15.06397598     -8.29085048     -4.45376374
C1         -3.22528706     -8.11033262     13.82705579     -5.47281906
C1          6.42601593     10.04076421    -10.64376438     -5.68004622
C1          5.05346393      4.40821874      8.79213518     -4.55332618
C1        -10.88630784      0.62115785     -9.19072794     -5.28510522
C1         -9.12063269    -16.46474153      1.60440364     -5.53608381
C1         -2.49619649      1.51098463     -3.53130961     -5.46503058
C1         10.58753518      2.92637102      2.63508324     -5.58246975
C1          6.09925119    -18.74953412      4.20995345     -5.79898709
C1          5.76868822    -13.67014032    -13.10640518     -4.39297365
C1         -3.73226400      9.72538573     -8.66606062     -3.59783899
C1        -15.08069651      0.64302900    -10.11962769     -6.01907363
C1          1.15846399    -10.11969762     16.36911828     -6.01039038
C1        -11.53345807     -8.59990956      3.18380323     -5.76290137
C1         -6.63528376     -8.14793262    -10.16017273     -4.87884640
C1         -8.93466763    -11.00773003      2.53165166     -4.15823950
C1         -5.96930102      5.41659937      8.12994456     -4.52429951
C1         12.49980195      0.72286172    -11.59294590     -4.19570642
C1         -3.81643964      3.87911164     -8.63912128     -5.99121796
C1          2.73445014     -6.92883993     -9.09839850     -5.87593637
C1        -11.89821527     -5.79133471     10.78897123     -3.35848217
C1         -4.45837167     -4.17419403     12.85352937     -6.23004639
C1          8.72097833      6.12893908    -11.63582036     -6.29243175
C1          5.47102759     -8.59106097      0.02382968     -6.07913311
C1          0.41389322     -7.70565506     12.27496452     -5.79206759
C1          3.19401528     -4.43591617    -21.40210927     -5.31791890
C1          1.61482262    -16.55120221    -10.70274174     -5.57244871
C1         -4.71537695    -12.94005139    -14.72680293     -3.99059516
C1         -9.45708951      2.58374729      8.08319667     -6.23212063
C1         -1.72054112      2.43106863    -14.78854967     -5.39703534
C1        -14.69201709      6.42014662     -5.11281018     -5.72851117
C1        -13.06547424     -0.82022707      0.57854176     -4.93335499
C1          7.51886211     -3.33844231     -4.13532320     -4.77878509
C1        -15.37026136     -1.28305879      3.07202509     -4.79028489
C1          5.69152505     -3.85217960     16.44639404     -5.78554213
C1         12.91493258     -4.51416640     -9.11901839     -5.86259233
C1         -7.60812055     -4.09196449      9.17888764     -5.27506578
C1         -3.60733408      0.14543068     11.32027205     -4.53546613
C1         -3.82925800      8.64155598      0.50640649     -6.01421493
C1         -8.37600783     11.68258882     -9.30979957     -6.01176499
C1        -14.65985501     -3.70263310      4.98504964     -5.62815671
C1         -4.99833263     15.59981843     -8.20808172     -5.83182588
C1         -1.89378271     -4.26270033      2.19429798     -6.51144125
C1         -8.01869863    -10.15393667     -4.08438597     -5.99045186
C1         -7.23086594     -0.26935327      7.17108250     -4.31197670
C1         -4.65782527     14.63239675    -10.13548927     -6.27727672
C1          3.96597807     -1.89486863    -11.67713835     -6.22942947
C1        -16.08849800     -5.18488916      3.04552304     -5.31202504
C1        -10.27427358     -6.59425256     -5.07948714     -6.18315225
C1          6.44838519      0.41405981    -19.81500515     -5.48468979
C1        -10.02357731     -0.78647940      9.12756743     -4.70383820
C1         -8.46463699      5.36925381     -1.56462271     -5.80474113
C1          3.54141312     -0.39233181    -10.73763379     -4.45523447
C1         11.30434361     -4.44287265     -5.92425771     -4.78832417
C1        -11.90934571    -10.75405502     -4.15617042     -5.49701957
C1          3.68283958     -0.50925701     16.92947102     -6.05388762
C1        -14.80883945      7.83143562     -3.57417141     -4.73581561
C1         -8.25355853      0.21535321     16.27210814     -5.61463605
C1          3.43283415      4.50509503     13.19634781     -4.99756099
C1         -4.98144940     -8.24142579    -22.34328931     -5.53364221
C1          6.28598269    -13.29876291    -14.12335468     -5.17513083
C1          1.95377376    -16.35026398      0.03899257     -5.70872232
C1         -6.36548201      5.04063174     -3.52897537     -6.04570461
C1         -3.99990082    -11.60983703      4.19756344     -4.57119374
C1         12.58479618     -3.40777203      4.10860244     -4.51295985
C1         11.66937651     -3.47372824      2.62527236     -4.41954433
C1         12.77552430     11.07565700      0.60280490     -4.62193425
C1          8.05158710     -3.11773085    -14.12558719     -6.25757400
C1         -9.78815973     -3.25161886     -2.50877061     -4.24674863
C1        -10.77762114     -0.22840657     -4.06985309     -4.81441919
C1          5.40451601      6.71081295     -8.49957238     -4.51526173
C1         16.52479162     10.03197362      0.04262678     -5.59228597
C1         -1.29984463      0.90676492     -6.66754970     -6.07473726
C1         -2.52176666    -11.64355368     12.22977952     -5.53112647
C1         12.34873729      5.29488025      8.20005513     -5.92612356
C1          3.11084028     -4.30923606      2.51444166     -5.89776200
C1         12.28580439     10.79640102      1.64024645     -3.88103257
C1          0.46767733      0.06127408      8.73947178     -5.23826391
C1         -0.22456609      3.57546227    -10.13785087     -6.13816093
C1         12.52426906      9.78513347      6.60127571     -5.90254444
C1         -5.19092805     -4.79047457      3.14438189     -5.84492797
C1          8.25532876    -18.38209818      5.75085718     -3.84739239
C1          5.44124958    -10.72703382     14.85970563     -5.89105221
C1          9.26162876     -5.89511422     -7.47063313     -5.94198272
C1         -9.95553726      2.29396943     14.68828132     -4.78264127
C1         16.24038373     -3.10935144     -0.91258868     -5.66222462
C1          8.58026351      4.40497316     12.36602647     -4.50897059
C1          2.98765485      2.92403592      7.21227795     -6.25594788
C1          4.50823810     -8.99402112     27.78506318     -5.27233627
C1        -18.16798786     -0.81952912      1.50894845     -5.02469591
C1          7.13626794     -0.07393059     -6.58441659     -5.97233007
C1         13.69348237     -6.77602326      0.68337196     -6.20428071
C1         -3.62444806     -6.67637134    -14.82771801     -6.00327275
C1          6.39479354     -4.77094411     16.49110750     -5.63281476
C1         -4.83373110     -2.69990940    -12.21749769     -4.71190229
C1         10.88013032     -4.06207208    -10.67694461     -5.62939364
C1          0.61801586     -4.20792863     15.36623786     -5.92344934
C1         -2.91889724    -11.95530748     13.26430497     -5.78738374
C1          3.38633360    -15.96867415     -1.50814193     -6.06334892
C1         -0.11788811    -14.47614468      0.10209146     -4.70598237
C1         -3.20561415    -15.84080347      4.73664360     -5.58104682
C1        -10.37852402      6.91050149     -6.78095395     -5.32002658
C1         -6.52654521     -6.77767826     14.72920268     -5.97365683
C1         -8.41375985      2.40925674     -1.57831801     -5.15111353
C1          1.14514884     11.10971472     -3.48878614     -4.97433682
C1         -3.94381998      0.98596456     15.38307134     -6.12314722
C1         12.61718568      3.76725201     -2.48889410     -4.13569160
C1         -7.75174883    -14.87431774      5.69087961     -5.01056182
C1         -8.65827312      3.02420426     -2.48346744     -4.89569871
C1         -5.38970623     11.74671580      7.19256680     -5.93955575
C1          2.70498508     -7.22344470     15.35827594     -5.97757396
C1         -2.05395967      9.20065201     -5.08606014     -6.27213564
C1          4.97657773     -8.20804708     -2.48588109     -3.91821815
C1          0.51687608     11.01516485    -10.14613462     -6.20804538
C1         -0.32181733      5.38116025     13.79873992     -4.05478336
C1         -7.88994379    -10.13418550    -13.17451261     -5.97766788
C1        -11.00198328      8.52117022      9.07728638     -5.91131209
C1         -4.90652532     -7.59244044    -15.71568073     -5.14138651
C1          3.53663939    -21.75582412      5.75295283     -6.04258169
C1          6.44007347    -11.56529837     -4.03850861     -5.93986336
C1         15.35790043     -3.13848240    -11.61643457     -6.47996707
C1        -10.91275965     12.10583436     -0.14791991     -6.10432367
C1          6.37661841      7.08952535     -1.55816484     -6.25534329
C1          8.17756365     -0.12481895    -19.80305732     -5.73556985
C1          0.79775746    -17.78942131      0.07830952     -5.93707831
C1          9.29458628     -6.85129172     -2.29503670     -0.33897676
C1          1.49360310      1.02674812    -15.68180448     -5.04045587
C1          1.66328062     -0.86803596     18.93067475     -5.23487871
C1         -6.99732614     -7.01269758     12.15986041     -5.55024086
C1        -12.40876885      3.12687632     -5.11690780     -5.57648401
C1          3.98665279     -1.94386635     -8.13825916     -4.94091120
C1         -7.63694125      6.07752005      8.21551784     -5.79568032
C1          7.61176688      6.24867309      7.23739730     -6.21691262
C1        -10.25018718     -1.62361494      4.02996242     -5.61786166
C1          7.87515512      3.79556182     -6.63900615     -6.14803025
C1         -9.38788073     13.58597968     -5.23422345     -6.05565575
C1        -12.39050223     -4.21740613      8.17686898     -6.01389011
C1          9.98975794      0.82343090     -6.57494944     -5.61107689
C1         -3.82893373     14.69445707     -1.67485496     -6.58552640
C1          8.53893398     -8.28249728     -2.48980807     -5.25932324
C1          1.21369532     -9.10388741      7.22785995     -5.53073058
C1        -16.68604068     -7.03730303     -0.06526716     -4.64892332
C1         -2.48776998      4.84212746      1.51806481     -5.71798940
C1        -13.93916944      2.19652894     -1.00643892     -5.73855235
C1        -15.34001936      4.59796591      3.00801270     -6.30930889
C1         -4.81064573      5.02131429      8.14782629     -4.62660558
C1          5.66694926      2.89850029     -9.22143379     -5.71754808
C1          3.12592536     10.67698505      5.03263446     -4.85858553
C1         -5.10956016      2.91918141     -6.02778644     -5.62996253
C1         -3.59855933      6.04668814     14.79208516     -4.66920227
C1         -8.14862547      1.51900671     -9.20280398     -1.95081838
C1        -11.51557419     -2.63417616      0.90194387     -5.06421377
C1          6.12690826     -6.74287640      3.23326950     -5.16234421
C1          4.32261657     -3.98243918     -0.98913585     -6.11698545
C1          2.42968937      1.50989595      4.70560960     -5.73471857
C1         -1.59340126    -10.12162428     -4.10081222     -4.30786987
C1        -16.57160746     -6.68880805      4.02250704     -6.26103642
C1          5.72806809     -8.71192314      1.64472071     -5.05999264
C1          3.01249680      6.28150208     -2.51696319     -6.24436597
C1         -6.74031523      0.08762265      9.69036793     -5.97281497
C1         -9.54115645    -12.01061109     -6.60811219     -6.46579962
C1         -5.60833163    -10.47536555      1.61854105     -6.53630553
C1         -1.75492000      5.30143675    -12.74945697     -5.00871919
C1         -1.94371838    -13.86389465      0.05647356     -4.92071597
C1         -5.45525367     -4.21129822      5.69252839     -4.54452577
C1         -1.40987962     -2.34968257     17.91165332     -5.68800306
C1        -14.03852504      2.56420222     -5.06117274     -5.59222859
C1         12.22978207     -3.13582685    -13.18182192     -6.17344305
C1         -4.95797611     -5.58344612     17.36405964     -6.27115070
C1         -4.70858369     -0.90031699    -12.30481340     -5.79594428
C1          2.53641873     10.69187323     -5.13411699     -5.72361878
C1          4.97721625    -11.13832989      3.02255559     -3.82007695
C1         10.34667425    -11.32094398      4.18246366     -0.93620377
C1         17.09678286      0.40376445     -5.91707183     -5.75397802
C1         11.61433488    -13.06419678      2.65775229     -5.76953805
C1          4.55388125      3.29723215     -9.14300368     -5.81345186
C1          5.84816579     -8.90340406    -13.14454222     -4.20461004
C1         -0.95692391     -7.17853332     10.66889390     -5.16725295
C1         13.94504917     -4.13466332     -9.07155440     -5.90092029
C1         -8.05434176     -8.59376897      6.53816503     -4.74101687
C1        -14.65467136     -5.57746418      1.50047858     -6.12169548
C1          2.31481578     -0.63524030    -17.27445557     -5.02930748
C1          8.50707075    -11.21111915     -2.49365984     -5.14107222
C1         -3.58734958     14.08917851     -4.16631733     -4.99304028
C1        -14.34666771     -2.90034514     -2.57777955     -4.90331312
C1         -7.65730575     -7.03578305      9.13592168     -5.90043010
C1         -9.51425329     -4.09599710     11.78526321     -4.08584268
C1        -11.97838072      0.65362389      4.03083207     -5.71121784
C1        -10.03581552      5.53698100      4.99733754     -4.69275682
C1         -5.73136238     14.98999958    -21.54250980     -5.23600867
C1        -12.18239613      4.48592031    -10.05086129     -4.62253763
C1        -12.53204646      7.29154505     -2.66773465     -5.53893116
C1          1.12081459    -16.82183606      7.28236633     -6.10318946
C1        -15.86462484     -1.70838251     -1.55941307     -6.14838816
C1         -8.68899046    -14.45885560     -8.14148541     -3.52251438
C1        -13.59762280     -8.23118572      5.00708777     -4.73897724
C1          0.78185769      7.14678488    -10.70350289     -5.81318976
C1          7.90081716    -19.33397513      4.24080747     -6.08613643
C1         -9.00128059      8.40887824     -2.64401925     -4.92399420
C1          7.13376694     -6.66801675      2.54628367     -5.31895611
C1          8.12949786     -0.10481479     -5.03661632     -4.45251191
C1         -8.87212453      2.11472311     -4.06358666     -5.58571860
C1         28.16185781     -7.85912215      8.35012531     -5.42704664
C1          3.29998654    -17.84121143     -8.47447705     -5.09890971
C1         11.99906024    -19.33348558     -1.73917601     -4.89563341
C1          2.50887769     -6.36588004    -10.05710204     -6.14995534
C1         -3.05888247      4.42425124      4.63638765     -5.84591013
C1         -6.48817212     -7.55647078     -9.20675931     -4.81928967
C1        -16.33589157     -6.10100865      5.01226841     -5.99590975
C1          0.61321386     -9.09426423     -1.53882445     -5.77990596
C1         -8.10340300      9.38726696     14.66821447     -6.12888769
C1         -0.19090575     -0.67539271    -15.78277061     -5.24778054
C1         -2.68507741      0.50321817    -14.18736480     -3.50492629
C1          7.48880539     11.52724955     -5.08128418     -3.82354365
C1         -6.85639203      5.33474380     -2.61931790     -5.57415530
C1          0.56304785      8.98866991     12.25502724     -6.18404426
C1        -12.74378959      4.91670364     -0.06489095     -5.28701280
C1         -4.96650010     -8.62955452     13.87152604     -4.75534676
C1         -1.85612216    -18.29586598     -1.51530172     -4.95481750
C1          8.38980591    -17.73325652      3.24973783     -5.74791379
C1        -13.12625324     -8.62175025      4.06031111     -4.82518969
C1          2.69723858      7.01374075     26.17914902     -4.65467511
C1         -7.00645775      9.29225894     -4.22460653     -5.71400089
C1         12.93401379      3.45196166      9.20458006     -5.49862590
C1          3.87791030     -4.79270168      3.18369972     -3.03476183
C1         -4.31001471    -14.35921308      8.19185711     -5.07172850
C1          8.08495486      2.93263511      0.53392856     -6.06854885
C1          6.04439063     -6.46878100    -10.06865973     -5.87774936
C1          1.30887821     11.59656206     -6.07377935     -5.75521643
C1         12.34273786    -15.44984864      6.72263971     -6.10709769
C1          3.60154109      3.18766582    -19.90813233     -6.16693645
C1         -1.34994645    -10.12383785      6.62565224     -4.85380558
C1        -11.21623924      0.03273212     -1.03562611     -6.41214174
C1         14.39933857     -4.39812013     -4.36876733     -5.03175231
C1          3.42133314      1.47086544      4.13724428     -4.94433229
C1         -2.03529473     12.19885892    -10.74208335     -6.03004331
C1         10.41030484     -4.96570086      4.79635151     -4.50224431
C1          0.10062627     -8.74972398     -7.49338685     -6.03293951
C1          0.76176338      0.58542806      0.61099290     -4.63008931
C1         -1.10955384     -7.82888422    -10.72704636     -6.09947292
C1         -5.78746670      0.93374953    -11.66684968     -5.44212511
C1          3.13013004     13.77295270      7.19010292     -5.95411065
C1         -2.01983791    -18.03042662      9.15662384     -5.74916162
C1        -17.85649876     -0.15926903     -1.04339849     -5.11897569
C1        -11.07948014    -10.16454474     -5.65688564     -6.02407987
C1          2.64992269    -10.55767328      9.11519098     -3.92741585
C1          8.99169069     13.04681245      2.51177380     -6.15859951
C1        -14.32025295      6.13055694      3.10317560     -5.68279047
C1          3.49304695    -12.52473911      6.14172530     -0.95421396
C1          4.90206832    -18.96886110     -2.37518341     -6.15802400
C1         -1.43050987     -3.93056276      8.17537755     -5.12416904
C1         10.50038547    -14.54641285      8.27913958     -5.32292178
C1         -4.64440171      1.57183514     14.72430065     -4.73430807
C1         -6.42423251    -13.51160129    -12.57619496     -5.62327948
C1          5.55143969     -2.00426985    -14.70934983     -6.11040807
C1          3.72702118     -9.19266277     -9.10642090     -4.49704033
C1         15.05456680      8.57173285      1.53414907     -5.50773282
C1          5.03358736      7.47561294      8.83842661     -4.72757259
C1         -7.63841902      7.82679447    -10.07475169     -5.40706621
C1          7.84696111     11.51196856      8.14002200     -5.43316847
C1         25.51065214     16.50579215     -1.05016768     -5.71572264
C1        -12.05520134     -7.07269867      4.06224836     -6.29210369
C1         -5.51416067     -5.69126240     10.71235692     -5.67217469
C1         -2.81544433      2.48271236     15.41431966     -4.54988964
C1          4.65034754     -0.15079397    -14.15295531     -5.69676915
C1         -8.63423919     -1.89749712    -11.71741710     -6.06839468
C1          5.78935703      3.92414656     16.37102331     -5.98114509
C1        -10.90940321      5.48256564     -5.72733261     -5.95194012
C1          1.07388287    -16.56040421    -11.64048853     -5.90417174
C1          2.36767739    -11.17063838      8.12653549     -3.88488019
C1         -7.21881764     -8.04677057     -4.12104356     -4.36950570
C1          8.48165469     -3.36252859     12.33103823     -6.23371068
C1          0.87117479     -8.24795083    -12.63381642     -4.41579891
C1        -13.25986836     -3.22701054     -2.51370005     -4.83807411
C1         -8.99534466    -11.07003468     -0.97116017     -4.64902365
C1         -0.28079623      9.80692543      4.04991239     -4.55630420
C1         -5.54804719    -11.56110115      5.15208403     -6.45700677
C1          2.87813758     13.47871946     -3.53343024     -6.09888373
C1        -12.35634282    -10.96403711     -6.65141016     -3.08747548
C1          0.38034163     -5.18931152     -0.88018987     -4.76912706
C1          0.27184892     -2.83033458    -18.88346060     -5.61082234
C1          2.48257340     -8.16768349      4.72916662     -5.98936819
C1         -5.78886211     15.03895890     -6.67039890     -5.50705817
C1         -8.97589005     10.30002287      3.02087222     -4.78635248
C1          2.74743616     -2.85536790     -3.48539624     -6.38160464
C1          2.71122832     -8.80146443    -18.22215534     -5.87783852
C1         13.17166459    -13.01640238      1.64620150     -6.42051282
C1         -3.57686192     -0.02429409     -3.50514121     -6.43114877
C1         -9.71364379     12.69016975     -6.72711985     -6.43740508
C1          9.55218038    -12.78933301    -11.64235797     -5.05370031
C1         -5.45309114      9.37601372     -5.27323057     -2.80716364
C1         -2.60517260    -11.07387153      9.11241103     -6.16617539
C1         -5.98167005      7.72317742    -13.27947952     -5.99064664
C1          2.03525692      5.88978375      5.64471694     -4.25120577
C1          6.23846090    -12.17844754    -14.07885565     -6.04748728
C1         -2.90397755     -1.24153997      4.09858130     -5.32343879
C1         -3.24193652      3.82755520     -7.52283923     -5.32229810
C1          0.03861162      9.57678874     -9.13601313     -6.35480319
C1         -8.65657007    -13.08125840     -1.50370657     -5.68483881
C1         -3.03924889     10.45818351      8.12793846     -4.67006059
C1          0.55428039     14.03847261    -10.14110142     -5.38418732
C1         -8.35446330      8.39683818    -10.69443278     -5.95642470
C1        -12.61340968      0.75330565      6.61807917     -5.36213208
C1          6.82224142      8.58238630      0.89599048     -2.94759709
C1          5.81697436      1.95016057     10.72006667     -4.20208879
C1         11.91223615     -9.26896043     -4.94341830     -4.62642238
C1         -3.04909995      9.24144352      8.17308709     -5.46148548
C1         -0.86272286     -2.74555281     11.33072346     -5.64813046
C1         -2.75447656      0.58577410      4.12311972     -6.27148819
C1         -6.46600593     -8.61261194      5.69384819     -4.16870321
C1          0.39476146    -17.50039125    -11.57030719     -5.94035179
C1         -2.99946218     12.18969753    -10.16914411     -5.97256376
C1          1.08318166    -19.79423255      7.28313157     -6.44544037
C1        -12.20858961      1.54113116     -1.08964916     -5.19510974
C1          4.93122366    -13.00185696    -11.56547914     -5.70747222
C1          0.83553286    -15.89040084      9.21341302     -5.72232657
C1         -7.89010724    -17.34820137     -3.13323022     -5.74785116
C1         -3.30131224      2.02483463     -4.14998156     -3.80740096
C1        -16.33953272      1.68225905     -1.96748491     -6.24528981
C1          5.19252635      1.44742122     -2.60371227     -3.99593978
C1          5.57319845     13.07467260      8.06578372     -5.57315431
C1         -7.44979534      8.44343611      5.58728278     -4.17520757
C1        -13.77071066      1.60633620     -5.71152792     -5.84309503
C1         -6.35905192    -11.55236409    -11.35195652     -1.34820487
C1         -8.86246540     -6.15995499      4.75048531     -4.95056907
C1         -1.43431851    -16.60562436    -10.07863107     -5.83982164
C1        -11.67832735     12.70689727     -4.21500514     -5.79467038
C1         -6.47666085     -5.69702193      5.62893300     -6.10721859
C1          9.86535907    -12.46248354     -0.85036593     -6.01002759
C1          4.15205449      7.72589979     -6.00787726     -6.14660362
C1          7.30347491      7.61074275    -10.02399219     -5.40357507
C1          2.22378458     11.57541263     -0.92034678     -5.79672951
C1          1.61049556     15.46606267    -10.24412767     -5.43283346
C1         10.17692236    -12.74758041    -10.58441741     -6.17716303
C1          1.82717091      6.71576963      8.38381650     -0.41128156
C1        -13.32368636     -9.51267711    -10.21563446     -5.91816408
C1         -7.68074928     -1.75501151      8.20232527     -5.00338540
C1         -9.71400871     -0.33814257     -2.57815636     -6.11154432
C1          3.34802503     11.96233286    -10.14767080     -6.24474112
C1         -5.50175247     -3.32244071      0.60700504     -5.25455449
C1          2.36492896     19.33025745    -10.17183264     -6.23673807
C1          0.18927495      0.81672381     -2.01568904     -5.46436772
C1          3.73968107     -7.41752240    -14.71716890     -5.27222415
C1         -0.99570441      4.81207641    -10.71695759     -5.18272385
C1         12.37972872      4.70172658     -7.59654070     -4.91948507
C1         -0.96856725      1.12956774      0.52862267     -6.04259535
C1         -9.97161210      5.41943180     -7.67220345     -4.84977993
C1         10.49967328      2.29143966      1.65298949     -5.18644756
C1          1.92036765     -0.08457704      5.63729603     -5.16557121
C1         -3.18973977     -0.32855651      8.14469292     -6.11762014
C1         13.28617077      9.09687166      1.54340246     -5.49145702
C1        -16.80382218      0.19132479     -6.59511843     -5.18274336
C1        -10.88181777     13.27430441     -3.55162410     -5.35579693
C1         -7.89654966      3.92740704    -11.70449221     -5.24627804
C1          5.81185372     -8.83123045    -16.65884896     -6.27171987
C1         -1.86411194     -4.34884677      0.01853075     -4.95644694
C1         -1.91599816    -13.88711456     -9.08086319     -6.21555401
C1          5.91085927    -19.29229054      6.74717391     -5.88565206
C1         -8.24879178      7.84607991     -1.95374947     -4.02854371
C1         -1.98253783     -2.40446201     11.34730779     -5.94098080
C1         -1.05678899      4.77476481      4.06867950     -6.03290568
C1          6.01368732      5.63840496     -1.97863608     -4.54977559
C1         -0.51010151     -0.40485924    -17.25651571     -5.08782444
C1          2.65475902      3.14907692    -15.74926639     -6.19891302
C1         -3.11974847      4.41243421     -0.95152906     -5.16726104
C1        -14.96645911      2.56613073      4.62026122     -5.39290098
C1        -12.52794130    -10.50711113     -7.73663042     -4.15280448
C1          6.39393855      2.31903357    -14.19703856     -4.56490386
C1         12.52649047      9.70375543      3.12891944     -6.45438997
C1         -1.15645186      0.50057407    -11.59232420     -5.78779862
C1          9.71666154     10.68676258      3.09964295     -5.59162188
C1          2.59907936    -21.72132821     -1.47486678     -6.16777514
C1          2.09324610    -13.86937278     12.33021888     -5.04049427
C1         -7.68631142      0.15466443     17.22216640     -5.97002993
C1         -9.35773843     -2.85542585      9.10153936     -5.90883216
C1         -8.64588867     -0.00713020     -8.20573130     -6.32981607
C1          1.99686157     11.15627683      1.56070613     -5.29761541
C1         12.74757846      3.16764170     -1.54718720     -6.23729131
C1          1.03412537    -21.64761080     -3.97344861     -5.53911187
C1         11.35994154      9.12404125     -7.59470157     -4.81845630
C1         17.09311620      2.25419692     -5.96310933     -5.31059164
C1          5.42099678      0.46076671     -0.96282943     -6.31733789
C1         -7.58305024      9.30031581    -10.75230389     -5.17256915
C1         -2.39060622    -10.51943262      1.01010072     -6.13697562
C1         -9.11644406     15.65668832     -3.60158626     -5.63162174
C1          6.18936428      1.38238368    -12.24349090     -5.56342133
C1        -15.37729097      6.42118241      3.03372036     -5.95942891
C1         17.58352321      6.73735093      0.06146033     -6.01112875
C1         -8.91755765      8.40849025    -11.70804160     -5.90742175
C1          5.33309382      6.79236858     13.23082143     -4.76379721
C1         -5.60109142      1.56231211      0.51930622     -4.74533254
C1        -18.35153143      0.23109163     -0.04504369     -5.12051262
C1         -8.21612005    -11.07226633     -9.14432525     -6.12750602
C1          7.95267207     -1.90107944      9.81955683     -6.17862046
C1          9.16496824      1.44165385      4.13990333     -5.12623039
C1        -13.09698742     -5.66761612     -8.57281165     -5.07284116
C1          1.41369779    -11.09263706      6.60619675     -5.07485572
C1         -4.67112897      4.45695731     -3.46186506     -6.42620826
C1          3.31004292      7.15461896     -0.90965427     -6.12662566
C1          4.35852566      6.75660800    -12.25246509     -4.83195757
C1          7.05992214     -8.62340002     -6.55264230     -6.28994456
C1          8.61407242     -3.14378608    -13.09738254     -5.19905184
C1         -3.24290197    -12.88714286      4.67869358     -5.34166913
C1         -0.10334830     -3.36638520      9.71258913     -5.69624628
C1        -13.56679163      6.99072506     -2.67445046     -5.86555799
C1        -17.91470545      3.50498798     -0.94370384     -5.50560399
C1         13.41526134      4.92800082      8.23169902     -6.16511738
C1          6.11670365    -14.56952219     -2.48292661     -4.20687738
C1         -7.01217192    -15.01798178     -8.15010199     -5.07071976
C1          5.98877813     -1.59201836      4.71447743     -6.28720507
C1          9.49905768     -7.81504614      6.70352610     -5.48837534
C1          8.98800672     -6.82335485     -9.01159440     -4.87732328
C1         12.53323206    -13.03266966      0.70840402     -6.05510231
C1         -1.65634711      1.56192964     16.36629896     -4.37510172
C1         -7.25526157     -1.33880723     16.28238257     -5.97048675
C1         -8.29646991     -5.01636924      9.15158735     -5.33970525
C1          5.36256222      2.30009335     -0.88869395     -4.47693445
C1          5.28426600     -1.04481989    -10.71819871     -6.33705048
C1        -14.45123375      9.94600537     -4.13924315     -4.41348554
C1        -14.51494310      7.07856301      4.96056104     -6.29806170
C1        -11.38839717     -6.22990390     -5.11937982     -4.90186618
C1         -3.88682286     -3.88581689     -1.52373339     -5.85527751
C1        -10.84710314     -6.17599060      7.21441080     -5.25670731
C1         -1.18675043    -14.44847371     -1.54146376     -4.78634258
C1          0.41769280      1.38179865    -15.71301982     -5.03964212
C1          4.26475663     -5.69711819      2.52725122     -4.40742843
C1         12.43909347     -5.85986584     -5.94710946     -5.84540512
C1          6.63047970     -9.76977407     -7.54424476     -4.08918391
C1        -13.84696540     -9.90556336     -9.25637985     -6.19659997
C1         -0.64589607     -8.17243602     -8.16674328     -6.05545790
C1          2.89980778     -2.91688969     16.37067827     -5.41199721
C1          3.29792296    -20.77572319     -1.44344536     -5.71584020
C1         12.14477041      2.84784171     -4.06442836     -3.63358935
C1          0.72979037    -10.60224228    -15.71028058     -6.10560634
C1         15.04910663      3.78520387     -7.52812211     -3.51936063
C1         10.23837325     12.06983928     -3.48587292     -5.33435196
C1         16.62634404     20.76808193      0.01723932     -5.56731985
C1          4.60449610     -4.96888207    -14.15749367     -6.07056533
C1        -18.70055283     -2.50957676     18.82525408     -5.95599611
C1          0.09488818      1.43093223    -14.14116864     -5.73730672
C1         -0.28556179      5.38643006      8.13042068     -6.10423828
C1         13.80893772     -2.01460328    -14.16852111     -5.13090854
C1         -6.69304475      4.85320842     -5.10109866     -5.57595837
C1          4.49767492     -3.45986528     -3.50769125     -5.92489977
C1         -8.62694552     -9.59394430    -11.67752608     -5.50944594
C1         -3.46380914     -9.02041121      3.22860519     -6.00204265
C1          4.40313234     11.60264162     -6.66095096     -6.16417437
C1         -0.04038837    -12.94336430     -1.49479889     -5.04842571
C1         -4.13236983     -6.30624080    -11.62844728     -5.89300660
C1          8.82985089      2.34797919      8.25016397     -6.03342397
C1          2.54854209    -15.41486639     -3.37840333     -4.54102427
C1         -6.28787136    -17.34017127      1.61621189     -6.17699277
C1         -5.05213021      5.84515085     -6.07024706     -5.55558322
C1          1.36268608    -16.00131106     -2.44015543     -5.10586335
C1          0.83767827     -1.01965341    -15.73291445     -6.15955551
C1         -8.49538565     -2.28835693      4.05840745     -4.23833766
C1         14.51094445      5.20551108     -0.95978827     -5.31098610
C1         -5.09377577     -8.99855826      4.10007787     -5.37164983
C1          1.19291301      3.52808564      6.07306414     -0.52853737
C1          4.13092112      7.69091548     -2.48957474     -5.28101183
C1         -8.77288461      4.65605144     17.28312318     -6.36326743
C1          3.56374511     -0.39805718     -5.05861404     -6.09817784
C1          9.35171296    -17.00168448     -9.07365624     -6.45361950
C1          7.66447029      0.25293849     -7.56764708     -6.00429659
C1         14.81867137      7.69082429      9.18598060     -5.59290704
C1          9.75503619      1.41684666     -5.70906874     -1.48208927
C1         12.25926575     -0.18904122     -1.87973012     -6.10793524
C1          1.60893238    -15.45617385     -5.02243513     -6.09635735
C1         -1.98269286      2.97493970    -10.16700456     -5.12333887
C1          9.94816045      0.84076602    -10.00039915     -6.16917279
C1          6.71591078      2.07323773     27.11754478     -3.14612895
C1          3.85965819    -15.67061148    -11.65234703     -3.66390292
C1         -8.35188483     -5.75645985    -15.78991222     -5.85896532
C1         -1.98177026     12.19523577     -1.61039570     -5.84974601
C1         -9.77419492    -11.06605200     -8.16400270     -5.90153806
C1        -12.76181988     -1.69855716     -0.04912030     -5.27870727
C1          7.95821510     11.58564888    -10.07781598     -5.91955201
C1         -4.06304425      2.96069292    -10.26600734     -5.00578317
C1        -10.65286272     -1.51458467     -7.58269313     -6.23892132
C1         -6.17033379    -19.78597197    -10.05268423     -5.28530429
C1         11.16289552     -7.35352732     -8.06776289     -1.91670616
C1          7.56643756    -10.06189140     -3.98096485     -6.11982895
C1         -1.58067597     -6.36009319    -13.24489758     -5.73462282
C1        -14.26208784     -2.81156166      3.01965102     -4.32104051
C1          3.04745182     11.07064300    -11.61342760     -5.80609160
C1        -15.88636104     -4.67692952     -1.55410343     -5.78453678
C1         -1.09546315     -8.43109961      1.14035157     -1.07487355
C1          0.58654421    -13.87328633      4.11796150     -5.37749861
C1          7.99217941      2.92487597     15.43833942     -6.31507499
C1          8.28030654    -13.70039720     -3.33205145     -5.28039693
C1         -6.80903556     -4.28241691    -11.72183961     -4.05484325
C1          4.57314522    -11.57179022      0.58562909     -3.71051280
C1        -11.22413929      9.40031295      9.67802315     -6.22538819
C1         -3.32006125      3.50345198    -11.67711734     -5.77611418
C1         13.93521737      2.21360711      5.02079317     -5.66367828
C1          3.39372010      5.37793829     -4.51042339     -5.48687487
C1         -5.35280979      8.06804190     10.70456308     -5.60455834
C1          7.86333269     -2.43510345     12.32579918     -5.97675697
C1          6.32751857      5.42967796      4.10670072     -4.81509352
C1         -8.52321335    -14.37610556      1.64484412     -6.19792858
C1         13.57493502      6.70793670     -0.91030610     -3.78545868
C1         13.97392787     -2.59946121    -13.18080193     -6.24921572
C1          0.18429027      6.89573142      7.15778236     -6.02490263
C1        -14.81797321     -3.15470744      0.52002594     -5.78822135
C1          6.76035485     12.12598631      0.00264847     -6.16605178
C1          3.96096651     -3.13741343     -2.55819541     -5.01829695
C1         13.12190879     10.09703165      5.69374019     -6.18194317
C1          6.56707071     -1.56487476     14.79662599     -5.67149855
C1        -10.12411507      0.70515531      7.08686271     -5.95557999
C1          0.09825169     -7.63275156     -7.56394177     -6.21293891
C1        -20.65208467    -19.81905873      9.71246954     -5.29285482
C1         -3.98393625      4.46953387     -6.02531418     -4.79452119
C1          3.84687682    -17.53308556     -2.40735129     -5.68104636
C1         -9.78024438      6.44071756     12.13738258     -4.60181566
C1        -10.11426489    -14.88534147     -1.92866584     -4.89802759
C1          8.54232250     -1.92230738     10.73811607     -6.03539135
C1          4.30989681     -5.93950651    -12.20680373     -4.01890901
C1          0.17808102      6.19986141    -14.26182440     -4.51098598
C1        -11.52433696     -3.86222929     -8.23009569     -3.92990004
C1         -4.02327302    -13.43390773      4.19703044     -4.74360930
C1         -4.37852029      5.35349103     -1.89934641     -5.61008478
C1         -0.89525448     10.75474541    -10.78498101     -6.10340980
C1         -9.00027118     -5.70349759     -4.07455554     -6.16478467
C1        -13.57130231    -10.07382560     -4.19057443     -5.95099829
C1          7.44283400     -5.87020848    -19.82566959     -5.07715561
C1          6.38454407    -15.94761927      9.22613344     -5.21291507
C1         -2.07896905    -19.84254403      0.02108494     -5.12921835
C1         15.19608681     -1.69920482    -10.00193437     -4.75768136
C1         10.19741246      3.18707312     -9.12495009     -5.47699076
C1         15.90857586     -8.84187657     -5.92704714     -4.91610905
C1          1.74592380      7.17685419     -3.55414319     -6.36405539
C1         -0.14134076     -9.63522760     -9.07455310     -6.12685508
C1          9.38934044    -10.43607182     -9.06326789     -5.66655402
C1         -0.71436648      3.89805599     -0.03798065     -6.18515374
C1         -3.02493343     14.11459718     -1.05245625     -5.86959052
C1         -7.34309560      3.93638994      4.07107679     -5.13986629
C1         11.82614343      3.25006472     -0.95794377     -5.79616180
C1         14.02661315      8.21495470      5.10932348     -6.28820454
C1         -6.85418642     14.68783487     -6.73872790     -4.24165091
C1        -11.95513905     -7.17969969     -1.62679041     -4.71545746
C1         -6.79234790     -6.60049141      0.59729692     -4.83515119
C1          7.20499896      4.61790580     -0.94259385     -3.46071986
C1         -8.79768456     -1.34005379      8.17667819     -6.06740822
C1         -8.98545975    -17.84759177    -21.33724604     -4.67947011
C1         10.37729074     -1.28638134     10.77395898     -5.12516042
C1         -0.84603816    -10.56001014      3.51513073     -6.45386078
C1        -12.43566243     -7.24790399      8.15197343     -5.86288031
C1          5.96721160      2.00474628      1.53326671     -5.60716561
C1          4.53373155     -9.82436449    -14.21733336     -6.13922625
C1          5.01987775     -6.42584346    -11.59583463     -5.79577653
C1         11.47045193      2.27843411     -2.46741395     -6.01357475
C1         -1.63646539    -12.94402293      5.06446710     -5.53391836
C1          1.72883161     -3.97301225     -5.01676230     -6.07892180
C1          5.86225535      1.90386608    -13.17315159     -4.47411377
C1          4.36219091     13.51353311      2.49354181     -4.94863358
C1         -0.58645512      1.45525604      3.11740015     -6.42916757
C1         -9.92728232     -5.73870602     -9.08451258     -6.01204212
C1         -5.56146477    -18.31645611     -7.55507508     -5.88163751
C1         15.79778700      1.29426595     -9.07418693     -4.41861501
C1          0.98534016     -0.43248655     -3.48616945     -5.85625939
C1         -5.35414683    -19.37254699     -2.49144660     -5.09696405
C1         -5.62395683     10.79167517      5.54324073     -5.59751932
C1         -0.46547070     11.05360441    -11.78161202     -6.38087081
C1          3.23011233      5.38186143     13.83267296     -5.83731956
C1          5.15533798    -21.69281604      2.62920256     -5.76186130
C1         -3.37036366     -3.87863527     16.36727929     -5.49255934
C1         -1.10505954      1.09483840      4.06443305     -5.62491437
C1         -8.17535060    -15.28115833    -11.63595904     -5.23301596
C1        -14.09553157     -4.18536035     -5.07475094     -5.08786034
C1         -5.32010325     -2.43973814    -14.80298131     -5.66236458
C1        -14.82728744     -8.04096119     -5.05607823     -5.42476232
C1          2.31123191      5.35433814    -13.90202525     -5.64266178
C1          6.63926016      4.71327220     -7.58682122     -6.48675439
C1         -6.29653772     16.50932939     -3.57019211     -5.26947094
C1         -4.92503119      6.63651553      9.70088658     -5.66787900
C1         -4.62651540      7.54165231     11.26279039     -6.09287081
C1          8.10909078    -16.00021939    -10.02127627     -6.14198396
C1         -0.76538711      8.35088427    -13.36026029     -5.82452965
C1          6.49770956      2.88726580     10.74845042     -6.09252146
C1          9.42513718      1.96081813      1.56560894     -4.84911849
C1          0.86356447      5.37297756    -14.24977547     -4.46092405
C1         -0.20381601     10.11094572     -6.65180684     -4.37911001
C1         -1.52112287    -16.56003518     -6.58585345     -6.11735330
C1          7.83044583    -16.87860264     -2.35995093     -6.05324514
C1         -9.62410359      1.50914293     -6.00064335     -5.68601269
C1         15.22017195      9.15401901     -0.98349254     -5.82469843
C1        -11.40278557     -0.87452997     -8.14718589     -6.29547018
C1         32.15334418      3.49655251      7.42924978     -0.46206670
C1         -4.30081932     -1.79270207     19.37487121     -5.35793905
C1          1.75198552     -3.95077883      0.65195002     -5.59438267
C1         -1.03531597      4.22717366      9.72121825     -4.17094112
C1          7.82572396     -0.99571645      2.52878988     -6.35405020
C1          7.85859179     -4.90765298    -16.17205303     -1.97317378
C1        -15.11563742     -5.20702806      2.48087143     -6.30187724
C1         -7.55335552    -10.51416383     -1.57159006     -5.00250576
C1          5.18149885      4.40831157      3.13704381     -4.80189419
C1         10.06121844     -9.38886680    -12.65520946     -5.92637478
C1          5.50702257    -11.50213784      5.72405157     -6.20732690
C1          5.90509336      1.94428165     -1.92773609     -4.70224188
C1         -3.99618220      6.26084876     -6.08287026     -5.67841157
C1          8.76588647     -5.42644045      8.28805719     -6.14095370
C1         -8.42233745      2.41359551    -10.81026301     -5.92556451
C1          4.79540800     -0.61415744      1.55863861     -5.24551691
C1        -13.24241702      1.90691843     -6.62431101     -6.20225077
C1         -7.91393932      0.96029771    -11.70238630     -6.09987749
C1         -7.53985234      5.48160684     14.70802931     -5.63674620
C1         12.57886544      6.74255742      3.19085130     -5.94953020
C1         -0.56022878     -9.64748020      5.04228387     -6.03907412
C1         10.02509904    -16.10704180     -9.01791340     -6.43963762
C1         -6.94708173     -5.32229619      6.61871274     -5.87683607
C1         -6.38780699     -5.76528942     -3.51761189     -5.66787841
C1         -3.21839086    -12.92320156      2.62567344     -5.69754041
C1         -5.26032976      2.33241062    -14.83760620     -6.04263899
C1          4.31407074      7.19580360     -5.01572994     -5.27804576
C1         -7.74030873     -6.64205629    -10.03435765     -5.70389467
C1         11.52611465    -15.97789463     -0.84403139     -5.43097809
C1        -13.80874989     -0.21005600     -9.30334725     -6.17493357
C1         -2.91502911     12.26428508     -6.75777428     -3.82072957
C1         -7.12337032    -13.46556364      2.52023429     -5.37696994
C1         -3.91993640    -14.98230209     -0.97133653     -5.83713226
C1          6.36450540     -0.11100296     10.70114771     -5.35936048
C1         -4.54120331     -1.85465555    -16.30433857     -5.86407832
C1         12.76023890      6.12450511     -1.53104656     -5.17141360
C1         11.31405004     -4.36511487      3.19041912     -4.85620603
C1          4.60168817      4.42548530     -3.52550574     -5.03488677
C1          0.43832293      6.24913085    -10.11971376     -5.95245793
C1         -7.41105563    -14.05976597      1.66178807     -5.69255592
C1        -12.18543152     -1.52273651    -12.32707787     -5.91716167
C1         17.37237430      7.62129845     -5.00366162     -6.23062269
C1         -2.02339703      1.45162102    -10.71201223     -4.77088795
C1          6.54848704    -16.01347276     -9.02564757     -5.12415385
C1        -14.79507853      6.58629993     18.81499238     -4.95582829
C1          5.29706472     -9.14055772      2.58552853     -5.07602948
C1         13.47663687     -4.01648883      2.62675706     -5.33837495
C1        -11.72874506     -2.88554918     -4.08724772     -6.01294952
C1         17.59038300      3.68161805     -3.42767291     -5.89152611
C1         -5.55475848      4.40949689      4.02912346     -4.70245580
C1         -3.19305629     -1.47922355      8.16334988     -6.34828245
C1          0.48730230     13.99530058     -1.00117281     -5.12518957
C1         -7.24581525      1.48864100      5.00536046     -5.98970437
C1        -10.77323835     -6.12449172     10.68059397     -6.03863098
C1        -13.35003947     -2.82902606      2.43233976     -5.86692393
C1          8.27516984     -7.63358550      5.74204657     -6.26513780
C1          2.74429111    -16.86191888      4.14275577     -4.66465629
C1         -3.13641073     -5.16019490    -15.73360012     -5.08077669
C1          3.64180155      9.18831654     -5.03411149     -5.65752570
C1         -7.77731117      1.26349740     13.77872641     -5.92116393
C1         10.09751662    -13.13602037     -3.29980604     -5.79074797
C1         -1.42077685     -3.82821671     13.76095747     -6.14126081
C1         -4.34343032      6.66935174     10.68569500     -4.71570108
C1          9.51643216    -11.61583106     -2.43345088     -5.80783212
C1          2.41677882    -14.77072716      2.57745609     -5.40187416
C1          0.43840272      0.05908464     17.90429043     -4.16851099
C1          3.93014873    -17.76620010      7.30156695     -5.83372207
C1          3.75996378    -19.23794114     -2.44677813     -5.84934094
C1         -5.07514057      7.80940556     -6.15067793     -4.94010013
C1        -11.90855506      0.61762987    -10.72243511     -6.14368766
C1         15.01796328      0.69264657      5.10620615     -5.92465094
C1         -6.81452032     -4.71429794      9.80550090     -6.33063242
C1          1.24120760      3.54756650     12.84764439     -5.01080525
C1         -0.84541238     -3.79109824     14.81438257     -6.27579874
C1         -4.10027877    -18.30136460      0.62002416     -4.72297923
C1         -5.15179014      1.11214036      3.06189891     -3.77593312
C1          5.53537522      7.74203019      2.22727274     -3.43757679
C1          2.19531592     -5.45723894     -5.95829808     -6.17303891
C1         13.28367159     12.45624338      3.11064288     -6.10557816
C1         -1.09277874     -3.74446172    -10.75359784     -5.79146245
C1         -4.56360812     11.16426635     -0.04868823     -5.85951166
C1         10.90555352      6.77392666      7.55330225     -4.55649323
C1         11.04416911    -14.58276186      0.05382363     -5.89221930
C1         -7.34819287     -0.91727070     -5.03631267     -6.03237979
C1         -8.72274569    -14.38730104    -11.56635398     -5.54669025
C1         -8.71254321     -0.24637410     17.25940534     -5.93808149
C1         -3.32105778      3.58797008     -2.50747090     -5.19622265
C1          1.35729513    -15.87111643     18.05096846     -6.48261506
C1          5.97382293      6.76527765    -13.24453273     -4.80766705
C1          3.47684292     -3.40137214    -14.11365387     -4.76999939
C1          6.10130117      1.41620541    -15.70808363     -5.01240411
C1        -14.50102739      0.69727938     -0.00290056     -5.72894128
C1          3.28189226    -16.55220697      6.74267246     -2.95048590
C1         12.25502111    -15.39994381     17.99254191     -5.85222979
C1          1.40214724      0.06505534     19.47405836     -5.22549703
C1          1.49539059      5.85679890    -12.27829953     -5.90530064
C1          0.93692550     27.63764036     -1.69388879     -5.78921999
C1         -4.64663686    -14.42531161     -5.02818280     -6.26608014
C1         -7.57020222      5.42126302      5.65839468     -4.59808010
C1         -1.24870012     -9.53584014     15.42949848     -5.90015690
C1          1.22941651     -4.23237813      1.55152354     -5.91545723
C1          1.41727806     -6.63454586     -3.15095706     -4.88004073
C1         14.97168230     -1.05564829      1.57222158     -6.32547889
C1         -4.34764321     -5.47478190    -18.89238433     -6.07845303
C1         -3.73730934     10.00321119      9.76072761     -3.08844882
C1        -13.04980005     -2.62902233     -5.11684482     -6.09126993
C1         -5.72902184     13.08054619    -10.21080589     -6.10461716
C1          0.79880245      2.31359782    -19.80795132     -6.08401778
C1          7.99959430      1.14344920     13.30665214     -5.60334411
C1          0.71636931      3.61484208     15.44357893     -6.11564910
C1          1.59365062     -1.98228385     15.38128127     -5.64053017
C1         -2.26317088     13.22057375     -1.09602434     -5.11672781
C1         -3.02889280      4.46888199    -10.18597612     -6.15852570
C1         -2.88658984      6.83941900     -3.53528352     -6.01934272
C1          1.79159615     -0.89668971     -5.07134947     -6.11889704
C1         -0.85013309    -13.60413966     -9.09419830     -5.09043300
C1          6.32796580     -0.69941469     -4.98407655     -5.64207583
C1         -4.64192056     -3.29874097    -14.79844122     -6.25468923
C1         -5.05088427     -3.86520678      3.60115807     -0.31963126
C1          1.56254167     12.61046508      2.55035967     -6.40008141
C1        -11.01637058      8.75637321     -7.67470733     -5.01367261
C1        -17.15624006     -8.53312516     -2.58622085     -6.11756848
C1          5.27508924     -2.38501827     13.84433264     -5.62881783
C1        -14.83788083      1.64967108      9.72363279     -5.82117326
C1         -4.64760659     11.73623280    -10.20149288     -5.49615268
C1         13.34422609      4.34312103      5.07382187     -5.33807537
C1         14.38003391      8.57238228      0.59638241     -5.51176839
C1          6.13855107     -4.87831050      3.22561230     -3.68344910
C1        -10.19562869      6.12971082      9.72283997     -5.89693644
C1         -2.07785361      1.46353137     -5.09033229     -5.11773475
C1         -3.87998910      3.79877466      0.59321795     -4.94670099
C1        -12.74951319      5.00416739     14.73003503     -4.78725852
C1         -4.20878503     -7.99093955     12.29713730     -5.91553581
C1        -12.72589908     -2.67587283     -9.13084536     -2.06269334
C1         -6.22332387     -6.69876643     -4.10724679     -5.73872008
C1         -7.23588556     -0.26396424     10.65588128     -6.02415327
C1         -6.94012454    -11.95378365      3.11526833     -6.10564829
C1          2.36420369      5.37740287     -2.51591766     -5.21476737
C1          3.15109019    -10.22908498      8.06457458     -3.78795100
C1         -8.51589867     -9.10658785    -10.66780609     -5.94449760
C1          9.70006214      8.48565865      8.27063999     -1.86961181
C1          6.39853964     -2.50989885    -19.78532507     -4.82412696
C1          5.56523637      2.88910992     11.30122360     -4.09142750
C1          0.73338822     -7.27327189     -4.98404842     -5.01555469
C1         -2.90091479     -5.06994221     12.70599781     -0.93157269
C1         -6.51846107     -3.82686854      9.15053327     -5.35533064
C1         10.79383111      1.33246285     -2.48121492     -6.44113510
C1         -1.76586540     -2.51463517    -14.72626621     -6.17858685
C1         -4.91309583     10.14141660      0.52384478     -5.07668552
C1         10.30180378      7.35430381     -9.08805062     -5.90808758
C1         -3.17800422    -12.92439875     -0.92496105     -4.53723999
C1         -4.26027477     -2.38118103    -13.11623420     -4.85424990
C1         -0.60481885     -3.36818610    -17.35511680     -6.04425958
C1          3.21284800    -12.39372787      3.21552763     -6.20050486
C1          8.43519933    -14.47632397     10.83418962     -4.74854905
C1         -5.14110889      1.18362159      6.63445042     -5.83364692
C1         -6.08421866      9.21771487     -2.59437517     -5.96775704
C1         17.25661431      2.80773754     -4.97139293     -5.68679546
C1        -13.22558882      3.04691338     -1.09800991     -3.97140258
C1         10.54862002      7.16342597     -4.09395514     -5.83577965
C1          6.24432074     -4.29264809      6.32585085     -5.34512638
C1        -11.80427403      0.08225760      1.44047418     -5.18206533
C1         -4.41105851     -7.16951668      5.03851809     -6.15432739
C1         -8.90733872     -7.99244905      8.14399439     -5.66638195
C1          3.64203766     -2.82777853     -7.50929762     -5.89792319
C1         -1.52728598    -18.29668978      8.19337655     -6.24982069
C1         -6.71615591      2.96089747     -1.57475872     -5.38266634
C1         -0.49889248    -18.69219967      2.57909460     -5.56814684
C1         -9.45048466     -2.24474820      8.17447339     -6.27572395
C1         -1.65840693      5.35257249     -9.21630469     -4.16017227
C1          2.08001820      6.27523668     -7.59478222     -5.12436025
C1         -6.05364252    -16.90833355    -10.03695727     -4.95676752
C1         -5.97444861     13.73364685     -4.22504205     -6.29581428
C1        -15.14593389     -7.05693644     -6.67321676     -5.91049288
C1         -9.55395221      5.80333922      3.97784594     -6.02146135
C1          0.18181990    -12.04706227      5.68479545     -6.05132793
C1          7.56037866     -3.41774445     -7.52394501     -5.91381004
C1        -10.28751935      1.23354541     13.10751396     -5.84107075
C1         -9.68349716     15.62047637     -6.75125093     -6.08841180
C1        -12.39975041      7.29380569     -8.27719625     -5.26716780
C1         -2.93392297    -13.88263461    -14.13137104     -5.75725342
C1         -0.07635031     -0.32915059    -13.01890014     -0.99997653
C1         10.47169437      8.19826846      5.07745369     -4.90588517
C1          3.51989581      6.25241195      4.06015873     -6.07085374
C1          1.13842730    -10.24686384      7.22839953     -5.34527827
C1          0.88699369     -8.11700974      0.05752813     -2.71658056
C1          9.38291372     -4.36848035     -3.44889526     -4.19212826
C1         -9.47045516     -2.33769639     -1.02606610     -6.10612065
C1          1.55885712    -10.53634695     15.36860195     -5.58722165
C1        -12.61405301     19.37003189     21.25206199     -4.30806043
C1         -3.75659028     -2.42337486    -15.74011652     -5.03551472
C1          9.10605143     -5.36342728     -5.00202861     -6.12242287
C1         -3.40500336      6.59597924     12.17717151     -5.58453383
C1          7.06827502     -6.72088575      8.30622922     -5.76096246
C1         -0.98774161     -0.08687319    -19.88412461     -5.13570350
C1        -12.27987273      7.97679605      0.47355090     -5.36664653
C1        -17.78499709     12.43336086    -10.21574928     -6.02493493
C1         10.30251360      9.08896367     -9.09115503     -4.85927846
C1         11.00541632      1.84058033     -5.01951597     -5.35472788
C1          2.55301529      7.84457372    -10.69853298     -5.83191236
C1          3.53575993     -6.35417703      4.13739183     -4.67104464
C1         -1.63099067     -9.97874297      1.60764788     -6.27530224
C1         -7.45435297      3.53125706     -9.20247957     -6.30908789
C1         12.57457429      6.79285931     -5.97362659     -4.93098604
C1         -4.11199937    -12.89741704     -2.40315625     -4.60601104
C1          6.20836104    -15.07233667     -4.95814879     -6.53966266
C1          0.12770567      2.11402814     12.88154484     -5.20000618
C1          8.27683263     -5.81186242     11.36516962     -4.91736205
C1          1.66381243      0.90890604      9.70028474     -4.97845739
C1         -1.35046670    -11.96305434     12.33420300     -5.60251971
C1          5.07197448     -5.17204045      3.16310708     -2.87127017
C1         -1.76508970    -17.74771482      1.60813729     -6.06135730
C1         -6.68445613     -8.15042569     -0.98556461     -6.02118052
C1          5.20705168    -16.90998607      2.69711391     -5.40813673
C1         -8.28728477    -10.94866236      9.11766028     -5.11503008
C1        -13.41753597     -4.72894243     -6.68067070     -6.27993395
C1         11.53779871    -15.98444930      4.79190433     -5.35973159
C1        -12.16350437      9.38273101      8.03838371     -4.84445708
C1         -1.61037127     -0.28354676     10.68061359     -4.56632466
C1          3.20258414      3.51609541     13.82586197     -5.89306081
C1          6.19393250    -13.95377232      0.69379347     -4.42804797
C1          4.41447526    -17.43024908      9.81998234     -5.35785576
C1          2.61988551      6.20896059    -12.28457481     -6.19841984
C1         -4.07141441     -3.85103532      9.73979681     -4.71990232
C1          0.87423448     10.13379499     -8.57715842     -6.33639567
C1          7.20928422    -10.31403009     -9.09595813     -4.28870489
C1          4.25693871     -4.05728258    -10.07588122     -4.87156992
C1        -14.72051201    -11.52449553      1.50978048     -5.90634794
C1          6.00616355     -6.44637899    -15.70467460     -6.28566993
C1          6.00465268     -8.20469577    -10.04434063     -3.63366481
C1          7.45903598     16.01045230     -0.04997777     -6.22237933
C1         -3.68783728     -7.70039429      5.63601186     -5.91445680
C1          7.02383370     -4.85513309      4.77688407     -6.22692306
C1        -12.80038154      0.08612578      5.62719896     -5.89659200
C1         -2.08133960     -4.77413648      4.72376734     -5.09597085
C1        -12.32709581      9.72846472      0.44849478     -5.71194207
C1         -5.34889474      9.81980180     -4.24169032     -5.84497127
C1        -11.51452132     -2.61817161     12.19585769     -5.90496524
C1          3.48897250      4.43499501      4.00871518     -5.50784556
C1         12.41446452     -0.96237167      6.69197128     -4.29803345
C1          4.49616670     -1.90374517      9.62370863     -5.89743285
C1          4.28760201      5.38458533     -5.09923672     -6.09816000
C1         14.13442762     -8.30472743     -5.87755673     -6.05809592
C1         -4.12170729      5.95323060      8.17033361     -5.44125112
C1         14.81007793      2.81332714      3.53862769     -5.14229112
C1        -14.62724557     -6.72694801      5.01357785     -6.17192814
C1          0.04538471     15.54908096     -9.21443687     -6.01892046
C1         -5.58461997      1.48090563    -10.75100625     -4.94018348
C1         -4.77409718    -11.03944568      5.71760661     -6.30097995
C1         10.66970093    -12.96158962      3.16024534     -5.01078302
C1         -6.79461990    -14.41248484    -14.21516943     -5.71941180
C1         10.82330017     -4.65588969    -17.33706553     -5.31547393
C1         -0.03413771      1.57926801      9.69915395     -6.00335965
C1          7.18718161    -20.27229957      4.25223080     -6.07505947
C1         10.04491352     11.59802434     -0.93825373     -6.11643948
C1         -3.81161551      2.01246840     -1.57650023     -5.19503480
C1         -7.13504032     -1.50886656    -13.20378708     -5.89425629
C1         10.15962651     -1.61295765    -18.23588515     -5.78003578
C1          6.71665757    -15.50630432     -5.90518816     -5.12024352
C1         -3.33462003      2.38158993      3.08963710     -5.47352887
C1        -14.62154580     -1.96340829      4.92710444     -6.06974609
C1          1.85340396     11.63553189      4.05594356     -5.21348770
C1         -4.19099814    -12.82616072      6.63512199     -4.29442779
C1          0.14938453    -12.74085428      0.49739745     -1.01526268
C1        -17.13241925     -5.50604341     -2.54138283     -4.67142847
C1         10.08334458     -3.52992529     -3.44392090     -5.88124501
C1         -7.15824316      4.61371910     12.77225438     -6.20104562
C1        -10.66798067    -14.50666794      2.54574378     -5.31559159
C1         -6.22291860     -3.66528629     10.68008542     -4.56180845
C1         -1.35103397    -12.04638391    -11.58098271     -5.99515860
C1          1.86661619     -8.17299365      7.25122468     -5.79460559
C1        -16.36099802     -6.11490223     -4.04480939     -4.58646990
C1         13.02204514      5.22605166      0.03226983     -6.31056810
C1         -8.06206755    -13.48768458     -8.19039665     -3.96629071
C1         -4.40587161      9.44267485      9.16762892     -2.30704589
C1          1.36039909    -17.50591492      2.55962582     -3.69409827
C1          2.09363907    -16.78462416     12.38228492     -5.96344074
C1        -11.77654760     -7.80668283     -7.64855902     -6.18920554
C1          2.73700076      1.91104407    -20.45386126     -6.03109276
C1         -3.37368173     -5.61165359     16.37880887     -4.17441750
C1          7.24162872      4.69664174    -12.22976714     -6.13180670
C1        -10.92444141    -10.19884279     -9.24419980     -5.20015244
C1         14.21443881      8.52352646     -3.46575465     -5.87371988
C1          8.78892844     12.49649451      1.55542042     -6.37262136
C1         -6.75242812      0.07142851      4.01671975     -5.83051594
C1         -3.29419887     -5.61470847    -13.28033333     -5.41101639
C1         12.55682715    -11.27064817     -4.98251381     -5.23666530
C1         -9.07570297     15.67302389     -5.69996559     -5.84264252
C1          0.85447388    -11.18847058      9.14715224     -5.82561741
C1         13.18552135     -6.50051443     -7.46339368     -5.41292071
C1        -13.58848105     -5.23237455      4.98114269     -6.18716012
C1          2.15190361      4.70038810    -14.87521641     -5.79983664
C1         -4.78468826      0.17936369     -6.65507202     -5.35685713
C1         12.96104607     -2.59458489      0.15597753     -3.51959918
C1         -0.60768196      4.54719496      8.68882809     -5.76223478
C1          0.53610066     21.93723434      4.60541233     -6.03909868
C1          8.11288250      4.75813097      0.64171406     -4.81359545
C1         -5.68479062     -3.40927820    -16.36476203     -5.61757033
C1         -0.82214016      8.37461972      1.62270822     -5.65340866
C1         -7.86480794    -17.33050556    -10.01625779     -5.39105611
C1          7.86732714     -7.27727935      3.20527917     -5.08080683
C1         -0.70860560    -15.93486083     -2.47677024     -6.11392909
C1          0.28665197     11.72982142     10.66008716     -6.25690100
C1         11.64068211     -3.45895912     -6.60414652     -5.09637915
C1         -0.43271055    -11.93066209     13.82906923     -5.92340796
C1         -0.24727384     -4.86265420     11.31982529     -4.92891248
C1        -12.97352895      8.78364379      4.01502137     -4.66723744
C1        -16.00077295      5.47385574     -2.61896262     -4.97269814
C1          5.20212047      6.19023281    -11.61671912     -5.96556447
C1          7.58993534     -5.31292308     -4.02218982     -5.95236468
C1         17.53869925      0.75914988      0.10173594     -6.15981220
C1         10.44416537      8.32471896      7.18141185     -4.57465118
C1         24.14913862      3.70457559      5.08075678     -5.99613982
C1          5.41850426     11.64506415     -1.51866616     -4.35427500
C1          3.38404212      3.83000712    -11.69476339     -6.02198976
C1          4.22349965     -3.96864040      8.22026705     -5.20840381
C1          6.37075732      3.45837532      4.12022610     -6.36571429
C1          0.25024032      5.10274846     10.65656352     -6.25911230
C1         11.00963390      3.69851566    -14.18469053     -5.75816106
C1         -6.06037297      1.71626079    -13.34506996     -4.61566459
C1         -6.01041429    -14.97142437     -6.51696569     -5.74637860
C1          0.12688139     -2.80111898     -7.57523544     -5.82075645
C1          9.84229990    -15.56923468    -10.00451655     -5.89883878
C1          7.85265832     -9.05148151      3.20303691     -6.04362880
C1         -3.87997499      3.88927952     -5.07757655     -4.30762228
C1          6.51768063     -0.14227144     -4.05250921     -6.16925571
C1         15.38689422      6.15465798    -10.08382457     -5.35227665
C1         -5.88330657    -21.78525781     18.98213864     -5.68338861
C1        -11.90553302    -12.44310604      1.58223104     -4.82364923
C1        -10.25813635     -1.73576940     13.23349326     -4.99938558
C1          4.35666137      3.78055161     -6.58938413     -5.83015248
C1         -7.59320094     10.76974051    -12.36312821     -5.98399530
C1          1.76334301      8.71346335      4.07000080     -5.77285847
C1          5.30884419      5.70078452     -5.08810804     -5.88086608
C1         -3.93110220     -2.40698663      8.23929896     -4.75804300
C1        -14.56565424    -10.09066807     -0.09616840     -5.06804196
C1         11.59342910     -6.42232246     -6.52135973     -6.14560272
C1          0.82999268     13.18801725      9.67243408     -6.12051872
C1        -13.49193387     -0.39422874      1.48272767     -5.59769795
C1         -8.02403800     -0.75920137     15.68200657     -6.06327700
C1          2.76178215     -2.81557001    -14.73258359     -5.94299539
C1          2.07907943      1.40937505     -7.63917237     -5.96837192
C1         -8.73255522     -3.25674194     -0.96668384     -5.21205609
C1          0.09024281    -12.46248252     -4.08745272     -6.29315947
C1          8.08482618     -9.77606541    -10.62459791     -5.94878189
C1        -17.90083423      7.67535250      2.37215192     -6.03410744
C1        -12.74566154     -4.78598102     -0.01483257     -6.18639805
C1         -5.01557956    -13.39349296      2.53409746     -6.01968598
C1          1.59540399    -16.55805188     -4.97730288     -6.46486550
C1        -16.83014292     -2.72839173      2.46520221     -5.67027201
C1         -9.97773126      4.04045355     14.72448480     -5.69630888
C1         12.58472696    -10.07303031      4.18896036     -6.18841315
C1          5.88544795     11.57539961      1.53145901     -5.71813407
C1        -10.28976533     -4.61117828      9.74338601     -5.61021256
C1         -4.64205309      0.09101170     15.33751115     -6.18051644
C1         -8.65367917    -10.14369027     -1.58369173     -4.99231130
C1         13.09520141     13.04363996      9.08507077     -5.78245497
C1        -12.74665115     -4.73039761     -3.50866969     -6.04312249
C1          0.97463446     -6.43349642    -12.63258485     -4.96192798
C1          8.34123209     -3.99916275     14.85375309     -5.84731727
C1          7.49954749     -5.18177577      7.34058091     -5.80642881
C1         -3.98524600    -13.51596713    -14.14466702     -5.99699804
C1         -5.82009275      7.26302817    -10.16409857     -6.11055679
C1          6.27314697    -16.91478015     -8.42824439     -4.94724569
C1          3.66531799    -16.75839122      5.74816231     -2.94163788
C1          7.00385702      7.36996622      9.79219818     -5.96111931
C1        -12.35418771     -0.82318134     -7.62773573     -5.57969342
C1         -8.21483207      1.55595286     -0.09522103     -5.74499040
C1         10.53667953      6.98598908     -7.57249118     -5.79679297
C1        -10.93120792      5.52562072     -3.59289498     -6.01814411
C1          0.67186545    -10.59496510     -0.98747909     -6.18484199
C1          6.23935388    -10.20196766     13.28549712     -6.06017578
C1         14.29149199      7.26688307      6.64576795     -6.06031937
C1         -1.53395093    -20.23059028      2.56081143     -5.23608465
C1         10.02449323    -11.11543620      5.81288153     -5.47160370
C1          7.22584693    -12.03673017      5.75872163     -4.83609815
C1        -13.97030145     -0.74204692      2.44392653     -5.98929629
C1         11.63113932      1.37124213     11.73128960     -5.73911075
C1          0.75946117      2.18660539    -16.35639051     -5.14653926
C1          6.88906816      3.84421804     -8.13170321     -4.99572063
C1         -0.36589917    -12.06903705    -12.19769334     -6.33295245
C1          4.30557657     -5.83499497    -15.80121163     -4.74927200
C1          2.74557634    -14.96633130     13.43977753     -5.29963645
C1         -0.06759889     -1.89509255     -9.15052795     -5.88408194
C1         -0.29338419     -4.32206797    -10.09889546     -5.89144158
C1         -5.76121702    -15.96567281     -4.98227982     -5.12072775
C1          3.22033205     -2.47727390    -21.38867340     -5.25011753
C1          5.09536336      7.68399320    -10.02735643     -4.95612184
C1        -10.20907479     -9.61457093    -10.72780476     -6.08219017
C1         -2.64976810    -12.91215127      5.60018408     -5.67841033
C1          9.43752003     -2.40391165      5.71063914     -5.68841252
C1         -8.37070297      2.41953016     -5.09400643     -6.26312758
C1         -7.83002239     14.65327248     -8.28844067     -6.19869269
C1         14.80413998     -1.66379097     -8.57099639     -5.64290513
C1         12.19007244      2.92591960      5.10409852     -6.29278474
C1          2.27345079      5.42703521     12.24842166     -5.81027722
C1        -10.48346695     -5.68217547    -15.72310600     -6.29150331
C1          2.08535603    -16.92655328     -2.46116966     -3.94412868
C1         -4.40065545    -19.26069915     -6.51405550     -3.95390403
C1          9.24501509      3.79658135     10.72462572     -5.81041313
C1         -7.26636799     -8.12626472      5.09880560     -4.19641948
C1         -8.98878261     -0.94571468     -1.98662732     -6.09726665
C1         -7.98831543     -2.27621267     10.66949733     -4.87751257
C1          7.94468419     -6.76193052     -8.47369068     -3.39747457
C1          4.07781391      5.87267374     -6.03528562     -6.01690623
C1         -3.03350466     -8.65491024     14.85322428     -4.14178271
C1          4.89788973    -15.98372747      6.66018730     -6.11837966
C1        -11.77963149      1.16334986     -4.13170949     -5.92364914
C1         -6.23726472     -1.76936074     16.35476994     -5.30198528
C1        -10.57003090     -8.66897760     -6.59872954     -4.75563570
C1          7.76807252    -18.05513194      6.71203190     -4.97043780
C1         -4.71210315    -11.16097065    -14.73489075     -6.32928048
C1        -15.09310939      6.65072934      8.14741883     -4.59485093
C1         -2.10158207     -1.88561639      4.65300522     -6.37579760
C1        -12.22274412    -11.52770324      5.68978065     -5.71226281
C1         11.46591317     -2.60069235    -17.34061602     -5.02799684
C1          5.47076597     -4.85267691      5.73314191     -4.71054786
C1         -4.56092680      9.21650071    -14.80894888     -5.77680767
C1         10.02473454    -11.29678879     -8.97828148     -5.39366051
C1          4.38516290     -3.40313791      5.69092953     -6.16322206
C1         -4.18438092    -11.15448030     -2.52075478     -5.75752537
C1         -4.33208558      5.31208501    -13.34551805     -5.97001941
C1         -7.40771229    -10.51552483      4.12605467     -6.34647607
C1         -3.16449302     -3.31656966      2.53979093     -6.13922243
C1         12.40925561      3.80601018      6.64802935     -5.17395058
C1          5.30077035    -10.33158199    -15.72338515     -6.07584774
C1          1.15874378    -13.92302531     -7.54677120     -5.72432038
C1          3.71064489     -2.46998377      5.62918192     -5.70334210
C1          1.93415139      4.47009824     16.40710331     -6.10742063
C1          7.32926389     13.57251823     -1.03571175     -5.95364875
C1         -2.39763360     -5.73981233      8.80116304     -4.70716772
C1         -0.66108712     -8.21766498      6.59230800     -4.19598348
C1         -1.68078171     13.13238615     -9.16287185     -5.16018229
C1        -12.75116507    -10.07030234      3.07887050     -5.51063792
C1         -1.74145953      8.34926597      9.12857000     -5.59233475
C1         -4.32439948     10.14486934     -7.66806854     -4.39846651
C1         -4.77935685      6.90618622    -10.21875636     -5.87959080
C1        -10.09905785     -8.23803176     10.62994097     -5.44740650
C1          1.95623991      0.05619330     14.79623083     -4.56980378
C1        -16.22066806      9.31115893     -4.21514104     -5.87560737
C1         -9.01498877     -3.80383174      5.05683009     -5.15950195
C1          8.94798006     10.03845627     -4.43674386     -6.02876616
C1          7.76571469     -1.06332070    -15.75052985     -5.04791208
C1          7.33570020      0.47960187      0.05706049     -6.08765809
C1          9.33234780      6.84236845     10.71018433     -6.05528621
C1          3.01533029    -11.50998077      7.19204320     -3.91130383
C1         -4.76838637     11.64266853     -1.01898194     -5.96387236
C1          6.85804749      5.72499538      3.20685138     -4.22207553
C1         11.58162034     -8.19107154      2.61811466     -5.44608242
C1        -13.48027649     -7.61710216      8.22294928     -4.86070221
C1          7.88796932      3.46420322     12.36573722     -5.47026347
C1          8.21223017      5.81358036     -5.02315366     -5.00204495
C1          0.71313839     -6.03727703     -1.53690027     -5.86394546
C1          2.75989844     -7.57597840     -3.46054932     -5.15143246
C1          4.70325386    -18.42442496      0.15977347     -4.57781668
C1         -0.33110576      6.86652696      0.61352859     -5.64039917
C1          5.08475989      7.67055892    -12.27363254     -4.99701988
C1        -12.06499184      4.01945528      9.07071528     -5.86885715
C1         -6.91630219     -9.07282683    -11.65561094     -6.29634998
C1          4.11885867      4.67034792    -17.32196208     -5.77674282
C1         -7.17709580     10.45884041     10.72432311     -5.77030564
C1         -1.83271949      0.58987438     -3.56684048     -5.48486261
C1          9.67231317      3.99725288     12.37490752     -5.81452229
C1         -5.65809677     13.13715964    -12.36130995     -5.24825513
C1         -6.20930080      7.45390878     12.19229054     -5.78332943
C1         -1.19662790    -19.29863624     -4.94129832     -5.72268035
C1         -4.46139846      5.92200795    -14.25978494     -6.26909378
C1        -11.05045874     -7.21355825     -9.20793390     -4.88768795
C1          4.88526579     11.90470803     -7.59565416     -6.18250014
C1          8.65217294     -2.01032494    -13.21856570     -5.58202764
C1         -9.10058803    -10.51937261      1.58498188     -4.06708510
C1          1.55681374    -18.32944930     -1.51961556     -5.31362568
C1         -3.63859176     12.30201810     -4.13372704     -5.90288337
C1          4.07187959    -11.24761928    -16.73323832     -5.87002854
C1         10.75192754     10.61523924     -6.61373767     -5.10710322
C1         -6.91088322     -9.03334719      3.14778568     -6.24258617
C1          1.64534520     -2.48462982     -9.10193100     -4.87127531
C1          4.83447006    -10.56588735      5.65163513     -6.00004705
C1         -0.66630460     -8.09710842      3.14374166     -4.78260809
C1         -5.88704595     10.37325378     13.70474569     -6.05859393
C1          6.21420701      3.50350578     15.45641663     -5.60174050
C1         15.45999638      7.69327189     -5.96479683     -5.93872401
C1          8.63363219     -9.71419831      7.33834706     -5.09137541
C1          1.71965594     -8.76055268    -19.80777941     -5.99415712
C1         11.89079674      7.33250373    -10.07683137     -5.83259497
C1          0.48469911     -8.55487464     -2.46023681     -6.05684703
C1         -4.67766103      7.55362085     14.67614742     -4.97613494
C1         10.00805778    -16.00780459      0.04313338     -5.68917402
C1         -3.82009827    -17.38212988      0.04452906     -4.36160846
C1         -9.23337308      9.09602942     14.68199827     -6.29920901
C1         -9.49205253      9.98633638      9.71202013     -5.05471100
C1        -12.99155326     -0.82135222    -10.78433108     -4.94021785
C1        -16.79564095      5.01415615      2.41893629     -5.11190225
C1          1.05794929     -1.52653298     -0.03103083     -5.86851972
C1        -16.03956174     -5.18650764      0.91585886     -4.91533637
C1         -3.08075021    -18.37966760     -9.15086280     -5.00143217
C1          0.97275616      4.55441786     11.25261265     -6.31976506
C1         -1.87810397      0.66743408     14.85696687     -5.57769217
C1         -4.05453982     14.23922061     15.71446735     -5.16793069
C1         -6.06577889     10.78881712     10.71816845     -5.95236183
C1          6.23623275    -16.90645737     -1.37811339     -5.96772228
C1         -7.22585556     -8.12225779      1.59196038     -3.79043823
C1          7.39370331      5.27518281     -3.52595722     -5.54460045
C1         -5.99474850     -4.30142223      2.51988519     -6.32661951
C1         -1.87783847      0.64443948     11.30182989     -4.92132342
C1        -16.63709448      0.76215756     -0.08917053     -5.17945134
C1         -5.25685607      0.55295161    -14.83055499     -6.14622820
C1         -8.57508352     -4.21916920      4.14282517     -5.82695693
C1         -1.96154752     -8.98618007     14.85365786     -5.80517526
C1          5.68662717     12.49822295     -3.49625476     -4.83317154
C1         -1.17879738     -2.72869924     -2.44596549     -1.94144763
C1          2.57065252    -15.47768314      0.05394667     -6.12093933
C1          6.37652247     12.01984317     -5.07518105     -4.79947670
C1         -0.62467999    -14.17934037    -11.65699370     -4.42318570
C1          0.48325658    -16.84820281     -1.46361046     -5.84309998
C1          1.07382748    -11.98920519     16.35789133     -6.23234361
C1          7.72873981    -10.67204617     -6.60385573     -5.89570867
C1          9.04530406     -0.14395158     -9.09175263     -6.40477211
C1         -7.34133292      6.84501518    -14.26601841     -6.05305268
C1          2.04954929      3.12843502     11.23787063     -4.47116427
C1         -6.38065265      0.89674538      0.02430131     -5.56664017
C1          9.93252929      3.76625975      4.78049647     -5.04552132
C1          8.18488951     -0.11005596      0.57475813     -5.19265624
C1        -14.99036079      7.36059445      2.42979005     -4.25231928
C1          6.34203830      2.34069758      4.13840092     -6.26991701
C1          9.43702044     -2.41169997      9.23733557     -4.93176500
C1         -1.01730306      7.83642871      4.07705498     -4.59315891
C1          3.64788370      4.37392184      0.58912415     -4.83059958
C1         10.63533963    -11.18630656      6.76577574     -5.66235389
C1         -5.41681063     -2.36804960      5.59820630     -6.22960774
C1         -6.34651916     10.01593109      9.16485958     -5.74502882
C1          9.91821504      2.20655155    -10.64781625     -4.96562521
C1          6.01732747     -3.40457202     -0.95878671     -6.11026537
C1          0.71567439    -13.61293757     -6.57463779     -6.22108749
C1          4.15622316     10.68128806     -2.53175262     -6.35725362
C1          8.56077071      9.20868853      3.13245162     -6.06608526
C1         -2.61215751    -15.92567701      5.72372408     -5.94142031
C1         -0.01904981      4.78520654     -9.14980190     -6.06854444
C1          1.96143015      7.46652866     10.69648298     -6.00165827
C1          0.54496837     11.00855229     -6.63687450     -6.06789578
C1         -7.77010481    -14.34011213    -12.26257514     -5.72595871
C1          8.43082670     -1.04425528     -3.52130775     -6.16896814
C1          8.90551841      8.31067228     11.74200152     -6.11573777
C1          7.79814811    -16.82437986      3.17997127     -5.35102211
C1         -6.01778569     -5.33727026      8.18041373     -5.44497617
C1         -7.92211322     -9.07495751     -7.49108224     -4.66653436
C1        -15.55090609      2.16919193     -3.56243483     -6.19438864
C1          2.65597980    -16.82031867      9.81750528     -4.87552779
C1          3.39877598     -8.05934056     15.46290782     -5.40712157
C1         -2.92539601    -13.80438184      4.14469766     -6.14620006
C1         -4.71839781    -17.77289912     -9.16221888     -5.98278516
C1         11.15680766      9.66324134     -8.49733089     -5.81457931
C1         -0.15035867    -15.98368550      4.09917864     -5.83781906
C1         17.27624419     19.62576821     -8.22206981     -4.64831230
C1         10.37676764     -9.18505349     -4.02253559     -5.89228034
C1          7.22408621    -12.06304150      9.22063652     -5.73175551
C1        -11.46576013      8.84610498      3.03839710     -6.38520957
C1          8.86518278     -2.49879509     -9.98121116     -5.57889906
C1          9.11290344    -10.13473267      4.25404690     -5.19438546
C1         -0.93113555      9.52965701     -5.00212979     -4.47104292
C1          3.81715078      1.68747425      5.67248238     -3.80652441
C1         15.54725040      7.09806431      0.57080782     -5.84181749
C1          2.62828903      4.44934633    -12.29614271     -6.09270253
C1          0.33937442     -9.61994475      6.58059833     -3.01370753
C1         -2.50544764    -15.25954579      3.16235471     -6.06302649
C1        -10.47817063      8.87775243      2.37598077     -5.86490214
C1         10.37182682      5.29971273     10.68196372     -6.10332837
C1          7.23131740      0.55280022     14.87066174     -4.71712410
C1          2.53389863      7.72667633     -8.53584138     -4.89350244
C1         12.23987978      9.42202518      1.61480596     -4.24411621
C1          9.89465106     -7.65586751     -0.84972858     -6.17473139
C1          2.59787500      1.44556915     -6.62597150     -5.12659462
C1        -12.25360130      4.55437838     -1.01385014     -4.97259765
C1        -17.93452623     -3.11717228     -1.00576114     -4.88189378
C1          0.33029525     -2.89965523     17.96330107     -5.04555668
C1         10.71441990     -1.68512282     -6.03758209     -5.38053019
C1          6.89754885      1.92342519    -17.29265187     -6.14942894
C1         16.53557420      6.66869915      4.21846881     -5.84122077
C1        -13.07941054      1.56248247    -11.68781723     -5.00661760
C1        -11.88955847     -9.57778843     -7.68462566     -5.20356267
C1         -1.61253007     -5.11743636     16.32940049     -4.97005955
C1          4.62969911      6.17135333     -9.13158391     -5.76403230
C1          5.36156661      0.49846768      4.78200240     -4.00286809
C1          0.25323912      3.93196926      1.56847259     -5.53448320
C1          4.27056787     -5.79420759      4.76473536     -4.06214964
C1         -8.50410303      0.58135272      4.23939888     -2.38152729
C1        -15.35814975      6.50220121      6.49116531     -5.97262777
C1          8.14011785     -8.18104614      2.63056115     -6.59145326
C1          1.23000225      2.01159301     -6.09788881     -6.27880202
C1          1.98350372      4.41662573      7.22161342     -5.81322298
C1          2.90109718    -14.46984411     10.77725449     -5.89229989
C1          5.06811371      1.51529478      8.75957562     -5.67400017
C1          4.19582708    -11.79745424    -15.69610914     -6.16121297
C1         -3.59205647      4.79791989     -3.46713142     -6.22952398
C1         -2.89023596    -19.89187839    -10.68807739     -5.30649024
C1         -4.86588175      3.84765121     -0.99663582     -4.92696582
C1          3.17038180      0.57292127     13.84764610     -6.01268137
C1          8.47129181     -6.38937779      8.86826706     -5.43963264
C1          4.63850543      4.36005845     -9.15665740     -5.50996925
C1         -0.70122966     -5.80033733    -18.21576906     -6.09174798
C1         -5.31920678     11.69503114     -7.62254259     -6.03621734
C1         -6.61912547     -3.25947836      2.44380781     -4.77401416
C1         14.59607667      5.18856754      2.53073982     -4.97776229
C1          6.80619376     -4.00377133     -2.57232592     -5.00263962
C1        -17.61748915     -7.02514811      0.58183220     -4.96164484
C1         -8.62467378    -13.13330414     -5.03720819     -5.04511257
C1          5.78595823     -8.79623224     12.91352007     -5.16513185
C1         -2.37874570     -5.84657320    -17.27282745     -2.31620583
C1         -6.11497607      5.93602755      7.19630897     -5.06864791
C1         10.25863576    -16.96762474      7.37696557     -5.74215143
C1         11.26133306      0.98116950    -18.23934599     -5.87622477
C1          6.33985987      0.52474056      9.75245434     -2.93963143
C1         11.17066198     -6.77022701    -12.60418122     -4.93709773
C1          8.22305014     -8.80354870      5.79571788     -5.80684825
C1          3.88945444     -0.04719103     12.28865170     -4.09289981
C1          7.88059781     -5.51073832    -11.56739493     -4.92192094
C1          8.21802446      7.66473655    -10.62568824     -5.68840657
C1        -12.63242507      7.93524247      5.59751472     -5.70584532
C1         -5.53856629      4.47918102     -8.59708426     -5.18299530
C1          1.05985314     12.51572118     -7.58958665     -6.63762506
C1         13.23698629      7.72290026      3.18055699     -6.02670325
C1          3.53397096     14.07874130      0.58145098     -5.19133246
C1          0.66785896      0.65119481     18.90357714     -6.44026280
C1         -3.75465668     11.72341556      0.47484680     -5.11679329
C1         12.56956275      1.85013703    -11.63324622     -4.76272890
C1          0.52725979     12.24042300      8.08725809     -6.31997250
C1          4.31584140      0.88255573    -10.12185234     -5.80015751
C1          6.83530574      6.80731241      8.79855406     -6.13220238
C1         -4.85480097     -8.68038286    -10.12479930     -5.96970704
C1          9.52219161      5.82787328      8.79819598     -5.12176861
C1         16.38434909      4.64380154     -6.49747496     -5.48307906
C1         -5.80593887     -6.18706238      9.75426017     -6.24721293
C1         12.15917102     -0.25463542    -13.21688995     -4.58180821
C1         -6.04944361     -2.32538050      8.13595189     -4.87632810
C1          2.72190145      1.99158118     -9.22756771     -6.09456640
C1         -4.57091340      0.09861480      4.12861396     -5.32362589
C1        -10.93832789    -14.34072278     -6.01772452     -5.89201779
C1          7.64804107     -1.56557995    -18.82911998     -5.78926247
C1          4.02341836    -13.06320572     -7.53989424     -6.03517518
C1        -13.05737026      4.03605255     13.13292658     -5.31229430
C1          9.90621690    -15.94839858     26.25699865     -4.10690830
C1          5.98059003    -14.57101059      6.71127163     -5.72565512
C1         -2.84702368    -10.18802182      4.11734129     -3.97866619
C1          2.58686760    -19.81211672     13.38726105     -6.17053446
C1          2.89387387      6.36344743      5.07117729     -1.08579130
C1          2.50698260     -3.35790332      8.20888167     -5.79936521
C1          6.77126211      2.02280142      3.18981235     -6.04237925
C1         -1.92349830     -7.18179669     -9.12809431     -3.36595098
C1         -3.89818834     -8.64460973    -10.71312809     -5.93249862
C1        -10.74505152     -0.26622539     10.67516614     -6.20710493
C1          0.97930617      2.61293900      5.64931730     -6.37681264
C1          6.64176164     -0.14899626     -7.55065550     -5.58981530
C1          2.50649791    -14.22374546     -6.51482526     -5.18467200
C1         -0.29887430     -9.03534168      2.52384247     -5.27440702
C1          4.66506766    -16.82954104      5.14230472     -5.32934063
C1          4.47651135     -0.50130480     -9.14615789     -6.07585194
C1          7.67799213     -5.80471122     13.85836374     -6.29548437
C1         12.16146797     -0.08516497      5.07727412     -5.21892954
C1         -7.68524884      1.19792024      2.44661463     -5.89663099
C1          5.31964514     -7.22811849      8.23620517     -6.23779108
C1          4.55039265     -6.71961560      0.56551269     -5.77479344
C1        -10.80530332    -11.05877992     -2.00921881     -4.27701954
C1          5.81095196    -10.54922266      5.13032728     -5.75081665
C1         10.27207643      9.18888315     -3.45900482     -6.18391406
C1          4.46805997    -12.63947128      9.80642705     -5.98640154
C1        -12.28224684      4.65517888     13.72572778     -5.23711363
C1         10.25022593     -0.19110668     -5.06160148     -5.99000087
C1         -5.08070751      4.80333972      6.57560245     -5.92018398
C1          6.28870103    -10.25637335    -10.63499530     -5.93619328
C1         -6.95748425    -11.91368625     -2.49201135     -3.50222439
C1         -3.31769439     -7.57822744      1.58951986     -4.95086739
C1          3.34234762     13.05971232     -6.62862239     -5.53074556
C1          3.73685219    -13.94174057      0.00287289     -5.63326901
C1          9.60322320      7.71609128     12.25691560     -5.39486501
C1        -11.98915617     -4.05992023     13.24079940     -5.97081531
C1          9.46989852      3.74597217    -13.22099323     -5.12553698
C1        -15.04004949     -0.39117066      2.40355484     -5.89893710
C1          8.01521784    -14.55020949     -4.96657109     -4.88876346
C1         -8.65301118     12.37892013     -1.07150069     -5.77616409
C1         -5.16407026     13.53024476     -6.42043794     -0.66518394
C1          3.44358160     -6.17723906      9.72496070     -4.82883355
C1         10.61232846      2.84605154     -6.53692704     -5.10398196
C1          7.52945212     19.35867014     18.81492968     -6.10501671
C1          0.01330306    -18.38510965     -3.98944178     -6.47720967
C1         -5.28391370     13.18520139     -0.11101809     -5.38730019
C1          8.45614392      4.40143812      6.69393106     -4.19415231
C1         12.02472564     -9.73702202      7.34099462     -5.14808928
C1          1.94098803      1.45545467     -1.97471864     -5.26831455
C1         -2.17752459    -19.26823077     -0.91826932     -5.93470946
C1        -12.77250468      9.35089390     -7.68543421     -6.82564235
C1          1.40605215     -0.01712087     10.27117520     -5.67423319
C1         -1.08390803     -0.06372458      4.13276367     -5.71592288
C1          3.69921091     -7.20993487     14.78060718     -5.54246438
C1          3.13672719      7.66944242     -1.92068584     -4.45112628
C1         -0.10387863    -11.15297673     -5.07525041     -4.30637874
C1        -11.06034022    -10.17139794      2.18799123     -4.07443447
C1          3.31941459     -8.83523699    -17.29441289     -5.35609329
C1          3.33060695     -5.93191805    -11.65336308     -4.28305822
C1         16.07524614      6.68024127     -5.92926533     -6.39639237
C1         -5.75169960     -3.96124568    -11.69335520     -3.82353182
C1         -8.50978397     -7.19536849    -10.70096331     -6.07166852
C1        -12.93969790      7.00516410     -5.22449556     -5.97303497
C1          2.70382402      3.87276108     14.74138272     -5.70067331
C1         -5.87151103    -12.85488915      0.61857434     -4.24894266
C1         -6.26677361      9.79054432     -3.56212437     -5.98585275
C1          3.86956146      0.45970779    -14.71663734     -5.70043508
C1        -13.32597246      0.16580866      8.17296961     -5.52072502
C1         -6.02706803      0.73764001     17.23860829     -6.17390734
C1         11.08947020      3.74873080    -10.69283452     -6.11561731
C1         11.76520757      1.28388355     -4.41775080     -6.03183241
C1        -12.40526774    -10.98107785      2.49798083     -4.41677999
C1         -8.91374440     -0.85681479     -4.15157674     -6.24561574
C1        -15.62945339      2.26945320      9.74944609     -0.76207924
C1         -1.92663425     -9.10126426    -14.69711017     -4.80152307
C1         15.02019305     -2.37338336     -7.52680332     -5.66365945
C1          0.56086266    -18.34177561     -3.03162266     -5.28644382
C1         -1.05564852     -1.80313505      0.60617341     -5.55915462
C1         -2.58771416      1.63058802     17.00906903     -5.94345929
C1        -10.57492600      2.20939744      8.07378178     -6.37797914
C1          2.61045177     -3.85498762     11.26204278     -5.27711690
C1         12.13625763     -0.06058812     10.80757770     -6.17636872
C1         13.41660195     -1.09301198      2.56303389     -5.68678827
C1         12.09774040     -4.98355448      5.16272909     -5.74531189
C1          9.09088142      2.55583200      9.84900320     -5.37733591
C1         -7.93649998     -0.82439685      3.04099775     -5.26953370
C1         -5.84048941     19.39728357    -14.31284571     -5.77346554
C1         15.89597263     12.10708585      9.16903169     -5.95850174
C1          1.21291691    -16.87017594    -13.19973761     -6.15621607
C1          9.08096238    -15.94532476      0.69677072     -5.05578118
C1         11.67439325      9.20098093      8.21217868     -4.20112324
C1         -8.30698117      6.02618731      1.46991250     -5.27742463
C1         11.78594403    -10.66864573      0.10500819     -5.96886203
C1         13.46275862      1.86619533     -6.60904169     -6.22881891
C1         -4.57304589      6.27441529     -3.46910986     -5.65341569
C1          5.13358985     10.37200148     12.14851148     -5.42837082
C1         10.16485123     -1.73505368     -9.10531262     -4.90401052
C1         -8.86994526     13.16521338    -11.73243996     -5.92074998
C1          1.93215645     -1.81661976     11.30565343     -5.70369444
C1         -0.58393595     -1.47678144     -2.50473703     -6.12186640
C1         -4.22165582     -5.09215214     12.27898895     -5.41696166
C1         -0.40888642      2.49220771     13.82289264     -5.78398414
C1          7.28191766    -15.38877166      4.14648595     -5.38471413
C1         -4.17485267     -1.80404672     -1.00320576     -6.17018776
C1          6.66835315     -6.45890832    -18.26091811     -6.26149862
C1          8.65834459     -4.93130473     -4.08288016     -5.85913543
C1          0.06524496    -16.58264556     -4.00394949     -5.17670361
C1          7.34842718      3.48999333      5.64065148     -5.04719882
C1        -10.22951489      3.19795203     15.33054101     -6.00483809
C1          4.51033903     -9.59400861     15.49370930     -5.16560559
C1         18.10708504     -8.92841330    -11.56963778     -6.18705885
C1         12.62941314      6.76245546     -2.48997762     -5.02288937
C1        -21.13468188    -10.06315226     -8.65465746     -5.24863171
C1        -12.70662276      4.92605855      5.58538403     -5.11392273
C1         -5.63397378     -0.29388020    -10.70535796     -6.17717920
C1         -5.69802149      1.48868607      4.02364148     -5.11852447
C1         -5.44208073      0.63515005     11.21087354     -5.93607434
C1         -3.20181707     -6.26243220      2.52472141     -5.88161392
C1         -4.64666134    -12.62726788    -10.68392024     -5.38140926
C1          8.66215549     -5.01873754    -13.12183359     -5.07324436
C1         -0.39452303    -10.21399047      8.25800102     -5.86917341
C1         -2.86506215      2.47350518     13.21001010     -5.87575355
C1         12.96681579      2.32085390     -3.49728440     -4.57479391
C1         -3.98085245     -5.66711527     15.41191047     -6.09255265
C1          1.90950879    -14.46948233     -5.56244948     -4.72827664
C1         -3.67171275    -16.28084260     -9.12482830     -4.06011346
C1          0.71998544      5.37091856    -10.78874627     -5.48111314
C1         -9.90958420     -3.82715395     -3.41869548     -4.83945482
C1          1.98458429    -11.52666765      0.06287295     -5.70851612
C1        -13.05079750     -5.69236179     -1.51289287     -5.78624197
C1          4.44912307    -17.43298512      4.20999948     -6.12176096
C1         -0.35135470     -9.10201197     -3.10375180     -5.61850803
C1          1.34555034      0.00798756      8.15394161     -5.63105592
C1        -10.05078304    -13.48901954     -3.43529407     -5.61040930
C1          6.58233783      1.45610594     14.87547806     -4.14197078
C1         15.77101012     -1.64896895     -9.08478907     -6.02222531
C1          2.59263781    -15.36112700      5.72509890     -6.28219541
C1          3.14010524     -3.87970977     12.21235548     -5.06958948
C1         -2.88470503     -7.30867725     -1.58502649     -5.07608653
C1          8.74303046    -12.13922684      2.60701759     -5.80404916
C1        -11.91953917     11.70883347     -5.76733115     -5.85354438
C1          4.33842925      3.78717750    -12.27007290     -6.01690803
C1         -4.79847447    -11.07330977      3.56085693     -6.33742102
C1         -6.06114499     -9.09144940     -0.95164900     -5.98970193
C1         -3.80774760     -7.16558353    -12.27000148     -5.38502506
C1         11.12323639     -9.78398555    -12.61949145     -5.82441325
C1         -8.99093125    -11.66273526     -7.55037291     -5.93694313
C1         -0.45644973     -9.73500525    -16.69642768     -5.79249839
C1        -12.29914703     -3.27395582      2.51664018     -3.66823059
C1         31.02736597     -5.10145916      2.68548837     -4.51741535
C1          7.97787215      9.98351735     -6.01259883     -6.03579577
C1          6.52731226     12.42779205      4.96907847     -5.91146552
C1          8.42854166      1.92066955    -14.76551440     -6.44227272
C1         -4.18498039     17.95247254     -7.67782418     -5.95332017
C1         -0.78283242      7.25211328      1.60432702     -5.91890576
C1         -4.53140752     -6.61463375    -10.61705619     -4.85340796
C1          5.32910853      8.65095793    -10.60765394     -5.24738607
C1          1.21736256     -2.41445974      1.56959399     -6.33509329
C1          3.10722284     10.64343197     -7.59767821     -4.98200660
C1         -2.22310005      2.07982230     -8.16653322     -4.88825285
C1         -7.45483696     -8.70808638    -16.28678244     -6.13091837
C1         -4.48429847      2.51442842     16.32628447     -5.01747559
C1          5.07788488    -10.07430512     -2.44855819     -5.70274194
C1         -6.93074673      8.66618781    -10.22031717     -4.98995738
C1          6.94020656     -6.16228950      1.56916530     -5.51879801
C1          6.52001622    -14.27563086    -12.55982248     -5.08249904
C1         -7.88986772     10.01289431      3.05458589     -5.96928601
C1         -9.39414767      8.76848011     -5.19875316     -5.79788441
C1          5.39707280    -14.44403535      5.70994770     -6.13915392
C1          3.40597271     11.57827337     12.21162823     -5.09941789
C1          8.21807487      1.38200754      4.73551265     -6.30539680
C1          2.24835583     -9.15706679    -11.66183820     -4.86871153
C1         -5.82246128    -12.91448321     -1.48162488     -6.36475138
C1          1.95559926      9.26299460      5.05428562     -5.40380280
C1         -3.80053969      3.92560525    -10.78245422     -5.82696430
C1          5.54669822     -0.09296924      5.77346855     -4.40886376
C1         -8.67302041     -2.98627191    -11.63470097     -6.22126845
C1         10.63159140      7.74277221      2.63436241     -4.45512060
C1         -2.75501657     14.63716420     -3.57832377     -6.14467811
C1        -15.83112478      5.00259998      0.49637241     -5.73223276
C1         11.93666722     -4.41470740     -1.47879000     -5.84751829
C1        -10.07737101     -5.25194296     10.72338755     -6.00686154
C1          6.98608143      4.40426338      9.87345475     -5.84574108
C1          0.31065576    -16.35990585     -2.47643025     -5.28909098
C1         -1.23431207      5.79135855     -1.03597495     -4.62423046
C1         -1.14218152     -1.66554881     18.93641000     -5.37247912
C1         16.16776655      2.14119038     -5.42817851     -0.54680203
C1         15.85213942     -0.51345933     -3.49515331     -5.68617456
C1         10.35807853     -2.44446383      7.32516447     -6.10612643
C1          3.40088707     -3.44575337      6.26968518     -6.05358907
C1          2.06529447    -16.89195593     -8.08574563     -5.41664267
C1         -0.55191055      4.45412023      3.06412673     -6.03663702
C1         -9.86361518      9.93981437     11.18320684     -6.12183729
C1          2.32062497     -9.65161179      9.77150631     -5.27016924
C1         -3.26871212     10.18310052     -6.04724775     -5.52732004
C1         -7.69820678     -9.67551090     -6.57192622     -3.25737448
C1         -5.93996713     -7.18238067      2.60877706     -6.11105514
C1          3.40600916    -13.07306447    -14.14470617     -5.33145942
C1         -6.82184885     15.07544906     12.22220971     -5.85358044
C1         -5.21541391    -12.60003900     -8.08340701     -6.20137742
C1         -4.92316482     -3.34390879    -13.18973950     -5.00195232
C1         10.06372914    -10.11970639     -3.44963728     -3.97495637
C1         12.08081240     -5.49852009    -14.17326834     -4.81730237
C1          3.05088802      2.89458466     -4.04680556     -4.91648878
C1         -5.56916724    -16.84621243      0.00492580     -5.79836938
C1         -4.41717977     -9.55156545     11.73301874     -4.66694724
C1          0.04270076    -10.48137493     16.34453824     -6.17115544
C1          7.76994141    -15.10392864     -2.38973651     -5.78355188
C1         -1.58007230     -8.24348463    -16.67415298     -5.70643590
C1        -10.45794885      0.96236888     -6.61949323     -5.40166362
C1          1.11988476    -16.82944119      5.16004570     -5.89494124
C1         -2.91531106     -8.97432074     13.22796331     -6.23504834
C1          5.40562566     13.45812583     -5.14076626     -4.62933949
C1          2.00696207     12.28482641      1.58267048     -5.30255668
C1         -8.62172946     11.12197653    -10.20423173     -5.91444618
C1          0.08570021     -1.51953033     -5.07647848     -4.43603383
C1          3.67820385      0.60589749     16.93051736     -5.46396331
C1          3.81718030     -5.47618344    -18.27329881     -5.89743138
C1        -15.82380274     -6.18745753     -0.95480196     -6.23009780
C1        -10.19963826    -13.02320108      5.09234438     -5.33054540
C1          6.47815119      2.35599065      0.64018091     -4.88914137
C1          1.10833981     -3.90308951     -2.49020347     -6.35583231
C1          2.15490180     10.11763176      9.22475207     -0.97472980
C1         12.56993796     -6.41423363    -10.63646893     -5.60369858
C1          7.39258369    -15.94664133     10.84199034     -5.01734674
C1          9.06611355      4.39701117      9.80835562     -6.07045441
C1        -13.08118105     -8.63272405      0.54540397     -5.81078354
C1         10.57910127      2.88365418      8.28654549     -5.71825956
C1          8.89929099      0.45618008      2.47286578     -5.72791428
C1        -13.31419538     -8.11986830     -6.08629909     -5.14243520
C1          5.63786887      4.72166529     -3.49028853     -4.09257898
C1         -4.62800785      8.06462771     -0.03842601     -5.60200735
C1         -6.97198997    -15.36087294     22.56567949     -4.27761075
C1         -5.53430746      7.38006978     -5.10982509     -5.72295955
C1          7.01759307     -0.08840306     13.85085682     -4.90605521
C1          7.18894184    -15.17523844    -12.53342793     -5.09544104
C1         -1.28081120      6.87871750     -4.48331640     -6.00873537
C1         -0.16588113      0.47127566    -12.19119079     -5.91375901
C1        -10.83105446      0.16801297      6.51635538     -5.92474829
C1          7.61503994     -8.28868466    -16.70427791     -6.07945893
C1         12.04595839      8.22279293      4.13923399     -6.65563260
C1         -9.68128263      1.53187811      3.07634081     -6.29692823
C1        -15.92360180     -4.61759552     -5.06559812     -6.14060019
C1         -3.53948109      2.97128246      5.59894658     -5.81014789
C1         -8.89662092      6.95079514     -4.13586982     -5.77572037
C1         -3.33282617     -3.92202755     -7.58636727     -6.24630826
C1          9.76745186    -18.48372955    -10.00147881     -6.07382408
C1         26.00337906     16.83844395      7.22893659     -5.08086486
C1         14.20899981     -3.49371948     -5.92559432     -5.37017678
C1         -6.40116855     -5.78053496      0.05186618     -4.35362126
C1          7.88321730     -7.35564147     -2.55363230     -4.30008952
C1         14.24933057      1.31229927     -8.14310017     -5.79743446
C1          1.11141446     -7.63238075     -2.46730893     -5.75905750
C1          8.46949806      2.00087464     -0.01303103     -5.99715416
C1          6.42889203     -2.03563679     -7.58842100     -4.62239378
C1         -0.73785453      6.88058729     11.34725447     -4.74761811
C1         -2.18614504    -15.47568188     11.72513617     -6.30095613
C1        -10.75195318     -1.38009246     -4.12532567     -5.86013027
C1         -8.13259014     -0.33754189     -0.06544454     -6.18636706
C1         -0.37142176     -5.34455435     13.90665955     -5.82819612
C1         -2.43075897     -3.44303045    -29.58322618     -6.09594661
C1          4.48738203    -12.73994177    -14.09146696     -4.92746766
C1         -6.24067328     -4.78644293     10.73193714     -5.68934391
C1        -12.27601358     -0.26819150     -0.96159486     -5.69990943
C1        -11.79234830      3.17005963     -4.17665250     -5.42118341
C1          1.16545121    -10.27994003      1.55168183     -5.91435314
C1         -7.48671873    -13.51088264     -5.04295020     -5.75636590
C1         -3.60433415     -8.91544959     12.32519931     -5.94624664
C1         -9.40227121      3.55879112     -0.94603628     -4.86190601
C1         15.56059516      5.25060483     -5.01116331     -6.24118686
C1          6.27598421    -10.93959935      4.15842783     -5.83065126
C1         -4.75823875    -16.97760657      6.09015353     -1.40009557
C1        -15.12560982     -2.24682014     -1.01680611     -6.13340307
C1          0.78767742     -5.72937246      2.55446533     -5.89837763
C1          3.12480129      4.70307089    -18.84873949     -6.02751806
C1          4.32801139     11.67346478      8.18167153     -5.74148903
C1          7.79599929    -10.31841521    -11.58233185     -6.04867549
C1         14.73955718      2.82497828     -3.44611243     -5.60354746
C1         13.65923882    -11.56464707      4.08855996     -5.49360060
C1          8.15147481      7.75216573      4.06704463     -6.27341161
C1         -4.23665255      3.09854996     17.30987963     -6.03545982
C1        -12.81871298    -10.65005346     -0.01824448     -5.83745935
C1          3.03440608     -3.70318256      1.55920539     -4.84260215
C1        -12.76490111     -7.78483434     -9.17815202     -5.93406463
C1         -2.53549807     10.76556328      7.22345169     -5.01811704
C1        -10.28538756     -4.69728174      0.54110399     -5.55772318
C1         -8.06166657      2.25103847     15.76676676     -5.98033660
C1          8.00717848     13.45993619     -6.70158019     -5.03315596
C1          3.30061839     13.16876847      8.14208941     -6.11157981
C1          1.81730723     -3.95008524    -16.30924831     -3.93532860
C1        -11.89674753      5.47962099      0.51786899     -6.22066530
C1         -7.15300904     -1.52762842     -4.11681679     -6.33601397
C1         14.28690630     -1.62394869     -2.52002914     -5.50477509
C1         10.46433757      8.26879017     10.67480454     -5.15434969
C1          5.34944122     -6.16459111     -0.96809235     -5.88766813
C1         -4.80406945     -0.94557783    -15.80568388     -5.78688146
C1          0.13112363     -2.82483424     -4.11326123     -5.59775176
C1          7.15705656      4.75799357      2.51104076     -5.35050249
C1         13.31132125    -10.86993542      8.01346497     -0.39005453
C1          7.35682112      2.31721930     -9.14577412     -4.48413824
C1         -4.29627281     29.11552639     -8.27904603     -4.17021543
C1         -5.51525664      6.31372313     -8.61944080     -4.19693929
C1         -3.36026134     -2.46778419     -2.50602101     -5.81556724
C1         -8.39864018    -12.50113432     10.76040732     -5.36476846
C1         -5.13836645    -17.94403083      4.08163195     -5.86660269
C1         -0.46828066     17.05377393     -6.07086409     -6.10703337
C1          4.95981126     -8.23356604     -6.01888186     -4.78884461
C1          6.49942098    -10.03993047      0.08825871     -6.83699036
C1         -4.85698275     -3.90478175    -15.79510597     -5.82807878
C1         -7.82576960      9.91750805     -2.65801946     -5.78930205
C1          7.03640647    -14.52600926    -10.06359709     -5.37914838
C1        -10.08596933     -7.25378155     -7.66638186     -5.17534321
C1         10.15366199      9.10788384      2.15645802     -5.42729921
C1         -3.47053322    -13.77328586      6.61477201     -5.13134705
C1        -10.06138965      2.60267178      7.16159753     -6.03530831
C1         -1.90953613    -14.95145768      0.08652359     -5.95308963
C1          7.08668061      8.85871752      8.08567156     -4.16525025
C1        -11.26193334      6.47930179      4.00947476     -4.60515435
C1         -2.93773343    -13.85378517     -4.96170050     -6.21360320
C1          7.03703926      4.85964253      4.64517834     -4.40467181
C1          0.76717342      8.38743946      0.62641582     -5.88184700
C1         -9.25084027     -6.63082425     -9.18549725     -5.60365052
C1         -3.69129855    -10.15528531     -9.72291090     -1.23457827
C1         -0.33827555     -2.50995165    -15.79884194     -5.16462076
C1         -4.11941210     -6.23277050      3.18880206     -4.28868407
C1        -17.14043770     -0.68149422      3.05163804     -6.02860006
C1          5.52168755     -8.60021087     -3.45924435     -4.52125529
C1        -17.28688786     -0.18444729     -0.02787665     -6.17763215
C1          7.44060446    -16.05003309      5.14427536     -5.34808620
C1          5.83940945     -5.79300716      1.62143531     -4.54935399
C1          0.82656245     -6.27874482      9.11981290     -5.16415593
C1         11.22088784      7.74621431      9.10928807     -5.72646621
C1         -1.71507581    -11.04093911     10.69704314     -4.10598444
C1         10.76291034      9.10417822     -5.95301995     -3.61996981
C1          6.30165700      3.78256569     -9.19112105     -5.82700732
C1          9.84417555    -10.61239333     -0.90262659     -6.40772890
C1         -0.77848531    -16.03990882     -8.15743571     -5.15161849
C1         -4.25634833      0.51092908     -1.88060950     -5.75200703
C1          9.58269558     -6.71066571      3.24879437     -5.05778233
C1        -11.25226885     -3.31736265    -10.74643980     -5.18063994
C1          4.13194418    -10.54728422      2.53312773     -5.89415298
C1         -6.45833954      5.07066753    -12.56183191     -3.30467096
C1          7.99009607     -4.88996913      6.29805663     -5.75417103
C1         -6.39246684     -0.95371509    -14.77770280     -4.27587078
C1          4.04108710     -8.26836566    -13.16198290     -6.44663696
C1          7.98624622     -9.68849153     13.37310068     -4.09492251
C1          9.06196795    -14.23817515    -10.63320159     -5.70820790
C1         -8.22045716     10.84791586      7.18989586     -4.64035779
C1          3.39117941      9.80048451      6.61882705     -6.12737931
C1        -14.28396247      6.16630796      8.70431514     -4.99621849
C1         -0.35069925     -7.22774942     11.66915683     -5.67944452
C1         -7.65179634      0.00652208     -1.02011843     -5.49571354
C1         -5.14156416     -7.11693728     13.24203070     -6.12568124
C1          5.15571137     -3.89022043     15.40484479     -3.96377220
C1         -9.31472656     13.54565662    -10.75863640     -6.04572457
C1         -8.39447796     -0.51594437      4.04143029     -4.76802792
C1          6.04418174     -6.38290046      8.20332853     -5.48960542
C1          8.78911864     -6.13686968      2.60553300     -5.71159869
C1          1.74926515     11.98700039     -9.18102884     -6.32673045
C1          3.21430471      6.55917689      8.20052082     -6.35988160
C1          3.73435578     -7.22627861     -0.00099725     -5.38415143
C1          8.55072244      6.22760914     12.27166159     -4.92898232
C1          0.59420178     -2.32537939     18.93481511     -5.80362328
C1          2.31823601     -4.76296571     13.12419345     -5.28835246
C1          0.35124587     11.61912983     -7.61328424     -5.98184006
C1        -12.77752545     -9.57424195     -3.60154981     -5.87124205
C1         -1.49292396     10.40946639      7.16560036     -6.20780786
C1        -16.41210956     -3.13382791      4.95403330     -5.78415830
C1        -15.35930007      6.43267852     -2.63134164     -6.10802491
C1         -4.08012752      5.94575412    -10.15306899     -6.16643009
C1         -9.98339403      8.46408908      1.42164602     -6.24109180
C1        -14.22760907      0.80767365     28.00637071     -5.74008143
C1        -10.32991877    -14.39736189     -5.09027453     -6.02089127
C1        -10.05159488     -6.79588764      5.66652963     -4.92738973
C1          5.14624363     -0.91075347     15.47158100     -5.79862669
C1         -5.52520788      2.23184770     16.31689117     -6.30503091
C1          5.89206466     14.91085736      3.05272237     -5.38187547
C1         -6.62420320     10.72985434      4.06537427     -5.47658595
C1          3.72568254     24.78912452     -1.61790054     -5.46977403
C1         -9.53006713     -4.82982576    -13.24264820     -3.68386343
C1        -10.42376880      8.77113289     -6.60513010     -4.75373110
C1        -10.61595030     -5.58358061     11.63132344     -6.18284463
C1         -7.38183041     -5.65893085     -8.60169966     -5.99270831
C1         -3.42403310     -2.77599715     10.74183406     -5.70860515
C1         -4.84788567     -5.05654670     11.31030071     -6.04976131
C1          0.90690672     -3.37281873     -3.42591183     -5.99668025
C1         -1.29911364     -3.41313814    -18.84617851     -2.79042913
C1         -1.73965091    -17.77470701     -3.95423447     -5.44475603
C1         -3.14758994     -3.38837785     -3.07042206     -5.78469882
C1         -0.72106594     13.10973955     -7.61819535     -5.09820058
C1         13.78344913     -2.04881522     -8.58514724     -4.84661348
C1         -1.83810776      5.42182939      5.62141836     -5.42340952
C1          7.66423432      4.48849172      1.59197338     -5.16454696
C1         -5.26527727     -3.61969957     12.28161436     -6.08198897
C1         15.10335889      6.63937909     -4.09690418     -3.88869397
C1         -4.07317709    -11.60482298     13.30527771     -6.04908668
C1          6.12583673      1.35325606    -10.03223542     -6.12638935
C1          1.65722554     -3.97863254      6.28466032     -6.22316135
C1         -2.32993350      3.85194160      6.62908960     -5.91946799
C1          0.00638078     -8.22996270    -10.70731575     -5.33513737
C1          7.67521649    -11.15830143      6.26332612     -2.00653824
C1        -11.29164554      4.54886926     -1.63682345     -4.86271289
C1        -10.28552210     -7.54974087      7.51408690     -4.59332335
C1         -4.22299063      3.01553074     13.85957822     -5.16477126
C1         -3.62121306      7.52165725     10.73976265     -5.87991122
C1        -13.90290356      1.65285023      5.65554780     -3.80333857
C1          8.71529105      2.82450775     -7.49640495     -4.74287452
C1          6.12500627    -16.86934028      9.92131693     -5.79168121
C1          1.46218142    -15.86465013     12.39281876     -5.70504668
C1          3.55658281      9.28337892      9.67323079     -6.35326519
C1         -8.76725910     14.74768065     -4.20701806     -6.13743318
C1        -13.73987552      4.58694633     -5.69189222     -4.21233315
C1        -12.42807073     10.25235690     -6.18095369     -5.65241828
C1          0.21048586      5.09771481     16.40740158     -6.35913204
C1         -9.07144091      7.75714277    -23.99837691     -5.18148740
C1         -8.79610719     -1.38445492     17.27621386     -6.36943804
C1          9.34542567      6.17990582    -10.70994157     -6.14703362
C1         17.29374624     -0.20350714     -4.95725156     -5.97841510
C1          4.96231338    -16.03962309     -2.50283656     -6.08014460
C1         -9.26054546    -13.02070061      6.66318558     -5.52819890
C1         -5.50195037    -13.54241262    -13.18204466     -6.74004781
C1          9.26672251     -4.01610072      7.28107967     -5.47396732
C1          5.71513944     -2.73979439     16.33794418     -4.81483779
C1         14.39200535      8.01793591     -6.01358875     -5.29454949
C1         -4.03671768      9.25028758     -2.56348040     -3.48396135
C1        -12.44169136     10.20105860     -2.51215755     -1.41217488
C1          6.17466344     11.02833721     -0.98630494     -5.96547092
C1         -2.37949655     -7.57649009      6.64921949     -4.65099484
C1          3.03771130      1.72333675    -18.87908346     -4.83654527
C1         -1.42715935      2.16006480      8.15010108     -5.14582082
C1         10.13866991      7.35225769      5.65077227     -5.88400910
C1         -8.51198544    -17.30163455      1.61272491     -6.20822690
C1         13.60044100      3.21568900     -3.50808998     -4.01909439
C1         -7.28977615     -6.25468709     -7.58126062     -5.62630593
C1         11.32468959     10.62380174      0.02216757     -6.32595806
C1         11.24283472     11.01468686      1.60111047     -4.43530058
C1         15.92760547      4.26288471     -9.02001858     -6.04318164
C1         11.58731707      7.27350801      4.61157343     -2.40512849
C1          2.49014844     -0.11414569    -19.81225402     -5.95413053
C1         -7.84781035     16.50780220     -6.09588342     -5.95780979
C1          8.34855406     11.60852860     11.23942328     -5.75277599
C1          7.25295111      2.84666392    -15.69567159     -6.04951665
C1         -8.27172533      4.83427181     -7.68973130     -5.30615554
C1          2.14412276    -15.02411117      6.66372256     -6.20809389
C1          9.57026536     -2.97067631      6.73086999     -5.80804092
C1         10.06979585      3.78336958    -10.13111494     -5.52406185
C1          5.92548737     -6.46383644    -12.18394511     -5.68723266
C1          2.80243496      0.74751798    -20.36422062     -5.93351058
C1         -1.80402934      2.44688908     -9.13551735     -5.17523978
C1          6.57888784     -7.19057950     -0.03561718     -3.79374686
C1         -0.33105771     -4.28779671     -6.58355432     -6.03688419
C1          1.13443751     -4.25764744      7.19305638     -6.01025621
C1         -9.78866675      4.59282883     -2.62189160     -4.73730539
C1         15.81292730     -1.75834863     -6.90341801     -6.38993533
C1          2.42508642     -0.42581755      4.66917412     -5.33330636
C1          9.15065603     -8.29483586    -14.17913553     -6.10533851
C1        -11.69277749      4.88397410     -7.61757856     -5.03010412
C1         -3.02587769    -14.46063431    -11.52782190     -5.50665170
C1          7.95799388      0.39392865    -11.63041961     -5.47090222
C1         -3.56434434     10.76483716      5.66710575     -5.40369606
C1         -1.40360514     -3.92175427     -6.63480270     -6.13230372
C1          3.59784719     -0.43342039    -19.80752814     -6.15686332
C1        -17.06972810      7.01841063      2.97051633     -5.97075283
C1          2.82293451      3.75268246    -18.33135913     -6.22956646
[truncated: 5,470,338 more chars]
