# Supplementary material for: A One-Component Patchy-Particle Icosahedral Quasicrystal
Source: ACS Nano. 2025 Apr 1;19(14):13714–22. doi: 10.1021/acsnano.4c14885 (PMC12004934; doi:10.1021/acsnano.4c14885)
Supplement: Supplementary file 2 — nn4c14885_si_002.zip [file nn4c14885_si_002.zip › coords-10P-s0.3T.xyz]

       98951
Lattice="***** 0.00 0.00 0.00***** 0.00 0.00 0.00*****" Properties=species:S:1:pos:R:3 Time=     1.
C1          0.58780486      9.96048746    -12.69012159     -6.45100458
C1         -1.76089870      5.51730117      0.03596754     -5.41512693
C1          4.85216215     10.24919093      0.57620948     -4.85312973
C1         -0.58537847    -17.76720094     -1.03196472     -6.13048488
C1          2.75849308      8.39473899      9.66271877     -5.93041371
C1          4.61875220      1.43627679      0.07384844     -5.75077287
C1         -9.72103995     -6.20982149      4.74453220     -5.94783164
C1          5.86622291      3.56199075     -6.60159855     -6.27257581
C1         -3.32563137     -2.45686780     -4.51322698     -5.25437546
C1         -6.00493039    -14.90320217     -6.01228986     -5.26110858
C1          6.13944918      7.50764046      6.60340869     -6.05961275
C1        -12.04059574      2.07532142      0.09441459     -5.96245344
C1          6.98217579     -5.77598265      2.40079447     -3.74931389
C1         19.14502135    -10.02150292    -18.56588112     -4.56532657
C1         -6.93066513     -8.61471266     -2.48222337     -3.70226691
C1          3.26713907      0.66806968    -11.70963990     -6.16952976
C1          9.39573076    -10.60457672     -1.64695791     -6.15133397
C1          9.51793160     -3.91683183      0.55033603     -5.65141369
C1         -3.40180427    -22.79866749     13.87626298     -3.85801179
C1          1.33534378     -8.77018449      8.17004720     -6.32314043
C1         -2.13122457     -3.23276476      1.55818401     -3.98164264
C1         -6.13111380     -3.31242136     -0.93997632     -3.34684532
C1         -3.23553228     -7.75834655    -13.21829702     -5.98124929
C1          8.79515018      2.17550043     -7.61177738     -5.26129173
C1          7.13315437     -1.81769903    -11.66276451     -5.04258131
C1         -0.01884899     12.01599170     -9.06492109     -5.03154055
C1          0.70588668      7.76988023     13.88081855     -4.74372226
C1         -6.56279610     -9.08037222      0.68517977     -6.39499183
C1         -1.38068149      6.91595788    -11.65268863     -5.82829737
C1          0.00482383      9.09343397     -3.41375254     -4.33581567
C1         -3.13042574      7.88289883     -7.60813089     -5.92466633
C1         -6.59956303     -4.86193240     10.78218231     -6.21809320
C1          5.54587368     -9.70414318     -0.00397623     -5.61955472
C1         -9.45951333     -2.78605996     10.79235479     -6.28066816
C1         -2.88493450      9.88103867      9.16431044     -5.55998533
C1          2.32784859     -7.23559596     -6.64027762     -5.95374110
C1         -6.15907728      8.58778723      8.27180453     -4.33057531
C1          5.86709478     13.28133227     -0.89829705     -5.82111080
C1          6.60622073      8.96913633     -5.06034366     -6.10324259
C1         -6.46384307      2.52411713     -5.05085154     -4.24598269
C1          1.98793883    -12.94148002      0.69273632     -4.40669268
C1          2.65788438     -6.41802733     12.29221989     -6.23735304
C1          8.00091133      8.41626427     -1.03618799     -5.53567714
C1         13.33422194     -0.03484560      8.16013573     -5.21081518
C1         -8.91856046     -0.85839575      9.86629672     -5.82377569
C1         -7.41047876    -15.13889078     20.62572577     -4.34780564
C1         -5.69968501     10.83520370      0.03167123     -6.28376549
C1          3.12481898     -6.63589827    -10.73453229     -4.31255689
C1         -1.08975309    -12.55184360     -1.93435529     -4.83010383
C1         -4.75381202     -1.79346161    -10.68272339     -5.32170844
C1          3.11311672    -12.59835992      0.62516672     -4.33983759
C1         10.57037893      5.50684565     -5.07879813     -4.52526969
C1          4.17011432    -17.50523238      8.17469214     -5.77009103
C1         11.57852880      5.41683652     -0.96259285     -4.32157193
C1          0.41749498      9.28861534     -8.13010097     -4.77398737
C1         -2.52678519    -15.01975462     -0.35393756     -4.38120449
C1         16.81580169    -10.53788890    -20.96768392     -6.41103209
C1          1.04754958     -0.39163342      5.59435611     -5.78558389
C1         -8.05352708      0.59601782     -5.92911801     -4.78649077
C1          0.76116917    -18.03320997      7.19746723     -6.23439908
C1        -20.28822647     -0.93668149     -8.44208427     -5.63321267
C1          3.65035030    -11.22022373     12.92487849     -5.03046866
C1          2.84750101      8.08651326      0.02829911     -6.19763928
C1         -5.69656825     19.18250188     21.68754772     -5.55470106
C1          7.08757635     -5.87776369     11.71251345     -4.21670398
C1         -9.72717500      0.02307684     -2.40811555     -5.61637616
C1          1.59870541    -17.50323308      8.80515016     -5.01380513
C1          9.59894383     -2.13042768      9.76390495     -5.21151195
C1          7.11002826     -0.32974364     -4.12277008     -5.29651238
C1         11.18923952      9.32320783     -5.14031345     -6.30987786
C1         -5.44653717    -16.47926066      0.60331122     -3.74070132
C1         -2.84081836     -2.81584552      2.23914388     -5.79697185
C1         -1.44446512     -2.32250238     -7.58773746     -5.35849927
C1        -12.30757381     -0.32451469      3.15525001     -6.00346225
C1         -1.52569966     15.73889241      2.54131072     -5.70749929
C1          6.12756341      3.32682808      3.02480414     -4.66921578
C1          4.31707972      3.48359966      1.57914851     -4.79861728
C1         -2.03466985     10.51980011     10.65359463     -5.57048521
C1          5.91417013     -0.99077982      0.77152105     -1.80066960
C1          5.34781780     13.02066648     -7.57445830     -6.25789056
C1         -3.70588036    -10.53404822     12.83276128     -5.56728747
C1         -7.94263053     -3.88254104     -4.37965708     -6.10988340
C1          1.88702741     -3.97784578     10.77472337     -6.19073817
C1         -2.41776123    -26.17255215    -15.79025670     -5.88334300
C1          3.53352613    -17.51389745      5.64996945     -4.62031113
C1         -0.73140565     -9.12062346      4.11109576     -3.84464263
C1         12.32960317     -1.86667464     -5.17288498     -5.64770382
C1          1.29722631      6.97034331    -10.12456056     -5.89999336
C1         -8.94148789      8.99321137    -28.06903961     -5.35498286
C1          3.92411785      0.45502355     14.81994370     -5.90661339
C1         -2.29337166      6.93776318     -0.80925376     -5.86374413
C1         -8.68550785      4.45816053      3.17248549     -3.65986017
C1         -5.46318923    -10.48195982     -8.58069565     -6.02486916
C1          1.15410069      0.23431608     -0.98917887     -5.83251518
C1         -6.43678038     13.21558684      0.76453087     -5.19134888
C1          0.18416717     -5.66951815    -10.74763601     -5.74769112
C1          1.60887884     -9.50519489     -0.28133806     -4.80496245
C1         -1.10097581     10.54099851     -9.02649677     -5.04723107
C1          0.27752970    -10.45054799    -10.73137964     -4.60400044
C1          3.84612773     -3.90597369      4.06915338     -5.78951085
C1         -2.53524594     -9.63652661      6.31140233     -6.01105721
C1         -7.78650721     -0.35185820     -7.53038360     -3.19285273
C1         -4.31640505    -10.56385529     13.79651708     -6.18137325
C1         13.29662807      3.04475117      4.66742697     -4.00259036
C1         11.23693581      9.17493831      0.63788005     -4.87911060
C1         -3.34692891     11.38060510     -0.90705713     -5.73547439
C1          0.91576566      3.08994060    -14.10427857     -3.97910796
C1         -3.69962405      7.47939699      4.13964136     -6.39669941
C1          7.44725670     -6.06689626     -3.57108537     -6.10881955
C1         -5.55212154    -17.82553824      1.62250988     -4.56274328
C1          2.38068868     -5.50860598     13.87100588     -5.04335780
C1          6.06598706     -6.75423450      2.36076626     -1.16320097
C1         -3.32600919      5.43252438      2.60498019     -5.64086995
C1          0.81978234     -4.28863385     10.84129213     -4.92855327
C1          6.96980964      7.32820208     -2.38761669     -1.82254608
C1         -9.31902055      1.24414228    -23.94861109     -4.10388108
C1          4.15574299     -1.82195151     -1.01288311     -4.28344582
C1         12.56832693     -5.41718234      3.06912127     -5.09937603
C1          6.27340560     -5.23079247     12.22527166     -4.13638777
C1          1.68843756     -1.16725099     -3.46621871     -6.51407201
C1         -4.65198562     -8.20292802    -12.60106279     -5.14506747
C1         -9.97657172      3.62714839     -8.51789424     -5.13956423
C1          4.13544066     -9.64512076      8.27854203     -6.05949049
C1         -3.49803467     -9.62102712      5.64422604     -6.09434074
C1         -5.40676469      0.19534527      9.82536200     -6.11033528
C1          2.05297365      5.63266856     -4.99923925     -5.96318664
C1         -1.89834045      2.54096340     16.42492510     -5.76511407
C1          1.96816957     -8.10050493    -10.79004349     -6.06075249
C1         16.88558508     -3.40031926      4.02828042     -5.49388555
C1          7.48586653     -2.42745421      0.02675969     -6.81614684
C1          3.61172503    -11.14224273     -7.66233281     -5.93002541
C1         -8.67372956     -8.09816780      6.66479932     -5.31498946
C1         -6.73652824     -7.75539521      1.61568900     -5.31417077
C1         -5.08464678     -3.63756204      8.26514306     -5.31065359
C1          8.64043563     12.26933605     -0.93290738     -5.99893507
C1         -8.36096092    -10.14946327      7.31555692     -4.95674455
C1          8.93140005     -8.42646230      3.16091235     -5.50325863
C1         -2.88740722    -12.34158763     -3.48827619     -6.04257826
C1        -11.54446322      3.60779997      3.30613152     -5.90246498
C1         10.87295394      6.56108472     -9.20618549     -5.69587512
C1          7.12575642     10.88260915     -2.47764639     -5.17451122
C1          1.03965569      6.04902470    -10.75325940     -5.59359004
C1          3.51832192     -4.82556312      5.67573014     -5.20548926
C1        -11.08391976      9.95671518     -4.98529730     -5.97634831
C1          9.71581129     -4.89878491     -6.71249269     -5.80578012
C1        -10.18543288     -4.44496470     -3.31015521     -3.46686527
C1          5.66226149      1.14262241     -3.51910476     -5.59194003
C1          6.56713265     10.78748948      4.13262351     -5.07553050
C1          5.71729273      4.13591363      0.07305200     -6.06787252
C1         -0.69188165      3.08680157    -11.68127151     -6.09055674
C1         11.21374539     -0.44342897     -5.13902945     -4.24648538
C1          2.81093325      2.13820068     -9.07650532     -6.01321809
C1         -2.74861070      6.50129922     10.78496867     -5.48492042
C1         -1.42496051      9.82432393      1.07163115     -3.83728590
C1         -1.63321540      2.94465869      8.28544345     -4.82618504
C1          7.85314741     -1.52561004      9.75078518     -6.84307267
C1          1.06254668      9.28753297      5.71184010     -5.10010853
C1         -4.32072452    -16.51486440     -1.01954467     -2.95352739
C1          7.87221220     -3.89056570     -2.53415836     -4.35613894
C1          9.85215393      5.39838439     -7.62947163     -5.76718822
C1          3.83006249      6.83994873      9.74721122     -4.37367385
C1          4.29112951     -2.46739181     -7.58274756     -4.81854682
C1          2.42908941      1.16029100     -4.15526376     -5.52553318
C1          3.23247884     13.33586616     -8.20800354     -4.97985803
C1          3.72324923    -10.59073263      6.24166414     -3.66712315
C1          0.73386693     -4.15705002    -13.34739073     -4.23690510
C1         -9.37236086     -1.76825475     -9.07282685     -6.28332823
C1         11.50383938     -8.41999660     -1.12622924     -4.65450410
C1         -1.71162022     -7.17368962      0.15334746     -4.99224802
C1         -0.67796602    -14.42453795     -6.10332093     -4.32160168
C1         -3.11320540      1.15365039     -4.06128677     -4.32003298
C1         -2.64670222    -14.40484096     -8.69401014     -4.74019145
C1         -0.35605397    -10.42924796     -7.45670155     -2.24831834
C1         -9.25242809    -12.61580681     -3.37299369     -5.70785710
C1         -4.15160263      1.10289321      3.28920265     -5.99399367
C1          4.03215865    -12.53307396     -0.94531063     -5.67167448
C1         -0.73369937     -7.26526676      9.77254607     -5.03925468
C1         -9.46974893      2.09970097     -4.06118720     -6.24202297
C1         -4.16563793    -14.45788572     -6.00029262     -5.03316379
C1          9.74668903     -0.06285919     -0.99501274     -5.88700621
C1         -5.99394415    -32.85447313      1.50080759     -4.56377412
C1          1.48926681      7.50582210    -13.25716002     -5.40023901
C1         10.30923744      1.50325213      2.10721073     -6.30434882
C1         10.68713743    -23.43747706      6.59757006     -5.75858826
C1         -3.48252120     -2.66150725    -11.73077323     -6.41149207
C1         10.76633305      0.05955725     -0.33418112     -5.95808640
C1          8.06818293     -2.40930608     13.86186186     -5.81900757
C1         11.02641832     -5.83584946     -4.13946826     -4.83438124
C1          7.83959724      8.76027404      8.83537580     -3.28095175
C1         -4.49504077      2.09114950      8.30222018     -5.98014017
C1         -3.57975423     -8.12343647      9.78647723     -6.05548190
C1         -5.56634528     -6.30101154      7.24790283     -5.96526381
C1          3.47974198      3.06345249     -9.16007155     -6.21656203
C1          0.12827925     -9.04392246    -10.07796027     -4.07795630
C1         13.80314045     -0.37737319      2.19977122     -6.40073850
C1         -9.83245109      2.97852950     -2.49234484     -6.23167001
C1         -3.93770315    -16.84256438     -3.54110885     -4.91274068
C1         -0.33651850      2.19546898    -11.11337275     -5.95680426
C1          8.75274974     -8.16681438     -1.05168091     -5.88971666
C1          6.21426179     -3.26047681     -6.00233832     -4.61263198
C1          9.66569781     -6.63012892    -10.26218836     -5.70734853
C1         -5.40825205     -0.94487582      4.13661165     -5.99745862
C1          5.66697691      4.10848556     14.78327029     -5.86839407
C1          6.37430225     11.68593175      9.23032267     -5.95424484
C1         -0.53265891      7.37303608      4.75228583     -5.13155357
C1         -0.34711341     -3.87282871    -13.27455088     -6.43852377
C1          6.97981930      7.56087382    -11.10662923     -5.99987481
C1         -6.00395887     -0.84374059     -7.52158700     -4.69381277
C1          6.26579329     -4.47008032      3.16209983     -6.26871502
C1          1.19276277    -13.55595301      2.50479554     -5.93422925
C1          3.45970757     10.89216173     -9.18795549     -5.49641274
C1         -9.68141552      5.63312414     -0.87724644     -5.48781476
C1         12.83301968      6.35705508      1.59874269     -6.28584323
C1         -9.40121378     -1.17018030      5.28678588     -0.58834539
C1         10.26283823    -13.09234582     -0.15289547     -5.97539521
C1          7.45141744      3.60175780     -9.17823059     -5.80886344
C1          9.67121277      3.30270491      3.04254751     -6.16760546
C1          5.54952234      2.61493880      9.80026470     -4.06692030
C1         -5.37224224      5.03635909      0.65934289     -6.30386035
C1          7.11117190      7.55437749      1.59862758     -6.28854205
C1          3.66856239     12.34493225     -4.12372109     -5.28534942
C1          1.05344396    -14.56508577      9.71457503     -5.22519043
C1         -3.00599829     -3.32701097      8.87732223     -3.69929209
C1          9.77368666    -14.54110157     -1.07483103     -5.69953522
C1          7.25630879      1.49120064      3.72096961     -4.32977044
C1        -12.83681543     -3.18385242     -1.48196327     -5.35118699
C1          6.91063987     -0.95016901      8.11964926     -4.36831866
C1          7.33317983     -4.93327980     12.25705447     -5.39975936
C1          8.49587845      9.32483626      8.10507668     -4.03955158
C1        -11.06239490      8.15515503      0.66545902     -3.11408234
C1         -7.47486815    -15.00242280      2.20383821     -4.90547706
C1        -22.90730183    -13.42239603     -6.49095629     -5.87851996
C1          7.49479533    -13.20930017      5.67868243     -6.13112306
C1          3.00414421     -9.57115257    -14.25398564     -6.40780561
C1         13.54062321      0.16524859     -6.15363040     -6.38027658
C1          4.20849677      1.06642252      8.10581203     -4.99401766
C1        -14.14104118      6.54677809      1.64504122     -5.27205752
C1         -0.50026466    -18.86124314     -0.94591913     -5.33736867
C1          8.81300486     -3.36656548      8.12961831     -5.28535159
C1        -12.92350748     -6.31741993     -8.49214253     -5.95394642
C1          9.46804531     -8.81345938      4.08145918     -5.37108236
C1         -3.12678253     10.71285524      1.68550627     -5.74450946
C1          1.74464920      8.39287239      0.00224666     -5.75826813
C1          1.03221055     -6.41228861     11.30462337     -4.59986575
C1          4.40243944     -6.96214068     12.34394898     -5.32388330
C1          8.30260190     -3.02567224      7.18681262     -5.68732065
C1          3.68485543      9.96383432    -10.73675469     -5.29175051
C1          5.51279784     -0.29724632     -5.14746405     -5.49930697
C1         -8.98012263      6.93274129      9.90460588     -5.79965274
C1         -3.19380280     -2.18424489     12.34641689     -2.94737915
C1          5.83864032      8.43945178      8.19412747     -3.68822767
C1         -5.91389959      5.59273811     11.19001488     -0.79967964
C1         -3.54667990     -6.31490355      9.76387522     -5.93863552
C1          2.89357297    -10.57593584     11.22923196     -5.83800228
C1          2.37013240      3.60253795     11.68841703     -4.83019354
C1          8.37960111      8.38401729      4.09413382     -6.38547292
C1         -2.79620596     10.56565006    -10.02058641     -5.44934474
C1         -9.05885515      7.89314506     24.04716907     -5.02548031
C1         10.77454930      2.85853784     12.35836986     -6.28111448
C1          3.65141993      5.61618859     16.42202502     -6.57786440
C1          6.04969493     10.44781189     -2.43043901     -4.90709602
C1          1.52602343      8.96657474     -6.01088698     -6.27716217
C1          0.47707287     -8.13158389     -2.59564266     -5.84106965
C1          1.89801131     -0.91970883      1.59448037     -4.55922249
C1         -7.89061914      5.09050151     -0.89092121     -4.31986601
C1          2.41111492     -4.21507806      4.63869829     -6.28257119
C1         -5.09093957    -12.60988685     -1.01327494     -6.09971917
C1        -10.27872100      1.46245375      9.31876126     -5.50867969
C1         -6.94233582      8.11764765     -5.89952810     -6.01071810
C1         -1.89995047     14.81326533     -5.04510637     -5.65426168
C1          5.49271767    -13.64811167      7.18482526     -4.05011471
C1          5.11737717      1.12622670      8.72664784     -5.33412904
C1         12.15012021      4.48627865     -1.00758854     -5.03267517
C1          7.72095867     -8.18232759      9.72008486     -6.13658975
C1         -5.76340844    -16.23990716     -3.46445665     -6.51279859
C1          7.63671423    -16.03292121      0.62773224     -6.29406156
C1          6.78278581     -4.83900522      7.52600634     -3.92181202
C1         -3.37311389    -13.94387315     -6.59109187     -6.85796481
C1         -2.72696301     -6.21951390    -15.75531875     -6.31399851
C1          8.13800198     10.91713310     -7.58883432     -6.33643742
C1         -5.10636672      3.01485107      8.29031196     -6.31583409
C1          4.90977289      6.52083463      4.15542504     -6.35687813
C1         -5.00938163     -7.20481504     -1.94672381     -4.83131442
C1         -0.66414529    -17.37152509      6.74451917     -4.71757266
C1          2.06916817     -6.39290023      6.31464881     -6.76298914
C1         -9.23339731      7.54652287     -5.02638579     -4.71060557
C1          6.90854346      8.09626892     -6.63369326     -6.22186359
C1         -5.18024961     -6.56007797     -0.99207783     -5.60550404
C1         -0.67747595     -9.11980871      9.77926113     -5.16060423
C1          1.80773364      6.48645949      9.16412358     -4.05106712
C1         -7.75396367      4.48486852      7.32082782     -5.49273646
C1          0.86390926      8.40021350     10.67249365     -5.92917565
C1         10.72764051     -0.07670259     -6.05764949     -4.28988059
C1          3.98172380     10.88455378     -0.83605445     -1.63513764
C1         12.71357979     -5.84686515     22.97157117     -6.01619014
C1          2.08290095    -14.11944562      0.54788304     -5.00836464
C1          2.74083888      2.08795771     -3.47765878     -4.69251206
C1         -1.68155519      5.95692014      8.25780808     -3.77783427
C1        -12.37594823     -4.68183817     -7.55761017     -5.88828532
C1         14.79071979      0.02105619     -0.09716885     -4.83142315
C1          0.00000000      0.00000000      0.00000000     -5.71408658
C1         -2.57507218      7.55345549     -6.55657333     -5.11942786
C1         -6.16177240     -1.43476605     -0.93766790     -6.45640369
C1         -4.07375042    -11.98319286     -9.13854404     -6.00083604
C1         -1.43435915     -4.78758119     13.98348078     -6.22977562
C1          5.70300303    -10.75795986      5.67615317     -4.79603065
C1          3.56075524    -11.12238804      7.21211553     -5.35376528
C1        -10.93874163      8.42824848     -3.33791798     -5.83570363
C1         -0.10514732     13.80948041     -3.41200254     -6.32447077
C1        -20.30113063     20.12257112     11.03010118     -4.95229987
C1          1.99278785     10.55539022    -10.73292422     -4.73768233
C1          9.42562420      6.95301894     -5.14181353     -6.53197597
C1          1.48579379      1.15358054     -2.49447219     -6.12965385
C1         -5.65062462     -9.59222969     11.36924595     -5.69108850
C1          5.40096274     10.00718118      5.16152727     -5.58131400
C1          8.68039170      6.33050108      4.66463784     -4.84306593
C1         -2.40119922      0.60838465     -6.03271926     -6.02614501
C1         -0.51178603      4.44257285      8.13765930     -4.10712180
C1          7.93920052      8.73401434      3.14656384     -4.60204542
C1         -2.82302131      6.98007823     -5.61741164     -5.49149365
C1          3.17551427    -12.63078434      9.74779252     -5.23760052
C1          9.44605767     15.12881349     22.03523224     -6.23630902
C1         -9.21001273      8.99485759     -3.43008719     -5.06558764
C1          4.44679515     -3.91934994      3.15367314     -5.80144899
C1          1.06732416     -6.22925705     -9.13087330     -4.69531737
C1          7.68855335     -0.38882152    -10.75736637     -4.55569919
C1         10.71913538     -4.26161681      0.69254395     -4.08637349
C1          7.43768129     -7.23146586     -0.08625168     -4.79511535
C1          7.37834789     -1.26432806     -3.45681423     -5.16244233
C1          8.70759325     -7.04702178     -0.98717895     -5.95625601
C1         -6.95329574     -2.73485783     -2.56261750     -6.25627041
C1         -6.56060046    -15.00766446      0.64584137     -5.82963354
C1         -7.48593712      0.55144300      0.06624807     -5.77468439
C1         -7.47290845    -11.97079463     -0.01288027     -5.82881149
C1         -8.35704608      3.50008907      1.67016259     -6.10766418
C1         -8.70906248     -0.80871618     -9.09556042     -5.98586775
C1        -11.30838180     -3.24718469     -3.99859867     -6.02729808
C1         12.15166262      4.47658491     -6.79351318     -5.10138276
C1          1.27799775      2.10143500      8.22612376     -4.93036265
C1         10.31736627      4.44110406      5.63755634     -5.41834124
C1         12.10893531     -2.00997353      5.56073196     -4.03531388
C1          2.69183183    -15.09262295      4.05638383     -5.36222118
C1         13.66877399      4.46084957     -3.48381503     -5.91018953
C1         -2.86760565      6.85702812      5.75409771     -4.61965997
C1          0.33167981      4.96817231      9.79189891     -4.42987619
C1         -3.19317362     -6.09248046     13.94379529     -5.36583593
C1         -3.62825112      1.55821348    -14.13513063     -6.29561344
C1          7.33884100     -4.16598566     -5.71054967     -5.97569713
C1         -0.65578394      4.40139666     -4.48168910     -4.05799593
C1         -9.03032444     -7.21397957     -4.50567420     -5.94452260
C1          6.13809636     12.42298316     -5.97897546     -6.21963243
C1         -6.14794995      2.66570524      4.77199693     -5.20456789
C1          6.18197371     -9.29587389      3.08811559     -6.22056370
C1         11.44519718     -7.29132200     -6.76885370     -5.86007595
C1          3.95460378      7.86839580      2.64945766     -4.77971893
C1          1.97861039    -17.16339096      4.09173904     -6.36996100
C1         -2.15592371     -5.75188040      8.23316232     -6.25134067
C1         -2.04369259     14.11802916      1.64370084     -5.78199501
C1        -12.25392796     -3.35347490      3.20251642     -5.75493674
C1          0.04512380     -0.34374568     10.80734475     -5.81461897
C1         -4.34944248      0.63499387      0.55979704     -4.38656002
C1        -11.96998664     -0.81736254      5.72798641     -5.65364506
C1         -5.04929452      1.20316178     13.92054041     -6.08570921
C1         -1.86991700     -8.71313785     -8.56831591     -4.50872112
C1         29.16998113     -6.33727075     -1.16255804     -5.66134412
C1         -1.03548864    -12.58760100      1.61163745     -6.31320000
C1         -8.45512488    -10.19602568     -1.84130788     -5.89416794
C1         10.74041607     -1.80944574     -8.23598516     -4.30633333
C1          6.41725395      0.60347197      1.63492246     -4.68212560
C1          9.09508692     -0.53404455      3.12243699     -5.35989730
C1         -8.69634512     -0.34211032      3.34288560     -3.73182088
C1          2.84698835     -0.90099218      5.61929046     -6.00125948
C1          4.48542497      6.17854897     11.30495206     -4.26364832
C1         -4.46931784     -6.86888672    -10.10053543     -6.14300204
C1          6.97221811    -16.56285023      8.24045415     -6.26811115
C1          9.99120266     -6.84239874      3.05191398     -3.97443020
C1         -9.69540329    -11.05498048     -0.88925809     -6.07753578
C1        -10.02835645     -4.18931199     -8.48191809     -6.45739402
C1         -4.91359855     -4.27459914    -11.13965246     -5.27366161
C1         -0.29555388     -2.61945370     -7.64129675     -5.97886254
C1          0.00905258      8.98299625      0.06465447     -5.40919574
C1          1.65655516      1.76491547     -3.49504873     -6.11463165
C1         -9.99038759     -4.29440033      0.63841194     -5.63627984
C1          8.05683006     -6.92982394     12.27392046     -6.40656043
C1          7.64395464     -5.18190637     -5.11642483     -6.43733353
C1         12.67384575     -3.95688896      8.19540263     -5.60872507
C1          7.85283148      6.93196650    -11.69344927     -6.33417505
C1         11.45013812      2.46133463     -0.99575983     -5.37536527
C1         -0.14501223     -4.29039600     12.32562354     -4.20667098
C1          8.07581261     -0.95654253      3.25978581     -4.94400318
C1         -3.17624622      4.30301730     -7.55697921     -5.47613068
C1         -3.52746353     -1.82348067      0.03628790     -6.31079137
C1          9.26904523      2.89278793     11.37762674     -6.27169364
C1          2.71986007      2.59196643    -14.20775042     -6.08619288
C1          8.24069630     11.91131941     -4.03949314     -5.22392098
C1          6.43641270     11.45890747      1.63554341     -6.31995485
C1         -1.20581746     -3.91378373      8.91208231     -5.52583646
C1          4.88461686    -10.24442727      0.63711230     -5.36643292
C1          0.56985109     -3.36169152     12.35392192     -6.33742464
C1         -5.51368753      4.47985366     -4.01245150     -5.58699051
C1         -1.42797041      3.93736391    -11.64586791     -5.50842282
C1         -4.90729219     11.35199837      1.64575208     -4.91883166
C1          5.26691625      1.51542553     -0.82621172     -6.28608180
C1          0.61285611    -13.40816622     -3.54600572     -5.59823557
C1          2.82501335      5.10178956      0.01661141     -5.74061654
C1         -8.46109205    -14.99751759      1.55356116     -6.00982514
C1         -1.69821592      0.60774669     -3.45171813     -6.30160902
C1         -5.61802903     -6.64993677     11.40660964     -6.26112122
C1         11.07872030      6.88521161      1.55659719     -4.75585575
C1         -3.63118657      9.31584903      9.84312545     -4.79513069
C1          2.92913703     -3.91095487      5.61371603     -6.12780392
C1         16.32917293      1.54074058      1.50692483     -6.34187254
C1         -2.99917324      1.54373217     -2.50341252     -5.68780591
C1          5.38073571      7.90511954      1.52817071     -4.11659956
C1          9.46421228      0.95138004      4.02381910     -4.20911604
C1         -3.79729325      9.81610032     -4.03619512     -6.42720871
C1        -11.31518462      4.52589756      1.53408945     -4.61806571
C1         -7.61301498      9.99322979    -14.12042255     -5.65886882
C1        -13.72263653     -3.31271212      5.75385870     -4.15580768
C1         -1.31567973     12.86656915      3.23079825     -5.83970977
C1         -4.59797596     10.38790799     -3.38885935     -4.50870663
C1         -1.28783583      6.90318390      3.19281165     -5.37956019
C1         11.29340080      1.47265591      0.64562974     -4.38248657
C1          0.41892996      2.75225726     -6.03764685     -4.44679571
C1          5.67106180     -4.84704309     11.32892890     -3.99898726
C1         -3.12117854      9.12054584    -11.00850385     -5.34336189
C1          7.37273344      6.65066478     -9.18516927     -5.55810066
C1         -3.50538604     10.77545885      0.03389337     -6.34907207
C1          2.45654338     -6.63812836    -13.24455428     -6.19119307
C1          8.81578466      7.18899735      5.26268654     -1.66853073
C1         -0.53833975      7.56464290     -0.94253975     -5.25970760
C1          6.63005804     -7.89949908      4.09088417     -6.19894608
C1         12.58192334      6.50185398     -2.64143569     -4.29871167
C1          3.39216114    -18.15667947      8.80980013     -5.67137775
C1         -8.80776578      8.03716354      9.83989654     -5.69313947
C1          1.99719121     -3.26722805     -1.55009525     -6.56536629
C1         -2.37297190     -4.32085606      3.07593131     -6.02031753
C1         -1.22096581    -13.60297564      8.88705200     -5.92615475
C1          3.74111125      3.22483161     -5.05005444     -6.02206453
C1          4.75668677     11.33675538     -1.58189625     -4.32353544
C1         -5.28540827    -16.23977550     -1.04226366     -3.88401134
C1          0.77916659      6.57474854     -1.85861387     -5.83042377
C1         -7.42302060      8.40086628     -3.42491953     -6.00006538
C1         -6.73396540    -16.33936155     -1.90997727     -5.08418277
C1          6.90718025      2.02284212     -6.62813332     -5.01180006
C1         -0.57060151     -6.28806097    -10.10524973     -6.71375598
C1         -3.79114994     14.72474909     -1.84792618     -6.17852022
C1         -0.76303211      5.40631268     -4.96947342     -4.91149410
C1         -1.39194564      5.37906080    -13.11348305     -4.17916159
C1         -9.81806214     -9.64738316     -2.53490336     -5.34172899
C1          5.71370614     -5.99898945    -10.17027924     -5.67738130
C1        -12.38923439      1.15343599      1.65640337     -6.14309282
C1         11.28593837      3.26260004      9.81157820     -5.84025213
C1          2.55202453      4.11689284      7.23131198     -5.68741992
C1          4.07589749    -12.56371955      4.66151526     -6.11087623
C1          0.59187163      9.35894780     12.29116701     -4.33410763
C1         -0.34316268     12.94225774     -7.47512768     -6.30486472
C1         -0.43086462     12.29472262      8.22821048     -6.12990112
C1         -3.17148090     -4.78572106      1.49713356     -6.31374719
C1          6.58148760     -9.72899399     -1.59122559     -6.42437793
C1        -10.87514848      5.86579273      4.75199412     -5.13879193
C1         -5.66924713    -16.28858486      5.68672537     -4.99594304
C1          6.08474451    -11.10947297      3.16303885     -6.07943319
C1         -4.33092064     -4.17289165      0.59754602     -4.45883844
C1          6.90410547    -12.10257435      8.72135635     -4.80084248
C1        -12.67395466      5.11177429     -6.04243152     -4.74160089
C1         -1.11248685     -8.10684874     -9.12097992     -5.64365466
C1         -5.15888312      2.66012876      3.31559405     -5.15087882
C1         -3.43610815     13.35280648     -0.87546582     -3.47305825
C1          5.39596110     -3.94170901     10.73702243     -5.91081245
C1         -5.78398700    -14.45504341      2.23261573     -5.87116408
C1          4.82667425    -13.16434020      4.02190937     -5.75604256
C1         -0.40722734    -16.46783560     -2.02285766     -5.94563036
C1         -6.08184816     -6.27849806      4.75126604     -6.20184425
C1         -5.46299874     -8.66905968      0.71462545     -5.46652811
C1          3.49629672     -7.76330230      5.62197701     -4.54594302
C1         16.87534376     -0.34356876      0.56091327     -6.13068849
C1          5.68667271     13.84351280     -3.48624105     -5.95165977
C1          1.77394600    -10.24195883     11.34982600     -5.83276995
C1         -4.80301959      0.24980252     12.32178025     -6.06844448
C1          8.46527117     -3.94924007      0.01834716     -4.76643924
C1         -4.20993915      9.02001127     -8.17216095     -4.18768484
C1          4.57203206     14.19990102      0.12034223     -7.00196934
C1         -4.10512189      8.95070682     -2.37549748     -5.17127037
C1         10.50097589     -0.90863623      4.82054980     -4.17340320
C1          2.06808966     -3.21819107      0.56287602     -5.95493268
C1          9.14900157     -6.66061721     -3.56433851     -6.05512408
C1         -3.33329248    -19.89460654      4.67779432     -6.68216521
C1         -4.71777306      6.90172619     12.39616895     -5.85874714
C1          5.35466425     -8.64169713      1.54531182     -3.34623913
C1         -0.53765309      4.22911462     -6.03022595     -4.62302060
C1          3.35622658     -9.07850197      8.88652721     -4.70858992
C1         -5.91374043     14.77700924      1.65223951     -5.53017427
C1          7.20311473     13.80170665     -2.49998656     -5.34615742
C1         10.19589617     13.74683082      9.76127105     -6.27734560
C1         -2.52061596    -14.46294635      4.07392589     -5.15520853
C1         -0.58465014    -11.05138462    -12.29436152     -5.63109958
C1          8.48842937      8.11146790     -3.51767980     -5.30415304
C1         -7.45677734    -12.04646077     -9.16132444     -6.28486981
C1         -7.11105648      5.61491542     -4.99702848     -4.90966250
C1         -5.41361440    -11.67578851      4.10944031     -5.27004391
C1         -8.32784252     -9.61017837     -8.58828768     -5.58905366
C1         10.97666401     16.18194742      9.17832958     -4.41707231
C1         11.25380920      9.20016641      4.06833840     -4.50509910
C1         -2.88056475      5.06078503      5.62614528     -4.11092009
C1         -1.95136258      5.11593540    -14.07535436     -5.40799513
C1          4.94145066     -2.42739105     -1.53411743     -6.32069159
C1          8.72548085      9.24263386      2.48140857     -5.55142195
C1          1.43958754      4.55763906    -11.23029117     -5.90602144
C1         -7.45164356      6.53822395      9.25101773     -5.27875272
C1         12.35648033     -4.84099098     -1.60702494     -5.93759274
C1         -6.55462684     -7.15603863     -5.08462247     -6.21387182
C1        -10.76073656      4.18568548     -6.63162300     -5.31664638
C1         -6.02795537    -13.52008091     -7.55703557     -4.55774586
C1          6.29092449      6.94609528     -9.15152125     -5.65657965
C1        -10.79114977     -1.75656726     -4.37333889     -6.31552856
C1         11.47277350     -6.12301971    -10.23987669     -6.23452902
C1         10.43458522      0.21164802    -10.23417564     -5.26918045
C1         -5.67334327      4.10644141      0.08028713     -5.53664922
C1         -4.85611426     -9.03756013     12.88811702     -5.59463032
C1          1.96823377     -2.12696244     -4.89248573     -4.60853693
C1          6.46229833     -0.92837171     -0.04107480     -4.69337966
C1         -6.02150028     -5.73062604     -7.58187270     -5.48132491
C1         -2.82890672     11.79934911      9.22721976     -5.65668547
C1         11.18150923     -0.37024798    -10.78789092     -5.97507993
C1          3.56818554     14.15106860      1.63800201     -6.48791786
C1          4.57079115     -1.46987266      5.65208612     -5.00027777
C1         -8.16457340      4.09884283      9.85992416     -5.91038215
C1         -5.18854902     -0.33766048     -2.51650951     -6.39496594
C1         -8.74010748    -11.09292168     -5.99967466     -6.04689205
C1         -7.62623245     -4.76237395      3.20671802     -4.92939257
C1         10.51374549      3.97228415     -0.92816309     -5.39260377
C1         -2.11761792    -12.92357721     -7.58839856     -5.78928483
C1          7.53422661    -12.10123975      2.02125247     -3.55267171
C1         -2.89251449      8.10390545     -9.12362512     -6.48844007
C1          8.93154253     -7.26238975     -2.62799545     -6.30842365
C1         -8.25473995      8.89280322      4.20339676     -4.39857207
C1          4.58114906    -11.71221145      6.19723436     -1.29537326
C1          0.92855573     -8.00325020      6.67130046     -1.43357160
C1          5.85744802      0.56106978     -4.45592658     -4.55820533
C1         -4.21147470     -7.80420922     -5.87273168     -3.94526428
C1        -10.95623806     -2.30467258     -3.41110689     -6.01825439
C1          3.45781201     -8.12336486    -13.31130196     -5.96365309
C1         10.08150834      1.12429284     -8.55025987     -3.47655003
C1         -1.80711693      5.48356728     -9.08537110     -4.91628147
C1         -7.75965250    -12.91388091      1.62884795     -6.35359974
C1         10.81779920      1.78738130      8.82083583     -6.50086965
C1          8.28618609      4.73380806      7.30174655     -4.46751045
C1          5.80534774     -7.58108326     -8.64443384     -5.68614318
C1         -5.40462080      8.08464933     -4.91788538     -5.96875876
C1         -6.68115183     -1.90316880      5.17195504     -6.19084328
C1         -3.05616004    -12.74332393      5.89744545     -1.04874820
C1          8.16273194      0.03482743      1.52863692     -5.85662848
C1         -3.36154731     14.33854698      2.63476686     -5.74309955
C1        -13.36908857      4.16421974      3.18588287     -5.85821457
C1         14.34147709      3.30452008      8.16578842     -5.70594250
C1          8.97602232      0.60797789     -2.47578855     -4.82904678
C1          5.13678257      0.01111551      6.67460507     -4.49784692
C1         -4.22811627      6.42442332     13.36852799     -5.20077559
C1         -9.96498230      0.44258240      0.69648848     -4.62273098
C1         -5.35391564      2.16788546     -1.56254645     -5.15025958
C1          0.14701117     -0.09337971     14.84048762     -6.30326745
C1          0.52079437      7.43873157     -5.96289894     -6.23961373
C1         -2.40613417     -2.38837923      3.14024661     -4.62750090
C1          4.60246526     -8.19102840     14.79207806     -5.93656151
C1          5.83377580    -19.88094426      8.20266661     -5.99235893
C1          5.70754930     -2.99185357      5.68328983     -6.45543998
C1         -0.66901063     -4.82194068    -15.09914000     -4.58883685
C1          1.04961312     -9.66304514      9.74279878     -6.17839196
C1         -6.39384400    -10.51263255     -3.40544799     -5.93355322
C1         -3.09748960      6.28539863     -2.54850403     -4.60835866
C1          0.27430333    -13.52026262      0.58096138     -6.21904553
C1          0.93374615      2.99577877      4.04742175     -5.92932220
C1         -4.41749317    -15.40561396      8.25207316     -5.98503906
C1         -7.11441391     10.50766773      0.70424919     -5.67741355
C1        -13.67629700      5.08277400      2.58601276     -5.41652140
C1          0.49479404     -6.23173265      3.10628663     -4.90706593
C1          2.24677744      2.20805965    -11.85581070     -4.37139914
C1          5.37693850      4.96004361      7.27649099     -3.44043338
C1          0.72876113      0.55827971      1.61538625     -4.43664297
C1          1.52836728     -9.67020152     -2.49487827     -5.75385926
C1         -2.95187967      7.39088349     12.35809034     -4.57096293
C1         14.45567517     -4.54035031      8.20145306     -6.15388066
C1          3.25174406      1.68486533     -6.02677239     -5.52748552
C1         14.81351334     -1.83529781     -0.05511669     -5.89265302
C1         -9.16243477      4.07299883      0.10066034     -4.37882213
C1         14.03723771     -7.31627165      4.01208243     -5.56938164
C1         -6.46927348    -12.00795342      0.63315649     -6.39125214
C1        -13.52826240     -4.23759508      4.15059003     -5.63596302
C1         15.10631926     -4.29293089     -1.00123563     -4.75984280
C1          3.17341806    -12.09281637      3.13783675     -5.14464877
C1         -5.14656102    -16.22057464     -4.47479015     -6.24868372
C1        -11.30028121     -1.34842024     -1.93216439     -4.98969862
C1         -7.86691598    -15.30517940      4.69937614     -5.19576818
C1         -3.32087850      0.62687908     -6.60755679     -4.41685602
C1         -4.61368521      1.59819876    -12.58806470     -6.04153086
C1          5.31513490     12.87661457      1.65712948     -6.29157581
C1          0.69286923     -5.98305848    -13.24934285     -5.00308207
C1        -11.25320744    -11.05140416      1.61089363     -5.51817742
C1        -10.90607942      3.64576657      2.29179152     -3.66987407
C1          1.75246974     14.38350983     -3.48995718     -5.14409868
C1         11.72040044      4.78792243      7.23509034     -6.21588985
C1          9.99520212     11.33162989     -4.07764709     -5.16612870
C1          6.62920465      7.85205080      4.06835172     -6.32095558
C1         12.03142216     -0.92966114      7.83284165     -5.28937892
C1          2.69542071      3.67294929    -14.23814428     -5.50255604
C1         -7.86600557     -0.98025219      2.67234573     -3.73611917
C1         -3.43803499     -0.82736924    -11.70579883     -6.15611800
C1         -0.52376106     -0.25729525     -6.61854008     -5.73574439
C1          2.30324265     -8.73481718      3.13829677     -4.82333154
C1         -0.89641343      0.65428606     -8.46838522     -5.15608905
C1          8.59916259      3.96172477      0.00081799     -4.97277637
C1         -2.76924049     -0.73289043     -9.13963242     -3.22022904
C1         -4.16931431     10.89048440      8.82102221     -4.39852955
C1          0.17169095    -10.55512670    -14.22536455     -6.24204152
C1          3.65438159     -1.44587957      1.60085070     -6.04607579
C1         14.58154814     -3.96316668      7.17450245     -5.98395821
C1          0.57584802     10.53986247     12.45568023     -2.83281153
C1         -5.09238836      1.15102842     11.73875596     -6.15638859
C1         -0.93220652     -9.74203667     12.84117320     -5.71666359
C1          9.71480463    -11.54468640     -1.03818836     -6.06359373
C1         -3.60065331      7.49513815     -4.95810457     -5.84037494
C1         -4.64140859      9.31599900      0.00436097     -5.71814357
C1         -7.33082653     -5.60206356      7.28474733     -4.79296095
C1         -3.03090028    -12.93622940     -2.55488692     -4.40706913
C1          0.45800078     -6.30502456     -2.55540485     -6.19383779
C1          9.01431036    -13.19928666      6.59230741     -6.25697121
C1         -6.38136718     -5.67062349     -3.39851399     -6.34411699
C1         11.24046338     -0.28855920      6.31545704     -5.38203180
C1         -9.42675425      0.62884477      3.21377142     -4.57207179
C1          4.07549637     -1.76796458     -4.38426071     -4.01523706
C1         -7.40084571     -1.24514911      0.09148809     -6.41567767
C1         -6.15967225     -3.81356969     -7.65228083     -5.29998038
C1         -1.04961619     -6.27623038      5.68068089     -6.18769631
C1        -11.73195220      3.04646933      0.71678255     -6.38717276
C1          2.82533530      2.11087038      0.02624373     -5.88388395
C1         -1.73759910      0.46912243     14.94326344     -6.27343534
C1          2.02522744    -12.91662206     -5.08611813     -4.83574937
C1         -3.43212026     -5.69558264     -5.94851173     -4.53076966
C1         -6.52497673     -9.05645258     -8.53483853     -4.47757646
C1         -1.85144863     -2.68762670     -5.05003549     -4.20268150
C1         -8.62435555     -5.75981265     -9.11758380     -5.00197465
C1         -3.66736276    -15.98881417      0.59518033     -5.17959750
C1         -5.83699823    -10.17757609      3.14691945     -5.28220597
C1          2.35837043      5.32363281      8.18269055     -4.09824515
C1          2.68497902      5.47369024    -14.19880709     -5.78055522
C1          8.98059785      6.66260160     -2.54253989     -5.77163156
C1         -8.19436583      1.23890657      9.86334564     -5.04361766
C1          2.79505534    -11.71251594      5.66806748     -6.14532744
C1          4.99643188     -2.34215391      0.63253040     -6.12296508
C1        -10.19925018      1.17733093      5.17727813     -5.22303680
C1         -2.47623216      0.56896807     -8.20363788     -4.78973457
C1          1.54444156    -17.53513348      3.14832925     -5.99527512
C1         11.02397902      9.90047141     -4.15324395     -4.19422057
C1         -4.93084831      3.59573720      7.36489186     -6.42460603
C1          2.18624700      0.69651116     11.65495620     -3.14088620
C1          9.55397708      2.04956625      9.76725843     -5.78770796
C1         -0.85112763      5.34949882      4.09279262     -3.68346478
C1         11.59097710     -2.45746715      2.53045032     -6.26002069
C1          8.24901455     -1.92127924      7.22096575     -5.50605098
C1          3.81133158     -1.38041582    -11.73163160     -3.44173337
C1         -1.52579312      7.80568691      8.33662669     -4.37294507
C1          7.84879461     12.78901474      6.72281658     -4.11308237
C1          3.68234984      8.57352919      4.09540485     -3.49818546
C1         -7.60183295      9.01374647     -2.38783073     -6.19113198
C1          3.29570448     -4.36265382     -2.52618669     -5.49855365
C1         -1.49338372      4.39971084      9.96242982     -4.50841223
C1          6.44218927     -4.04124148     -2.07376851     -3.40781426
C1          0.12703818      0.55132120    -10.10584850     -5.74727276
C1          0.19893535      6.49962095      8.26061526     -5.38576491
C1         11.17506160     -0.34258527     -8.58331528     -5.62247871
C1         14.89000595     -0.02801960      2.21125293     -5.82588546
C1         -5.79638753      3.02772874      9.33874150     -5.70836049
C1          0.55535901      2.11434481    -12.67585046     -5.49726624
C1         -4.12373255      8.91832456      8.87498045     -4.34201775
C1        -11.07841544    -10.45486593      4.18886833     -5.96058587
C1          9.28092899     20.37625776     20.59645921     -4.74055156
C1         -4.71704724    -33.56220168      9.09209680     -5.95612370
C1          7.11625934     -9.90379206     -7.65091395     -5.15409168
C1          8.58827791      2.75468546     -6.64147338     -5.62155249
C1         12.38237454     -2.98941442      0.64329870     -3.48514461
C1         -3.82026701      7.05343805     -7.54844540     -6.16663809
C1         -1.83307772    -16.85286778     -3.60857999     -6.13916516
C1          0.70299062     13.26035783      1.56403960     -3.35027793
C1          4.14697676      4.18475301     -4.60145737     -3.55814599
C1         -4.46675088     -8.70148300     -6.60567335     -4.81151387
C1          6.52649039     -6.69059876     -5.09188697     -4.21703190
C1          6.15944257     -5.10370087    -11.65005770     -4.38660517
C1         14.09608229      3.48891373      0.58957958     -4.64245402
C1         -5.27998186      4.59279251     -8.20908497     -4.66952385
C1          2.37344313     11.41744059     -6.52104468     -6.02471867
C1          0.75959119     10.23536197     10.70626060     -5.44364923
C1          0.54832709     -0.36463849     12.33845660     -4.31144014
C1         -1.34010131    -16.49786984     -2.54222947     -5.98432778
C1          7.39051708     -5.47419518     -0.02683852     -5.69516742
C1         -3.02848826     -0.27657117      6.69930011     -4.82991525
C1        -11.80608975      4.49907308     -6.54699532     -5.85274935
C1         -1.24210857     -0.20891027     -9.08311850     -4.91831392
C1         13.03248527     -7.30516315     -0.11031441     -5.89120362
C1         10.40368385     -1.53157629      5.67119127     -3.30425648
C1         11.84131124      7.52317090     -6.14127257     -6.08085386
C1          3.14493681     -0.07288996     15.41316023     -6.15446325
C1        -12.18252606     -6.25323598      3.17884037     -4.36049349
C1         -0.77305875      6.56834383      0.61687053     -6.17455996
C1          1.26466384      6.79340717      4.70349262     -4.54306038
C1          0.76029159     -9.18719295     12.87557345     -4.02410648
C1          2.19364198     -7.13352660     -1.16065604     -4.11585386
C1          7.81305012     -3.32813800      0.61865586     -6.03509186
C1         -5.60074778     -3.32140681     10.67355140     -3.72826094
C1         -3.07906712      7.45495718      3.15641696     -6.14857171
C1          5.10330042     -3.30193318    -10.13085905     -6.08463577
C1         -1.79183989      8.34059135      9.22302347     -4.33792244
C1        -22.11103923     20.10707501    -14.03937249     -5.79539465
C1          9.82417704      7.67961763      8.20879279     -6.15349281
C1          7.21198611     10.81750231      3.18539696     -5.69490805
C1          3.84104763     13.29078186     -9.12947842     -5.35460674
C1         11.04645014      3.98170745     -4.06977338     -4.60669210
C1         -5.35907655     -5.05519914    -15.12798745     -6.20040141
C1          5.59957191      2.62572413     -5.01709964     -5.78409879
C1          7.67323337    -10.01118544     -5.13607508     -5.74882164
C1         -2.41014177     -2.29808011    -11.72195770     -6.68159394
C1         -2.05405194    -17.10019964      1.56856953     -5.96740439
C1         -8.63162618      5.16082188     -9.11876751     -4.78735127
C1          8.01196305      5.93271729     -7.58177806     -4.89690661
C1         -5.22757436     12.38768366     -0.32041215     -3.51805419
C1         -0.03242552      0.09085689     -9.16248209     -4.95884702
C1          7.36729447    -12.09379938     -3.49549793     -5.98242234
C1          5.21102519     25.71954269    -22.36252312     -4.00563618
C1          8.90848037      3.55232180     -6.01248275     -6.50218928
C1          9.95641859      0.65010677     -4.09489113     -4.45388957
C1          9.81435151      4.82533280      4.71147031     -6.22497584
C1          6.43600724    -12.01013821      5.12321642     -4.67100332
C1         -6.82484314    -30.05447166     -1.96121126     -6.05651433
C1         -1.39459931      8.41877924    -13.22840110     -4.75740111
C1          6.81227840     -9.11806917     -2.48105963     -3.36291175
C1        -10.20563881      4.50512824     -3.49375545     -4.99925075
C1         -4.62445494     -8.08577356      2.12937141     -3.84230373
C1          3.59980118      2.98245681      5.72093756     -5.27160583
C1          8.44346774     14.75505657     -3.47099666     -5.85329821
C1         -2.50001610     10.84564685      9.69412893     -6.38353552
C1        -19.57340877     20.20509735    -12.42762041     -5.56519623
C1         11.22575914      9.31130570     -1.56043881     -5.30174287
C1         -2.96164276      9.86406161      5.72648075     -2.11365332
C1         -0.59413018     12.40815791    -10.04929764     -5.69667465
C1         -9.00841974      0.60665234     -0.90736067     -5.38645314
C1          4.78988676    -10.60815277      8.22653469     -6.29288864
C1         -1.59574076     -3.62178163    -10.12757615     -5.99325932
C1         -5.35255559     -3.82897757      9.77606020     -4.11832736
C1          9.11794040    -19.40450508     14.78313230     -5.53003854
C1          4.04210510      4.22632910    -10.16697199     -5.55231782
C1          0.84037976     20.58303846    -19.77301078     -4.62912143
C1          9.56244478     12.26310369    -11.74941104     -4.88498282
C1         -0.03051762     -4.81150198      2.18866251     -6.32768411
C1         -0.31229530      2.15699181     -1.93163714     -5.60062045
C1          2.87253105     -0.26290307    -10.13716531     -5.05999986
C1         16.11002075      0.89790248     -1.02139265     -6.15389053
C1        -12.31243928      3.03809015      1.63955106     -6.24280120
C1         -1.60662057     -4.65487901     -1.00763393     -6.24329711
C1         -4.97065327    -11.52360563      8.14806801     -4.31669694
C1         -6.22952286      5.63867246      8.32121523     -4.88997049
C1          5.68436953      8.96438538     -3.51448345     -5.82566925
C1          3.30544956      6.49691239      3.14596383     -5.99522013
C1          6.61288874     10.76294000      9.80819856     -6.15275188
C1          8.31246303      5.49468284     -8.58330958     -5.89922824
C1         -7.12453177     -0.40382562      4.22417724     -5.82902476
C1         -4.66580370      4.56811975     -9.15496949     -6.22773522
C1         -5.19236508     -7.73867772     -0.94627146     -4.66978355
C1         -1.24341644     -8.78595673     12.31054340     -4.77238635
C1         -4.13535780      5.91203141      3.22469025     -5.92172665
C1         -3.43141288      8.34818022      4.74584326     -5.99797156
C1         -6.18893258      4.46366085     -2.99035014     -5.86257106
C1        -12.01307257      4.00256691     -3.40403899     -5.66736675
C1         -6.87649193      3.56796882      8.22526019     -4.03605525
C1         -5.26922764      7.35751402      6.72052924     -3.72926739
C1         -9.37659125     -4.22233513      3.25793970     -4.62266519
C1         -4.11094994      6.11168006     -8.17170886     -5.97586609
C1          0.84338527     -1.27007626      7.28464973     -6.23408121
C1         -3.17315450     -1.73834631    -11.08546847     -6.37921870
C1          6.41087165     -8.96330172     -7.49503133     -4.94865836
C1          3.04992254      9.23156578      8.13282099     -5.83190044
C1          7.66959387     -6.37961425      4.04813691     -4.35693339
C1          8.52188127     -5.78470329     -3.53457754     -6.16346205
C1        -16.79343988    -10.27434134    -12.49786557     -4.98583982
C1         -5.81535365     -6.63716251     -9.20099719     -5.95454750
C1         -4.91674904     13.27838172     -1.83917942     -6.07663014
C1         -0.75295804      0.60216989     -1.53172932     -5.75096923
C1         -2.00253862     15.33964531      5.13944685     -5.95126693
C1         -9.24962328      1.28936236     -9.11397379     -5.45366426
C1         14.97648798      0.58959375     -0.99087456     -6.17168384
C1         -7.19500615      1.51475531      0.59485833     -5.95957695
C1          9.95023482      3.67535974     -4.10240351     -5.09570221
C1         -5.47475613      0.67071792     -6.58277618     -4.68656111
C1         -0.76943653     -7.08110926    -14.16036957     -3.17337768
C1         11.46532350      6.60173352     -6.69962446     -6.16092782
C1          6.55637868     12.65786826     -1.40160425     -3.27624893
C1         12.00881457     -2.82693295     -9.24492964     -3.51036540
C1         -2.51644468     -9.70385448     11.93209540     -5.10053487
C1          7.35873006      8.35535511      5.77209400     -3.47093873
C1         -1.14591958      2.70033088    -12.59849844     -6.14905637
C1          7.74225505    -11.18266446      0.50509869     -5.05664504
C1         -3.71960568      5.01298671      1.71980555     -5.50856070
C1          3.84390257     -7.10842410     -9.14497580     -3.61891195
C1        -11.21092067     -3.26961576      7.41836007     -5.09593697
C1         10.13827315     -4.51722284     -0.14398637     -4.20713430
C1          6.61021920     -6.72953425      0.44869594     -4.44698862
C1          2.31619317     -4.22634109     -6.60944016     -4.19263850
C1         -7.37152943    -10.21358445     11.42425467     -5.80164717
C1         -0.05055208     -1.86474783      2.22971497     -5.49788956
C1          2.08827636     -0.37079229      4.04224642     -6.32749721
C1          8.42280971     -5.90289624     -9.18383929     -4.81216329
C1         -6.54445317    -24.70798008      0.59278526     -5.08274814
C1          0.32433194     -3.93622773      4.03273383     -6.13570891
C1         -5.87034946     -4.15833283     -2.54950431     -4.83057866
C1        -10.59137536      5.45045299     -7.57681890     -5.33193293
C1        -11.33078896     -6.36401071     -1.86886840     -6.13404683
C1          2.62084937     -8.21833891     12.27818161     -5.88980336
C1        -10.56293074     -2.70490594     -2.44405605     -5.01463505
C1          5.98153326    -11.70264652      4.10633500     -5.11445145
C1         -3.99622719      6.63707749    -12.64486684     -5.98156561
C1          6.27217000      5.19667647    -12.64001862     -6.22997545
C1          2.18499156    -14.13801851      9.80492688     -5.63102493
C1          9.56074410      1.47806539     -2.49814836     -4.40572516
C1          3.60716483     -8.14802968     -1.97659204     -5.46839984
C1          7.12398289     -8.15764536      1.50929574     -4.73608459
C1          4.13299637    -12.62380805      8.15590978     -6.16418969
C1         -0.58231816      9.05743494    -11.67392431     -6.21388682
C1          4.78688496      2.10849753     -6.57064517     -3.36405879
C1          4.54976886      5.70074119     -9.10045896     -5.82310204
C1          0.97661765     -1.74516814     -1.50602921     -4.88308937
C1         -3.94480237     -2.36542290    -12.74369437     -6.10875887
C1         -3.04580145      4.54576182      3.26909324     -5.65797362
C1          5.91069984     -7.24675378     13.84439299     -6.31049736
C1          3.07115645      7.36766233      8.27214153     -6.26887083
C1         11.21680661      1.41285492      9.80399831     -5.98226968
C1          4.25147127     -4.38417127     -4.77430207     -1.20626187
C1          8.51238837    -10.63764718      5.67777646     -6.06412512
C1         -6.30863767    -12.92160287     -4.50490846     -5.79541727
C1         -1.11193299     -0.43353319      5.72843781     -5.14819511
C1         -1.92644990      9.98261143    -10.66129821     -5.08290441
C1         -9.72164852      7.40821937      2.67897414     -5.22661892
C1         -6.82587381     -8.22568231     -9.19358241     -5.01727962
C1        -11.02067123      5.38021299      5.73554016     -5.75536000
C1         -7.38933940     -4.24292487     11.41087142     -6.56242849
C1         -2.84421567      3.93163011      0.10595687     -4.64188250
C1          1.89969458     -1.83118452    -10.11052141     -5.31545321
C1         -2.38232364     13.26528399      1.04178360     -4.91232537
C1        -11.80453375      1.20658381      0.73548744     -5.64068169
C1          7.88595024      0.91343123     -2.43960528     -5.59412376
C1         11.38442362     -4.56505816      9.83738252     -4.97770325
C1         -0.07981036     -9.56821670    -12.68092550     -5.93066005
C1          4.12501146      7.70435067      8.23007479     -5.64117432
C1        -11.61241958      5.42208676     -2.43778701     -4.24273507
C1         -3.57566296      2.56962317     13.42725407     -4.81830924
C1          2.94106347     -3.28536110    -10.09851501     -5.53488077
C1          3.73077039    -11.72274270      4.03504372     -4.96489635
C1          1.01788138     -9.35155803     -3.54297001     -4.13270809
C1          5.94442854     -8.81191847      4.05866480     -5.50079126
C1        -13.35026209      3.08538535     -2.47273837     -5.84995399
C1        -10.10130595      1.17562188     10.83694294     -4.73861038
C1          0.63575066     -0.81486539     -9.20218630     -5.42611137
C1          4.40975741      6.93002464     -2.42958740     -5.80434003
C1         11.53300229      8.35338581      2.62594558     -4.27374746
C1         -8.37657098    -10.19874602      1.60801789     -5.00985015
C1         16.96295683     -0.88455067      3.00410302     -4.49136163
C1         -5.07458775      9.05982219      8.32586343     -5.71630233
C1         12.09471761      2.05061429      5.64228393     -6.09739393
C1          5.34121871     -0.85682627      1.59806113     -4.67961290
C1         11.76770798      4.85898536      1.56133271     -5.19698074
C1         -7.04685284     -6.81904291    -11.66874909     -5.43474234
C1         -2.52604973     21.60476411     -1.45546342     -4.81182743
C1          3.92176533      3.56879072     -3.47652382     -5.61796240
C1         -2.74534861     -0.27583694    -10.13716611     -5.00890944
C1         -1.77828972     10.22540839      0.02440211     -6.29577581
C1          2.16258054    -11.18293588     11.91951323     -6.02957741
C1         -0.57961156    -14.11732833     -0.95687484     -6.30602596
C1          9.21341753    -12.67912098      2.00891346     -5.17099949
C1         -7.33874235     -4.81990610     -4.42051586     -6.02870270
C1          2.98474091     21.95249651     -4.41695565     -4.74437005
C1         -9.52863889      6.89954133      7.27219021     -5.78594248
C1         -3.80385904     -6.25246973    -14.18898368     -5.85430845
C1         -5.97954244      3.60087701    -11.65697696     -6.05759646
C1          0.73340907     11.38361248     10.80352959     -5.94742775
C1         -7.41000150     -2.37765617     -3.51607097     -5.32416008
C1          2.57022164     -6.74356177      7.28979921     -6.23047301
C1         10.80507248     -3.01961263      8.87933139     -3.78299647
C1         -0.25316573     13.26791108     -2.45458840     -4.13470861
C1         10.72817354      2.88496052     -2.53246090     -3.74414657
C1         10.35214845     -1.52148816      2.19166183     -4.16938548
C1          4.52578062      9.44331800     -9.12834884     -6.51923694
C1          1.44246721    -18.95052907      7.22528879     -5.62463559
C1         -3.26317964     -7.19351705     10.39371942     -6.01385402
C1         -3.22954596     -7.70003012    -16.73358440     -6.17204300
C1         -5.74858705     10.86858556     -9.09798442     -6.53843781
C1         -2.71391001     10.50896768     -6.55187720     -6.59175187
C1          6.06935563     10.52605983     -5.96563946     -4.72426246
C1         10.37938960     -1.04245044     -6.70314194     -4.71485920
C1         16.64552371     -2.46732212      2.14751538     -5.07008287
C1         -8.70164716      4.58103934     -5.95433883     -5.07694470
C1         -7.74804289     10.47404650     -1.80184951     -5.26687988
C1        -12.36594565     -4.79602211      1.55434873     -6.23956318
C1         -2.45103720     -7.08600633    -17.34197701     -6.25818975
C1        -12.35697744      3.04903610     -1.89125236     -4.79588525
C1          6.88102618    -10.52988343      2.52491714     -5.93342851
C1         -5.00937736     -7.16088516    -13.20228174     -5.82515619
C1         -1.74287497     -2.44414877      5.77899024     -6.02185800
C1          9.03450647      2.48313579     -2.44496406     -5.18246516
C1         14.10294370      5.40650198      4.11302161     -6.14663200
C1          2.41757852      0.60603334      8.15160442     -5.82200772
C1         -0.59527645    -15.84917838     -1.02458503     -5.60094018
C1         11.60400515     -4.27271826     -1.05819847     -6.12434786
C1         -7.58951151    -12.05403806     -6.98336757     -4.36695019
C1          6.98440343    -13.59189984      8.18148419     -5.13273887
C1         12.45976322      3.53646397     -2.52924918     -6.40431996
C1         -7.06311415      2.17852031     -5.86465776     -4.78430159
C1        -13.13463797      5.47423309      0.03445143     -5.60308784
C1         -1.57565515      4.05326735      8.21587213     -5.87410557
C1         -0.81669596     -1.19141606    -10.80482241     -4.20120823
C1          8.28371325    -10.86331660     10.72243558     -5.41156180
C1          1.72029457      8.27386945      5.73390794     -4.96357329
C1         -7.26693635      8.95763363      8.28773982     -5.46837130
C1          6.19169851    -19.02750686      8.79149314     -6.61980519
C1        -12.51605116     -4.25832908      2.54441775     -6.37702291
C1         -0.11586576    -11.40862121     -3.43270283     -5.84762404
C1         -2.27866911     -0.94692986      4.74796992     -5.65111273
C1          7.98335936      2.05489152      3.15046757     -4.87218996
C1          3.87318569     14.75716793      9.79502027     -4.21579530
C1          5.84486418      3.72661747    -10.12152550     -4.24750531
C1         -0.23671667      1.69060106     12.34148411     -4.75838094
C1          1.77357671     11.40867410      5.74596150     -4.71334404
C1          7.34292441    -16.93549765      5.71607073     -5.04179185
C1         -4.67187921    -12.91806747      2.18173222     -3.82779250
C1          8.53139614     -5.76669901      0.04842945     -4.31376756
C1          4.86651818    -16.89057836      4.10999984     -6.28452998
C1         11.50790290      7.22141728      4.68360122     -6.19153468
C1          3.32651600     13.27458764      3.11775087     -6.11742760
C1         11.80665483     -0.48547643      8.75786697     -4.89207255
C1          2.36766649     11.35259732      8.27038571     -5.18569266
C1         -2.52259375    -15.55337718      0.60290580     -5.45131396
C1         16.09684339     -3.97440603      4.63948278     -6.25480976
C1          8.64771279     -6.37954840      2.50454379     -4.21799436
C1          3.32540823      6.47569175      6.58796846     -6.39064985
C1         13.82384335      1.45243146      2.11002593     -6.01399651
C1         16.47694477      1.11653703      3.09969913     -5.01323110
C1         -2.57719160      8.96100206      0.64837136     -5.49741607
C1         -7.81230406     -8.72310625      8.20792631     -5.27274160
C1          1.03248558      5.67254003     -3.38654860     -6.15666505
C1          0.01290862      7.81120806     -0.01544899     -5.73678045
C1         -3.35499436     -4.15443873     -6.58264969     -5.45093937
C1         -7.13712917     -3.31987739      9.80205461     -6.26637811
C1        -11.24155150     -0.31229014      5.09747224     -4.88651023
C1          8.74805972     10.42483866      1.98958300     -1.19637142
C1          1.25067694     -5.65119451      2.54422110     -4.82551012
C1         -8.26709771      1.18766620     -4.96309148     -4.98526100
C1          7.77791080      9.32984147      4.06779999     -5.21879121
C1         10.32977575     -6.28354630     -0.03554713     -4.46721661
C1         -2.83147141      5.09676060     -3.42494676     -6.21900841
C1         -0.33124748      3.24245901     -7.57487256     -4.32015369
C1         -6.39311676      8.03186264     -3.41135891     -6.10668984
C1          2.23120730      5.13841324    -11.76718901     -5.94016209
C1        -10.02364821     -4.24077875      6.32354558     -6.32919515
C1          0.78671481      5.97684471     -0.82547290     -4.36034755
C1          6.21851569     -1.49213514      3.13687719     -5.03960034
C1         -2.87467672     -2.69602154    -12.70189694     -6.17452059
C1         12.28460878      8.96988682     -5.15981169     -6.10649578
C1         10.81190944      2.89055031      8.86557998     -4.73294981
C1         -8.06959319      3.68776975     -6.04051207     -4.48391829
C1         -5.27430445      9.36916812    -11.53186058     -5.43636318
C1         13.80013763      1.49942608     -3.62870065     -4.97589705
C1         -0.83479097      0.62475200    -10.70148927     -6.38489395
C1         -5.53398303     -6.31371542      1.59677117     -5.96102204
C1         10.24659844      4.65197971      9.78426544     -6.24651682
C1          3.80351186     -8.82598345      9.79343682     -4.76965055
C1          2.43633906     -4.26903370     13.85716972     -5.65460504
C1         -6.93225986      2.04984151      3.21795542     -4.55743638
C1          0.20647555      0.64596271     -0.93179487     -5.15007669
C1          6.44447419     11.41674984     -4.10166351     -6.04946559
C1          3.03872482     -0.32766163      4.62506769     -5.84331920
C1          5.59915123      6.07669946     -9.12734957     -5.26811970
C1         -3.75288335      0.53696313     -5.24826313     -0.52756263
C1          9.01889092      0.55338590     -6.11528126     -6.06899873
C1          1.34696444     -8.07699055    -13.27588154     -5.56939124
C1         -6.88577146     -4.10584991      8.24886540     -5.96357323
C1          5.04762890      1.09458897     12.33858635     -5.44637624
C1         -2.28298203      0.58429602     -2.49817421     -6.39879173
C1         15.67585762      2.42053531      3.76498240     -4.35389785
C1         -1.68654020      0.06055729    -10.15679039     -6.23159522
C1         -7.90410636     -2.74724500      2.58141211     -6.42131096
C1          6.67818876    -12.62490229      9.81253025     -5.20780016
C1         -4.31365748     -1.24183648     13.29776390     -6.30051837
C1          2.56022898     -4.87812909     16.42298573     -5.83397544
C1          4.15340485      6.65599921    -13.20458510     -5.81874555
C1        -11.86756447      2.69061498     -0.94049966     -5.15131713
C1          0.94136276    -17.46337622      6.28886537     -5.03987259
C1         -5.42549322      2.09416316     -5.03206217     -6.33389758
C1          6.16986993      1.47031352      6.68174149     -4.81162854
C1         -7.48787972     -9.05475842     -7.08447721     -5.29179700
C1          4.64621780      7.36431331     11.27872796     -5.12328799
C1         -3.67524085     -8.05220521      0.60331436     -6.64238262
C1          1.46666448    -12.54110339     -8.20611448     -6.21133686
C1         -3.37669625     -8.98910186     -4.41535524     -4.48869448
C1         -1.84389354     -7.18338122     -9.03574511     -5.84019486
C1          6.82804928    -10.60677576     -0.98619356     -5.83648909
C1          4.17402534    -15.61001680      8.15574252     -5.89571061
C1         -3.11132362     12.30190282      3.23328156     -5.21104704
C1         -1.54737543    -12.89996638      0.62985870     -5.99306985
C1          5.13597536     12.30658363     -0.89318406     -5.55700101
C1          5.29152237    -14.83227488      1.53049498     -5.36185440
C1         11.17289282      2.66793052     -8.61571880     -6.38664612
C1          0.96556761      1.45908518      9.40346439     -3.92267315
C1          7.09975019     -3.17774526     12.36164280     -2.01230475
C1         -1.88193080     12.69981813      2.41240995     -2.68265815
C1         -6.93713713      2.13869444     -2.52843550     -3.64737065
C1         10.73898503      3.02791289     -0.37624609     -4.00008657
C1          3.94255654    -17.48512494      2.52811591     -6.00898753
C1          3.06577250     12.30272537      8.29512686     -5.97020431
C1          2.12607598     -8.22191812      9.75959561     -4.88866163
C1          1.84160326     14.77307852      1.61399531     -5.07855903
C1         -2.61043350     -0.01613780      0.67884109     -5.59527680
C1         -2.40454432      3.63206655     -5.99264233     -6.36570568
C1         13.08498094      0.18248772     -5.18396986     -5.81181894
C1          4.33049759    -10.54329057    -11.74436571     -5.09390027
C1        -26.05591403     18.28111867      1.74205662     -5.31463606
C1         -1.06389572      4.58207120     -0.00088568     -6.28027159
C1         -1.34911573    -18.31516567     -0.37384091     -5.82625282
C1          7.71988639    -14.18175801      0.59590228     -6.03523629
C1         -7.60556571     -9.62611504     12.37753759     -5.96951395
C1          4.35747486     -7.20419492      7.23193100     -6.17891515
C1          1.50497404     12.36404370     -7.49254756     -5.96415479
C1         -7.66046296      0.09549901      6.74864079     -5.34459651
C1         10.06048585      5.20417754     10.73874384     -6.36499971
C1          5.20275457      5.54191530    -12.64774929     -4.95193415
C1          0.22898562     12.90669271     -4.90969461     -5.78927049
C1          7.89844068     -8.78457722     -2.63091111     -4.85701661
C1          6.43869524     -9.05700668     -4.09312088     -5.32727802
C1          2.15757379    -11.65097355      3.11441997     -5.06624861
C1         -7.96306582     -6.81263061     -0.91761954     -5.21776721
C1          3.62687477     -8.13002920     -4.09788055     -6.08972025
C1         11.06029912      0.87920738      1.53662488     -3.96345824
C1          3.35562079      8.43950546     -8.13932683     -5.68188995
C1        -10.46431338     -3.31950467     -3.27824823     -4.33776548
C1         -3.31613687     -7.13730957      4.77160001     -5.75489502
C1          1.66230350     -1.29831378     -9.14103727     -3.90144340
C1          9.12626682     -2.46398857     12.25286041     -4.72663352
C1          0.86701298      8.37475295     12.87661148     -6.06337493
C1         -0.01598645      8.88162473      9.21708000     -6.14025402
C1          8.18551220     -4.97210159     12.91222999     -1.73903192
C1         11.66544972      6.00170182     -7.64268220     -6.18142523
C1         -4.37364163     -6.24504031      5.69089668     -4.12723496
C1         -3.20633288     -2.49013573      4.73621892     -4.76207733
C1         -6.20614173    -14.09424124     -0.98846319     -5.25909064
C1          2.42793199      4.17027262     -7.61101690     -5.85929171
C1          8.93852980     11.35319813      3.16025928     -6.05206550
C1         -5.47467920      5.03969898      4.12751628     -6.13005582
C1          5.95046545      5.33837854     10.36185264     -5.21277309
C1         -0.51672771     -9.43498203      8.24327281     -5.11343223
C1          7.64132522      7.61598894     -8.58635333     -4.24802076
C1          0.76245642    -16.88848462      1.56271233     -6.17109371
C1         -9.44891863      4.97548890     -1.84116453     -4.65404542
C1         -2.62315224      2.92455409      0.64805807     -5.39895500
C1          8.56895579      6.88751922      2.21178068     -3.74541806
C1          0.26777237      6.90196279      4.08322755     -4.39499677
C1          7.20157356     -1.56242901      7.18234194     -4.19298705
C1         -8.58486332      9.94537957     -9.09052556     -5.56629925
C1         -8.50163539      5.30761871      1.61430734     -4.18776699
C1         -3.15418185     -9.60289494     -1.97867433     -5.98650759
C1         -8.20204866     -3.65168967      9.79372536     -5.80003898
C1         -2.58610740      1.21348042    -14.23212881     -6.21126574
C1         -0.23258736      4.98525109     -7.67298945     -3.60044958
C1         -3.31103258      0.55375228      2.65455294     -5.78703731
C1          4.15967997     -7.87124390     13.83606694     -5.95840802
C1        -10.02682799      1.83948091     -8.49253197     -4.85093528
C1         -7.46665963     -1.23004581      9.28795136     -6.23232616
C1          1.54586265      2.97785502      3.12032623     -5.64818889
C1         -4.57758961     -3.29098020     -9.28503066     -4.10512328
C1          4.01122638     -2.36044120     -0.02742415     -5.88923826
C1         -6.62223970      3.60147947    -10.62382999     -4.19694101
C1          0.58332224      1.12252178      8.29054681     -4.62906754
C1          3.67303082     -4.28308651     16.56366278     -3.53898073
C1          3.51747876     -0.34342209     -7.55233630     -5.45241679
C1         13.83922965      4.76301382      7.26854320     -6.00692361
C1        -15.88988585     -1.69365438     -1.92401311     -5.68558319
C1         -4.63536598      7.58189472     -5.52472642     -5.16169148
C1          7.30795006     -4.88363453      3.15423603     -6.09750333
C1          6.43209236      6.66642800     11.37481252     -5.29394591
C1         13.75691421     -0.38515866      5.58314770     -5.75235135
C1         -1.18521325     12.43222615     -9.07619441     -4.13758461
C1          8.26014484      5.87366252      7.16020255     -5.52332634
C1         -0.05698992    -12.63343770      2.17895321     -4.52444546
C1          4.10604730    -11.51146790      8.22117758     -5.54259958
C1         -3.85018506      1.94002633     10.83060108     -3.50900523
C1          1.23778276      9.88118185     -6.60267517     -6.09044004
C1          5.40591838      3.95681418      7.31929524     -4.18995978
C1         11.59291094     -4.36634549      8.17708611     -6.19395557
C1          4.40162331      2.02350848     12.28894486     -4.78486370
C1          7.37525111     -4.26371417     -3.53904524     -6.06438719
C1         -0.30864575    -10.62166674     12.91449624     -5.90895050
C1          0.21454099    -10.58558619      4.21139278     -3.53224000
C1          8.49168935      4.04700657     -3.48306420     -4.68341105
C1         -0.48640660    -18.88369900      2.48249208     -4.36103808
C1         -1.80655610     13.25510409      0.01756958     -4.70456206
C1          2.78462540     -7.46533951     -3.53014629     -4.13352114
C1          5.32299615      6.88857767     -4.10361434     -5.29519243
C1          8.67735539      9.25590326      4.74982386     -5.52649596
C1          5.38330058     -3.76610609     -2.07249873     -3.00918498
C1          2.84934612     -3.90549806     11.40511407     -5.29502940
C1          6.38153483     10.32983822      1.63527279     -4.60547737
C1          0.70248331     11.36701254      1.59588519     -6.32206358
C1          9.62144578      1.51083411      3.07693964     -5.85082610
C1         -2.60714219     12.69428042      4.21941116     -5.38848854
C1          5.39090092      0.12786066     10.67650089     -4.01563365
C1         -7.55943690     -7.17394454      2.14703611     -4.08575395
C1          9.51298477     11.75849360     -4.97388960     -5.85927522
C1         -6.32502070     -8.10826545     -0.87134064     -3.89551186
C1         -2.82627609     -2.81992575      5.79878972     -5.71232979
C1         10.58662385      6.61293030     -5.11934386     -5.28594793
C1         -6.52141613      3.48066026     -1.46703909     -4.93213903
C1          4.79915486    -15.15419503      4.03027648     -6.35603218
C1          5.69029105      2.98666203      2.11006256     -5.05077208
C1         -3.11554449      3.07611875     -7.54623629     -6.14168135
C1         -5.66253265    -17.38417839      5.71806038     -5.79055672
C1         -8.73838327    -10.58631591      9.86484692     -4.74490128
C1         -8.20874917      4.30019542     -8.45954253     -3.98440257
C1          2.29891691     11.43440886     -0.92215411     -6.61762794
C1          2.54053118      2.98552834      7.22116191     -5.93076472
C1          0.89077366      4.09186828      4.13358534     -5.36237289
C1         10.94727846     10.10169990      5.61103414     -6.22837259
C1         -6.66289958     -9.58614277     -1.89297431     -3.59885103
C1         -4.09178284      1.30116254     -6.01479442     -6.23117729
C1         -7.75347418    -11.16628137     -7.52977883     -5.62046587
C1         -6.22564431     -9.95031285     -4.39030468     -6.12655581
C1         -1.05625933      4.47883394     -3.47843094     -6.11076621
C1          9.15160090    -11.56123442     -0.12484866     -5.56552471
C1         -3.27407011    -10.25682056     13.83231672     -6.18521551
C1         10.67957703      3.00363178     -6.08944929     -5.53567614
C1         -0.79529081     -2.28900089    -14.20825419     -5.78583913
C1          7.31344810    -14.44455918      3.09602174     -6.04024893
C1         12.99190224      3.89842733     -5.12920841     -5.39419442
C1         -5.11410449     -4.18464956     -7.74223537     -3.72105410
C1         -9.37101158    -11.12789105      0.74514053     -5.49635164
C1        -10.29577989     -0.21559559      5.82367850     -4.25585563
C1         -4.88975109     -5.32808850    -11.08688746     -5.17766357
C1          8.66932265     -1.45439768      2.56057622     -4.72293727
C1          6.09723877     -2.79127146     11.83747178     -1.85374224
C1         11.53679606      6.52204077     -1.09536586     -4.99973640
C1         -5.45288021    -10.53048081     -5.04579708     -6.02000134
C1         -4.42039070      4.96218466      2.64551960     -5.08644384
C1         13.62681572      2.04688732      3.14530683     -6.08050057
C1          1.42839054     -3.28426746    -13.31705871     -6.25385165
C1        -12.81620185     -1.48846023      0.63147232     -5.86398699
C1          7.78706327     -3.31089541     -5.04555241     -5.56911531
C1         -3.66243817     -3.32925630     -5.01793789     -4.66924312
C1          1.66122284     -1.87516161     12.51576368     -4.25695386
C1         14.56499394      3.85487629      1.57382104     -6.10425834
C1          4.16638690      2.92764475      2.62815423     -4.46061181
C1         -8.99353821     -2.39043583     -0.94674660     -5.36965844
C1          6.48880448      8.39776963     -4.06898699     -5.81023987
C1         -6.88907280     -5.72939418      8.83823263     -4.80524239
C1          5.16649586      5.61178339     -0.92022594     -6.05016828
C1          4.55095130     10.48192464     -3.56313840     -4.07703549
C1         -3.63622869      4.51568163      9.87548230     -5.70548848
C1          0.77103792     -5.57309366      7.30384608     -5.69488864
C1         -4.99616194     -9.00459757     -1.89045662     -5.87622000
C1          9.18904068      2.96299828      0.04931865     -5.36883362
C1        -13.37858685      6.02196890      1.03623208     -6.04060185
C1         -8.31648389    -14.39802317      0.60871843     -5.32465322
C1         -5.67323318     -4.77437628      5.72190689     -5.75738887
C1          4.87111361     13.28556472     -1.48947632     -5.57925320
C1         -6.34807558      9.88614689      0.06213635     -4.98762870
C1          1.40684269     -3.99340451     17.34347012     -6.19846548
C1          7.86716959      5.13220459     -5.98716725     -5.45290143
C1          7.49417121     -0.56249255      0.00546714     -6.60705032
C1         -2.58226001     15.69131978      4.17339549     -5.76762359
C1          2.45300825      3.05644776    -13.18978301     -4.71102122
C1          3.06494355      0.99095539     15.44371430     -5.57630521
C1          9.22077455     -5.19708561     -7.63779925     -5.98902173
C1         -1.04697182     12.28350612      5.66645672     -6.10510307
C1          8.48583002     -2.45768394      6.20997757     -4.22018940
C1        -11.05063849    -11.62089857      0.63804205     -6.36072378
C1          3.58181431      5.69426867     -4.09164474     -4.43002810
C1         -0.27503649     -1.22047632     12.23397327     -4.06955588
C1         -4.17475969     -1.84804848      3.14078004     -3.50615786
C1          6.65045345    -14.53467909      0.58935164     -6.35944005
C1          0.10892816      5.94223912     11.32077657     -5.21757483
C1         -9.26971491     -4.79991227      5.75985586     -5.29388371
C1        -12.99278758     -2.69535152      7.27488085     -6.33948185
C1          1.19381989      4.06059570    -10.17100194     -4.91883815
C1          1.28764382     12.83936171      2.51890130     -4.71568001
C1          3.16136079     -4.87600215      9.83594950     -5.89421580
C1         -2.36382235     -4.14876376     -5.98824206     -6.26334597
C1         -7.13188034     -8.05210521      4.10998126     -5.48308692
C1          4.30860322      8.34665172      7.28333438     -4.74316185
C1         11.11372204      2.63809475    -10.84113291     -5.09693642
C1         -5.64789069      3.10910173     -3.48580776     -4.13125604
C1          5.37895993     -2.69793163     -7.49366048     -3.24271295
C1         -0.52226703      2.62579645     11.78756109     -6.33700879
C1          8.46757848     -5.43066748      9.75026545     -5.80543588
C1         -6.00192576      1.13183074     13.35416668     -6.15758775
C1          6.59316827     -4.81854027     -5.08062811     -5.90999542
C1          3.40157571      8.32912304      6.68003324     -6.56804291
C1         -6.62632150    -12.53899160      7.26599808     -4.77594571
C1         -3.55287453     -3.27444683      0.62617324     -5.11298917
C1         -8.51341369     -8.67363029      0.08542137     -5.85124202
C1          9.22644556     -0.00474151      0.10652837     -5.95249574
C1          9.76834497     -3.07224086     -0.98751714     -6.08870446
C1         -1.58884606     10.82739960      2.61468251     -4.96398093
C1          6.77361958      5.48783026    -11.67425088     -6.31151724
C1          3.00390862      9.29187300      4.71195016     -6.55676669
C1         -8.73772746      7.54190274     -8.12706109     -5.74094044
C1        -10.98050081      3.58861404      0.07522956     -5.97392403
C1          1.54692008      8.85737993      3.24718266     -5.20218655
C1         -9.74508296     -6.25748942     -0.98321189     -6.54084543
C1          7.47401694     10.20860776      9.22953458     -6.23900457
C1          7.39802657     -8.39732988      5.68278156     -5.45476766
C1         -0.29141099     -5.28169013      9.95733077     -0.81438598
C1          3.61825065     14.19531072     -1.85470787     -5.16278710
C1         14.34931882     -5.22122982     -1.01788176     -5.33508576
C1        -12.44552714     -6.01377180      4.75032057     -5.23115143
C1         10.95089296      7.21819358      5.63348854     -5.85194977
C1          5.71921353     -1.84971832     11.41444975     -4.15232379
C1          5.27513871    -11.63664695      1.60716043     -6.08360598
C1          3.17539169      1.16025035     13.18197579     -5.93235296
C1         -1.27377886      0.26468640     -6.05807782     -5.78670160
C1          8.41317857      0.58938845     -5.11104716     -5.21052044
C1          6.60876398      4.18564808     -1.56761194     -5.24341577
C1          1.80286334      3.47745059     -0.05888671     -4.79378922
C1         -8.76225543     -8.13527857     -6.04057214     -5.77771003
C1          0.85109502      6.57901634     10.74749676     -5.22362797
C1          8.18708647     -8.51108293     -4.07011347     -5.48909515
C1         -1.95383579      6.97245179    -14.11759061     -6.05363755
C1         -4.89641718      0.63122427     -1.90660254     -6.30344593
C1          9.10811587     -0.65026427      8.77837122     -4.24463023
C1         -2.44863634      5.91241993     13.38552114     -5.22503600
C1         -1.66814806     -9.62878863     -6.60819915     -5.93173334
C1         -3.16015182      5.90818678      7.24634343     -4.73722866
C1         11.91379351      2.01363207     -3.43440905     -4.56895762
C1         -2.18181907     15.35419851     -4.09052006     -5.78189549
C1         -6.15487477     -2.10009994      8.28472444     -4.40798103
C1         -3.14395609    -12.60495419      7.30384977     -5.23695661
C1         12.42553583     -1.95478545      9.76434504     -6.29338225
C1          3.83675337      0.16445623     -4.92395311     -4.80441788
C1          0.48255401      4.57812806    -11.68842833     -4.92726794
C1         10.83852974      1.74286176     12.31545444     -6.65707323
C1          6.99977483     -8.76809471      2.43371239     -6.19043831
C1          7.43406765     10.18581149      5.74984006     -4.73882506
C1          2.96062543      7.55630240     -0.93935489     -4.91257841
C1          3.24478720    -16.96147707      3.13169182     -6.88756713
C1          7.24795554      2.99943257     12.34119039     -2.78217580
C1         -5.02885619      5.58844005     -7.56708341     -5.40453713
C1         -1.56255740     -9.69308836      8.23397235     -5.88045365
C1         -2.72584753     -8.79012430     11.30248261     -6.13377058
C1         -6.65462825     -4.85161534     -1.87528932     -3.88079913
C1          4.58841589      4.45281720     -0.01421555     -5.86157588
C1         -3.66274833      1.49033455      0.54556711     -4.36053715
C1          0.44643792      7.38478942      6.61026582     -5.98195137
C1          9.27061460     12.27782194     -4.06429212     -4.25642397
C1         13.61288323     -1.00909247     -6.15718042     -5.96050294
C1         -3.20055950      6.04106065    -13.20497739     -4.64182653
C1        -11.63459485    -10.15794075      3.21026808     -6.07574328
C1         -5.18780310     -6.57038157     -4.45721177     -5.60679389
C1          2.42585460    -11.50879047    -13.35669184     -5.46299638
C1          2.34860371     13.28596528      2.56750900     -6.12711257
C1         -4.91653693     -2.34621947     10.68273656     -4.03316019
C1          0.19035860     -1.16903547     -0.99822353     -4.52967412
C1         -2.69053821     -8.15062155     -4.37379854     -4.53887846
C1         14.82555857     -0.00011363     -3.50229835     -4.88965509
C1          5.44388085     -2.76198891      1.57492242     -5.46136599
C1          8.66203599     -0.37983251     -4.50686188     -5.62343383
C1          5.65847378     -9.09178114    -10.21419119     -5.31446935
C1         -6.66934170      1.15063347      1.63635643     -5.92080273
C1         -6.23762203     10.51118622     -4.38589302     -6.21020762
C1          4.40265519    -16.63307764      6.60576408     -5.52514947
C1         11.50335676      3.63321049     -6.71654732     -4.75566785
C1          0.75287849      6.52701456      7.30639321     -5.07625034
C1         -4.48353824      2.10672559     -4.45087428     -4.07008741
C1        -11.95241164     -5.66699147      5.73212054     -4.65071646
C1         -7.88634812     -0.92804655     -0.85663818     -6.14304459
C1         -2.18731323      1.96191317     13.97081503     -6.20483056
C1          0.74281760      1.67855352      1.60982384     -4.44731374
C1          0.30659475      5.82600218      6.49249008     -1.93056848
C1          0.16112528      8.40473777    -10.09407238     -6.14006848
C1          7.64578503      4.71165310      8.19375618     -5.34784851
C1         -1.13676080      1.57898022    -12.61565158     -6.15848683
C1          6.55629174    -11.46313041     -5.10421303     -5.85546694
C1         -7.01385257      7.96649110      3.20453594     -5.73299745
C1         -3.67965379     -8.10534248     -2.88930497     -6.45433899
C1         -4.45213940     -8.60749778    -10.05137632     -4.29223813
C1         15.59168806     -0.97650879      2.18404512     -6.08780896
C1         12.10922523     -7.29858965      1.44724199     -3.88564228
C1          7.32565852      2.50850394     -9.19911951     -4.42662699
C1         17.07768236     -3.89845376      2.95700170     -5.90055678
C1         -8.06770499     -6.24665760      5.72092250     -5.86301301
C1          5.57499348      4.37269381      9.72403172     -5.25821886
C1         -8.99346135     -2.38797733      8.25510040     -6.00327412
C1          2.58805911    -11.15308142    -11.83603609     -5.69925544
C1         -0.50728024     10.82494735     -4.61967828     -1.23457761
C1         10.51394084      5.10262075     -0.81752027     -4.95602970
C1         -7.20804247     -2.87011821    -10.05600472     -5.64163032
C1         -3.56156938     -5.18645604      4.12463648     -4.11104517
C1         -0.62671686      1.15950936     -2.54993777     -5.66541365
C1         -8.43911404     -7.17272571     -1.85027188     -6.35006245
C1          3.77403410      3.92492178      4.18658509     -5.81192068
C1          5.45512423      2.05852272      1.60242296     -4.08740887
C1         -4.64255176      4.51027395      5.78420060     -4.57288041
C1          6.23964869      9.93465994     -9.17013605     -6.04008013
C1          3.99056659     12.62477492      4.70180195     -4.29357204
C1          1.80028693     -6.17973742     -1.63512124     -3.78076492
C1         -6.08437808     -8.64168927      1.64065669     -6.34024150
C1          4.58109769    -17.18575118      5.68579427     -5.83301373
C1         -2.88035551     11.71434588      0.04046414     -6.26288282
C1         -7.66295474     -1.82803893     -2.55692438     -5.53296897
C1         -4.57060112      2.60240510      2.25587454     -5.74184756
C1          6.61103196      1.16011338     13.25367606     -5.03159799
C1         -3.45217277      0.54156034     11.57883292     -3.34902267
C1         -9.46936159     -5.63863393      7.32486195     -5.81325639
C1         -5.80452063     11.29067216      6.75102289     -5.17197833
C1          7.68093278     -1.95694151      8.15832588     -4.99683160
C1        -12.46249091      6.55555925      4.80323628     -5.12113009
C1          8.70015810     -7.87223629      4.08992609     -4.90340340
C1         -6.47741093    -16.81509177      4.16983394     -6.04114887
C1          5.45501547      9.35148217    -10.72001205     -6.33080767
C1          0.41023532     10.58156079    -11.67433684     -6.30573795
C1         -7.03116421     11.03815633     -5.99499318     -5.90251720
C1         -6.59303487     -9.50250707      7.26378362     -4.09661834
C1         -3.94115451     -2.35492983     -9.14639559     -6.38997412
C1        -13.10317717      5.44690490     -3.46410145     -6.25696329
C1         -0.50370927    -11.18876891     10.35189557     -5.86878882
C1         -8.79143639      7.42426917      8.85847530     -5.75149036
C1          0.29664346      9.93919678     -1.53522881     -4.31402603
C1         -6.14299972     -5.68615816    -13.24080173     -4.93054118
C1         -6.51476199      9.61101817     -5.02489463     -6.16581446
C1         -6.72251069     -7.77057843     -1.88252453     -5.92534399
C1          5.55543460      7.48474821      4.03116541     -5.36539030
C1          3.77047935     -5.77886332     -1.63662608     -4.97753916
C1          1.70894677     10.33672385      0.00644368     -3.98516788
C1        -11.56605652      2.46351364     -2.53238985     -5.10025991
C1         -1.84089034     -3.80575222     -5.02085443     -6.22530831
C1         -3.62359954     12.29488924      4.26691136     -3.32148902
C1        -10.76461052     -1.84632363     -6.51058454     -5.92325352
C1         -4.71902609     -2.78831373      3.19785134     -5.96262902
C1         -4.28322614      1.71492877     13.33116348     -6.08561904
C1         11.08915252    -16.01344365     -5.09331080     -5.82251704
C1          2.16594358     -5.76029268    -11.66588429     -5.58925120
C1          6.39474903      6.57687306     -7.66588486     -6.01335986
C1          2.57250911      1.14114192      1.62606381     -6.18494140
C1         -9.16284554     -4.83025324      2.27759230     -5.63362741
C1         -0.27355675      9.94889585    -11.02957316     -6.27499465
C1         -6.18671025      4.53877400     -6.57122860     -4.96622698
C1          6.16955321    -12.99022570      3.12951238     -5.88511966
C1          6.66564582     12.01332873     -5.03458915     -6.08884829
C1         -6.93883007     -5.71611355      3.21031448     -5.71717137
C1          5.46192874     -6.95059359     10.76887538     -5.94742237
C1         -2.12700435      9.25110487      1.64433806     -4.77035063
C1         -9.54218958    -10.54188150      1.62762174     -5.63742366
C1         -4.31602712      5.32404486     13.33421844     -6.05916822
C1         -1.02654719     -9.63179977      1.58243722     -5.37794011
C1         -8.67508605     -0.29854406      6.69532270     -6.27660310
C1         -7.50248977     -7.17069924     -9.20756576     -5.95444193
C1         10.23199528     10.45269209     -0.01538115     -6.19546807
C1         -3.81718071     -2.76136820     10.79446692     -5.25144292
C1          2.16640932      7.40429048     -4.95664278     -2.48032766
C1          3.30200717     -4.17309225     -8.13032583     -5.03060203
C1          2.07697265      2.56554952      9.79326623     -5.12784828
C1        -12.37744178      6.02348152     -1.91104624     -5.27693075
C1         19.87548454      5.21640454     28.02165058     -6.23631010
C1          8.10330165      1.22369497     -7.61421110     -5.90161440
C1          0.41306129     -5.85207763     15.50844912     -5.33535828
C1         -0.52539299     15.29351208      2.55171267     -6.00426394
C1        -10.11375113     14.44485056    -14.16521738     -4.01861832
C1         -9.28071595      4.44807869     -8.54988074     -5.42785326
C1          4.48475348     -3.27087797     -9.11480664     -6.03486771
C1         -5.24387516      1.51598104      3.30550388     -5.21099007
C1         -4.18882746      8.92804610      3.23279044     -6.44112469
C1         -6.19925591      2.64731155     -0.88322858     -5.16809118
C1         -4.69798126      2.64240058      9.24181438     -5.66067420
C1          8.59563968     -0.33259059    -12.36160898     -6.42143463
C1        -11.68447035     -4.73031296     -8.56109298     -5.13721617
C1          0.23135441     13.80834940    -18.86767992     -4.90741601
C1         -0.82246230    -10.32291127      6.20345185     -3.67759020
C1          7.51534168     -5.50916688      5.68277388     -4.40735936
C1         -0.79814395     -7.32161511      6.33121279     -5.83913066
C1        -12.81954325      9.26258681      4.27133270     -6.08871605
C1          4.58899817      1.53576886     -3.43163600     -4.75587756
C1         -2.28795628     -2.35541992     -2.50824921     -6.06308836
C1         -4.91812508      6.51122934     10.78726321     -6.40199536
C1         -6.73751411    -12.63589258     -1.87072793     -5.56671277
C1         -5.60274899      5.96274482     -3.43114980     -5.09138594
C1          0.86701066      1.23305992     -1.56240279     -4.04564853
C1         -9.41841603     -6.26578513     -8.45210679     -5.91973505
C1          8.23597182    -17.51519996      7.24928965     -6.51278666
C1          9.67191230     -0.35191777     -6.10841733     -5.61121600
C1          0.19306852     11.45873342     -0.95743061     -4.48769456
C1          1.51512501     -6.58225689      3.15470676     -5.40042533
C1         -2.19472160      4.45065226     10.82613628     -5.52508329
C1          9.26683165     -4.75359981      5.61793839     -5.64951208
C1          7.41616681      2.36451674      2.19865204     -5.40043394
C1          2.25489674      6.84245428      6.63915164     -6.39705368
C1          1.03462119     -8.17566429     -3.52025113     -5.85823813
C1         -2.09837247      9.21373904      7.18907508     -4.76669197
C1          2.73442155     -5.73815275    -14.79541533     -6.21724816
C1         -2.21415884     -8.81200897      8.19881565     -6.15101808
C1         -2.08555580     -8.74743607     10.34319915     -5.43179389
C1         -0.50477405      7.49909076    -10.09586656     -6.45041551
C1         13.10894286     -4.27654345     -0.13785750     -5.95175641
C1          6.16341430    -19.02729122      6.63587636     -6.19450748
C1         11.54350504      2.32828466      8.19087256     -6.32593766
C1          0.51537592     12.29953007      6.52767928     -4.88279465
C1          9.44442772      5.10382516     -5.01362703     -5.09910577
C1          2.68605691     -3.34291830     12.38766776     -5.34766081
C1        -10.29404954      9.36394286     -3.41590730     -4.51464828
C1          6.68576764     -9.97686590     -9.27705790     -6.43672634
C1          2.21209085    -13.55386151     -2.66477665     -6.65778799
C1         -0.21495600    -12.10744822     -6.01977650     -4.73371140
C1          0.48833065      4.34988042     12.25675141     -3.78278491
C1         -6.91928290     11.66257315     -2.46370934     -5.50121831
C1         -3.31151631      2.45014847     -0.98394057     -4.56422480
C1        -16.95177920    -20.69521542      1.63210309     -5.58963043
C1         -0.57184999     10.47842268     -0.99031767     -3.74978245
C1          3.58070580     10.86891534      5.74068712     -4.98664257
C1          3.81019480      2.11778778     -8.62529278     -5.77964841
C1          2.81381777    -13.54359608     -3.63722581     -5.20211405
C1          6.10875532      9.39369210     -2.48287723     -5.07401547
C1         -2.10555185    -11.01197833     -4.03083658     -3.17881238
C1          7.06539504     -3.60128144    -11.65231277     -5.96715933
C1         -1.79386430     -1.27897114     11.35249118     -5.28482358
C1         -5.39467668      2.05002745     13.32372557     -6.19265743
C1         -1.66406389     -1.80585786      2.64004354     -4.83286273
C1         -4.10083778    -11.53995281      8.81710335     -6.03500579
C1          7.46483748     -8.55028828    -15.89317386     -5.23889523
C1         -8.79012505      7.40618600      6.71554547     -5.81175170
C1          3.33293725     -4.30612916     12.27995348     -6.05712030
C1          1.23479879     12.91795639     -0.88137364     -6.13072741
C1         13.97679823      0.47307018     -8.58709280     -5.83642307
C1          4.60882134      5.65922733      0.03544687     -6.37594830
C1         -7.84439511    -14.02255389      1.57016800     -5.28056115
C1         -2.38805179     -8.96939385     -2.45891439     -5.36210319
C1         -8.16313189    -11.90563467    -11.61314108     -3.86855952
C1        -10.69969089      8.97623245      4.87335138     -6.01716484
C1         10.71463743     -8.54912306     -6.13863674     -4.29478523
C1         -5.77139845    -14.41126826     -3.47119155     -6.25182010
C1         -0.81748713     -1.28492900      9.77693074     -5.90618847
C1         -6.66752845      2.96282714     -7.64208282     -5.66439879
C1          4.43418526      2.04124633      6.70625705     -6.18309655
C1         -9.53791995     -8.77704414     -7.56777736     -5.81175658
C1          0.71737820      3.57849009     -1.93758552     -4.54335441
C1         12.37419518      7.74980852      0.68687594     -3.97804355
C1         10.84143042    -10.54199289     -2.19690512     -2.50627964
C1          3.87814746     -0.33643054     -6.58701800     -1.01684434
C1          1.31201228      9.92070715      4.75676621     -5.22816117
C1          8.63216725    -11.16528165      4.65200496     -5.85765131
C1          7.19907687     -3.25107806      1.54235278     -4.59300460
C1         -3.38322888    -15.05226938      2.54453323     -4.50917961
C1          7.14292154    -15.95441581      5.12081696     -6.41846712
C1         -6.38153142      5.97293351    -22.92646063     -3.95622716
C1          4.58332993     -5.09517141     -3.47890982     -6.06565703
C1          4.82884568     -4.03322657     -5.88228181     -1.91945895
C1         -4.89250699     -7.16557075      1.56485980     -4.40703855
C1          5.11147991     -0.34892727     -6.67140607     -3.97978895
C1          0.01409726    -23.38312795     -3.66085242     -5.50537068
C1         -2.49977427     -9.69268841      9.78088095     -5.13454602
C1         -2.87527482      9.82297768     -3.41570482     -6.15999925
C1         -3.32935267      6.66664339     -6.59556319     -6.31748047
C1        -15.39687580     -3.92627699     24.07844184     -6.10858695
C1          6.65007190     -0.03621077      0.59868249     -4.75862461
C1          8.92470116     -4.20852372     -8.27728905     -5.60083670
C1         12.72821007      1.43854683     -7.66818481     -4.57075462
C1         -1.35927264     -0.92595466     -6.03193659     -4.91373965
C1         -1.59179677      5.98492253      2.53480992     -4.30469371
C1         10.95492854      5.44855761      2.08478014     -5.95417865
C1         -9.54825997     -5.75978412     -7.53232748     -4.03361099
C1         -8.53341961    -13.42941129      0.06149723     -4.28371657
C1          2.12161900     -0.42117341     15.46384077     -6.50819436
C1          6.28485415     -0.83383472      2.19536090     -5.58630707
C1         -6.41217017    -12.08884515      4.09747507     -5.83388710
C1          6.85710222     -0.88620105     -6.69331293     -5.32231277
C1          1.30416941     -5.62547508     -6.61523391     -4.20886516
C1         -0.38583634      9.93762505    -13.23014547     -5.29713159
C1         -4.42464077     -0.90420199    -10.12695153     -5.79309523
C1          0.03171178     -6.28604584     10.51592442     -1.76074032
C1         -7.43152510    -11.91657986     -3.53755006     -1.57840326
C1         -0.55265856    -18.93918167      4.72125678     -6.57783726
C1          3.27602371      4.11482119     15.41294418     -5.64095910
C1         10.35822588     -3.24959339      5.69990951     -5.66424889
C1          5.71944792     -1.90463368      5.65572182     -6.04442612
C1         -0.11802796     -3.56920551     -9.09862001     -4.60403442
C1         -2.22131721     -1.76144306    -12.68883986     -6.14751595
C1          3.39665412     -7.25249652      8.80297206     -6.30051998
C1          2.82318537     -8.67721855     -9.16182842     -5.84901186
C1         -7.02821864     -0.95199495     -2.46267259     -5.78543341
C1          8.98787478     13.16782427     -2.54565619     -5.68796682
C1          0.30633753    -13.52392934     -5.11240473     -4.07685633
C1          3.58434964     -1.52335227     16.33050602     -5.71857709
C1         11.30062656      6.24038044      4.11041463     -6.19024438
C1         -7.97667423      2.17725124     -6.58417169     -6.11118877
C1        -13.25713342     -3.55460144      6.64982955     -5.35445004
C1         -4.98198028     13.24992889      5.07105901     -4.02773490
C1         -2.29089209      5.13048031     -0.94320221     -6.48038857
C1          2.98526096      4.51787837     -6.58715121     -5.22686265
C1          3.61049793    -17.22316127      7.23933843     -5.45796471
C1         16.36616546     -1.91454436      3.07346014     -4.90910151
C1          8.70642104      4.34090573      8.26273314     -6.00445958
C1         -1.03367077     10.81841350      1.54426276     -5.89278560
C1          4.96515819      3.36492286     13.23806814     -5.59234397
C1          5.01864058     -5.44992033     13.22068107     -5.64196943
C1          9.87866991      4.74310588      8.24590566     -5.82320888
C1        -10.32928636      1.46416921     -3.48763984     -5.56089832
C1         14.81572317     -6.70723603     -0.05469453     -4.82876090
C1         -3.35405268     -2.35668043      8.18594836     -4.13311491
C1          6.47942885     -7.36602150     -3.06863522     -0.71204810
C1         -1.16887864     -5.78653294     12.41402310     -5.56895401
C1          9.97113685    -10.09508612      1.44612947     -4.81990895
C1          4.49611035     -0.30529657     -9.16811608     -6.23259823
C1          1.15543793    -19.09171946      5.63577971     -4.46400363
C1         -1.99344405     -9.97834587     13.00433443     -5.39716204
C1         -1.15095257     -3.32634592    -12.68069624     -5.79311389
C1          4.87056002     -2.32305007     -4.99002843     -3.51137487
C1          0.02947978    -17.32766680      2.12505684     -4.89937756
C1          0.70691115    -16.80043660     -2.00191109     -6.00947683
C1         -9.90796005      9.01922653     -2.36753386     -5.11341167
C1         -2.29589775      8.42303808     -5.97882292     -5.32760237
C1          7.43865099     11.48276446     -3.47501918     -5.29079495
C1          1.00643162     -9.55568334      0.65089179     -5.64887665
C1          8.29127623      0.56541997     -8.66542496     -5.56577740
C1         -4.01930719      9.66589566     -9.11059195     -4.53484524
C1          1.13720090      3.63038806    -11.74580753     -6.13533247
C1         13.64966225     -3.95272161      6.65953217     -4.64906109
C1          8.73322998    -19.18628568    -23.40599648     -6.31063573
C1          0.54613325     -9.33615133      8.79362965     -4.48759725
C1         18.90206894     -9.72705289     -4.63249428     -5.32810964
C1          1.41170542     -3.35296992      1.49051406     -4.39488138
C1          8.60640619      1.47514081     -4.42472708     -4.59146284
C1          8.15975444     -4.90694611     -1.93317896     -4.48750128
C1         -8.48686811      0.61843915     -1.88566846     -3.79218875
C1          2.77804087      6.76254936      5.62458151     -6.16580848
C1          4.85221826    -10.28861164     -5.02853227     -5.00905180
C1         -1.12372785     -5.15437414     -9.05831446     -4.68340281
C1          1.58541369      4.03770657     12.28631250     -6.67926904
C1          2.24494624    -11.98895605    -10.15833450     -5.99358485
C1         -5.80361611     -6.65903335     -3.48224907     -6.30989326
C1         -2.41693221    -10.14759176    -11.66669190     -6.25284364
C1          4.66549677     -9.34545126     11.36817853     -6.31797561
C1         -5.22233421     -5.19858587     -6.00553971     -5.78291074
C1          1.59976866     10.89683834     -2.50229342     -6.44643434
C1         11.51917116     -9.13057040     -6.70297119     -5.48137904
C1         -5.64624824    -11.50681805      5.73591285     -4.57291408
C1          1.63978461     -9.69026372      8.80601081     -6.36354319
C1          9.26200121     -8.15271869     -7.60886016     -5.93577395
C1          2.53131717      9.10368069      1.59513120     -5.60941963
C1         -1.69218296     -9.65704949     -4.40528102     -5.99757617
C1         -0.78973961    -14.91771065     -5.06789243     -5.31813758
C1         -0.06425497      4.16579107      2.10921404     -4.61023388
C1          3.98798281     -9.63481016    -12.32381350     -6.78259334
C1         -2.90311210     -7.52472704     -3.46485431     -6.16162625
C1         -3.09693695    -15.90459836     -6.05932762     -6.77146114
C1          7.65320938      4.43177074      0.56960556     -3.79011219
C1         12.57081922      0.53403430      3.13981546     -5.86068438
C1         -9.24222666     -4.76232639     -9.11391763     -5.10479172
C1         -2.84888950     14.74940041      5.70777716     -6.40334495
C1         -9.20121047     -6.58672218      5.67664698     -5.59763666
C1         -0.18603775      5.27593756      5.22580334     -1.09073025
C1        -12.86227360     -5.15369652      0.65085954     -6.46523641
C1          4.57375738      2.68072347      0.11374183     -5.98402285
C1          0.90905331      1.15078260     -8.51195623     -4.67949435
C1         10.56815393     -3.97168589      8.14431288     -5.34098242
C1         -2.21273395     14.71968307      2.54988057     -5.77705195
C1          6.85141836     -2.71076777      8.26608784     -4.43513420
C1          6.14216732    -15.97738301      8.85429773     -5.54291973
C1        -10.80097138    -12.55964970      4.71991515     -6.36268938
C1          4.00981703      8.46614305      5.72192496     -3.65934386
C1          5.30115477      0.30488728     -7.52901136     -4.72940290
C1         -4.64151590      1.45973272     -9.06495469     -6.11412277
C1          0.30243423     -5.78775566     -5.07514557     -5.37437735
C1         -9.19351944      9.09118124     -9.11425755     -5.64163756
C1        -11.59799090     -2.36949238     -5.92818780     -6.28938377
C1         -2.62475720      5.91630557      9.82822384     -5.14172071
C1        -11.30681349     -6.23010137     -7.54031969     -5.96602745
C1         -0.57921657     -1.75272820     -2.52456990     -3.95045357
C1          4.26298052     -1.40220709     10.73553374     -2.97823735
C1         -0.92305440      5.45950529    -10.79072155     -5.62970907
C1          9.71625498     -7.74438308      2.47789850     -3.77608973
C1         -7.51714333      6.51871704      5.75991197     -6.34827894
C1          8.31453682     -6.79347668     10.71334145     -5.76143512
C1         -4.94321320     -7.13298495    -11.10180217     -6.27231079
C1          1.54166853      7.48065149     10.69791328     -6.33023236
C1         -4.00269028     -8.95210885     -9.13564120     -5.17634900
C1        -10.14871601      8.99294712     10.87534912     -6.76801151
C1         -4.41879356      0.26498420      8.30813837     -4.08608449
C1         10.14980859     -3.26797742     -9.22732600     -5.09612019
C1         17.32290245      0.03978723      1.52222829     -5.68251614
C1         -0.83550435     25.84896735      0.75463379     -5.18796285
C1          3.25627995      0.62299764     -2.62054215     -5.55082177
C1          5.40147121      3.93549483      5.10133450     -5.62567209
C1          0.95813574     -3.63874346     -5.08880041     -4.91001417
C1          3.14748121      8.34711238      3.19000624     -4.37375244
C1        -10.73182461      6.03113743     -4.40503840     -5.53874511
C1          9.18655220     10.78693939     -0.10888202     -5.93722331
C1         -2.60760367    -15.57824957      4.02212833     -4.64950974
C1          9.03360027      5.44312597     -6.03089695     -5.94657966
C1         -3.34349051     -1.33899162      4.80904317     -5.68667486
C1          0.88534591     10.78646567      9.80290404     -5.63680059
C1         -8.87055432      5.13845411      9.83330190     -5.96341053
C1         -9.21187762      5.93754748      0.07203269     -5.96036725
C1         -6.41501033      2.08965804      9.30098489     -5.87094953
C1         -7.44229301    -14.98535912      5.72683393     -5.87483518
C1          4.03654400      1.63424082     -1.70770702     -1.07879855
C1         -0.90101657     33.64293943     -7.03529566     -5.89918262
C1          6.58623198      6.10035738     -5.15305055     -5.29880256
C1         -5.25044123      5.32201123     15.02186752     -6.00300901
C1         12.93917852     -2.75347138     -8.70051376     -5.45709273
C1        -12.73267872     -1.70160870      5.69132204     -5.07108185
C1         -3.01860940     -8.08313374      3.14064930     -6.12335564
C1         -2.18894945     -2.44246118     12.45133635     -3.62703492
C1         -6.53313705      4.41907405     15.96858661     -6.25947382
C1          8.39775086      8.41618472      0.59037544     -6.27808430
C1         -5.24621477     -8.09772489    -11.69592497     -6.07870796
C1         12.56319147      0.60207400     -0.39386714     -5.63174320
C1          7.12640963     12.27757000      5.18435111     -4.59052565
C1         -0.47267315    -11.19718212      4.74755340     -5.72816444
C1          0.64690861      8.51754774     -4.03842493     -3.39145798
C1         15.50385818      9.19023912     27.01936191     -1.94752673
C1          4.53520810     -5.09575284     -0.02123487     -5.10981254
C1          0.96127322     -7.77979396      4.04318150     -5.45572289
C1          1.64378857    -15.10870241      2.05929231     -4.31047456
C1          4.97325588    -15.02168089      9.71213538     -5.76290378
C1         -3.68507099     10.43949065    -10.62498465     -4.20989561
C1          6.37910652      2.05820316      5.74352961     -4.70282003
C1         21.07364427     -0.99443900     -3.67964529     -5.27118746
C1          2.05291661      9.24316083      9.74457894     -5.65921159
C1         14.02197355     -5.43478892      3.99714728     -5.13800007
C1         29.91444641      5.31793759      8.11406829     -4.75964065
C1          4.56578897     12.39151724     -5.62247513     -5.77610056
C1          9.76397357     -6.40504561     12.29881252     -6.05917602
C1          5.40771256      2.07203656     -1.86470675     -5.27526679
C1         -2.66456400     -9.62372993     -5.00177936     -6.11993889
C1         -0.73756399      6.06042542    -11.64579270     -5.48440509
C1          1.48615393      9.33942210     10.68660190     -6.38487705
C1        -10.30278372     -6.20711674      5.75031465     -6.14644336
C1         13.12672480     -4.22108827     -3.63116831     -5.27938774
C1          1.73266992      5.52402861    -12.61851885     -5.53181077
C1         -9.10892956    -12.00837523      4.68502795     -3.15808338
C1         -1.37851553     -2.77144125      8.79962223     -4.75656728
C1         -7.70667095      4.42286693      1.69189624     -5.90598446
C1         -7.73738659     12.34482347      1.64485483     -5.81580027
C1          4.93690745     -5.41034244      4.06856562     -6.18382538
C1         -3.27736652      9.54819912      8.18375839     -5.29622442
C1         -3.67071203      1.55675593      4.18943056     -5.99673683
C1         14.85288706      1.13992377     -3.59172670     -4.58597000
C1          7.56827480     -6.28121671     -5.16647478     -4.73378273
C1         -1.32606852      1.99608354      6.66411736     -5.91231703
C1          8.61167911      1.54908753    -10.13966511     -4.47834563
C1         -5.50517799     -9.06516422    -10.11701971     -4.79447967
C1        -10.60929792      0.68080205     -4.07064465     -3.75650684
C1         -6.58242396     11.35085712     -4.98536072     -5.81816735
C1         -0.39963304     -5.66066489    -13.22746612     -5.34561752
C1         -7.44171280     -4.24219716     -3.48944710     -4.40083225
C1         -2.58611499      1.20326751      9.83122475     -5.31811572
C1         -3.12000813     -4.34315610     10.41277225     -4.05474946
C1         -3.18868989     12.02668893     -7.53576184     -6.43825222
C1         -5.80914782    -12.02823328     12.44394664     -5.47012935
C1          6.12035139      9.35075233    -11.69227501     -5.40751649
C1          0.44868949     -2.11462147     -2.50933782     -5.41155026
C1          0.47274563    -11.21015834      8.86740010     -6.09606654
C1         -7.45793874     -2.38238306      9.32775042     -4.17684877
C1          5.28276752      9.97064821     -9.74876636     -6.22032466
C1         -5.73862755     -4.76030621     -9.13741131     -4.45007933
C1          2.48292622     10.89170121      1.51317791     -5.09664521
C1         -9.46866603      5.10738427     10.78435596     -5.89450868
C1         -4.31884164     -8.74680072     13.84083631     -5.77272497
C1         -0.57934008      8.98983292     -2.42720247     -4.87315963
C1         -4.07157037    -17.43950580      6.65197897     -6.35453425
C1          7.87578516      8.10072525     -2.54517667     -5.29209848
C1         -3.81994341      2.03521688      1.61678553     -5.48689105
C1        -10.34937415      1.27212100      6.60432017     -1.20767505
C1          3.20301893     -9.07789006    -11.72255019     -4.46321845
C1         -3.85662875     12.88763523     -4.08431713     -6.55366777
C1          6.28506592     -0.40281736     12.31703553     -3.92146317
C1         -2.08091984      5.59654083      7.32232892     -5.98922036
C1         13.08371312     10.16215737      5.73249160     -5.72303683
C1          1.68713640     -7.16599710    -14.83748736     -5.15141100
C1         -2.20369039    -13.62617437      8.29548623     -5.77996551
C1          3.84264011    -10.17460041     -3.43292173     -6.05288718
C1         -4.41235256     14.72441250      2.61150373     -5.98393640
C1         -3.05508854     -6.28972632      3.16492043     -5.96330786
C1         -7.20172892      2.59848783      0.64754789     -6.10403302
C1          8.01774829      1.40814566     -3.41148156     -5.62275073
C1         -9.52762244     -7.55572562      7.32583495     -5.72487355
C1          2.87866042     -0.98422088      2.15519014     -6.07878744
C1          9.11914010     -3.65425639     -9.20138105     -4.41491845
C1         -2.42947197      8.33795632      6.70378609     -5.80969475
C1          3.14798071      5.95856449     13.16348222     -5.96779133
C1          5.06819424      2.93612542     -5.98003261     -5.98480170
C1         -5.58065983     -3.31281476      1.59753663     -6.38407568
C1         -3.04743041      5.98794238     -4.06021807     -5.08459571
C1          6.92311660      5.09156104     -6.65910956     -4.32226906
C1          8.96177270    -12.09330720      3.03516480     -5.74432771
C1          5.15987656      1.42733893     13.79690967     -5.92817841
C1         -5.12525466      7.85055033     -0.88492599     -6.06079336
C1         12.13126517     -5.20082059    -10.29641168     -6.43919241
C1         -1.61725304    -20.43105234      4.72664845     -6.03451520
C1         -5.18940327    -14.31458241     -6.61167967     -5.54658084
C1         14.85846642     -1.86522666      5.56919793     -6.08437207
C1          9.07871748     -0.60618480     12.24320699     -5.26854999
C1          0.00221588     -4.74614085     -3.43189721     -5.78917491
C1        -10.51424468      6.98328864     -2.31356589     -4.35701635
C1          1.84382683    -13.33959566     20.53798323     -6.36698682
C1         -1.07386360     12.17217065     -5.47080581     -2.43454615
C1          9.38204661      5.35717836    -10.06485594     -3.89979199
C1         -0.52667222     10.85906061     12.31773835     -3.52001393
C1         -3.39264124      2.55847177    -10.08394810     -5.81937515
C1         -2.75338258      0.27695092     -3.46394141     -5.70597659
C1         -7.85934646     10.37226811     -4.01106399     -3.81736458
C1         -6.10017941      7.04970460     -7.51693933     -4.91531202
C1          9.27432714      7.60868293     -7.57129269     -5.14203680
C1        -10.01314240     -4.29105824     -5.06131627     -6.03143758
C1          0.38795231     -9.91204045    -11.74197685     -6.44516482
C1         -2.90651519    -13.53654750      2.13131432     -5.18838473
C1         -2.85972981    -13.50586848     -3.47770116     -5.08700855
C1         -0.29809102      6.84303918      7.27166679     -5.10760608
C1          1.87025921     -5.66531166     -4.15033165     -6.21630973
C1         -6.34160190      6.88989787     -3.37391494     -5.29441524
C1          8.58176131     -2.20792138    -10.16302468     -6.15368208
C1          2.80546569      2.14890911      2.24259494     -6.09190862
C1          2.45241552     -4.31244751     17.35030726     -5.91414045
C1         -7.43027836      6.56231818      0.05165467     -5.86122694
C1          2.50129229    -15.70864331      1.58064886     -5.84882571
C1         -3.11008060     -9.72113706     -7.55895922     -2.28232152
C1         -5.41715333     -0.83398788      0.66026965     -6.15956906
C1         -0.93361584     -9.00591338    -10.69185718     -6.09895532
C1        -12.04782165     -5.69887429      0.11606970     -5.79207927
C1        -12.16679644      9.31872785      3.29451915     -5.54070520
C1         11.84143725      9.23301051      3.10227833     -5.07216513
C1         14.41012052     -6.37554452      4.67267050     -5.87944386
C1         -5.42016261    -15.40518104      0.64987790     -5.48288130
C1          5.53774397      5.82787272     11.35428238     -4.03945853
C1         -7.84519142      7.40889010      7.36066007     -5.87515230
C1        -13.96721867      2.10132363      3.25097859     -5.38121900
C1          6.67424366    -14.44431678      4.08585525     -6.36756704
C1          0.73233571    -11.94012290     -7.60682518     -5.99821636
C1          9.12357074     -6.69692054     -9.18111313     -5.89465496
C1         -3.13125464     -9.72969132      7.27134438     -6.55830079
C1        -10.12295510      5.98522958     10.82826407     -5.67917008
C1         -3.62847946    -14.10318322      4.02930460     -4.86588837
C1          9.40209380      3.93404407     -8.66934656     -6.17092446
C1        -10.88366326      0.58024932      9.20809356     -5.88029778
C1         -1.72366238     -1.87634015     -6.62763370     -5.64563680
C1          5.70781670     20.44172017      0.14673202     -5.28149534
C1          2.89296972     11.75379681      5.79553773     -4.65124587
C1         -7.02159376     -7.54366538     -6.05299953     -6.07457788
C1          8.00835258      6.72163042     12.32358600     -6.54482437
C1         -1.24372229      5.17087258     -5.97852826     -4.23514091
C1          7.01418323      2.72017186     -7.55136370     -5.23299597
C1         11.36854375      1.77481929    -10.18407638     -4.38295801
C1         -6.73966158     -7.16769922      4.75980695     -5.24531683
C1         -0.99315150     -9.57031654     -1.90761417     -4.65363492
C1         -4.38147243     -7.57029732     13.90542213     -5.21641655
C1         -1.91993856    -16.53939199      0.58877062     -5.83196649
C1         -4.10550072    -16.25425846     -2.50577277     -4.52177524
C1         -2.10451877    -12.85476148     -4.12022352     -5.94620097
C1          3.48327553     -1.72792119     -3.41870722     -6.17905109
C1          1.89539331     -0.91508570     16.43551800     -5.92751311
C1          1.17702541      2.08107471     -0.98892180     -4.58982384
C1         -1.34723804     11.77741492      3.14290973     -5.92286439
C1          6.92913978      3.78445434      8.19689078     -5.84737425
C1         -2.94878069      0.20596890      9.23256094     -6.16124197
C1          1.87473902     -2.43652945     14.94297572     -6.38607642
C1          5.13087076    -17.46694613      8.74796097     -4.44488392
C1         -4.10911045    -12.60923736      3.07133822     -4.80051824
C1         -1.80671253      5.31762846     11.43745726     -5.89711547
C1        -12.61174366      3.60617079      4.76164588     -4.88891682
C1         -1.59061998     10.74279321      4.66995559     -5.17037544
C1         -3.67957388      9.35553156      0.68596569     -4.11337523
C1         -3.93837817    -10.09336721     -9.14769152     -4.28354813
C1         -1.78363892     -9.04240200     -3.37155947     -5.04505700
C1         -0.39210462      5.71485651     -0.95761837     -4.24540054
C1        -10.78882682      7.77381088      4.86825425     -5.92864677
C1         -3.37860672      5.41469933     -0.88250023     -6.32785752
C1          0.04011880     -9.60122823      0.08544705     -5.79898294
C1          4.08556758      4.12635012      8.14114938     -5.69840717
C1          5.33682742      7.97007286     -4.13713888     -5.72479211
C1          2.51870670      4.09481157      1.57644346     -5.91349531
C1          7.18886001      3.23690424      7.21418429     -6.00850881
C1         13.19170282     -2.42260521      5.63123741     -5.72545627
C1          6.31055434      8.18760442     -9.19191365     -4.81327624
C1         -0.82086990      5.31293548      9.86030676     -5.48868730
C1        -10.81282797     -1.85851357      4.77311231     -5.94811421
C1          8.21002290     10.83359699     -4.07618634     -5.50365277
C1          7.17164616     -1.47395139      1.54145445     -5.75334600
C1          2.52238016    -15.59508961      7.24853041     -5.96605740
C1          0.23200190      9.86562015      9.73129279     -4.66324493
C1          4.98665430     -4.26158925      4.05109501     -6.00431641
C1          0.44589384      7.44778769      3.12925805     -4.99207905
C1          2.82169344    -10.52070064      0.03175196     -5.51996815
C1          9.55667594     -2.65128271      0.62491742     -5.27362172
C1         -5.51789853      1.50667555     10.79706380     -4.45760772
C1        -10.90849170     -4.21207444      2.16965535     -4.37049495
C1         11.06014481     -1.00729228     -2.02062124     -5.19756659
C1         -4.35944824     11.36367500     -4.93211087     -5.65237548
C1          4.98939391     -9.21401907     -5.03721836     -3.86035603
C1          1.90902603      6.97502353      1.53886435     -4.28541535
C1          2.05864404      7.42187007     13.16850072     -5.21910768
C1        -11.00305247      6.51390255     -3.42846443     -4.54389396
C1         -4.64625642    -16.00396523     -0.02475969     -4.80072756
C1          4.66447228      1.42754666      5.76234335     -5.26915765
C1          4.46108725    -13.54382274      6.74200289     -3.21835486
C1          8.19526702     -2.95263997      1.58916481     -5.97212640
C1          2.39994977     -5.54534872     17.36264325     -6.07478368
C1          4.67209393      7.31023882      9.08013975     -4.57605182
C1          0.13158586     -7.30363679     -0.98003759     -5.52202441
C1          6.09758559      5.71627146     -2.41711090     -5.96638284
C1          2.09850696     -0.27777463      0.59484290     -5.73853777
C1        -10.44226847      5.07015609      6.68352091     -4.26041002
C1          1.74375419      5.33390500      9.22525812     -4.97216479
C1         11.73069812     -0.06955833     -1.85372753     -5.72005554
C1         10.39779941     -3.91666333     -1.09451917     -4.52525739
C1         -0.78981608     -1.86408542     10.81097493     -2.15620021
C1          9.07595436     -8.45962997     -9.23176433     -5.36705478
C1          2.56465911      3.04260520      1.56616124     -5.65614475
C1         -9.09746207     -9.04950734     -4.49840488     -6.15557144
C1         -3.62628137    -10.57346965     -5.98989090     -4.41362725
C1          7.70352994     -8.18077086      0.54144921     -3.99653159
C1          6.39839646     -4.26168539     -7.60495764     -5.96278164
C1         -9.47117540      8.01696954      1.68959025     -6.12287240
C1         11.62212172    -14.84133998    -11.77158723     -5.05771954
C1         -8.52008323      8.14610258     -3.54466599     -3.76123501
C1          7.20248356      4.32734198     -8.38021186     -0.74408164
C1         -4.67232740     -5.74393084     12.36880569     -6.43105988
C1          2.19781197     11.75414069      6.63058809     -4.91714057
C1         12.64065038      3.88662614      4.75423317     -4.43181970
C1        -10.46259290     -2.73237318      6.79919508     -5.26357646
C1         -7.13374317     12.28493190     -4.91984363     -5.33592816
C1          7.74508435     -1.49374357      0.61571165     -6.44346978
C1         -7.90030344    -10.48736141      4.78470750     -5.11030518
C1         -6.78031338      7.64182985     -9.13719572     -4.19377194
C1          0.68349418     13.25876554     -4.02401780     -5.74703000
C1         15.72534427     -4.82188234      0.57123377     -5.96809073
C1         -4.18762016      7.76654947      3.15696805     -6.25492259
C1         -0.94222550      9.27430194     11.39285071     -5.70172692
C1          6.41007354     -7.24161387     -4.14911732     -4.50157423
C1         14.56360330      3.87026260      7.20115556     -6.26541550
C1          3.81088448     -8.69972932      0.48681044     -5.69961989
C1         -3.33938570    -18.06088533      2.59630275     -4.94341958
C1          4.35602165      3.10220317    -14.32179539     -5.32565032
C1          7.09533006      4.58469623    -11.08075834     -6.50014031
C1          3.90927123      2.61118347     -6.04367390     -6.09748882
C1         -9.90838910      0.63569133      7.64416016     -6.05842207
C1         -1.24009776      4.63627272    -14.76861917     -5.64994401
C1         -0.12760290      5.35387119     12.33917308     -6.08097957
C1         -2.12297510     -9.94405552     -1.81053879     -4.10769231
C1         -5.39515624     -1.37849703    -26.49870099     -6.36167308
C1          1.59387908     -4.97303524      6.66721865     -4.59472415
C1          7.39146513     -9.11695139     -0.09124887     -6.36665320
C1        -10.57660719      3.59163215     -7.57350176     -5.03989330
C1          1.51406431    -11.38623728    -11.75540885     -5.50021371
C1          4.63447468     -3.34318239     14.85415120     -5.42076319
C1         -2.92593366     -5.22073628     12.36796542     -5.43103699
C1         -1.56048808     -9.62426201     -0.88188671     -4.48586871
C1          6.46374774      8.45048340      1.60511947     -5.65578835
C1         -9.13875562     -1.77286157      2.25244665     -6.29392689
C1         -3.20022786     -7.71464430     -1.96694586     -4.62671950
C1         -1.81048110    -11.99077996      0.01460489     -6.36129942
C1        -11.51683161     -0.94779938      8.32732630     -3.48165688
C1         11.47358954      5.29866646      8.20802264     -5.78913409
C1         -1.65815454    -14.35036663      2.52573868     -5.14216962
C1         -0.74279367      5.48982694      0.58438966     -5.73171231
C1         -1.66597445      5.30924071     14.88079563     -6.40596391
C1         -8.20593171     -6.65467366      0.56527940     -4.78521364
C1          2.77104987     -5.71119821    -12.65268564     -5.62897367
C1         -3.84508250     -8.72717944      1.54334526     -5.75519328
C1          1.76568702     -1.15974896      0.09922539     -5.77114643
C1          8.38825868     -1.25689185     -5.06541981     -5.58512523
C1          6.57900728     -9.67123333      0.50019202     -6.21945482
C1         -0.55287272    -11.08971362     -0.94636131     -4.52643031
C1          3.30306353     -1.21011323     -2.51405714     -6.08006083
C1          8.57124150     -3.93979776     14.85137085     -5.84688176
C1         -2.00927930     -5.64195553    -10.70254638     -5.38916016
C1         -1.28652172     -3.92434910      3.09015311     -6.41909623
C1         10.61557017     -9.63707604     -2.71485561     -4.34856894
C1          0.28845505     -7.60665649     -5.04634732     -3.32963324
C1          5.43802906     -0.30762316     -8.56264843     -4.58370658
C1         -2.77611672     -6.26380613    -10.12174191     -6.00948538
C1          7.84104255     -3.42504054     15.40237722     -5.88308790
C1          3.44982747    -15.04203428      3.14936398     -4.18302356
C1         -7.16733663     -2.17929898      4.20500282     -6.40063939
C1         -4.90950439      0.61923135      7.34459800     -5.75576626
C1         -4.18136312     23.55224456     -2.33040286     -4.98941984
C1         -8.48142486     -4.10745177     -7.54983643     -5.12000258
C1        -11.95392503     -0.26363184     -4.32259426     -4.27817663
C1          6.94194835     19.56610512     -0.90971222     -5.25233514
C1         -8.47629610      6.48130117      1.66056572     -4.11917934
C1          6.12714230      9.41206185      3.08185033     -6.33217965
C1          0.48378402     -6.30560582     -6.10048069     -5.95741305
C1         -7.77795975      9.31223765     -7.48353755     -5.41178165
C1         -2.45121054     -1.29882502     12.29648935     -5.75300653
C1          6.07412362      4.48868454     -2.45421242     -5.72917887
C1         -6.94994001      9.79204931      6.70287561     -6.18128034
C1        -10.21815791     -0.26817886      9.30175208     -6.03787679
C1         -1.96870938     -5.18705425     10.75494989     -4.76585404
C1         -7.15404870     -6.25632188      0.62309931     -6.26075930
C1        -11.28057609     -6.83997118     -5.07880896     -2.75545580
C1         -5.87246781      5.40826440     12.43603298     -6.43989578
C1         10.54850484     -3.84230825      4.82917745     -4.88423599
C1         -6.64243138     11.98644793     -3.96067737     -4.83722446
C1         -2.39674877      6.50929501      6.64974937     -5.36869021
C1          6.31903863    -16.49382814      5.69258657     -6.21473002
C1         -8.92565458     -8.63317203      4.11405274     -5.30817493
C1         13.11551993      8.60618227     24.53134066     -4.07324838
C1        -20.66544481      6.53350878      3.31706937     -5.86448216
C1         14.02026728    -25.90706570     13.10849909     -4.54194834
C1          8.60937001     -2.17554873    -12.32700894     -5.22755078
C1         -1.93668902     -3.82877330    -14.19451875     -6.02081008
C1         -1.76099890     -7.16749704    -12.71911017     -4.49455919
C1         11.49691280      0.52219191     10.34682858     -4.49798558
C1         -5.54159385      8.41856540     -9.95559729     -4.46722634
C1         -2.44038798     -5.42224412    -11.72624674     -6.36783429
C1         -4.25517022    -11.47792627     -5.87952401     -4.72622729
C1         -5.79312615     -9.07260679     12.30646315     -5.87526353
C1         -1.55020543     -6.60975551     -0.95273274     -6.23913267
C1        -12.48364918    -14.40430036    -22.31280979     -4.33741187
C1         -9.01502869      5.41029513      8.31860411     -6.15288758
C1        -10.18693729      5.98424679      7.28107825     -4.07192313
C1          3.72098505    -16.61545240      4.07873712     -6.25619389
C1         -4.23746694    -12.06976093      9.78971342     -5.75483424
C1         -9.08946756     -5.33204424    -10.08584075     -5.66645664
C1          3.81867716    -13.58147613      9.77306805     -4.07206067
C1          1.98222553      1.57730822     -8.61591354     -4.70913089
C1        -10.50991809     -2.74028661     -5.90943902     -6.07563151
C1         14.49299809     -5.77363517      1.47268216     -6.19620074
C1          0.12735138     13.27383527     -0.94848168     -6.15049766
C1          5.85653005      8.46724761      2.49563266     -6.67779372
C1          7.11763385      3.35381629      3.73425265     -3.60929545
C1         -6.71058842     -4.81421976     -7.57766474     -5.94774440
C1         -3.91220598    -10.47260245     -1.92420200     -5.90338129
C1         12.77874961     -6.29344623     -2.01186688     -6.09175089
C1         -6.53890754    -11.99035609     -4.99579907     -5.76113549
C1          2.50548386     -4.77253919      1.52504527     -3.72839864
C1         -0.06042856      7.75431173      9.30707662     -5.59453962
C1        -13.32388877      1.15789928      3.18495898     -6.02170070
C1          9.02288191     11.42438697     -2.52707471     -5.61683571
C1          3.35391108     -4.18507141      6.61867369     -5.49537203
C1         -0.07129793     10.85280047     -9.17228496     -5.25672433
C1          0.24365850     -0.92302567      9.77560554     -6.20678211
C1         11.87141645     -6.29293618     -2.61973153     -4.37067981
C1          3.44997803      1.26195313    -12.76019194     -5.20213717
C1         -5.06539960    -15.00864157      1.56262537     -4.73721787
C1         12.97438486      2.06826596      0.61734913     -3.68305857
C1        -12.48213978      3.56585407      2.65238289     -5.62472871
C1        -10.89148608     -1.16328762      5.79751615     -5.85109590
C1         -8.25971184     -9.61740786     -5.03489601     -6.09575630
C1         -3.38798409      3.66803674      4.83403551     -5.55044654
C1         14.06750309      1.68351613     -5.23349467     -6.34655465
C1          0.19436905     -7.23986498      4.69412227     -6.03632525
C1         -9.03431283      3.61511894      8.24576979     -6.00259008
C1          0.40734743     -8.12087810     -8.23763105     -4.30418288
C1          6.96705144      6.93883961     -6.73879176     -5.85755984
C1         -6.39579562     -2.75635974      5.80029403     -6.38594707
C1          0.73693545      8.43973164     -7.50135197     -6.09896130
C1         -1.33182148      3.98835391     -2.48789677     -5.56718584
C1         -7.00824392     -2.75709937      6.74447767     -5.12435235
C1         -4.87122015    -12.16143710     13.00596144     -6.11936316
C1         12.57548819     -4.25973448      3.11017602     -5.00493342
C1         -7.75965940     -5.14496823     -1.85098064     -4.47537564
C1         -4.86423540      8.40028885     -4.03878139     -5.29134636
C1          3.28732206     -2.42681090      8.69633434     -4.82520643
C1          9.21127770     -6.67664596      0.04130091     -5.21774069
C1          1.29330362    -10.65949584     10.35129409     -5.87913258
C1         14.06066269     -4.33649483     -1.64884761     -5.24223987
C1         -5.82661960     13.17801786      3.18913231     -6.08492213
C1          6.07450505     -3.25423540     -8.13805688     -3.81109250
C1         -6.81474636      6.52302652     -0.85216468     -5.39146166
C1         -5.18213672     -4.74158472     -1.02673281     -5.69297960
C1         -7.07719396     -0.30354106      0.65567986     -5.57512949
C1          5.84968127      3.56932182     -0.99451399     -6.16813318
C1         -8.90277050     -4.26263400      4.81202570     -4.17029037
C1         10.77380226      4.74066909      8.81917689     -5.93036581
C1          1.26925816    -15.40780812      8.14319698     -5.30133244
C1         10.38554723      9.91282271     -6.68942537     -4.62735829
C1        -10.00589829      3.47059315     -5.05549221     -3.79602240
C1         -2.62378874      6.05268828    -10.69753270     -6.17013272
C1          6.17545290      6.10252752     12.32379636     -4.71530403
C1         -2.49282462     -2.44592244      8.85294308     -5.28336227
C1         15.85255821      0.03988608      0.49244982     -5.67279875
C1          8.60866969     -9.98819828    -10.23730387     -6.98187605
C1          7.31312002      3.67705650    -12.63382288     -6.21120400
C1          4.63702916     -6.60458642     -7.64712921     -5.27697727
C1         -4.16343484     -9.64294472     -6.01674985     -4.76229875
C1         14.03516830     -1.28894388     -5.17136737     -6.63369217
C1          6.58558855     -7.14732282     10.73221435     -4.93301260
C1          3.30068420      1.69546313      8.76657912     -6.21041316
C1         14.10855125     -0.56220925      0.59468004     -4.27283653
C1         -2.81792326     -3.93412425      5.72076497     -4.54224085
C1          3.72242483      2.17236932    -10.76510741     -5.89724672
C1          5.80273048      0.58051078     13.77843046     -5.82546587
C1         -3.36186316      3.60577849     -6.60469361     -6.23727881
C1          1.60596304     13.77897129     -2.57998764     -4.51337614
C1         -3.79881770     12.87786330      1.59179024     -6.26874929
C1          1.96627000     -6.20705800      0.58779425     -4.57884717
C1         -4.41432528     -2.73060253      8.17958365     -5.88013374
C1         11.34648517     -3.37924129      9.75525565     -5.98020365
C1          6.01344350     -0.97086548     13.20960805     -6.20062109
C1         -3.61106842     14.13973652      4.14825998     -5.75981587
C1         -8.34737151      9.51803893     10.81072687     -6.28157813
C1         -1.24931832     -7.68819214     12.31815603     -4.95105126
C1         -2.63377100     -9.57350747    -10.70244211     -5.61580035
C1          9.14214636      9.01089131     -0.05438433     -6.20143318
C1         -4.31151343     -0.29713110    -13.28477355     -3.71866101
C1          6.84721429      9.92752125     -6.60999717     -5.03676561
C1          0.40341390    -11.10647273     -0.32413325     -6.38041863
C1         -1.88469250     -2.62292304    -10.66549435     -4.40176132
C1        -10.47799671      3.55181291     -4.04737021     -4.13368449
C1          0.10557438     -9.13184653     -6.61056450     -3.85738509
C1          0.29111097      5.10328643      0.57174690     -5.82048573
C1         11.58450149     -2.47844671      8.22354304     -5.54402461
C1         -4.72943938    -10.21080588     12.87105027     -5.46309413
C1         -4.43906045      9.81328586      2.61190481     -5.05117462
C1         -6.46725583     -1.31288869      4.22283535     -6.63515896
C1          2.44789686     -9.59271381    -13.22023603     -6.49448991
C1        -12.06943452     -0.91306633      0.10260103     -6.08762168
C1         -4.84392697     -7.16210788     10.75762846     -5.02024604
C1          6.83079631      8.45952069      3.10005846     -6.14454965
C1        -11.99847200      6.88805521     -3.43070060     -6.29362606
C1          3.75717602      4.48208267     16.34698702     -5.30144293
C1         -4.71755383     -6.24336197     -0.00774859     -4.09639491
C1          5.27339506     -0.85597008     -7.60659210     -5.25898783
C1          3.48571396      3.10992738    -12.67681950     -6.29878688
C1         -1.34523573     -2.77956279      3.12475395     -5.60539465
C1         13.48427888     17.99511299      4.98416352     -5.37584244
C1         -1.15760540     12.25844755      0.01306928     -6.26068072
C1          5.75489050     -0.05990419      5.70063750     -5.79990065
C1         -0.34259983     -7.51909831    -13.21363162     -5.28279444
C1         -4.74646585     -9.59798644     -8.51957055     -5.95854742
C1          0.22262994     -5.70936827      6.27910717     -3.55266568
C1         -3.39599500    -10.13876349     -0.97509897     -6.22842581
C1         -9.58989693     -0.25993249      4.78896544     -3.75546366
C1         -0.49200954     -6.30420121     -0.92615923     -5.56024087
C1         -8.74362759     -1.46255035     -2.51926264     -3.33529521
C1          0.16127300     -8.79011586     -4.94892596     -4.16734045
C1          2.47100151    -12.18354012      8.18181738     -5.67240946
C1         -0.36016458    -18.34839851     -1.96404294     -5.57118004
C1         -1.95107787     -5.75669111     -8.44071107     -4.04992630
C1         -3.14521760      6.01464935     -7.49186238     -6.02582436
C1          2.09620886      7.49970359     -1.49953775     -4.60141671
C1         -9.21742487     -0.00233976      2.28210541     -4.46947821
C1         -6.21380906      9.35925318     -9.92751328     -4.34012370
C1         -4.52088808      9.97795189     -6.57792326     -5.24182984
C1          2.00566759    -13.02106995      4.07047053     -5.47823314
C1          4.09074951      7.13529590     -0.92219396     -6.18299384
C1         -0.26376057     -2.36833700      3.13088026     -6.02250074
C1          8.29238618      3.56521017     -5.00664456     -6.23404623
C1         -4.52815125      3.94998929    -10.07315317     -5.43669568
C1          4.71664316    -11.48762730     -7.54240600     -6.15067134
C1         -6.24573019    -10.57227255      5.71590906     -4.36537084
C1         10.01930646     -7.24572642      7.15385935     -5.41169524
C1         -1.57799635     -7.88265625      8.25718517     -5.99475055
C1          1.59095294      4.06598569      6.64088279     -6.37966979
C1          4.61419712     12.33109771     -3.47800693     -5.42459802
C1          2.03519693     -9.34679660      4.15191726     -5.77329387
C1         -2.59013158      5.98711557      0.65287297     -6.15365762
C1         -1.20017907     -7.91091606    -14.67880744     -2.26610812
C1         12.38011644     -4.83754826      6.21745711     -6.28698002
C1          9.27499111      1.82686455      5.68486975     -5.40917197
C1         12.45278041      7.23128544      3.13909242     -6.34731693
C1          3.73956704     -7.56908024      0.60149572     -4.29400942
C1          1.29003160     -0.94910126      8.24790833     -6.16589959
C1          0.50043751      2.76598429    -11.65565235     -5.51615200
C1         -9.93993874      3.51414903      4.16217844     -5.08155401
C1          5.36251112      6.93832873      5.07912723     -5.58111782
C1         -6.14989712      9.38367437      2.57960094     -5.18696086
C1         -0.07205332      1.14488102    -12.72586330     -5.53574576
C1         -2.51615305      3.05856601     -5.00738869     -4.70066332
C1          3.34203753     -1.34535723      8.80372869     -5.42093227
C1          4.14325777    -18.60274122      8.13616759     -5.10060548
C1          4.04756880    -12.59010234      2.55761134     -5.35743688
C1          1.04130015    -15.95333089     -9.20353606     -5.26968994
C1          2.07580927      4.48797732      4.08398025     -4.77303787
C1          2.05712503     12.39794238     -8.42360290     -5.48094241
C1         -7.50934811     -2.30839958     -9.12919230     -5.07218065
C1         -7.30809283     -6.04788232     11.37102060     -6.34290333
C1         -4.93799598     -7.73658988      4.76071116     -5.59288293
C1         -3.57989327     15.21671883      0.71000464     -4.62520143
C1          5.09222408     -6.63572659     -2.59187729     -6.19946724
C1          5.06611920      7.80945752      3.11372703     -6.62218427
C1          6.38323621      9.85496872      9.23486446     -6.14763195
C1         -4.82515039    -12.03605342     10.81674307     -5.47958494
C1        -12.68302501      0.31598898     -6.01145774     -5.93704130
C1         -9.44007275      3.96444955     10.77644839     -4.54893930
C1          7.61166700    -15.97540160     -5.07135153     -5.98267061
C1          5.37096254      6.77704215     10.70860334     -4.91322547
C1          6.98545695    -18.43382093      8.18136553     -6.30719687
C1         -8.23767116     -4.77763708     -4.96700204     -5.33163945
C1          0.54178772      1.08238755     11.72542147     -4.19512697
C1         -2.58909466    -11.48033988      0.60523002     -6.00544382
C1          4.38876265     -0.90344686     -2.47567554     -6.24664758
C1          5.41830714     11.71539061      7.22154888     -5.29070452
C1         10.06089463      2.88091213     -4.92405815     -4.54017363
C1         12.75832254     -5.25182968      1.50347989     -4.32856265
C1          1.75645639      3.56086578     -9.10970759     -5.59275741
C1         -6.73037334     -4.64574803      7.29924854     -5.50735198
C1          2.82157245     11.70517580      9.24027408     -6.00104472
C1          0.20607676     -8.63117595    -14.27368917     -5.90425516
C1         -1.72198733     -9.56564034    -12.31851954     -5.51291717
C1        -12.96013074     -2.65252466      5.09263829     -4.46181744
C1          5.85156636     -4.25399139     -0.92539544     -6.41825472
C1         14.45095256      4.41177396      4.64170746     -5.91120092
C1        -13.30039553     -3.67713238      3.10481321     -5.64819113
C1          7.90278161     -0.88902475     -6.07863532     -5.91848105
C1         -7.04149681    -11.18356525      9.80794045     -4.31169201
C1          2.49694096      1.10775847      7.21695869     -5.62480333
C1         -4.74126781      9.03347732    -10.54299626     -5.32320282
C1          5.64073187     -2.94485449      0.03519278     -5.95352498
C1          2.50230681     -4.87452648     10.83263502     -5.96637970
C1        -11.04984960    -10.45540977      0.68592133     -5.85795189
C1         11.41733427      3.60508036    -10.18107296     -6.15572905
C1          6.85804487      1.01120362     -0.96664011     -3.01714264
C1          4.35934869     -4.33569694     10.70946434     -6.05714428
C1         -8.24408917     -1.81331932     -4.98869775     -5.79758572
C1          8.73197883     -4.44861680      4.68246882     -5.10089644
C1         -4.31324564      6.55984368      9.79133388     -6.20278748
C1          2.80615236      6.91688107     -3.39569267     -6.16457264
C1         -1.92422155      4.16758720     12.45506220     -4.49461526
C1         15.52269371     -3.92172320      5.55244866     -5.29887714
C1         -6.97454926    -10.54499146      6.66052604     -4.79955793
C1          8.12557541    -17.46374199     -1.93993365     -5.95800684
C1         -8.43846549      1.74205764     10.80779750     -5.91031515
C1         -4.27891253     12.09591326      0.91516294     -2.11080956
C1          2.13945995     -9.66664875     -3.44146225     -5.11482064
C1          3.78428296     -8.78863603      4.08635648     -5.81318988
C1          5.08611091     -7.83189275      3.08944866     -6.42506467
C1         -1.10836637    -14.48846978     -7.63652701     -5.22170074
C1          9.84800442     -0.08790958     10.36286591     -4.94925058
C1          7.45803805      2.38134609     -3.50781834     -5.09448965
C1          3.61550238      4.41790548      1.63289189     -5.30522276
C1         -2.17009647      8.98509346    -12.74242381     -3.57227917
C1          8.78825661    -17.19304304      8.16732236     -6.34770962
C1          7.15601218     -3.22637732      7.14454007     -4.21102446
C1         10.42024496     -5.78818396     -6.72411815     -6.05716041
C1          8.42325938      8.30321776      9.79271066     -3.54486615
C1         -4.60814973      4.48467665      0.15631895     -4.96379872
C1          3.18652454     -6.70035784      9.78903789     -6.40734902
C1          6.74424888    -14.52862234      9.76125470     -5.83147703
C1          3.64458659     -0.45195513      7.29962492     -3.12752099
C1          7.96990035     -2.04943193      3.17496977     -5.37174122
C1          2.98496362      9.39014136    -10.11553028     -6.96770406
C1         -0.56044775    -15.92353966      4.61060582     -5.89128584
C1          4.09103716      3.04289523    -10.16694247     -5.47143901
C1          0.81448498     -2.36248934      1.58270035     -5.49818552
C1          0.40366538     -1.84198600      4.85352578     -3.73590993
C1        -10.58501896      4.98309036      3.24021367     -5.62621817
C1         -2.31452257      8.37987287     12.36270884     -5.60534223
C1         -5.05352576     15.64456001     -0.80828698     -5.33267890
C1          8.42976423    -12.45906744     -3.58541421     -4.97021338
C1         11.31461730      4.34333799      9.71925583     -4.14815304
C1        -12.04501363      5.06904336      5.75535090     -5.97521489
C1         -6.31577721     -0.80034796      0.04911941     -6.25051591
C1         -8.34843665     -7.21179373     10.76631952     -5.68938817
C1          5.07116014     12.62087557      6.66802294     -6.07682865
C1         -5.84657199      0.62176309     12.33676241     -5.99010355
C1         -0.67206190      5.35382749      8.77421159     -1.03230837
C1          4.34779637    -10.61979577     -2.50224471     -6.20575482
C1          2.28793297     11.38645969      2.45948764     -5.87482966
C1          2.34997597     -1.31374452      4.67729887     -6.32579883
C1         -0.57127516    -14.12441337      4.64508917     -5.69464220
C1         -2.28629018      9.88186137      2.66274748     -3.80930881
C1          6.62956087     -1.79374380    -10.74657536     -6.07134738
C1         -9.04113539     -4.19142703      8.21177926     -6.51522513
C1         -2.15661622     -6.33531922    -13.26207860     -5.24609906
C1          0.44887707    -14.16657939      6.64141742     -5.52807626
C1          5.36587317     14.73496098     -4.07298012     -6.32141588
C1          3.37592797    -10.29322952      3.10881499     -5.37119019
C1          1.99431892     -8.08106224      0.61709254     -5.96801505
C1          8.31943058     -4.28909603     -5.08683140     -5.70900579
C1          2.97356942    -11.48580694    -10.77452584     -5.65170485
C1         -5.22904953      5.89132182      4.74183193     -5.07742368
C1          6.64947550      6.06045409     -8.59843873     -5.86783177
C1         -0.97843564     -9.73631578      7.22081599     -5.04004158
C1          5.63463091    -15.65871531      5.65101732     -6.13367979
C1         -0.51250005     -9.29323194     -0.91838187     -4.54060040
C1         -7.41638411      9.48572594      5.74393268     -6.51693484
C1          1.75772526     -7.12146854      2.15650556     -5.21780315
C1         -7.47267710      6.70251331     -9.17657414     -4.82803692
C1          8.27546539      2.86531458     10.75966152     -4.48600932
C1         14.86452034     -4.88580611      2.11118550     -5.35260595
C1         -0.99511102    -11.43212930      1.59729800     -5.97649294
C1          6.91241008      4.00464596    -10.14621182     -4.73673153
C1          3.42422528      5.86841461      5.66731753     -5.77683650
C1         -2.91081413     -8.72405799    -12.68019772     -5.97722650
C1          1.71286662     -2.27736277     -3.48344195     -5.93953228
C1          2.25884784     -8.96608023    -10.17253101     -5.21868966
C1          2.26622668    -18.15287000      4.63156507     -5.25409244
C1         -5.27350952     -9.91604944     -5.95035761     -5.31277602
C1          8.50280560     11.68791133      5.75732070     -5.21844994
C1         -0.14838183     -9.58033174    -14.80184978     -5.25838498
C1         -7.92709189     -2.78853669      4.76319851     -6.10701064
C1        -11.71488832      3.02796540      4.27822787     -5.71344846
C1         11.31046044      4.52126305     -5.01484531     -3.33182163
C1         -4.30802840      0.59741877     13.35428469     -6.29873699
C1         -3.72884405    -11.12936631     -4.97457419     -4.55268985
C1          6.06467603     24.88815296      6.64888571     -3.35566631
C1         -4.22991912      8.41376046     13.24066109     -5.07005876
C1          0.54308767      5.07731183    -12.63763556     -5.45012846
C1         -4.59380048      4.43421187     14.91750899     -5.77533739
C1         -9.20357969      1.03891843      0.13997231     -5.22954134
C1         -0.05282405      2.92666062      0.02181663     -5.57195843
C1         -2.90860513     -0.90880309      2.24673946     -4.32539765
C1         -9.54830905     -3.80928504     -1.89464822     -5.65472675
C1        -13.08808727      3.69258934      0.11917916     -5.96761961
C1         -9.50712127      9.86377347     -4.03372817     -5.70931504
C1         10.36945387      6.90353186    -10.15847046     -5.84335114
C1          5.95106298      5.09889354      0.68025160     -5.04702226
C1          0.44883055      2.59242385      6.68791109     -5.94355758
C1          7.86768654     -8.73349484      6.57744716     -6.12016366
C1          6.24112995     15.25333837     -2.52309737     -5.07980483
C1          0.29812843     11.77293442      0.64645159     -6.50330215
C1         -3.86058658      5.14568826     10.84159578     -5.18857030
C1         -7.89803671      6.91555349     -0.86746712     -6.27107030
C1          3.39432768     -1.35416063      6.59332877     -5.08291513
C1          3.48123386    -10.25987109     12.26316530     -4.93318396
C1         -8.27717476    -11.43686074      0.67805164     -6.09372123
C1         10.60798036     11.40229163     -5.10555383     -5.67037830
C1          9.84255319     -7.81990589      8.13832133     -5.10269071
C1          3.47551900      1.22469751     -9.09231058     -6.19316481
C1         12.78566796      3.32970439      1.56684132     -6.15579846
C1          7.12922078     12.33972485      1.70767687     -5.50233300
C1         -2.83638406      6.91937451      9.24897498     -4.03187262
C1         -0.53412408     -0.39216858      4.72950303     -6.44282123
C1          8.76702942      5.09299614     -7.67626830     -5.63047764
C1         -9.98723646    -10.11763090      4.16883155     -5.83698442
C1         -8.94406019     -2.64843591      0.67158151     -3.93144407
C1         -1.61901826    -15.60372914      8.20395516     -4.93435820
C1          1.76422008     -5.48689951     14.83647406     -6.26162562
C1          9.51748376     -1.56267352     -1.90969999     -3.44493198
C1          0.87301404     -4.37417088      7.31223016     -4.20448456
C1          6.84582497     -4.85321232     -9.64865711     -0.79623941
C1         -8.93895738      6.78132439      4.21019901     -5.27651057
C1         10.73219328     -0.10505227      8.82309771     -4.56415929
C1          7.43387592     10.29377759      0.03932565     -5.52391464
C1         -0.81062629      8.48142940     -1.46170768     -5.96903043
C1         -6.82760737     10.53584758     -9.03132990     -5.96972700
C1        -12.81492437      2.74864862      0.72608919     -6.27591307
C1         11.33164041      3.26983512      4.04913802     -5.01377064
C1        -10.54579096      6.93450348      8.94592617     -4.37655101
C1         -1.19337365     -2.91079700     12.40258376     -4.61932213
C1          1.19837369      5.13563405    -10.16098536     -5.28192660
C1          7.87889264      6.85841780     -6.13604300     -5.97334831
C1          0.90351528     -5.49076548     16.36847432     -5.60353483
C1          1.16114368     12.94336937    -10.04549924     -5.72176238
C1          4.30592855     -8.72904321    -11.76600331     -5.36768542
C1          2.08042390     -6.37900099      9.72136154     -6.37679326
C1          1.13721757     -3.43394458     11.42694288     -5.75811635
C1         -5.40864923      2.14216218      7.72976762     -6.14591340
C1        -10.38999958     -7.49791596      3.17576103     -5.18599280
C1          3.07495269      9.41606622     -6.48100218     -4.49910728
C1          9.72708654     -3.74727540     -6.67395228     -5.47332311
C1         12.33996683      3.02449760      4.06319349     -4.70010021
C1         -4.18393096    -14.45856813     -8.22856245     -5.87947217
C1          4.31814066     -5.34835452      1.65681642     -5.24755651
C1        -10.90977302      3.61065755     24.21498541     -4.18797729
C1         -0.52190468      9.20391826      8.25501717     -5.69883040
C1         12.81329417     -5.78606010     28.69201761     -6.04260001
C1          0.75079912    -19.89893429      7.27920263     -5.97791325
C1          5.20544918     12.42740442     -6.55876723     -5.58527460
C1          3.15465790      2.95807252     13.23522722     -5.69712281
C1          5.61973176     10.72623651      9.18250120     -5.33113110
C1         -7.01553035     -8.02707969      6.25844190     -4.89165514
C1          7.85083104     10.00168236     -6.07146781     -5.96587655
C1          0.18962168      2.07866379      9.82148796     -5.65750265
C1          1.73459790     11.43813301     -3.50729207     -5.64560977
C1         -3.32031871      1.66836051     11.79201643     -5.98352693
C1          1.86229293     -5.69064953      1.55098050     -5.36750813
C1         -8.34942224      0.57125655      1.60561371     -5.28094011
C1         -9.51566823      4.95959988      7.36229905     -5.59070545
C1          7.82693738     10.01958601     -8.13419990     -4.51076946
C1         -8.27300125     -9.54426661      4.14942584     -6.70842872
C1          5.59849305      9.08156852     -9.14018202     -6.16446476
C1         -1.60052569      0.03105693     -1.05293820     -5.25252436
C1         -4.88171153     13.28655129      1.62696198     -6.17588920
C1          1.08903744      5.48647349    -11.70774686     -6.07032794
C1         -9.51353857      7.09216276     -2.40095153     -1.80809338
C1         -4.95302046    -10.22217336     -7.64726025     -6.06362189
C1         -0.61124749    -10.34505232     18.97244135     -5.07754149
C1         15.81566300     -1.84058923      0.63025261     -5.77079155
C1         -0.75043477     -4.32869764     15.52148449     -5.84041796
C1          8.61705737     -9.97996394     -6.76766516     -5.94820162
C1          1.71808694      8.46125328     -3.43756768     -5.93362373
C1         -2.08037676      7.56081569     -7.62999888     -3.15605459
C1          0.97007552      5.94066842      0.63347895     -6.09049207
C1          8.19902447     -5.00340414      2.36010551     -1.10221126
C1          1.70429992      1.05385614      8.83497887     -4.34248060
C1          9.42711550      9.84218341     -1.61193997     -6.30637126
C1         -5.24112579      5.70105493    -11.68729904     -4.99448944
C1         13.32250079      9.58552100      8.22426145     -5.74959687
C1         -1.34359927    -16.46044727     -0.39747551     -4.08031491
C1         -0.00080043      0.05073363    -12.66252022     -6.47156982
C1          3.07156570    -12.68016535    -10.83825801     -4.99529331
C1          6.53369587      6.59212834      1.54314505     -5.85901112
C1         -7.07027020    -11.58434657    -11.71346377     -4.91888168
C1         12.50904118      1.65617778     -6.07597799     -6.13126820
C1         -3.75940762    -11.14045025    -10.73800026     -6.19515870
C1         -7.69585379      4.57127004     -4.06924730     -5.62560643
C1          4.96655108     -9.65771821     -2.57293485     -5.01809901
C1          5.68415725     -4.83450428      0.00473551     -6.01424889
C1          2.55446414      5.90172761      1.58714462     -5.31318168
C1         -1.63381192     -7.75394576     -0.94637699     -6.40372824
C1        -11.48602154      3.62357499     -6.01292938     -5.24181049
C1          6.50600433      5.52055261     11.33176147     -5.57158173
C1         -3.40727967      6.50175253     -0.93529994     -6.04449183
C1         12.48089199      5.39773318     -2.58016322     -5.77390723
C1         -5.81416684     -4.21853251      6.71823376     -5.96167437
C1          3.12654046     -1.91843760      9.73435016     -4.60292109
C1         13.76580948     -3.28062879      2.06959610     -4.24456621
C1          1.01124794      0.13496441    -14.18634390     -5.15115967
C1          5.79398125    -15.10703767      2.50543186     -5.93183484
C1         -9.35646088     -8.16576382     -8.57806090     -5.28866433
C1         -1.96408704    -12.07175641     -9.15104298     -4.52340895
C1         -7.58916969     10.77711312      3.23962564     -5.89436350
C1         16.50023692     -2.48529471     -0.01758549     -5.84314851
C1          9.11697073     -2.49938941      8.77518014     -5.22579923
C1          1.07452397     12.37384623      0.04829621     -6.41929789
C1         11.07217617     -5.80466027      7.17944552     -5.78106911
C1         -4.69619552      1.47098693     -0.04383223     -3.89635470
C1          5.07001339     -7.30784290      9.74943920     -4.63737355
C1         -1.61775297      2.99843604     -6.60276983     -5.38194176
C1         -4.19682126     -6.68069493     -5.99261363     -5.13623289
C1         -6.20104909     -0.23776221     -9.98742313     -4.65699305
C1         11.02765484     -3.93975597     -4.27495536     -6.16554257
C1          8.12120851    -11.50998600     -4.19198695     -5.25706370
C1          0.44879428     -3.27542221      3.12246438     -4.39170919
C1         13.67059422     -2.79038647     -2.64743462     -5.50636184
C1         -6.76447995     -7.52074803     12.42603910     -5.52356467
C1         -3.92823114      6.85908017      7.25314455     -5.80433708
C1         -3.02336580      2.54175627     12.45643060     -5.41925697
C1         -8.06943880     -4.14907274     -5.94796381     -3.43800878
C1          5.86451539     -5.39409374     -0.88983462     -4.92953230
C1          3.81622549    -10.58211361     -5.03018486     -5.16085413
C1          6.96586476     11.74288861      8.26354803     -5.29499837
C1         -5.25514222      2.70588534      6.73843795     -5.50306713
C1          4.63386394    -14.07620456      0.10081669     -5.96371521
C1         10.15153535     -8.21725363     -9.28262324     -5.73697424
C1         -5.13441099     -9.59843706      4.69969066     -6.09925985
C1         -2.29450680     -4.26237267      6.74293521     -4.81452357
C1         -2.81612536     14.73542534      3.51654209     -6.10061861
C1         -3.19322716    -13.02087457     -5.88330614     -4.27862234
C1         12.76761730     -0.39423402     -2.00924150     -6.70320787
C1         -6.20259248      7.53983676     -6.51831567     -5.46583622
C1          5.94218815    -15.04740980      8.13489717     -4.42687924
C1        -10.04763575      8.52093706     -5.04549882     -5.63837080
C1         12.03077754     -8.74671362     11.29651852     -5.86383834
C1         26.14123749    -13.60876422     -6.22198994     -5.39168437
C1         -1.76628404      6.56076294     -9.10865785     -5.30379310
C1          7.50271946     -5.51693815     14.88038972     -6.36096123
C1         -0.97328286      5.97192248      7.31457046     -5.53236035
C1        -11.40955873    -15.79843047    -25.84149749     -6.21284224
C1          8.26130968     10.71386674      7.27262361     -5.14849362
C1          8.92736592     -4.25968896     -6.14086812     -5.93710697
C1         -1.10128245     -3.21255464     -9.15156105     -4.91682567
C1         -2.61068801     -1.86892196      6.40613112     -5.88586285
C1         -0.58576045      3.00865608      3.09161619     -5.19341561
C1         -8.98980244      1.85840887     -9.92494023     -4.43078464
C1         -8.72094041     -0.35568272     -2.48755306     -4.53535192
C1          0.87155673     -4.74827859      0.60023670     -5.19990036
C1        -10.04835340      3.56322738     -1.54237722     -5.18942294
C1         10.33113491      1.49205002      5.70437235     -5.80408461
C1          8.69157695     -8.15609993     -6.63582137     -5.87923049
C1         -9.23325381      6.10983039     -9.11735866     -6.19109994
C1         11.58749283      1.15997853     -7.70001587     -5.82839298
C1         -9.24359840      7.03919870      0.09865404     -4.37076732
C1         -0.45529042    -14.17197234      8.32998459     -6.08515875
C1         12.11759429      2.70429741    -10.29174547     -3.88030692
C1          7.49673307    -15.10456259      5.73536356     -4.66165610
C1          2.87367878    -11.37655495    -23.40158015     -5.44671260
C1         -8.29742679     10.73368730      4.16002227     -5.65205985
C1         -0.21773506     13.21411128      6.63031086     -5.45834041
C1          2.84218965      6.90569966      0.07894197     -6.39228418
C1          9.02046254    -10.24051664      3.09033618     -5.91897203
C1          5.39779675    -13.48854387      5.01041575     -4.94724534
C1         -0.05530789     -1.69506186     -9.14667624     -6.34779499
C1          8.34549383     -9.08045771     -5.06578436     -6.87825943
C1          0.11381528     -1.18620221    -10.10341953     -6.15388971
C1         -7.22892896      4.54358387    -14.06940920     -4.71407125
C1          9.36073466     -2.76773312    -10.78513019     -6.39191768
C1         -7.21971890     -0.00213841     -0.94808746     -5.41677782
C1         -0.88241985     -6.74566027     12.97226534     -6.07494923
C1         -7.77142543      4.57758764     -7.50663636     -3.57008032
C1          6.41991886      0.48525715     10.64003406     -5.30740024
C1         -2.00902789    -11.12235485     12.92358701     -6.29609038
C1         -0.72853204     -2.30478861      0.62463853     -5.16377001
C1          2.51434649     -7.76859346     -1.99312093     -5.04944245
C1         -1.30911646      5.08106152     -8.16072213     -5.11720840
C1         -2.56057617    -11.48915919      4.05286024     -5.23787215
C1          3.43845996     -9.65922051      5.67793146     -4.52013637
C1         -2.08230545     10.49828800     -3.97311462     -5.44253512
C1          1.65146739     -5.36937278     -9.15351108     -3.40312782
C1         -8.68612308    -12.89298777    -11.50908500     -3.38431874
C1         -0.36257852     -5.71379711     -1.95137557     -3.92476273
C1         -4.11622982     -4.80937290    -11.71403945     -6.38841073
C1          0.09151070     -4.90336770     14.92100995     -5.17692648
C1         -2.36229125    -12.00345845      6.64532091     -5.06991895
C1          0.65553724    -10.20940244    -13.31853954     -5.86942078
C1         -8.14170594    -11.37946871      4.23047316     -4.70850573
C1          8.35746807     -7.57484324     -9.19271961     -5.93614310
C1         -7.42001066     -1.22983611     -3.44203474     -5.41481602
C1          8.34313512      3.64199970     -8.59244109     -5.88452826
C1         11.92224875     -4.65108872     -9.35298221     -6.08860370
C1         14.05996876     -2.46781644      0.54056728     -5.18932885
C1         -2.16433947    -11.18619661      7.28942865     -2.52213424
C1         -4.52820298     -8.14257189      5.71471997     -6.17944416
C1          5.21080388     -3.36829793     13.89380744     -4.79566023
C1          0.50657951      7.48662028     -2.44848181     -4.55184818
C1         -9.94067994     -1.22279879      0.62164775     -4.52148478
C1         -1.65571802      6.06028987    -12.24999785     -6.38171088
C1        -12.27997033     -3.66199162      1.60366101     -4.75342012
C1         -2.35654027    -16.87398443      3.17835042     -5.67756352
C1          6.02563696      6.03548679    -13.28682824     -4.74201673
C1          2.39010664     -8.47167348    -13.27453093     -5.66403638
C1         -5.86497045     -4.27125648     -5.96039958     -5.81504688
C1         -1.67936042      8.41842627     11.38473686     -4.42058026
C1         11.00662694      6.94516127     -4.18366905     -5.25202226
C1         11.22567076     -0.35612473      9.80203353     -5.20334999
C1         -2.97184070    -18.34633863      0.08420364     -4.47768440
C1         -2.37874053     13.23373281      3.19511021     -5.54767409
C1          0.52638420      4.50488114     -2.40584981     -5.52769071
C1          6.39324455      5.13862191     -9.13742096     -4.69545804
C1         -0.81798639     -2.52605654      4.08999792     -5.58048543
C1          5.92732594    -10.58362967     -5.03827814     -5.42009486
C1          0.74001950     -2.31398723     -7.55133554     -6.21935610
C1          1.68850854      5.36626933      5.68513609     -4.54649836
C1          6.30765583      5.10207624     -3.45201873     -6.59308983
C1         11.44298570     -6.68373065      5.57729213     -4.19491753
C1         -6.04034647      5.94769518     13.41591866     -6.23633667
C1         -2.42912782     -7.19524714     -6.04554848     -5.26711176
C1          6.88811266    -11.74487502     -1.00834422     -4.52834224
C1          9.03466664     -4.34106665     -2.69554666     -3.02168552
C1         -9.18099080      3.12724320      9.24849179     -4.57292436
C1          2.39733798     -1.34633170      8.25503749     -6.10199396
C1         -2.01920619      9.20264562     10.75316781     -4.22484330
C1         10.73909818      2.98201751      3.07605241     -6.13499879
C1          1.99609242      9.24238979      4.20618351     -5.02896073
C1          0.14989777     -9.00957412    -15.82705633     -5.92578070
C1         12.60851025      2.30609928      7.03592953     -0.83642130
C1         -9.26409490      7.74903922      5.71044998     -5.91467915
C1          5.79173916     11.42383578    -10.11972523     -5.59685308
C1         -9.57405382    -11.62734707     -1.83841348     -6.32829362
C1          3.33643382     -5.46786940     12.26756857     -5.89731625
C1         -3.16248958     -1.84637992      1.60507604     -5.19526733
C1          7.95855526     -3.90466642      6.58354790     -4.84828114
C1          6.74595509     -4.89293809      6.24367967     -4.09153319
C1          4.35892997    -13.62437132      3.16174409     -5.60787824
C1        -10.34370999     -6.26271004     -3.38701666     -5.25730813
C1         -0.02720471     21.66422802    -18.14306385     -4.68490574
C1         -2.80974022     12.93534235     -5.63240653     -5.18932754
C1          2.47464520     -1.76543197     -1.93607662     -5.98364356
C1         -4.23250485     -8.16310775     -7.63905220     -4.15376714
C1         -4.27503692    -16.87956299      4.14697307     -4.56821721
C1          2.84322393    -16.69732187      5.70251047     -3.55248024
C1          7.48452263      0.50058138      2.19020494     -4.33987419
C1         -8.62199598    -11.03369407      6.76850943     -5.81391262
C1          3.70299863     -0.89252528     -8.52082350     -6.53912959
C1          1.14640307     -7.48729293    -15.80138419     -6.32335533
C1         -1.79599648    -13.90928844     -9.21668505     -5.40736900
C1          0.37629395      3.21559875     13.40793210     -5.68369664
C1          8.34726993      2.49722906     -5.03297469     -5.17300362
C1          4.10928602    -17.44753050      4.70952251     -5.98747705
C1         -4.86041922     14.39494340     -1.90199007     -5.09400994
C1          8.12790597     -8.47579513     -7.62359682     -6.05570888
C1          2.20025886     -9.21011163      0.61874759     -3.53734582
C1          5.30859291      9.93401546     -7.58852012     -6.18330852
C1          4.45256397      4.97044459      3.18641032     -5.69772369
C1         10.71988197     -7.82765949      3.04341407     -5.80517009
C1          3.76230362      6.89450049     13.16351883     -5.50454852
C1         -0.83243557     -6.49536846      3.15009922     -2.87968279
C1          6.68935455     -1.89834297     13.21059827     -6.09525076
C1         -6.03436560     -8.62864743    -11.07433805     -5.19027506
C1          2.37227112     -6.08300461     -6.63025628     -3.63768275
C1         -9.68249185    -11.10243193      4.69734267     -5.91707165
C1          2.18891682      9.99190731     -2.55334344     -6.27482568
C1          2.87495671      7.97158721     14.83200257     -5.40851937
C1          5.42700674      4.00192097     -7.56110998     -3.54583268
C1         -7.15437378      7.43278387      0.62098694     -5.15863119
C1         -0.60706160    -15.92544873     -4.51905864     -4.88650153
C1          9.51255892     -5.79191717      9.75467056     -3.95974143
C1          3.21880491     -7.87281103      9.77914336     -5.05290729
C1         -6.19766911     -0.33332558      2.64047481     -5.88027234
C1         20.89356244     -2.52748173     26.50659729     -5.24342117
C1         -3.67601441     -9.94618906     -5.05315237     -4.88971213
C1         11.91919222      4.48926728      3.09245881     -5.18296271
C1          1.67025968      0.68547878     -9.17574072     -5.21385676
C1          7.00268107     -5.16011238     -7.59927746     -6.10062590
C1         -2.90684353    -13.52869723     -9.20709941     -4.65302126
C1         -4.59926600     -3.30798120     -3.47916107     -4.12054572
C1          2.55527089     10.78247263      7.22119607     -4.55009704
C1          2.40266354      3.17307446    -11.13011194     -4.23535495
C1          9.55309157      0.86193307      9.83237111     -5.36878009
C1          4.69068330      4.49906071      2.25848610     -4.51999813
C1          1.93073975      8.98460852    -10.04967269     -6.10541808
C1         14.37831596     -3.41456393      8.18743246     -5.76605549
C1          1.15263624      4.50990146     14.81720815     -5.88141755
C1         -4.50566774    -13.56625885     -4.47794058     -5.51311034
C1         -4.68212199     10.58994278     -9.09264566     -5.01772018
C1         11.58067223      4.24050057      8.21248036     -6.14245858
C1         10.26595168      1.47813398      0.06392312     -4.92241710
C1         -3.98459906      6.56543073     -9.16237456     -6.03877628
C1          9.21330071    -11.09699186      1.41443891     -3.79283212
C1         -5.89630640      3.52072047      3.20433443     -6.42370869
C1         -0.74400723      8.42229169     -8.43695683     -5.75478854
C1         11.54786991      2.40980699      4.73954271     -6.09241627
C1          6.35434695     -0.91249927     -3.41924975     -5.70363999
C1          9.52094847     -7.58138151      0.51062848     -3.29463694
C1          0.25306614    -18.32052732      0.54669826     -6.22587267
C1         -7.19552145     -6.21746353      9.70126046     -4.07135878
C1         -6.70462986     -9.62589044      1.61797448     -5.86863402
C1         10.24180663      1.54818497     -3.50116932     -4.40093076
C1          5.88465145     -7.32334115      4.66261838     -5.21058288
C1         -5.65561601      0.02005010     -9.04561201     -5.46282046
C1          5.17932815     -5.12509194     -6.56644931     -5.07460555
C1         -3.59612081      4.51956094     -5.03625837     -5.06646735
C1          8.46378510     -8.74818266      5.66282734     -5.23171454
C1          8.74490638     -6.38867424      4.63896338     -4.58994316
C1         -7.74730485      1.54585053      1.62102458     -4.88422450
C1          4.39328897      9.93589751      6.63945428     -5.52357286
C1          5.54722808     12.35653921     -5.07655463     -6.42424702
C1         -2.01935379     14.71733566    -14.21484622     -6.01448374
C1         -0.77991042     13.23626776      0.65183985     -5.41225022
C1         -3.41217637     -2.28466134     -6.65646141     -6.10288151
C1        -11.54356071     -5.37554792     -6.00196735     -6.41847580
C1         -7.45493757      3.69214360     -9.09166727     -5.98132401
C1         -0.53216386    -12.97547678     -0.98436924     -6.03395566
C1         11.15887922     -6.84033210      1.50896049     -5.04049565
C1          8.91442515      8.39769649     -6.09784476     -6.24538746
C1         -1.54913364     20.39193492     17.56535003     -4.06795870
C1         14.82186290      2.90403830      2.15106666     -6.09268132
C1         -9.88741858      0.58259411      9.89553988     -5.99557592
C1         14.35209915      1.52700874     -1.01990163     -4.71529842
C1         -2.91561749     -8.00093840     -0.93395668     -4.46265664
C1          2.76429170     -3.85702801     -3.46214313     -5.86253278
C1          4.77856877    -18.03284103      4.10190899     -6.26476455
C1          4.30282691     -7.54745757    -11.73762252     -5.99024982
C1         10.49319514     -1.01238543      8.22421471     -4.59171026
C1         10.60311249      2.36395164      9.77676882     -5.42270270
C1          8.13911307     -7.85221594      1.62636304     -3.51150305
C1          3.37228899      0.14760721    -12.71121396     -4.73324678
C1         -8.29651168     -7.80122850     -5.06886139     -4.55006751
C1          1.91890671      4.99813475      1.56577065     -5.03512482
C1          6.96846405     -7.47189665     -6.70514396     -4.82413226
C1          7.27292650      0.63426643     -9.19725510     -6.08733218
C1          3.71910707      3.98080793    -14.22653965     -5.72890449
C1         -3.40236178    -12.03258541    -10.17155550     -6.15054105
C1         -7.48734047      9.35113200      1.65832365     -2.96856107
C1         -7.53775168    -11.47512186      6.75780990     -5.94984860
C1         -6.74661506    -14.41707569     -1.92865299     -5.42121373
C1         -4.97084389    -12.05317461      5.08584504     -5.61222560
C1          6.76691507     -4.79394234      4.10252782     -6.20311634
C1          2.77599101    -13.53099708      5.56358325     -5.33146668
C1          2.46898605      7.85744989     -7.53646428     -3.60530852
C1         -3.66857937     -0.34012819     13.27967529     -6.52057114
C1         13.09088415     -2.35123875      2.14719212     -4.37015860
C1          8.05505048     -1.56775512      5.78831715     -3.28575507
C1         -7.50864007    -16.91885032     -0.02065051     -5.96233102
C1          2.45915174      3.54754190     13.81951823     -4.61344704
C1         -8.01354891     -2.65417828     -4.43943674     -4.94815375
C1          3.69860054     -0.79311535    -10.77000769     -6.16309504
C1         -7.38913043    -16.80922393      2.14397156     -5.69656906
C1         -4.02006791      3.66981979    -12.59497407     -6.06594221
C1        -11.21599154     -7.56045746     -8.51643050     -4.66314436
C1         14.20447270      1.05221610     -6.21442895     -5.62578392
C1         -7.67253557    -14.53896562      3.17653304     -4.56656655
C1         -2.86907265     -5.69288258      2.12937160     -5.86333320
C1         -1.95091766      8.09754374    -14.11322725     -6.41770084
C1          0.46884495      5.09747263     -1.41876173     -4.07532101
C1         -7.44035945     -7.16167790      0.00072134     -4.67964655
C1        -10.76183636     -4.77463090     -4.38756807     -6.50583023
C1          2.91201082     -2.83395336      5.58052706     -5.86238863
C1         -0.80602366     -6.51130607    -20.79663685     -5.03739201
C1          2.27986572     11.48352313    -10.09476134     -6.24752390
C1         -4.05782954      6.11152972     -5.98751195     -6.02395530
C1         -4.05774086     13.80801559      1.07818226     -6.12741740
C1         -3.53302310     -4.84227080      5.74703335     -5.28558266
C1          9.95058394      8.33697919      7.24451165     -5.83758093
C1         -6.68335255     -9.63817504     10.84474153     -5.60722678
C1         10.50255073     -1.00190908     10.32051149     -5.12731536
C1        -10.25903990      4.45484165      0.07948240     -6.09524100
C1         12.35573257      3.00221884      0.56290900     -5.22432751
C1         -2.10023524     -3.34735221    -13.21688549     -5.64533067
C1         14.21311789     -4.85908646      2.98141259     -5.48877915
C1          2.74659217     -7.54249047    -12.68417935     -5.24215023
C1          6.85240252      2.42503698      3.14331702     -4.44356512
C1          8.97767867      3.74987143     10.75738068     -6.41019274
C1          0.02182503    -17.99738232      4.83082930     -4.03136549
C1         11.69877615     -6.59134366     -7.74616001     -5.48005254
C1          9.44303960    -13.57929512     -1.62980739     -6.04484816
C1         -3.11664299      8.92983210     -4.01660952     -5.93819443
C1          3.44343774    -11.10602624    -13.32975728     -5.90754752
C1         -0.32271590    -10.43975226     -3.96367800     -3.25431193
C1          1.14357304     10.49844088     -3.46447204     -6.33918093
C1         -0.09565820    -17.45619714     -0.03709160     -4.58354547
C1         -6.60818955      4.11937772     10.82698237     -6.35825634
C1         11.83093260      3.28556926      3.06072857     -4.97900238
C1          6.38516697    -15.09008482      1.56055048     -6.04992882
C1         -9.04400965      8.44318572     -0.90158579     -5.51616772
C1          2.54202672     -3.68456272     -7.53231666     -4.28800610
C1         -2.27965093      0.28214729     11.79685936     -4.46530639
C1         -9.97158969      8.32919264      6.35577373     -6.09602029
C1          3.95254841     -4.29500636     14.76391816     -4.50131979
C1          0.89058357    -12.57107788      0.62501697     -4.77490393
C1          7.22802976      9.01649130     -2.53784790     -6.08680607
C1         -4.61856146     -9.95176373     -3.43374622     -5.99349480
C1          9.14956905      0.05536635     -3.46577463     -5.12353626
C1         -7.11749038      1.51558711      4.23394953     -6.25402171
C1          6.19823445      5.69762452     -6.10077934     -5.04858882
C1         -4.58679061     -0.26024027     11.40399553     -5.63146178
C1         -2.38147371      6.64560569    -11.69090645     -6.12788344
C1          4.85317138     10.19440361      4.19917623     -6.08108032
C1         -7.35882609      8.79077250     -4.85519696     -1.61064834
C1        -11.75208629      9.04566286     -4.94085541     -6.20094159
C1          2.83188348      2.09684570     11.29147247     -5.13142357
C1         -5.86168049      0.66544744      6.79261673     -5.06728616
C1        -10.46482903     -3.85489633      3.19121496     -5.35387945
C1        -10.72025531      7.81792917      8.20634349     -3.78107208
C1          7.73377328     -0.32205688     -5.12717603     -5.80172550
C1          4.45933082      2.12078567     -2.47436043     -4.79436874
C1          4.82342668      3.55835912     -1.54771411     -5.82447251
C1         -6.59787933      8.95616595     -1.83234413     -6.09222861
C1         -1.97640837     12.48357594      5.13552671     -3.72440691
C1          0.52224573      9.34834794      6.68146751     -4.35193470
C1         -9.07576059      8.37475648     -6.56946511     -5.97171680
C1          7.49855481     -4.36409918     14.90814122     -6.25579614
C1         -5.42489390      2.04282746      0.59978128     -5.96784506
C1         -1.06340080    -20.81475348      5.63799366     -6.34226802
C1          9.38828102    -13.67652692      0.54348092     -5.63629569
C1         -2.50382588      1.09202368      4.11163366     -4.90939175
C1        -12.31905795     -6.29515865     -2.51762488     -5.39207334
C1          4.98718984     -7.28081302      4.05223144     -6.13818556
C1         -8.51739050      6.47678897      7.41833140     -5.85082853
C1         -4.58844729    -11.05187295      5.65551294     -4.49248805
C1          0.25207417      5.01303039      4.08448866     -5.64787949
C1         -1.95038058     17.06766970     19.98872177     -5.87857279
C1         11.99273328     -5.77228374     -3.59761580     -5.99164660
C1         -2.41866044     -1.16313660     -5.99047138     -5.84284298
C1         -3.29450395     -4.83442780     11.42782794     -5.69617762
C1          4.69915792     -6.29485551      2.16058847     -5.94726245
C1         -8.74222278      4.45290905      6.69331403     -5.89515374
C1         -9.87167373    -11.45233705     -5.99098879     -5.94467342
C1          1.15752809     14.20789509      0.07803390     -4.73594858
C1         -5.71964945     -1.89002261      5.80675935     -5.96817510
C1         -2.37905549    -14.98678288      6.54551301     -5.23624264
C1         11.50857238    -10.26686732     -1.08902403     -4.40965335
C1         -2.93938426    -13.00608923      8.83222509     -6.41439659
C1        -12.19253729      3.65202709     -4.98857215     -4.78677674
C1         -4.82532241     -9.09973914      7.30338582     -6.28192078
C1         13.53160736      5.05162390     -2.48765986     -6.14956662
C1         -4.49451388     11.68383337      2.60462721     -4.99807748
C1         13.30934114      4.78139157      8.24032205     -5.91529951
C1          1.26794481     -0.37134416     -2.80807215     -0.88358307
C1          1.61092410     -9.01297047    -14.84282856     -5.14478382
C1         -0.30866869      9.88450255      7.25667453     -4.80471568
C1         -2.31101341    -10.26422246      8.78929057     -4.27644756
C1        -11.58593596      9.57535207     -5.92201044     -6.15287402
C1         -6.27891858     -8.67825417      5.71217070     -6.35582605
C1          6.22238783     -3.32221136      3.14146232     -4.61784300
C1          3.94483946     -9.05331049     -3.48192652     -6.23717322
C1        -21.98145521    -14.04897215     15.45711844     -3.34452447
C1         -2.20660459     10.91689739     -9.07854664     -5.65081138
C1         -5.43524365     -7.55917214     -5.04579897     -5.53515949
C1          9.74902242      8.96103651     -6.61644496     -5.06942104
C1          1.11842645      5.58617425     14.84477378     -5.76325294
C1         -2.92516435      2.06276638      2.23463321     -3.96602832
C1         -3.36885817      0.67344468    -10.13342521     -5.46142329
C1         -8.08408017     -9.08497405     -6.01841384     -5.07046298
C1          3.91102900      3.44213287     14.74387017     -5.74931406
C1          4.50561070      1.57798673    -12.72229404     -5.99665733
C1        -12.89180757      2.67735583      4.14223572     -4.31420236
C1          6.66479359      8.93467661     -1.53647517     -5.24812562
C1         -3.35183263     -9.00437594     -1.01469287     -6.70943550
C1         -2.19729497     14.62967648     -0.89287383     -5.12166851
C1          9.55412611     -0.34424226    -11.78288807     -6.25709003
C1          8.96584557     -5.44199363      3.03220807     -5.59633292
C1         -3.39513272      5.34464854      8.24716007     -4.55142748
C1          3.28636300      3.57105815     -2.51840151     -5.15585166
C1         -6.33176120     -5.69091020      2.23957390     -5.88259946
C1         -3.69305156     -0.34484216      9.75193406     -5.93304218
C1        -10.92364097      0.67147450      5.76201098     -5.64917610
C1          0.30910104    -10.59508326      0.68772499     -5.44948360
C1          2.77817372     12.87580067     -3.51521065     -5.16315802
C1          3.32966015      0.53550739      8.84116404     -5.76156148
C1          7.02087785      6.89069606      8.22847292     -5.85919555
C1         -6.52500999      5.39455121      4.15767081     -6.20299927
C1         13.38881384     -1.36713379     -7.67506332     -6.08026887
C1          2.46061433    -10.80649254      1.59221442     -4.97319189
C1         -5.47803101    -12.26971074     -5.05309715     -5.17825550
C1         -8.37593758     -5.34502229      1.62577869     -6.09919571
C1         12.46554477      8.40188349     -6.08157189     -5.91365764
C1          1.81908043     -9.10205860     11.33520071     -3.97968813
C1          6.46192098     -5.29878654      1.53326831     -4.68276322
C1        -28.58820895     -6.63506050     -1.71008434     -5.70389255
C1          9.84689156     10.22912449      1.57138234     -5.23760565
C1          3.27988442      5.35666399      6.62197349     -6.42254713
C1         -9.37643911      0.64298340      6.64609989     -6.22424859
C1          3.46308480      3.06090984    -14.88840469     -5.70193608
C1         11.47724894     -4.29859827     -6.72176302     -4.25298954
C1         -9.48986913      2.07269569      7.31100342     -4.17345202
C1          3.34962935     -7.17510720     -6.04462745     -5.01995758
C1         -5.10634060      6.09919625     -6.54015425     -6.08761993
C1         13.48619661     22.62459558    -22.99816775     -5.24403685
C1         -6.66639523      3.06786014     -4.00937155     -5.47259569
C1         19.46082561      3.24316847      2.17659707     -6.30138040
C1         -8.60027619    -13.50262800     -3.42135122     -5.20027317
C1          9.48672275     -2.79928258     -5.16560569     -4.21659885
C1          7.77821086     -2.78561861     -8.21115059     -4.41698237
C1         -0.55733137     -8.08859475    -15.83128553     -6.58692708
C1          6.08861241    -16.13729829      3.14880603     -5.23558539
C1         -1.35078817     -2.39021604    -13.32078834     -5.56110419
C1          7.03859083     -8.77809056      4.72747580     -4.47618004
C1          3.28664379      5.34095982     12.30719218     -5.10428124
C1          8.68932030     -6.39010133      8.15797033     -3.34242182
C1          5.94707184     -2.42311204     -0.96067892     -6.07679002
C1         -3.24267162     -9.07840741     10.35205847     -6.04978689
C1          0.05330373      4.02837206     14.91310784     -6.14021826
C1         10.81642760      7.76262088      6.68912946     -5.51217700
C1         -2.09278987      7.54504549    -13.16626427     -6.63347367
C1         -3.87674251     -8.67653438     -1.97901036     -5.58179363
C1        -10.03406433     -4.16295014      4.18265417     -4.45103266
C1         -3.08825963     -5.21192555      3.02604856     -3.71874774
C1          9.89279265     -4.88507046      8.17844465     -6.18251836
C1          2.52718705    -11.55172014      7.25958717     -5.95168948
C1        -12.19786844     -3.80622867     -3.44726152     -6.00255552
C1          2.58108616     11.97652563     -7.51237142     -6.37266362
C1         -9.36384820     -6.27301921     -4.97003026     -5.66957026
C1         -3.93767424     11.37317913     -3.51219691     -4.40255027
C1         10.77491836    -14.54741070      6.64478077     -5.90761912
C1          1.06431736      4.44201169      0.02088644     -3.80092077
C1          1.94034855     -8.14874978     -8.54530643     -5.37365905
C1          7.72650964      7.50003806     -1.56017341     -5.75163895
C1         -1.70619605     -7.67490217     -9.99031492     -5.40281872
C1         -2.08907542      1.42770594      1.60860893     -5.50109472
C1        -10.17734597      3.00354353      5.15816966     -4.62254247
C1          2.79083228     -0.97413353     11.32257767     -5.18295911
C1          4.95095112      3.51665337      4.10211700     -6.44190397
C1          8.74648778     -1.44882043      4.70980110     -4.73248713
C1          0.20966525      6.62815017    -10.01812807     -6.17869217
C1        -11.10632242     -2.63230099     -8.52599061     -5.89660146
C1          4.33219857      3.61216900     -7.55045261     -2.73051914
C1          5.34744953      8.90009511      1.64898421     -4.00260712
C1         10.07478765      2.32120846     10.75919160     -6.30025974
C1          5.04766598      9.01920616     -2.47162756     -4.84639913
C1          5.93613533    -12.08175205     10.42716110     -6.45215914
C1         13.21277199     -4.28226510      5.57483727     -5.21720154
C1          8.18704897    -14.59016837      1.53490677     -5.70939452
C1         -6.50500030     -2.29382544     -8.39984265     -5.68727831
C1          2.79006692    -11.65535892      0.05291389     -6.02934083
C1        -11.59339066      6.64454091     -5.99770975     -5.93013648
C1         14.89469471     -1.84431034      2.16250991     -6.24264471
C1          1.24203750      3.85481319      8.29392588     -4.13385253
C1        -14.69652077      6.68219242     -9.95532322     -6.27432680
C1          6.78628870     -7.56016365    -10.15808716     -4.10758328
C1         -3.24519106     -1.75985632     -7.66707449     -4.45772817
C1         -6.34576045    -10.56811834     11.41156985     -5.98095454
C1         -2.24614952     10.22720528     12.40383942     -5.56794635
C1          4.91372956      0.46908185     15.36452380     -6.44645778
C1         -1.70012932     -4.11522002     -0.00845846     -5.55361817
C1         -1.13473326      1.51011545      0.03654058     -6.06196167
C1          2.07984085     -3.33529640      6.26058856     -4.40275475
C1         -4.15531137    -12.63595537      6.65213289     -5.01637706
C1          0.39657434     -6.16743277     -8.15236948     -4.94913332
C1          1.59211937     13.27026629     -9.09659524     -5.50469526
C1          6.91833214      8.80654401      8.23338360     -5.29331416
C1         10.38568051     -3.35351773     -0.06256478     -5.09699901
C1        -10.78720867      0.01836122     -0.89791866     -6.12408571
C1         -9.48658967     -5.74270860     -1.90646611     -5.30971453
C1         -7.92689751      3.87467520      8.18404871     -4.59370089
C1          9.55717344     -3.94812285      9.74000665     -5.37388407
C1         10.28072730      9.29116709      5.69641644     -5.61168875
C1          9.82139652     -0.03444161      4.78284961     -4.28641893
C1         13.06346244      3.61074350     -3.48325907     -5.68723808
C1         -6.59106416     -7.70532124      7.28154856     -6.15552095
C1          2.26474504     14.76200491     -2.43875696     -5.21138608
C1         12.85661501     -0.36990197     -4.19500809     -4.05700009
C1          1.79935663      6.54477652     11.24645115     -4.58763899
C1          1.96038459     -3.98121047     16.38630009     -5.94395550
C1         -2.53021173     -6.74514204     -5.04240190     -3.94579518
C1          6.83491234      3.54815646     -2.50529647     -4.11744639
C1         -2.62696343    -14.45999618     -5.05953094     -5.92697355
C1          1.28914280     11.69350874      8.20476073     -5.22037795
C1          2.77836111     -2.71117596     -3.39797317     -6.02520233
C1         12.01866422      6.90208201      2.22189630     -6.41489344
C1         -0.76486193      3.57190325     13.36680599     -6.17437032
C1         -9.38810182      8.35160398      3.19368187     -5.15132037
C1          3.61466356     10.49002289     -7.58710646     -6.13640121
C1          2.28061561     -1.22139585     -0.92700557     -6.25387294
C1         -7.48968064    -10.11795272     -3.43363949     -5.85977757
C1         13.01265466      5.02828129     -5.13751679     -5.22163025
C1          5.08029348    -14.48560139      6.59799751     -5.71789325
C1          3.03355742     -6.25271605      4.72124351     -6.02113165
C1         -7.66619171    -12.51533875      3.14353491     -4.53307918
C1          5.07609408     -1.81173544      3.16569142     -6.23385164
C1         -8.16343046      4.16050297     -5.09196976     -4.51051623
C1         12.76013941      6.40634944     -4.10253501     -5.31161790
C1         15.31371176      1.43880056     -0.36272617     -6.09635912
C1         -7.96161453      6.91805417    -10.17597143     -3.96091941
C1          8.60336353      0.83198767     11.17535206     -3.89943910
C1         12.03925139    -14.74186464     14.77431409     -4.40956682
C1         -9.04815458      8.44551161    -10.03093863     -6.38489528
C1          5.09149936    -11.15328999     -0.98746766     -6.33357768
C1         -2.58074129    -17.46843355     -5.12197208     -5.85634010
C1         -8.51794828      8.46766924     -7.44684868     -5.40493461
C1         -1.61177690     -6.63559626     -6.53250781     -6.05607835
C1          1.55492554    -11.44827548     -8.28096834     -5.96251199
C1          4.66680911     -6.46512423     11.36610484     -5.68877832
C1         -8.24271513     10.84473221      0.58269285     -5.52964439
C1         -5.04263567      4.14568640     11.78680363     -6.33662707
C1         -8.69953470     -6.25213968     -0.33714604     -6.06828980
C1         -6.06459920    -10.52737454     -7.64661926     -5.79692806
C1          0.46405947      9.46086708     -2.46500576     -4.28417678
C1         -8.72194121     -0.29941936     -5.95117908     -5.80222262
C1          2.55245978      5.89217864     16.36403544     -6.06498643
C1          3.39087961     -2.46626142     12.34985490     -5.90337707
C1         -7.91606751     -0.87888485     -4.43290816     -5.14694996
C1          3.78934692      6.85150261     -5.14966155     -5.02403531
C1          8.69382840     -1.58824171      8.23225038     -5.31999964
C1         12.07014562      6.85888480      0.00316821     -5.72065941
C1          5.37076832      6.96912044     -7.62937621     -5.75875949
C1         10.62732296      2.39700977      0.59696339     -4.93546464
C1         -0.83861284      5.42019022    -14.05803942     -5.08576090
C1          0.72065387     -7.15026797    -13.21410852     -6.26949838
C1          9.59068857     -6.99243370     13.27605131     -5.91996080
C1         -3.18840069     -1.85353039      7.30345403     -4.85388281
C1         -9.78648143     -1.84479399     -5.93704447     -6.34683510
C1          4.89089514      8.34174906      4.11400499     -4.21633041
C1         -0.32587600    -10.50330712     -1.87892182     -5.41081130
C1         -6.15195398    -11.07094058      2.54465108     -6.33352986
C1         -8.30103407     -3.61630905     -8.56145879     -4.33655615
C1          8.90375382      0.92392425      1.50586011     -6.40887828
C1          8.17761544      7.97375132     -7.57907697     -4.64702025
C1          3.78834745      7.02747287    -14.17921706     -5.15871122
C1         -0.28517021    -16.47444623      1.55202613     -5.85024551
C1          4.50803399      3.58377875      5.71347503     -4.04401103
C1          7.84526074    -10.56352696      6.59142571     -5.61001911
C1         -5.67824800     -6.29914958     -1.87900813     -5.61769467
C1         -2.85808555    -15.34902491      5.65957607     -4.76653079
C1          4.34417934     13.25099805     -4.02241392     -5.32634293
C1        -10.06522786     -1.86891941     10.75143379     -5.91466224
C1          7.05391707    -15.96356006      1.52749151     -6.00375706
C1         25.04821593      2.91142780      0.46158150     -4.93836032
C1          3.87303902     -0.98889485     13.31091856     -6.08705509
C1          3.53091651     12.68754068      5.69838268     -4.92486803
C1         -0.69127082      4.98239536     11.48944586     -4.47022618
C1         -2.60722476    -16.24417686     -5.11642881     -6.12472688
C1          1.40733591      2.62609237     -7.58076921     -6.42393523
C1         -4.09963754     -6.57521435     -2.48130078     -3.06551660
C1         10.43179380     -5.76378592     -1.02605812     -5.11289606
C1         -3.51406828     -3.78358840    -11.70337452     -5.09974275
C1          0.72496199    -16.88429107      7.30252657     -6.11092415
C1          0.89302190      9.01183230     -5.03656953     -5.98060412
C1          2.48992908    -14.49154085      1.47552584     -5.41829514
C1         12.35012326     -0.05857095      4.13234763     -4.75142632
C1          7.02759761     10.53142687     -7.53634825     -5.39530082
C1          6.02296814    -13.46219487      4.08341583     -5.56404157
C1         -4.18487261    -10.10356612      9.82537919     -3.47997390
C1         -4.96020899      5.41976008     10.78623433     -5.12754589
C1          1.07439017     12.27574249     -9.00000464     -5.25472543
C1          4.15666792     -1.86055684     13.91185838     -5.82107508
C1          3.48186048    -15.73034964      5.70216327     -5.57782472
C1          4.41959667      2.04046808      3.21076553     -6.32765887
C1         -3.85208386    -13.48782727     -1.91346273     -5.39713801
C1        -10.78822558      9.01375557     -4.31851321     -6.20371617
C1          3.27376955      4.67940158     -2.48637901     -4.36381135
C1         -7.13242409    -11.08539025      4.18145984     -5.81500358
C1          8.63748012     -3.29461024     -6.68334433     -5.85352063
C1          3.12855677     -0.08144249     13.17182526     -4.14433121
C1         -2.82804513    -16.47783784      2.14123585     -5.73509591
C1         13.57929525      3.85378443     -0.34230144     -5.29690731
C1         -0.48268608      4.41708827     -0.91080287     -5.86255740
C1          0.70083210     -1.20683372     -4.01463793     -5.98471635
C1          2.06705576    -16.05727930      0.63183300     -4.68371724
C1         11.67680479      2.99440376     -4.13600661     -3.72699371
C1          9.24957363      6.49812231    -10.07864756     -4.00471564
C1          2.42226833      0.50723713     13.73775961     -4.46854511
C1         -1.30261332      6.93392947     -2.48097623     -4.53576226
C1         11.75132787     -3.03704868      7.18885392     -3.98342779
C1         -1.24162601     -3.85441278     -2.54003645     -6.03424265
C1         -7.47037438      8.44446510     -9.07551416     -5.80196287
C1          2.82520704      4.36584862      3.28406098     -3.45545689
C1         -2.36028765     13.30041719     -2.56613867     -6.06637905
C1         -4.25424925    -12.65921433     -5.88630659     -5.65898120
C1          0.26435238      0.22418427     -5.06048909     -4.26440456
C1          0.18467468      5.35796767      8.24662536     -4.52672902
C1        -11.59282191      0.61207841      3.17546933     -6.52555979
C1          0.83376595      4.91349899    -14.22238405     -5.22306230
C1         -1.54105267    -12.63350335      8.23628520     -6.13982524
C1          6.87758764      2.20686636    -10.12734331     -5.61540644
C1          6.18581458     -8.20125732      3.11238918     -6.34254999
C1         -1.78565121      5.29354152      9.27369771     -5.21799261
C1         -4.89032919      3.56405776      5.17466327     -6.27737920
C1         -9.17816091      8.93492020      9.30062169     -6.50254923
C1         -2.05968330     14.14106861     -1.85385075     -4.91856297
C1         -0.47178363      7.47031837      8.26297248     -5.32957709
C1         11.99663859     -6.91370514      0.00310668     -5.15473072
C1         -5.74626326    -11.39755918     -7.00736912     -3.22322156
C1         -9.20386373     -1.78078895     -6.86961557     -5.19246209
C1          8.72111481     12.35488391     -3.15942610     -4.49457269
C1          9.33141754      6.35419989      1.58289116     -2.86475237
C1         -8.89549752      1.19986676     -7.54458099     -4.61308352
C1         -4.45448947      9.33175303     24.08884547     -4.83831444
C1        -11.09029289     -0.78631155     -4.92870339     -5.31549492
C1         10.80827565     -3.06270815      6.65340546     -2.88161465
C1          1.28868079     -3.95665334      8.21661300     -4.09559357
C1         -7.28943015    -12.92301152     -4.96978389     -5.45445646
C1         -2.79340956      3.22696698      5.69532013     -6.16880376
C1          7.43829907    -10.26090846     11.31652431     -6.37262439
C1         12.92114706     -0.41241246      1.61395326     -5.39815761
C1          3.71710639     -2.76158883     -8.51619340     -5.28257955
C1          6.18600355    -13.03134837      8.71668442     -5.64286689
C1         11.50200696     -1.32946282     -6.72704824     -6.44950159
C1          6.15987964     -5.12520255     -2.57531298     -6.57437695
C1         -9.22739745     -2.37325404    -10.11023967     -5.38551153
C1          1.95905881      5.68285970      4.07349659     -5.17052978
C1         -9.38391365     10.48603717     -4.99693581     -4.35166967
C1         -2.32310348     -4.22670069     12.37333716     -5.55212419
C1        -20.01100592     -1.78958437     -0.85853029     -6.06136402
C1          5.29059302    -10.59458396     -1.91929187     -5.62533500
C1         -3.32070837     -2.35606386     -1.02716761     -5.88827894
C1          4.96121877     11.38093158     -5.10273850     -3.44788265
C1         -4.20428268      3.53206845      9.84345845     -4.32319820
C1         -9.07247158     -3.99999682     -6.49759864     -3.03443078
C1         -7.38162203      4.27042051    -10.04976050     -5.93972511
C1          4.09542583    -14.37409451      4.59400304     -4.67489164
C1          9.98462889     -4.18613268     -7.65641572     -5.22413274
C1         -1.30307893      9.92643528    -11.66535867     -6.09022609
C1         -4.43575921      2.14149040     -6.57630567     -6.33659344
C1          0.49173266      4.56043420     -6.04854773     -5.43668036
C1         -6.34621484      5.02300609      9.27525866     -5.90992898
C1          1.22476574      2.03556176      2.57569343     -6.23107966
C1         17.75418913      0.89111405      5.51967435     -6.01917704
C1          3.00008865     14.25625025      2.58221423     -6.61185639
C1         -0.52248410    -20.84218567      4.66137987     -5.75989275
C1         -2.06161430    -18.88751125     -2.02780080     -6.35417879
C1         -9.36759595     -7.50075750     10.84176184     -5.24085425
C1         -2.00177559    -10.56602343    -10.72273524     -6.10689111
C1        -11.12653838      0.31222625     -4.96173027     -5.57130911
C1          5.17585987    -12.98771976     -0.89732462     -5.92243944
C1          3.07895263     -9.61361057    -10.78437340     -5.06269491
C1          0.91873441     -2.51802923     13.01340606     -5.31347795
C1          1.58509798    -11.99401003     -0.01903968     -4.36669331
C1         12.39272316     -3.03528150      6.19903761     -5.16621691
C1         -1.11742385    -17.38028309     -2.03198319     -5.48592652
C1          4.68721543      7.31238524      2.25232486     -4.04569652
C1         -6.38556484      8.08244474      9.27346718     -4.97025980
C1         -8.01114841      6.89390144      8.33771837     -6.02436831
C1          7.95894723     11.74337282      0.97302602     -3.52996134
C1         -7.43688392      8.42925002      0.21803968     -4.50580743
C1         -9.81360099     -4.84012606     -2.44071322     -4.37689226
C1          8.37541811     -2.70584082     -9.22183441     -5.94959172
C1          4.98681398     -1.77562940     -6.05606172     -4.01765762
C1          4.67164903    -11.17261447     11.40002314     -5.90646002
C1        -11.41405067     -9.68761954     -3.41692120     -6.00963339
C1         -8.92334252      9.87969970      4.22748395     -4.83433663
C1          0.05030155      3.56936924     -4.51660876     -4.33354009
C1          4.36297069     12.84534852     -2.47834646     -4.13919796
C1         -5.86308741    -12.01027709     -0.34011528     -4.49088057
C1         -1.11507595      4.51129975     -9.09196822     -6.03190411
C1          1.07829765    -12.68143220      9.92875531     -4.77744653
C1          2.12183708     -5.03917446     -5.13188300     -5.92751767
C1         -4.86291076     -4.78217478    -14.14230346     -5.97023919
C1         -0.31887149    -10.53317532      1.57637481     -5.16480313
C1         -4.47745642      8.11123766    -10.09459343     -6.10010537
C1         -9.26747424    -24.57090699    -25.05260029     -6.24242794
C1         -4.81689991      3.69811683     -4.02589492     -3.85121495
C1          5.67546396      4.44519921      4.05741440     -4.81260524
C1         -0.28707513      0.59892968     12.31328744     -5.77497698
C1          5.77171596    -10.20582420     -0.97849346     -6.42800680
C1         12.42107008      1.16561179      0.54759616     -5.11962249
C1          2.79124127    -18.38178218      5.70397758     -5.36192438
C1          6.34440758     -5.72437329      0.04636843     -5.37156165
C1        -20.24641898    -15.89075015    -11.55733977     -3.39684251
C1         -4.57489851      7.46114998      5.85070949     -2.80652226
C1          6.35874817      9.58523169     -4.06942470     -5.37699679
C1          3.91857880      3.42728160     11.33017511     -5.18131457
C1         -1.29432465    -13.47556788     -2.58409582     -5.39248880
C1          1.21404025      9.87321494      2.48913854     -4.62895680
C1         -2.36711813     -1.18562066    -11.71627315     -6.29223768
C1          6.46390245     -0.98834630     14.81569207     -4.98883430
C1         -3.66026257     -8.78970662     12.92967879     -5.42592963
C1          0.25892300     -5.69320934    -14.18689734     -5.43294670
C1         11.50683805      5.46029060     -6.65791096     -5.95507046
C1          4.29557271     -7.24117154      1.53243722     -5.16255907
C1          4.55133762      9.31155199      0.12644183     -5.99699290
C1          1.68398958     -5.28612916      0.01094196     -4.49944717
C1          4.15257026      1.10989454     10.34109159     -5.86366029
C1          0.61405668     -4.92768939      8.29386736     -4.99140969
C1         -4.87523215    -11.94482817      1.64208683     -4.03698293
C1         -7.92166729      5.04259352      8.29660089     -5.42909767
C1         -7.49541866      8.40013552      9.24597072     -4.89673372
C1          0.06837198      7.85804502     11.36677118     -5.10565768
C1          2.10038172     -1.48564958     15.45319720     -6.11320005
C1          0.17870422    -14.96897153     -4.59588559     -4.78857378
C1         -6.92579634    -11.64714023      3.19957133     -6.25661612
C1         12.83208710      4.45756608      1.46943854     -6.07085431
C1         -0.78612796     -4.15906531      0.61860699     -6.18265197
C1          8.21393026     -9.71395106     10.75333517     -6.27031218
C1          4.96942932     -4.27717402     13.20908368     -6.23425989
C1          9.40049111      5.06094544     -8.59863052     -5.27038959
C1          9.92863409      2.41687415      3.76302460     -4.20599016
C1          1.55343639    -11.59563999      8.75179990     -4.93407959
C1          3.21769926      8.45521160      1.00207367     -4.82053065
C1        -10.27490539     -8.04461332     -3.48432764     -4.64492109
C1          9.98592455      0.57672420      1.52886228     -6.44214413
C1         -8.32148677      1.20342774     -8.51754015     -4.86320050
C1         -0.81618991     -1.76814743     -6.04241610     -2.36251281
C1         -6.18065620     -6.27979154     -6.61548575     -5.10512086
C1         -8.73116240      5.66973936     -2.41214651     -4.57476343
C1          8.50789268      7.14659948      9.73536290     -5.28824511
C1         -3.73605221    -12.99198915      0.64693783     -4.80705632
C1         -0.76035712     -9.11604688      0.58510520     -4.70066793
C1         -1.03651083      2.63836868      2.15558866     -5.13675965
C1         10.80820850     -1.87083658     -6.06950822     -5.40862212
C1         12.57243165     -1.04467290     -1.06452079     -4.58220366
C1          8.71018116      3.23017309      8.16452622     -6.14618582
C1        -11.56386843     -4.18809431     -6.03575377     -5.46732315
C1          7.87684424      0.17944985    -11.68265567     -5.81992081
C1         -8.91000466      3.92598167      4.14153328     -5.80379484
C1        -12.03406176     -5.65531854     -3.43282910     -5.95186479
C1         10.01850923     -2.49053404     -1.94371796     -5.80496376
C1          4.62708444     -6.31704607     14.85496186     -6.53227477
C1          0.85185728     -6.63963979    -10.80146428     -4.80802812
C1         10.16691965     -8.21151384     -0.07862959     -3.28736769
C1         -5.09134531     10.79756037     -0.90447593     -6.55513668
C1         -1.64832815    -12.60780664     -0.92014255     -5.21364884
C1          4.63067426     -4.49701850      5.71099753     -5.41730517
C1          4.07805932     -4.76945608     -0.91903681     -4.20289907
C1         -0.86786696     -2.34782266      9.73377954     -4.78775186
C1         -1.84412238     -1.33855707      5.74303074     -5.83011855
C1         -1.77594461      1.69185399      5.71299609     -6.06265929
C1          6.84604066     -5.72465655    -10.20889584     -5.76404843
C1          6.45750665    -10.21259377      1.51479197     -6.32003564
C1          9.55054387     27.89817513    -11.61257041     -3.64009288
C1          7.97800860    -12.08162025     -1.03392480     -4.33224102
C1         -5.12530871      8.87689386      4.81117530     -4.77857179
C1          7.71357219      1.69440928      8.20557413     -5.09797570
C1          8.11069017      6.36363916      5.61507522     -5.02487578
C1         -2.07843068     -5.09772312      1.53668910     -6.22481288
C1          3.67282439     -8.29046448     10.71296818     -5.50159814
C1         -8.72802692      1.51504889      6.81598383     -5.49687561
C1         -2.55652647    -19.27617503      4.08697518     -6.41286306
C1          0.36181983    -12.91585493     -8.21955821     -6.04033814
C1         -2.42005680     -4.28401905    -11.76712147     -6.04717915
C1          3.33925742     13.29379037     -2.46750636     -4.84578434
C1         -4.91310467    -16.85408704      5.08379971     -4.88412249
C1         -1.17081504     -6.24883138     -9.14183380     -6.13382061
C1         -4.67258237    -12.96767595      5.71126766     -5.91413095
C1         -5.91380246     -1.25234324     -2.52671507     -4.77050617
C1          4.87061290      3.52136957      9.78877946     -4.18947547
C1         -1.38235351      3.69232670     -7.55177415     -5.13214904
C1          0.66554664      6.97579796     -9.08438493     -5.17851713
C1         -1.92396134      1.13535113     12.41540136     -4.87348926
C1         -9.06498252     -4.23053547     -4.43164423     -5.74784231
C1        -10.33155925      4.42817556      5.74345725     -4.09848130
C1        -10.98655774      7.59706218    -15.06676280     -5.37695753
C1         -7.19496896      7.55495277     -4.91419062     -4.07370108
C1         -4.05814886     -6.56889153      8.79497987     -4.34357369
C1         10.04550469      5.32695599      7.25731498     -5.87845462
C1         -3.46900057     -7.76910305      5.66541540     -5.31571603
C1          5.16979482      1.11650024      6.67210942     -5.09093208
C1          5.51021268      1.42264569     -5.04224345     -5.58549918
C1        -11.73283752      9.07053342      0.79795833     -3.18705729
C1         -0.77594243      6.54880385      4.07465602     -6.00734484
C1          9.22734058      9.01677804     -3.60457857     -6.03033471
C1          8.57661686     -5.07109262    -12.41005684     -5.71360362
C1          4.05298096      9.00178279    -10.05520845     -5.40116130
C1        -12.78623494      4.58900784      0.65082615     -6.00729605
C1          6.99275716     -5.81666411     -1.02766455     -5.90442904
C1          8.50982291     -3.96019268      1.68462686     -1.16378222
C1         -3.94977012     -1.25005977    -12.69805633     -6.21119686
C1         -4.67772948     -6.31860272     -3.44722659     -5.80344024
C1          1.18226311     -7.54920207    -10.17680275     -5.99527027
C1         13.74266676     -3.35519680     -0.09336269     -6.17930259
C1         15.05294358     -5.78437658      3.97323272     -5.04413019
C1         -5.49204530     -3.33306552      7.28845882     -4.07100031
C1         10.79959776     -6.61482771     -2.63846865     -3.65164856
C1          1.74152943     -7.26150559      5.64138949     -5.46392630
C1          0.76168532    -10.21329540     -1.91289184     -5.39249624
C1          9.07274294    -12.11186945      6.60493196     -6.15524829
C1         -3.11750344     -0.35020116     12.25580033     -6.33676742
C1          4.62671866      4.36063562     11.37059711     -6.24674371
C1         -4.40459015      5.16584906     -6.66963394     -5.37730654
C1          6.18619558     -5.63689936     -9.23175569     -4.22515188
C1         -6.48522343     -5.34284843     -8.53707118     -3.81050484
C1          1.18359469    -10.51038301     -0.90806784     -4.75532596
C1         -9.50319089     -6.87703483     -1.92444705     -5.55409314
C1          6.02348994     -5.13904216     -8.09517403     -4.87380479
C1         -3.51887768    -23.90276489     24.61918061     -5.41551052
C1         -2.50212136    -12.64546332      9.79991786     -6.32555392
C1         -1.74419598    -12.07485182      5.70324393     -6.47351185
C1         -2.88238950     -8.58930417     -0.02311263     -6.14427237
C1         -0.50800497     14.17372099      2.57788056     -6.28950628
C1         -1.65373177     13.84556608     -6.51140607     -3.06878713
C1          7.18280899      4.42408126      7.22101805     -6.20572665
C1         -2.61127016    -12.58217062      0.62667169     -6.19005275
C1         -4.60871161      2.67579221      0.15520060     -3.45316531
C1         -1.76815220    -19.88531925      5.63750961     -6.69160844
C1          6.06028053    -11.14023073     -2.57067803     -5.96615727
C1          9.49383869     11.65141094      4.10666396     -6.19035931
C1        -11.07897718    -11.98836533      5.68353302     -5.86606390
C1        -13.66187074     -3.76448267     -0.96377316     -5.74496259
C1         -4.65888676     -6.31913375     -9.15577142     -5.66756938
C1         -1.79944091    -10.24849750      5.64706372     -5.97301276
C1         -4.16443538    -17.40026283     -6.07455275     -5.53472793
C1         -2.31748231      6.95812066      2.56347483     -5.00070140
C1          0.11116460     -6.76711760     14.93200198     -5.57535123
C1         12.78523479     -1.53623889     -2.02290575     -4.85852120
C1          0.27360060      6.85972929      0.62079608     -5.89792167
C1          1.74783755    -12.12564036      5.62526390     -5.23800864
C1         -0.09065340      1.24419950     -9.23098522     -4.66435731
C1          3.31460982     -2.38543117     -2.50413928     -5.78884576
C1          6.94537206     -5.75763849      8.23399737     -5.69299880
C1          9.48237661      6.83997679      4.10067203     -5.71090899
C1          1.49315932    -14.13027503      7.24215891     -5.40962900
C1        -10.43015099      0.22783577      6.70783968     -4.46110615
C1         -1.18973139     -3.96577822     12.39989015     -5.61996275
C1          4.14244415     -2.92898529      8.22609882     -4.87482153
C1        -10.24400071     -4.76647477      7.31318682     -6.08754804
C1          8.41017950    -10.55146511     -3.60171291     -5.36385232
C1         -1.23846412     14.71649614     -5.96921811     -4.30725341
C1          8.24639606      8.98457189     -4.10446816     -4.92910113
C1         10.04193106      7.14596384     10.74376375     -6.14623636
C1         -2.41734159     11.41329354     -6.00049824     -6.15832947
C1          8.38341536      0.58545624    -10.71145648     -5.37860746
C1          3.33102757     -5.38249693      6.59457278     -5.27542446
C1          1.45708029     -3.58669836     -2.52102589     -5.88552492
C1          3.79824520     10.02368189     -5.05654396     -3.35323807
C1         -4.32389591     -1.32503697      4.13483238     -5.27806970
C1         10.04948345      4.09078718     10.76190557     -6.41910191
C1          1.83458653     -8.68550578     -4.19768157     -3.78032810
C1          5.28641599      2.27281784    -13.27808444     -4.07902565
C1         -2.08235145      4.47778200      7.25994490     -4.89490115
C1          0.48639026     11.50335998      5.36029459     -0.88242170
C1          1.24852931      2.11104806      4.76317088     -6.23141065
C1         -0.09833881    -11.85748958      7.27901855     -2.80023705
C1        -10.31427670      2.70375889     -9.03162460     -5.21857003
C1         -3.23078063     -4.18499114    -10.23820209     -4.02603851
C1          4.57944286      5.69679258     -3.43410241     -6.22942420
C1         -3.07481729      4.51224852     -2.47615924     -6.30801338
C1          6.55012944     -7.22173240      1.53820126     -5.32286112
C1         -3.66265394     -3.17079656    -10.70913057     -5.32245367
C1          3.68328061     -2.73018871    -10.72281712     -5.52740505
C1         -2.00027344      7.42100144     12.95078301     -5.22788180
C1          6.64239614     -9.64778971      4.09067478     -6.23310104
C1          4.65846142     -3.45550685     11.35343759     -5.80154474
C1          2.10882645      1.41795729      0.69643776     -5.50500200
C1         -1.97508332     -8.17406908      7.24297620     -5.12141838
C1         10.41084857      5.02180983    -10.13273298     -5.78340071
C1          1.05098753     -6.67192172      4.13107498     -4.83356140
C1         -9.77687416     -3.20755140     -4.36029192     -3.59748542
C1        -10.05108048     -2.40344279      4.15592226     -6.30031942
C1          7.98896961    -13.53391288      3.06225544     -6.24024186
C1          9.08274681    -11.50993404     -3.58261865     -6.13242107
C1          5.75461471     -1.91643117     14.89958478     -5.15193217
C1          9.01105361     10.09599665      3.10734835     -5.06905642
C1          8.62955854     -1.58268493     -0.98190536     -4.07556181
C1         -4.09974264     -3.71213529     12.33797985     -4.94089814
C1         -9.02224803      8.30167911      4.79761982     -6.05509888
C1         -4.37819530      9.93705012      8.24770806     -6.01146405
C1          8.34505738     -7.83979280     10.69519245     -6.02630853
C1          7.08982412     -5.14973702     -4.10940456     -6.32269643
C1          7.09128945    -14.16796706      1.63894772     -5.84263402
C1         -6.97579379      5.07563487     -5.95985714     -5.25841252
C1          3.33419804      5.46717045     -6.06717357     -5.67094782
C1        -12.02913254      0.25641319      5.76626994     -5.82140303
C1         -2.08980211      2.61731944      1.56969298     -5.95600787
C1        -10.64518480    -12.02296056      1.64392273     -6.54814277
C1         -8.25106120     -4.77868134      4.12602333     -4.41656669
C1          6.67947707     -1.85809937      4.07733863     -4.10355215
C1         -1.82375198     13.22964381      9.12584017     -6.30150810
C1         -0.83679948     -7.18611022     -1.53848058     -6.18221436
C1          1.47321114      1.52903503    -13.32638874     -4.33977373
C1         -4.41575585     -0.95013630     -4.43326898     -4.41882907
C1          8.67350137      7.49614455     -1.01961383     -5.23183646
C1          2.04235348    -19.00186281      6.25718237     -5.80058227
C1         -0.87365092     -4.21378004    -10.63060841     -5.85721557
C1          7.43664103    -10.25983563      9.20378507     -5.24295738
C1          0.68234047      0.57631801     -7.59174382     -6.33340512
C1         -4.39287156      8.33699446      4.17105894     -6.58375032
C1        -12.17224214     -2.04392593      6.73073919     -4.90006002
C1         -2.41358565     10.23302806     -2.47746710     -5.00908093
C1          5.71175184     -9.66278022      5.70578920     -4.93964650
C1          5.62056545     -3.63634454     -9.12743889     -5.89290336
C1          2.92477998      9.93013697      0.00533196     -4.11876004
C1        -19.33213333     -8.17524080     24.11904144     -5.77417529
C1          4.26170421    -12.07250752      7.21785061     -6.12806643
C1         -0.37493095    -13.55709184     -1.99250102     -4.73891441
C1          7.29678043     -2.96557451      3.05920823     -5.86444105
C1         -5.34966983     -6.15728543    -15.15759726     -6.04341910
C1          6.10637553      7.58071142    -11.70233837     -5.76105088
C1         -6.21119945     -0.34947449     -4.37929050     -5.36226017
C1         -9.01542091     -2.37041293     -4.36383213     -5.72877697
C1          3.10689401      2.96936744      4.20085778     -6.91985451
C1         -5.94893166     -3.93304579    -11.03578341     -3.92671639
C1          3.94029831    -11.77838720      9.71935841     -5.00277734
C1         -0.17611585    -12.07038255      3.15587586     -5.31785337
C1         -8.59677922      9.86294703     -3.45480107     -4.57736445
C1         -3.30049325     -1.26928786     13.88170767     -5.71040057
C1        -10.17827991      3.01128208      7.28412795     -4.02657915
C1          7.54373772      1.22279363    -10.12188184     -5.35123327
C1         -3.06492637    -15.87090973      6.62317766     -6.06929545
C1          3.37991942      8.41188248     -6.02772115     -5.01662709
C1        -10.52074371      3.90616807      8.80818574     -5.43051922
C1          1.38784553     10.56118275     -7.56997844     -4.31571723
C1         -1.48688057     -4.84736905      8.28628819     -5.24546044
C1          2.54019434      7.84010260     10.65228256     -6.15537613
C1          7.16457297      1.51517108      7.21303872     -5.25304401
C1         -3.69579014    -15.91596937     -5.07096613     -6.08926302
C1         -0.76484729      8.35646786      9.83682853     -5.81292788
C1          2.93310415      2.65360944     -0.94307333     -5.23378236
C1          0.03569877      7.75006857     14.82790282     -6.16669980
C1          0.49747068     10.49489615     -8.14777011     -5.60742692
C1         -2.89443997      6.97528062    -12.64339397     -5.47306667
C1          4.98005950      4.18984685     -2.49193758     -4.95596088
C1         11.72050457     -1.85702276     -7.71834532     -6.19137206
C1         -1.53146640     12.61862883      8.21082366     -6.14234786
C1         12.17721512      1.45742618      4.75956166     -5.70961973
C1         -2.37725714      5.95646532     15.51488510     -5.48332378
C1          8.72680062      5.53571057     -0.95912590     -4.07258654
C1         -1.04665233    -11.19268316     11.34348982     -5.49801375
C1         -7.67918200     -0.39628016     10.78172613     -4.36865831
C1         -2.60856850      3.00213200      9.93370377     -5.68596115
C1          4.56410393      2.70121222     -3.56647578     -3.91083724
C1          5.64972962     -4.79449470     -3.53287602     -5.94900366
C1          1.13209946      1.43221860     14.85562729     -6.34551412
C1         -1.63720460     -7.74300684     -6.58253607     -6.20512701
C1          5.78003753      2.63770853    -10.06873485     -4.55562088
C1         -2.29486973    -10.53530809      4.69783734     -6.15908592
C1         13.06111576     -7.29987217      2.03758332     -5.14263048
C1        -12.66213575      1.16636710      5.69902862     -6.02021152
C1        -12.83812200      5.67314187      4.25578580     -6.12431488
C1         11.06696008      3.86029837      7.29068096     -6.35778217
C1          4.36112564     -5.68822690     -6.05277187     -5.48252791
C1         -9.18184320      3.04945511     -3.52934093     -6.08344206
C1         -5.14856530     -0.31894808     -8.09514450     -5.78487261
C1        -11.31445232     -5.13974295      7.30964920     -6.33482796
C1          1.99861599      4.51560266     -8.51509208     -5.78261610
C1          9.67179852      3.06877329    -10.13052385     -5.50876516
C1         -5.47186667    -15.32389268     -2.90823165     -6.44918961
C1         16.20226831     -3.41697638      1.47030558     -5.62836658
C1         10.50042541     -8.36558853      4.01445177     -6.22427557
C1         -8.00006915     -5.72017123     -4.44780580     -5.82873679
C1          5.23105460      9.41858399      8.18878293     -5.11643434
C1         -4.10417616      0.05662563     -2.43948133     -5.60263239
C1         -1.42582635      2.59117312     15.48426792     -6.21486524
C1          7.36692617    -10.26697867     -0.02424287     -6.09502910
C1          2.10845514      2.07637258     -5.97544385     -5.92422801
C1         10.95155933     -4.68457409     -7.68437173     -4.56080460
C1          3.04728927    -15.87112868      2.53898438     -3.92311593
C1         -5.71796113      1.15854848      9.27811853     -6.29942614
C1         -5.79510494    -16.82613697      6.67392730     -5.73788168
C1         -0.34261149     -5.64355530     -7.57821325     -5.04633719
C1          3.10079689     -3.32895701      4.63765026     -6.70815360
C1          6.13243440     -6.25348921     -2.60192744     -6.32786499
C1         -1.41069151     -8.67888456    -11.72496802     -6.25365145
C1          7.01876797    -13.51039835      4.65031679     -5.68835776
C1          7.19949850      6.16273519     12.92953836     -6.12056980
C1          1.40635743      4.55202360    -13.29739164     -6.05367333
C1          4.51473666     10.53909201     -9.18433153     -6.27568155
C1         -0.27390283      9.90961496     -7.50963775     -4.21767867
C1         -6.65940712      3.01186932     10.79479321     -6.23874186
C1         -4.62925149     12.29869309      5.64312876     -5.17759582
C1          9.08419685     -1.93067647     -7.15725003     -3.67680226
C1         10.02895015      2.48306832      1.56437910     -5.85791642
C1         -6.48644222      3.54153992      4.15216887     -6.36188157
C1         13.14538064     -2.49700325     -3.61170275     -4.82856420
C1         11.08242261     -3.95691104     -2.03570307     -6.15847280
C1         12.59159195      2.08280539     -0.98860334     -4.75129664
C1         -9.47730985     -0.92625329      1.63345077     -4.85863928
C1         -9.26467780     -1.16768490     -9.98911157     -6.12480014
C1         -1.10835174    -11.55236842      7.34715387     -3.85043720
C1          7.11188169      9.38190260      7.30908581     -5.37125647
C1         -0.47313209      9.34239398    -10.10741107     -6.18267247
C1         -7.45671910     -4.23771521      9.24433800     -6.26181330
C1          9.90764452      8.45170970      1.52027597     -3.90644317
C1         -8.60485722    -13.51403429     -6.92563004     -6.08536783
C1         -2.42336865     -7.10080535    -15.13956131     -6.07124530
C1         -3.62604697     10.48004793      9.76259284     -5.57134795
C1          5.59545712      4.58391279     -5.10856684     -5.66997509
C1         10.72153965      8.93381540      3.12319759     -4.66750249
C1         -3.45975575    -10.56177750    -11.65927691     -4.75957451
C1         -1.44125735     11.52575657     -7.56110279     -4.65335102
C1          7.69838170      9.34590175      0.53833939     -5.93289108
C1          4.14098720    -15.65347115      2.51063742     -4.62141110
C1         -6.71629600     -7.77218360     -7.63841560     -4.22654487
C1         -4.63017447    -15.89503595      5.70837311     -5.24632372
C1          5.76600700     -4.21072808     -6.64566614     -6.05083724
C1          4.64308606     -0.40740790     11.31086942     -4.69181369
C1         -0.62718540    -10.19230062      9.83439762     -3.53450594
C1          0.95545419    -15.55368212      3.95934738     -5.86966195
C1          4.66642911    -11.18999307     14.87778738     -6.16453409
C1         -5.36235764     -7.51971732      9.79038033     -5.03786520
C1          2.08125528     -3.34110296      4.08677921     -6.34938957
C1         -5.66691228     -8.13725571     -1.94540965     -4.30430852
C1         -6.23149464     -1.41175041    -10.00864410     -5.81014247
C1          8.56482159      6.87551627      0.02415039     -5.61066474
C1        -12.81055339      4.51880143      4.20412809     -6.08658865
C1         -2.22092297     11.76319408      8.21200878     -4.59125600
C1         -0.50711408     10.52247026     -6.61044569     -4.38375734
C1        -10.25787019      1.49125445      0.17149482     -5.71548567
C1          2.02595232     12.34769065     -1.53180539     -6.22034351
C1         -7.41283092     -2.41056711      0.02333397     -5.44410116
C1         -5.21996785    -11.08522158      3.16081795     -6.29593011
C1          8.15176634    -15.63983645      1.54729563     -6.10248969
C1          7.68769505      4.54846561     -5.07675885     -5.44942221
C1         -0.19919575     -4.18412861      3.09328078     -6.13026422
C1         -5.09859172      5.90791375      8.22933894     -6.22230419
C1         -8.14796727     -4.84635485      9.89505197     -5.68538868
C1         -1.75086506    -15.01658398      5.66026498     -4.91744218
C1         -0.83304298      2.51429854    -14.13914446     -5.05047337
C1         -6.52376862      6.52847193      4.11093180     -5.57783503
C1          1.15654862     -3.23463555     -0.03227193     -4.94100008
C1         -1.74149008      8.34321964      5.70547968     -4.46273066
C1          1.60307691     -9.64038732     12.29790361     -4.47843004
C1          2.31422609    -15.79377263      5.68737516     -2.30037625
C1         -8.53211413    -10.56913718     -9.09294433     -5.78874022
C1         -0.66824203     10.97975146     -5.71397078     -2.12664889
C1          2.46727334      0.08116768    -13.31793155     -4.89688623
C1        -11.22298195      2.66907706      5.16847615     -4.58340826
C1          8.88230058     -1.29100289    -11.76155195     -6.07745728
C1          0.40769764     -3.24394257     -8.13968986     -5.85288364
C1         -7.78690375     -6.19450813     -7.61339630     -4.38007236
C1        -19.22692872    -12.04211331     15.64165716     -4.09821966
C1         -4.70135587    -15.99958037      2.20039812     -4.03953643
C1          7.38492990     -7.20157720     -3.58235699     -6.43106119
C1         -1.91802476      3.55848954    -12.54116075     -4.95734921
C1          1.05111871      2.57057888      9.15695011     -4.81859334
C1          1.14526439    -16.55944580      4.63300144     -6.18205070
C1         -8.21151867     -1.82398563      4.19996392     -5.86450419
C1          0.95542715      9.06770491     -1.45398322     -4.95961192
C1         -2.67206032    -12.66171117     -4.97572103     -5.29746972
C1         -1.86740802    -13.54647368      4.04686335     -5.05902015
C1          0.33350138    -15.95823044     -0.40122773     -6.20087244
C1          2.08280849     -0.34627309      6.25202217     -6.00870426
C1         10.83123132      3.56795071     -9.19948105     -5.96682177
C1          6.58195717     -3.62083250     -5.06040025     -5.46878044
C1         -2.89924109      3.99527106    -12.67409809     -5.80774440
C1         -5.45613207     -3.84559199     -8.72990457     -3.68139599
C1        -12.89729566      1.55051619      4.14623032     -6.02302603
C1         -0.82254309    -14.26034184      3.12854589     -2.91759292
C1          1.34875624      9.85811572      8.18553856     -3.88821026
C1         -3.81344511    -16.56177774      1.55636534     -6.05896642
C1         -5.54883145      7.49652086     10.76934472     -6.06059945
C1          1.74976669      6.57330733      0.09409177     -6.33049460
C1         -5.86861309    -15.07442202      3.17202491     -6.00748036
C1          9.78824414     -8.57577028     -1.11396038     -5.77292389
C1          6.83464715    -15.08676531      6.63753632     -5.31321080
C1          9.50105208      4.60458536    -11.63816507     -3.00052789
C1         -4.40191175     11.76194041      8.28457730     -4.92956238
C1         -6.83074331     -7.27683989      8.21591046     -5.88016953
C1          8.25178281    -12.65703457      1.40235968     -6.09306624
C1          2.81045392     -8.69065588     -0.05913249     -4.44066664
C1         -9.62674969     -0.93082851     -7.55139165     -5.50589290
C1         14.24703238     -0.04733459      3.14372949     -6.35167288
C1          6.97339885     -3.88481503      2.51989714     -6.17942097
C1         11.01748811      5.08346174     -7.69165149     -4.33409269
C1         -3.79928244      9.86245194      1.57854851     -3.47611413
C1          3.30885808      6.54321975     -6.05031585     -4.60318046
C1          7.92987210    -10.60954165      3.01695933     -6.02287629
C1         10.40926087     -2.79612513     -6.69089596     -4.80170406
C1        -10.25026184      5.59835276      0.08953793     -6.02514583
C1          5.64945233      2.98305911     -3.39849204     -4.73352632
C1          2.82733785     -5.67944117      2.14253693     -5.44639268
C1          3.37038563     -5.42900736      3.06653228     -5.86262034
C1          5.94202193     -5.35561462      8.12434027     -5.67138297
C1         -0.12573073     -4.29681635      8.83885669     -6.18884297
C1         -1.81275742      0.54388519      2.22158580     -6.28975144
C1         -4.89414285    -15.01199081      7.31432434     -6.15696704
C1         -0.56676137     -0.95845756     14.80627692     -4.87934398
C1          0.01285958      2.61320778     10.79758092     -5.41049166
C1         10.41893480    -13.65309687     -1.11511351     -6.30936795
C1          3.75342918     -7.53795329    -14.21937758     -5.95518659
C1          3.18660312    -18.11011752      3.14233726     -6.03068499
C1         -3.11176074    -14.41693920      7.25218739     -5.91202583
C1         -4.94010287     -5.25288992     -7.61411947     -4.81402950
C1          6.59534501    -10.79419250      4.03400001     -4.46008659
C1         -6.41525160      8.46099899    -10.56908921     -4.66358456
C1         -7.93850434     20.69472415     -0.88082092     -5.36755872
C1          9.38201549      0.18050101    -10.76340839     -5.61830178
C1         -0.75405511      3.44933650     15.42990307     -6.13216800
C1         -4.24844824     -4.31514435     13.30384451     -3.49716002
C1         -2.40068478    -10.20030739      3.08543780     -5.48252510
C1         -0.54924422      9.27589851      2.59064291     -4.66311098
C1          7.39013880     11.35882366      9.29260223     -6.16920381
C1         -9.57580237      0.28730174     -7.48281505     -5.85879855
C1         10.48163409      5.73114794      8.25768599     -5.48634454
C1          5.33830552      3.80487390     10.74469864     -5.15400956
C1         15.57687400     -5.40367499      1.48238937     -5.96600125
C1         -6.95185436    -15.39362933      3.17769044     -6.06499748
C1          0.28103363      0.22703995      9.78436035     -6.06274448
C1        -11.73664077      7.77865744      4.27187466     -5.24229984
C1         -2.40921335     -1.23195209     -2.58075568     -5.67368930
C1          4.08448918      1.15744334    -10.05589682     -5.80804066
C1         -5.92411879      6.48934742      3.23002132     -5.88867744
C1          6.83352037    -15.10595456      8.74510955     -6.39804876
C1        -11.74882964      6.06467438      0.69536256     -5.09899111
C1         -1.30862609    -18.32399986     -2.62876231     -6.41982992
C1         16.38801732     -3.01969435      3.00361587     -5.42220692
C1          3.71659220     -0.95025936     -4.96087957     -5.37625345
C1          4.91011816    -10.24838231     15.42256422     -6.04098535
C1          5.41854518      2.05363646      7.30734469     -3.10362140
C1          1.71974050    -18.01754798      5.66646145     -4.83701232
C1          6.41026519     -8.50809281    -10.78249365     -5.24713802
C1          6.38245287     13.26911099      1.62020291     -6.17762594
C1          2.55200139     12.62533822      7.26213427     -6.16046323
C1         -5.92448857    -12.04322865     -2.48396226     -6.16567494
C1         11.48493582      8.40247942     -4.57220603     -6.02559869
C1          9.95046786    -22.81668517      7.13149935     -5.81269421
C1         -0.25609130      9.90425845     10.71318752     -6.14152295
C1          8.99048441      5.35194640      3.18643719     -6.24752514
C1          2.32788593      3.54916894     -0.98407706     -5.29990876
C1          5.26406015     -1.51495951     -0.96417560     -6.04227439
C1         -6.73903528      1.11057532     -1.94442257     -4.99895118
C1         15.33699651      3.34966668      3.11127283     -6.09776399
C1          6.68848087      6.00939777      4.07979098     -4.39089727
C1         -6.24073333     -8.08731603     -4.46676431     -6.35773899
C1          8.65282476      4.52332274     -1.01878131     -3.99425280
C1         -0.29326107     11.82602613     10.82710456     -5.50564694
C1          0.50378750    -12.96606974      8.85295796     -5.73366931
C1         -0.85263183      2.06779824      9.19753264     -4.07809091
C1         -5.92560023     11.37875959      3.22163236     -6.27640410
C1          9.93877135      5.46717717     -4.15225497     -4.49421176
C1         -5.45671430      3.92229969     -1.52819990     -3.93691269
C1          1.26044408    -11.77041222      4.66125794     -6.27922391
C1         -0.11729826      6.00999650    -12.59007813     -4.84328700
C1        -10.63806981      0.69719816     -7.49594667     -6.17783269
C1          8.86582153     -6.39974360     11.67763976     -6.23903337
C1          0.72945150     -7.19225502     -4.10664142     -6.17769482
C1         -4.12448005     -1.89175436      6.68870254     -5.54640072
C1          3.52949957     -9.42658637     -0.75665147     -0.97049535
C1         -4.72833010    -11.01909403     -9.20354973     -5.31845951
C1         -1.94109731     -5.22162655      7.27691430     -6.35029701
C1          9.16163899     -4.88280670     -0.02508799     -5.63447014
C1          0.25276752     -8.71848332      0.69372866     -5.08773814
C1         -0.57565879      4.44154596    -11.31367098     -1.49289326
C1         -5.12385604      6.03754805      2.66183782     -3.96093688
C1         -0.46001119      7.41695904     -6.53913006     -5.68752700
C1         10.35404438     -3.42231390      2.11879513     -6.64972851
C1          4.16903926      2.90607213     13.85645478     -5.87860210
C1         -1.67200435    -14.46854812     -0.88746315     -5.99381483
C1          0.00183159      2.93771711      5.60681768     -5.47952513
C1         -5.59222412     -5.68697210    -14.23203565     -6.28011983
C1         10.80579422     -4.28744505     -9.27950656     -5.03520186
C1          1.22091928     12.04680196     -5.00159052     -1.65320173
C1        -13.05742142      2.16092228      1.62489931     -6.11915143
C1          5.84496516     -0.61445365      8.15705298     -5.21633848
C1          7.90954967      6.13569037      9.84978965     -4.21580161
C1          8.92182939    -16.64014774      7.18699472     -5.97588383
C1         -8.75068541     -5.15986842      3.23685580     -6.04200850
C1         -8.70435031      5.65906361     -5.96731747     -6.24649884
C1         10.96220191      2.39317481      2.12936124     -6.11278391
C1         -3.87578025    -13.48173747     -7.51928106     -6.00400135
C1        -10.75704246    -16.22438738      4.88193452     -4.04443785
C1          8.29670606    -15.11269024      0.53669678     -6.34335681
C1         11.08100280      1.53315077     -8.60293331     -6.00315326
C1         -0.49089978      7.43126115     13.81917833     -4.89197123
C1         -0.97630691      4.41786322      9.08247242     -3.59228458
C1          5.86902984     10.27797863      8.22282714     -5.33090181
C1         -7.92177122     -7.51596343      4.76538217     -6.12463289
C1         -7.16258642     10.42840656     -5.02141480     -5.32224197
C1          5.70919193     -9.73055512     14.81221810     -6.06135831
C1        -11.62906049      6.09120016     -4.93186504     -4.25576734
C1          3.86916654      8.43086728      0.10291273     -5.36739372
C1          0.15044558      3.49411180     -0.92903920     -6.01083718
C1         -0.88088334      0.58412679      4.16159633     -5.81201448
C1          7.63292418      5.21727056     11.38357637     -5.85491324
C1        -20.72004130    -13.90713914     12.33690611     -3.55415428
C1         -2.48238170      1.05111519     15.51153563     -6.31695945
C1         13.58750973     -5.79993838      3.04314019     -5.75321145
C1          3.79201769      2.21475619    -14.26146557     -5.38719687
C1          8.26435678     -6.05023308    -10.87357949     -5.12761518
C1         -7.40255602      0.52612681      2.30206243     -3.64299667
C1         -8.64169587    -20.69029127      6.56305785     -6.16166765
C1          2.79784341      0.31578794     -0.10154145     -5.59651315
C1         -2.82715899      2.09104867      5.73787472     -6.00165766
C1         10.41338620     -5.76513957    -10.30935229     -6.12237324
C1         -0.84163558     11.33844717      9.80068131     -6.25164619
C1         -2.93334322      4.05854832     -9.10461972     -5.59528213
C1          6.71569951    -11.55435770      9.84166620     -5.24695682
C1         -8.53963185     -0.87928458     -3.46322072     -5.35222898
C1         -5.36021771      6.84969357      0.68480457     -4.75942705
C1          1.15808872      2.12986462     -6.58819459     -4.96401690
C1         -5.04063952     -6.66662268     13.97613313     -5.51368946
C1          3.63069918    -13.04263625      7.14167926     -6.06284615
C1        -12.15920127     -0.29583664      6.73676475     -5.58339587
C1         14.34609006     -6.38368681      2.43509197     -4.98237248
C1         -1.29491112     -3.82749388     -6.07337457     -5.75876531
C1          7.46805919    -15.11460519     11.30654868     -6.24983066
C1         -5.68171692     -1.78629980      0.04472283     -5.82632122
C1         -5.98000807     -7.24635757     -6.02271574     -6.32947019
C1         -4.13505285     -4.82975157     -2.40703102     -5.01318531
C1         -1.93466706    -10.63046909     -8.57603289     -5.01271315
C1         -0.03126146      4.14822010     -9.20217787     -6.18704643
C1          7.31472702      5.45840682    -12.62527051     -5.69875467
C1         -2.41386117    -13.84472748      3.07340690     -5.16637446
C1         -4.30637218    -11.99566921      4.15388748     -5.92128452
C1          9.77704411     11.11001939      6.66627695     -5.98132040
C1         -0.01997728     -9.72309018      5.58780640     -4.10559158
C1          9.57880989     12.25245199      3.16622708     -6.63014552
C1         -4.87679657     -4.22397262      1.55665998     -4.19961239
C1          2.06565088      5.35030936     12.64173286     -1.34749507
C1         -9.95805780     -1.31614787      4.19159987     -5.89051734
C1        -12.04137343      5.06298166     -3.38610211     -4.91019000
C1        -16.90861809    -13.65925009     23.11060224     -6.12117786
C1         -3.23961257      0.04523432    -13.21579848     -5.19699293
C1          0.27213588      2.16508420     -8.53152958     -5.82792752
C1          1.66756189      2.53947546    -14.74662604     -6.19707915
C1         -0.85608877     -5.43178657     -5.01315198     -5.53942116
C1          2.65235701      8.51343784    -10.70744232     -6.91577290
C1          6.00358146     -0.59128372      4.71254145     -6.09630157
C1         -3.26087671     11.28987044      4.72639782     -5.14341227
C1          3.29428241      8.49707598    -11.74216267     -5.83528650
C1         11.90374814     -1.43573884      3.15684817     -5.20506766
C1          5.59875242    -15.97614288      9.76456918     -6.12777174
C1          3.29307371     11.38430561      3.15130476     -6.01936264
C1          1.05487317     -6.35241067      5.76374210     -5.59712049
C1          9.51086104      9.20982398      8.74543020     -5.39717367
C1         -0.09276900     10.91386777      2.24424597     -5.37177828
C1         -5.41278419      3.87221336      4.14950687     -6.22157458
C1          8.96507941    -10.22879300      6.63333464     -5.62863369
C1         -3.97881483     -4.76858204      8.88125723     -5.22185920
C1          4.08905750      4.15160331     -0.96347605     -5.99860650
C1        -12.23181002      1.51534408      6.69372779     -5.96552145
C1         -3.04091414      2.98101520     -4.13545052     -3.71289566
C1         -1.33484049    -10.52903645      3.10875506     -5.28046581
C1          5.15859506     -3.35932770      8.07744594     -5.68980231
C1         -2.51830930     -1.30836496      8.88911574     -3.82750781
C1          5.10530794     -3.26888011    -12.20162322     -5.16027467
C1         -3.21729336      7.86477492      1.58599423     -5.28172797
C1          2.40829112      1.54912930    -12.73605043     -5.89298671
C1          7.39002740     -4.30686461      5.62585842     -4.48599532
C1          2.05518123      7.39074481      4.10456015     -5.34848945
C1         -5.70030656      0.05660481     -3.46902598     -5.38678613
C1         13.27717498     -1.90874019      4.66199790     -6.00734916
C1          4.02708576     -0.02960435     13.82851699     -5.13132855
C1         -0.18272928      3.54706387      6.59242811     -5.97387422
C1          6.61336705      2.96639418     -5.07383155     -4.33518323
C1         -0.39910462      2.09467520      5.11416762     -4.97762472
C1         -5.41379278    -13.49017091     -8.59858818     -4.91385184
C1          9.63663125      3.95294633     -1.60811959     -3.65950421
C1         -1.68601886      5.99448417    -10.13872235     -6.16082421
C1         -3.37289606     -6.68750233     11.46134224     -6.32853533
C1         -2.38291838      9.87373193     -0.98570933     -4.76697736
C1          7.11533474      7.50041169      7.32384298     -3.84061484
C1         -4.93125869    -16.71015097     -1.97472263     -4.81006459
C1        -12.03563691      3.95618879      5.76617855     -5.62469523
C1         -3.10625529      9.29632457      3.21750093     -5.92265381
C1          8.92939294      5.96373386     -7.02245011     -2.98456213
C1          4.15187125     -8.93255685    -13.25506431     -5.60765067
C1          2.54634161     -6.56462557     -4.12328402     -6.23252709
C1          6.37885602     -1.27716803     10.80839705     -4.78257567
C1         -5.69548774    -12.92162652     -1.94887842     -5.41278303
C1          3.84371958      3.54367643      0.02450390     -5.79745742
C1          3.23282187    -13.21865893      3.09153007     -5.42053844
C1         -5.46438672    -13.45000865     -5.04664007     -6.21939931
C1          0.15894777     -1.22226056     -6.54950217     -5.70003322
C1          9.00649248     13.15955340      3.16229741     -6.48160261
C1          8.33408779     -9.08156943     -1.57539451     -4.61906033
C1         -9.14206352      5.50954760    -10.05384928     -6.16359288
C1          8.51022748     -2.42536109      9.76312691     -6.39432832
C1         -0.87384335      1.71738266     -5.05074531     -6.00844283
C1          3.42640060    -10.55261904     -6.66453198     -6.03874977
C1          9.66222940      6.19447002      8.74961558     -3.73324353
C1         -2.86079501    -10.56871801      5.66422486     -6.27703210
C1          1.44621182     -4.82283406    -11.70025910     -6.11957723
C1         -3.62922944      2.59371182      0.69353576     -5.75183581
C1          2.17474830    -13.03279299      9.78935378     -6.06064496
C1         -3.04647503     -9.65043101     12.86381537     -5.74316049
C1          5.86330600      6.55504945     -6.64785180     -6.00348606
C1         -3.77033188     -5.77196821      7.31764802     -4.99044080
C1          2.17998991     -8.65138137    -11.72994387     -4.51411552
C1          3.21279549     -1.83136843      4.10302254     -5.43143568
C1         11.15370767      6.86426465      7.18241629     -5.71863011
C1          6.06674424    -11.13139135      0.93884107     -6.35242646
C1         13.26938146      1.76700798      8.06884036     -2.78545144
C1         -1.23399813      2.08412212     -6.01165990     -5.91132607
C1         -0.08901522      8.49191619     12.34329912     -4.90506411
C1          0.11471928      8.36872106     -6.55909638     -5.89224183
C1          9.51060254      5.12025043     -1.56924308     -4.72753704
C1          9.00438576     -1.78238252     -9.24375045     -6.18490785
C1         -4.88576420     -4.19294885     10.72692702     -5.79710455
C1         -0.26843741      2.02805692      1.60445828     -4.88740130
C1        -12.88848981      2.69436579     -4.87452704     -4.36660939
C1          1.63504690     -9.07837898    -12.67609796     -5.33657458
C1          4.15210868      3.00946552      4.77812540     -6.85143544
C1         -5.32876358      4.55877412    -11.65028951     -6.02522968
C1          5.34997911      0.97742622      1.67385794     -5.15572524
C1          4.32857506     13.00561873     -8.17683324     -5.37646225
C1          0.46015898      1.50582935      6.68790809     -5.58647081
C1         -7.20423689     12.35164987      0.70543482     -5.74342922
C1        -10.97068414     -7.20437440      2.18820658     -5.29684600
C1          4.79142023     -9.04912808    -14.26425273     -6.13617573
C1          3.11841671     -1.96186835     15.45015445     -5.88267330
C1         -4.06912629     -3.87454524     -7.63090514     -4.01978963
C1          1.59108408      7.09743417     -2.49540364     -4.53883313
C1        -10.15185244     -8.67593783     -4.45902426     -6.01998333
C1         13.00331260     -0.99669852      6.18911850     -5.20004650
C1         11.31995287     -6.28877765      4.03835520     -4.24709287
C1          6.06074940      9.37690343     -8.19362484     -6.52136827
C1         -6.26271958     -6.24429535    -10.19070485     -6.39535955
C1          5.34258229     -8.74548879      5.08695537     -4.59662338
C1         10.80117230      4.78469996      6.64330115     -6.33634353
C1         -8.50049733      2.18076101     -9.04860624     -5.05780223
C1          4.13078334      2.98664064     -0.88647896     -5.88404498
C1         -1.61743851     -7.67610702    -15.75659818     -6.24578460
C1         -3.69290922     -8.76433740      7.28089578     -6.07613834
C1         -5.12799051     -4.77801099    -10.09314384     -4.86395610
C1          4.30472565     -2.72862698     -6.00999484     -5.53393737
C1          0.77051748    -10.21651702      1.62281957     -4.80798298
C1          1.84524154    -10.54460112     -7.60588572     -6.00533904
C1         -9.12809877     -3.64686748     -5.29454821     -1.10061832
C1         -3.62323947     -0.25413512    -10.68840986     -5.03359908
C1         -3.54193901     -1.91040461      5.78864523     -5.52732104
C1         -2.78892207     -8.10461695     -6.55195182     -6.16748184
C1         -5.42245564     -0.82105770    -10.67454877     -5.77776934
C1         -1.20030261     11.62997349      6.60146073     -5.76754284
C1         -9.89640084     -1.22143163     -4.95483818     -5.62786450
C1          9.40200573      8.70055587      4.07756220     -5.55652762
C1         13.42680597      5.95353359      4.72998323     -5.75572003
C1        -11.22419094     -0.25534382     -7.44859410     -6.33469689
C1          2.35650651     -2.34411014     -0.97850331     -6.15107627
C1          2.37810863     10.29546189      2.42018229     -4.69766820
C1         -1.13942321      7.47933149      0.03651186     -6.17219666
C1          6.93535404    -10.57085741     -6.63728651     -4.55274869
C1        -13.50920650      6.59383511      4.17347449     -5.97150665
C1         10.96375795      8.32433575     -0.04321043     -5.28115467
C1         -2.92808526     -8.63881981     -9.02416715     -4.61639303
C1         -3.66100354     -5.13599256      0.57151944     -6.10740189
C1         -6.85397859      8.45618362     -0.88905084     -4.90567578
C1          2.94238191     12.37456811      2.56062785     -5.19705240
C1          9.29100341      7.71228449      9.18408311     -6.31327264
C1          0.62237204     -6.69174837      8.18019795     -3.72948845
C1         -2.41225392      5.39793527      3.23868611     -3.76783410
C1         -2.61757219     -0.66426697     13.15676741     -5.26969113
C1         -5.42804263      5.04993484     -4.98254046     -6.33019966
C1         -0.85648794     -1.31219849     13.22908027     -5.33540111
C1          5.32010554     -4.54996119     -7.55223219     -5.82034230
C1        -11.71337203     -1.82004246      0.70407446     -6.14151260
C1          0.87859244     -4.33218354     12.97359237     -4.49009863
C1          0.34711284     14.75487801      0.63015780     -5.26196083
C1         -3.20867513      6.54251574     13.96545375     -4.94032828
C1          1.24246138     -7.64069122     -6.67376991     -4.87040251
C1          2.49718519    -14.47737874     -2.06967940     -6.35105167
C1          7.76137547     14.12918075     13.24242304     -3.76375749
C1         -5.39258101      0.38431730     -5.06190665     -3.00692599
C1        -13.49362100      0.58726138      4.11141841     -5.76412741
C1         -6.96131845    -16.51792540      3.21710214     -5.70964378
C1          8.98388516     -5.79966367     10.71909046     -5.09779783
C1         -5.39975549      5.00747640     13.40138810     -6.09329951
C1         -6.94304683      9.89479670      3.26530631     -4.43123655
C1          2.05715678      5.61495536      0.62681671     -6.07323358
C1         -3.78921242     14.75841229      5.14023233     -6.02649838
C1         11.26394513      7.38777896      0.52215978     -4.22003202
C1          0.82416352    -14.35959864    -29.04892424     -4.50368904
C1          5.59094514     -6.58252695     -9.14945671     -5.03690611
C1         -7.24616756      1.56474360     -4.96709724     -4.81453079
C1         13.36173595     -7.61882520    -11.66049857     -4.08394411
C1         -2.25091073     -0.83065714     -0.95565646     -4.61503814
C1         -5.53106502    -15.37409455     -5.06985485     -6.36482491
C1         -7.37667972    -12.63512628    -10.10066125     -5.97013145
C1         13.29300475     -1.88659772     -4.55501084     -4.45679575
C1         12.55415742     -0.96094893      4.66063731     -4.68578570
C1          2.25127566      6.81101366     -6.00765940     -5.04728917
C1        -10.62834518      6.08741936     -0.80285831     -4.90491973
C1         -6.90178370     -0.25649470     -9.09058596     -6.28430648
C1          6.34841571      0.71902427     -7.61428765     -5.86197097
C1          8.43986326     13.12015623      4.13323676     -6.28895923
C1          6.46554182    -10.25451003     10.72573052     -4.09165045
C1         -3.47433034    -12.10429474     -6.53122549     -5.02145643
C1         -8.39116738     -1.79882275     -8.43620888     -5.35721711
C1          4.82411908     11.40330660    -23.36822209     -5.15547273
C1         -9.83024847      1.19648214     -5.98439988     -6.17279681
C1          6.10143134      1.44201941     12.28417823     -5.87314100
C1         -8.20254543     -6.57144614      4.14916385     -6.10177515
C1         -8.51129380      9.84266980      5.80623455     -5.90646172
C1          6.35786115     -3.93512445      5.63659392     -4.92608110
C1          2.39580399      1.23364100     -7.63041855     -3.97742523
C1          9.53951921     12.78779103      4.10688948     -6.14209406
C1         -2.07528511     -6.16766002     -7.50044395     -5.79959523
C1          7.52059780    -12.07941252      5.65943943     -6.05639468
C1         -7.18281993     -3.29512143     -5.04742807     -6.17162643
C1          8.67401928      4.51609352     -6.59300805     -5.82503554
C1          8.46084804      2.44330160      4.16646914     -5.65463991
C1        -10.61438335     -7.22179339     -7.51959652     -5.39681658
C1          3.60788537     12.34877343     -7.57361161     -5.90555232
C1          0.86676958     -4.37867035     16.46157713     -5.76479905
C1          7.41054004     11.39924568     -0.01115582     -5.97530702
C1          3.81699739     -7.42494329     11.42292051     -2.27585328
C1          0.77945683     -9.10049542     -1.90932027     -5.21040769
C1         -2.67365318    -15.90987393     -1.04784333     -4.51884814
C1          5.78399993      5.98235686      5.57133997     -5.07885750
C1         -6.71599216    -12.60186966      1.57996974     -6.36701978
C1          4.40881985      3.83764165     12.31308672     -5.00437229
C1         -8.23180074      8.99139766     -1.41931874     -5.55035445
C1         15.57970955      2.41402424     -2.04491569     -5.31245725
C1         -6.55802124     -7.23764435     -8.61513462     -6.02452965
C1          4.58405786    -13.06466147     11.37444175     -5.00594320
C1         -4.85999069     11.49666189      7.27786773     -4.71239258
C1         -3.36092123     14.39958340     -0.89688433     -4.36163973
C1         -6.38964805     -8.63811741     11.44041595     -5.36497152
C1          9.11297355     -8.55895047     -3.59556432     -5.88158048
C1        -10.42886632     -5.68451112      8.85525894     -6.23264243
C1         -4.52212885    -15.34856463     -4.50586541     -6.08213178
C1        -12.02166747      5.15489005      0.09859681     -5.37125958
C1          1.33552070     12.79000734      8.22528434     -5.01654386
C1        -11.67702755     -6.61023591      4.11681013     -5.62905551
C1         -0.57346497      6.83652363     14.71848134     -4.40414537
C1          1.05173662      0.62165659    -11.72292743     -5.01492508
C1         -1.82004741    -10.17017102      0.01870303     -5.38823048
C1          6.39508616      3.88464436      2.10028561     -5.01177564
C1         -5.39548513    -10.47090105     -2.90838116     -5.86294236
C1         -9.45808577      2.09061017     10.79324458     -5.10811840
C1        -10.16930835      1.00999261      1.58771786     -3.71331143
C1          5.31819523     -0.96168516     10.71074667     -4.89208998
C1          1.61359724      2.46834663    -12.76611602     -5.01376036
C1          1.61978229    -15.63494795      3.09929890     -5.83179860
C1         -2.85865652      8.10348857    -12.57515966     -3.52599391
C1         -1.99238427     -3.21896904     -1.90653130     -6.41036969
C1          4.16501659      5.89474370      4.76102867     -5.74965039
C1          4.16215683      2.96589087      8.19003636     -6.04334125
C1          9.17984539      9.61203550      5.72244231     -6.41072016
C1          4.67258370     -5.77941203     -0.93940731     -4.33059411
C1          6.44872531    -19.91228769      7.21352460     -5.95082533
C1          5.80417623     11.46240373     -6.53489651     -5.88787814
C1        -11.34071900      2.69469961     -7.49787856     -5.62875193
C1         -1.14874025      7.60263202    -12.57389756     -6.17875768
C1         -2.71194130     -6.20747461     -6.51422508     -5.92144327
C1          2.80458119    -10.57296929     -3.44239827     -5.06498415
C1         -3.06788695     -3.60768758     -7.56111182     -3.78515506
C1         -7.10460960      7.94061281      6.74727920     -4.01106544
C1          7.15877885      6.37965743      7.19715815     -3.95193352
C1          0.45257116    -18.99933047      6.65075762     -7.01956324
C1         -5.70918990      4.13939855      5.69404312     -6.14378912
C1         -6.92210675     -2.71205175      3.16180785     -6.07542219
C1         -7.91193113     -5.60086470      2.66063606     -5.39382570
C1        -12.83952019     -0.27109191      0.60343016     -5.43398672
C1         -9.50293204     -0.89043338      7.33316757     -5.20994804
C1         -8.71356252    -14.14435037      3.12101985     -4.26378680
C1          0.37388251     -8.78760384      9.75978656     -5.36943126
C1          4.98144187     -6.61025787    -11.67852740     -6.43759462
C1         -4.42248227     -2.77215374     -4.41066796     -5.29990749
C1        -11.56844517     -7.21464011      3.15091592     -4.62474612
C1         -1.38050821      8.44043839     -7.50532179     -4.80451434
C1          4.67575081      2.13296545    -10.16228709     -6.80341279
C1         -8.77778173     -5.17582242     -6.01467599     -4.14856514
C1          0.44271509    -15.97583214      6.65502578     -5.93491582
C1         -5.80970257     -9.12038816      8.87519239     -4.85130878
C1          0.26022607    -15.02452470      8.27518366     -6.03483331
C1         -7.34679016      3.15605305    -10.07239507     -4.67314968
C1          5.69625199      1.64933842    -10.17022636     -3.76540313
C1          7.61617760     -5.22470229     -8.61510298     -3.93073578
C1         -3.54936337      5.93258764      0.03012971     -6.41909083
C1         11.75749007     -4.88073566      7.23591217     -6.14865628
C1          4.53448435      7.42666908     -5.74575474     -5.54857252
C1         12.76483209     -6.34488603     -4.16028284     -5.67709781
C1          5.83108679     11.74856664      4.13142146     -4.99813590
C1         -8.20134594     -3.29724511      5.74112725     -4.51586819
C1          1.44771409     -9.54622944    -11.71671929     -5.51758573
C1          9.58572421     -5.11348116    -11.81058659     -6.08922269
C1          2.45574231      3.02405680     -7.58667738     -6.44939594
C1          9.42503723      2.42769774      4.72496494     -5.70494796
C1          2.33322528      6.51387963     13.82139327     -5.61836725
C1         -4.04945387      8.98631047     12.30697760     -5.39129368
C1         -6.42243314     12.78353206     -0.14743875     -1.22137336
C1         -4.25679787      3.48827684     13.46734739     -3.97220573
C1         -5.68312898     11.93600256      5.73353022     -5.03101777
C1          0.51024810      6.43171509    -11.63041348     -5.59810634
C1         -1.35108361     -4.18413730     -7.49572679     -5.43980777
C1          1.82273637     -5.73883364     -7.62307366     -4.81901225
C1          2.35475696      4.65920278     -0.96194587     -5.32312101
C1         -6.53667630    -11.37914684      7.27031312     -4.31867859
C1         -0.08756104     11.94252798     -3.50173685     -5.94567393
C1        -11.26653181      4.51762957      7.31932435     -6.32470990
C1          4.06891833      5.95817103     -6.74425554     -5.35289126
C1          4.89431452     -2.42356890      6.23269919     -5.15521412
C1          6.95313471      5.43581143      6.57671839     -3.96001960
C1         10.71240543      4.88694212     -2.58261613     -4.22965761
C1          3.12855881     -6.60750247     -5.09062928     -6.21815067
C1         -9.12692500     -7.21527551     -6.61555940     -5.52507141
C1         12.33529247     -2.99643178      4.16727602     -6.24311873
C1         10.94121654     -5.71396520     -7.73979455     -5.35398766
C1         11.78264840      9.30190379     -6.12590715     -6.36224405
C1          0.04086773     -4.81160437      5.61911655     -3.53085865
C1          2.30624645     -7.19010158    -10.10274826     -5.90957499
C1          0.55175693     -2.57372161     -9.20445534     -5.51564561
C1         -5.83707038      4.22012003    -12.53799153     -6.13583135
C1         -5.73617534      1.16553573      2.22423912     -5.03694892
C1         -2.38732531     -9.08033445      3.04278071     -5.37413039
C1          9.28388347     10.88524872     -3.46759943     -4.62571658
C1         11.62078504     -5.36817006      4.61614634     -4.43600791
C1         12.79495250      6.30670043      3.67786127     -5.72764502
C1          5.86556574      0.68909179     -6.65432838     -4.39539637
C1          7.93145695     -4.29382081     -6.69496696     -5.86679924
C1         -2.39651471     -3.66118851      9.81197302     -6.48272280
C1         -3.79147220      2.12900883      5.15382245     -5.27689419
C1          7.59917474     -0.25437955     -8.69570657     -5.58922163
C1         -2.62478681      7.79115999      4.11269680     -6.23027880
C1          6.46989208      8.41252380      7.26816878     -5.18193721
C1          2.99081999      7.58355191    -12.22226106     -4.93753523
C1         -3.42627296     -8.96738460    -10.03676736     -6.12250858
C1         -1.15956979     -8.10203222    -12.68755668     -5.08788379
C1         -2.41767541      3.59396549     -2.35589899     -5.68367273
C1          2.78568549      6.64490891    -14.28070506     -5.00877032
C1          4.96007539      9.04275822    -11.68345138     -4.16087851
C1          3.56108546     10.52602629     -4.16202220     -5.07614799
C1         -5.08760911     -9.68432916      8.27121788     -6.09130383
C1          2.22188436      6.96817469     -8.14232641     -4.18985424
C1         -0.58632162    -12.90213028    -10.16720022     -5.13308502
C1          1.35368496     -9.07653304     -5.12451478     -3.03149854
C1          8.06585557     -0.37136296     -3.47177949     -5.27584601
C1          8.56657037      5.76944194      2.16082973     -5.86017897
C1         -1.80102135      3.59361020     -3.40132506     -6.07404728
C1         11.16824424      7.58984455     -8.55465109     -5.73978004
C1          8.33057564     13.19455875     -1.52982714     -5.75636063
C1         -0.53260924     -5.81700892     11.45121917     -4.30018857
C1         -4.62197303      5.65340005      0.07761176     -5.72260137
C1          5.21920292      2.52594659     13.89150753     -5.54396401
C1         -4.87552036     -7.71717212      8.19767795     -4.65479557
C1         12.03163152      3.94553830     -3.46408033     -6.05236822
C1         -1.08589759     -6.26022106     -3.52919096     -5.32848598
C1          2.14620193      2.02631161     -2.55252848     -5.23202529
C1          3.01546902     -5.04582091     -0.94837631     -5.85490278
C1         -8.12764256     -8.33556947    -11.73357977     -4.30838467
C1         -3.35748967     11.46272657     -6.57119868     -6.25547955
C1         -6.65984351     10.78184989     -1.84547599     -5.74698068
C1          1.50544335     10.81833404     -5.99374155     -6.27140150
C1         -7.38020032     -9.59271669     -4.42450697     -5.52963720
C1         -9.46665976      1.54884902    -29.03997769     -5.62216162
C1          4.49624999     -0.35657691     -5.58648761     -5.40767751
C1          4.12651360      5.87893076     10.36232459     -5.92118682
C1          3.45095308      4.53029445     -3.95206709     -4.19415791
C1         -1.95379531      2.16240653     -5.04677137     -5.60740677
C1         -8.50446224     -3.84095226     -3.41209288     -6.75057321
C1          1.75769625      6.62491725    -12.64353924     -4.01760249
C1         -0.53287134      5.96939203     -5.79391620     -4.43441228
C1          6.56519183      3.13170738     -8.53114752     -5.39065951
C1          7.82378892     -0.90112682    -11.74615338     -6.33038416
C1         -1.16878406     -6.26724724      2.18502308     -2.93482825
C1         -5.83248670      3.58139941     12.37689924     -6.11606584
C1          3.40664178      7.65949824      5.69614746     -4.29517279
C1         13.81741544     -1.51781752      5.59977920     -5.85806906
C1         16.61177347      2.36303741      5.60781440     -6.40255047
C1          3.83909092     -9.11092196     -9.17248176     -6.25462171
C1          2.23260635      9.99383210     -8.16320151     -4.82596951
C1          5.31263878     -8.80397398     -1.86338856     -3.28834868
C1         -0.58944240     -5.08858671     -1.01234021     -5.56429389
C1        -10.65654649     -1.22601994     -7.54911043     -5.44252358
C1          8.62288850    -13.07473748     -1.04161120     -5.76070900
C1         -0.86235440      3.60287634    -10.72540189     -5.37231009
C1          1.06489710      4.40459934     11.27767012     -5.96747515
C1         -6.93716819     -6.25093357    -12.57290253     -4.91427813
C1         -5.03493643    -13.91091482     -1.86400247     -5.03837551
C1          5.22375795     -0.41611714     -0.87713269     -5.90450620
C1          4.02378073     12.69550304     -0.88870351     -6.05694063
C1         -2.90438275      5.13001451    -12.65281128     -5.52174519
C1         -3.73910373    -12.90956579     -8.57308034     -4.09517397
C1         -0.82812320      8.36836540      4.07779823     -4.38472210
C1         -4.40058972      5.41567366      4.18115184     -4.88066482
C1         -0.32660042    -13.37572622     -4.20276831     -4.75306185
C1          1.84941515      0.16717775     10.74724464     -6.95081712
C1         -0.79738124      3.54353716      9.84455654     -5.18207191
C1          5.36193366     -3.24833062    -25.56406476     -6.29608942
C1         -5.21974842     -0.26261302    -11.56033611     -5.12981893
C1          3.16680559     10.80602403      0.63201965     -5.29189941
C1         -4.43894220      0.30059085     -6.55160946     -5.25682655
C1         -1.04704645     -8.25201680     11.25122067     -4.10857652
C1         10.74061272      6.00605550     -8.23692459     -5.11673012
C1         11.33002281     -7.78945622     -0.14187541     -5.48822614
C1         -1.63377446    -15.60304065      4.62941841     -5.88402919
C1         -5.19092711     -0.29192228      6.74739974     -5.48129506
C1          8.93153713     11.46214717     -8.19704258     -5.66239062
C1          4.54346619     -9.94981254     -9.14433030     -6.08599604
C1         -9.21652557     -0.00607962      0.08345195     -5.77720990
C1          1.58280830    -12.55903891     -2.60124466     -6.11117291
C1         15.88844030      2.94996244      6.23570270     -6.01821054
C1          5.21214601     -1.50110081      4.74429737     -5.27633250
C1         -5.56016784      2.63890027     10.86353395     -6.17694722
C1          3.66120886      2.60598573      1.68947046     -5.16782921
C1         19.96578585     15.49548582      3.11390752     -5.22845787
C1         -5.07051691      5.93870654     11.84187984     -6.33570668
C1         -2.80344948     -5.71479655      5.79458120     -3.62263541
C1          7.95832957      2.08253480     -2.50863413     -5.01634892
C1         -1.75787084      3.55144286      5.72073991     -6.16578424
C1          7.32622737      3.04681213     -0.80128289     -1.63996634
C1         12.21939950      1.05321845     -8.68533964     -4.63863707
C1        -11.43178253      1.20564591     -3.43638225     -5.33750830
C1         -1.04333392     12.25354468      9.18176070     -6.45459908
C1         -7.46853316     11.30389929     -3.44238203     -4.34534209
C1         -3.48305798     -5.15856449      9.82169198     -4.08712710
C1         -2.40010676    -16.85913950     -6.05605837     -6.45424804
C1         12.02956254      3.72810101      5.62545007     -3.01831955
C1         -7.91781271     -5.70253697      8.24599029     -4.73825143
C1         -6.17791797     10.51326854     -6.64024506     -5.46783007
C1          3.56554134     -5.18748947     10.76117592     -5.61819526
C1         -5.43170434     -8.71036334     -8.51580280     -5.33333360
C1        -11.30270218     -2.12873729      7.39298755     -4.71642598
C1          5.51620220      4.58930953    -10.76056726     -4.47887468
C1        -10.31361645     -6.34582377     -6.96638512     -5.28367092
C1         -3.42607169      2.15241621    -11.67190128     -4.20492695
C1          4.17550279     -7.84888174      4.65880080     -6.06774520
C1          7.38191639     -9.03866006     -9.24382371     -6.04553030
C1         11.03070726      5.15280285     -4.14975992     -6.19845158
C1         -2.11873938     10.58791519     -7.47631624     -5.32638976
C1        -10.84248913     -4.70584636     -0.99140214     -2.34947079
C1         -3.13140610    -17.74013539     -6.02008292     -6.16362134
C1          8.78052700      4.43954642      4.66117432     -5.49958892
C1         -2.64896323     -5.78957816     11.35010973     -5.86167939
C1          9.75672559      8.96665121     -1.05663874     -6.27646011
C1         -6.80778608     -1.78688688     -7.44979929     -2.72825211
C1         -1.54778006      1.12151778     -0.95306939     -5.48434560
C1          0.79739294      0.56797050     10.80417434     -5.98467400
C1          9.76406246     -9.72319689     -1.06703249     -6.50750311
C1         -2.52670979     10.83037619     -1.55408752     -5.77738243
C1          1.33847344      2.06496791     13.95209392     -4.91106980
C1          6.64986687     -4.89799153     -1.57064302     -5.98844520
C1         -1.11818523    -14.13605210      5.71853544     -5.78060540
C1         -0.37511210     11.71685327      1.51535846     -6.19827898
C1         10.16773687    -10.03122084     -3.68245765     -6.42974243
C1         -0.07263206      7.12575774     -3.49664651     -5.71247936
C1        -11.51624679     -5.75505460     -0.96760304     -4.96871688
C1          4.36127345      9.85189036      3.19316035     -6.75095541
C1          7.26523698      4.82105424      3.10797341     -5.12596134
C1          7.58218691      7.84594416      4.68360079     -5.49063187
C1         -6.69089919    -11.47024809     -7.51454225     -4.73306665
C1          2.20581863      2.03437302      3.15689789     -6.16953187
C1         -2.57091345     -1.79301690      0.65963457     -5.67322656
C1          9.60645352      4.51405885     -6.02949002     -6.77240181
C1         -8.17151704      5.99294684      9.89308391     -5.87873647
C1         -3.48963661    -32.93752228      6.60210973     -5.79909569
C1          2.54621603      7.70296647      7.26985928     -5.91775343
C1         -2.91674609      6.86836066      0.09598136     -6.05138918
C1         -5.85525812    -10.10776907      6.71514558     -4.21608614
C1         -4.99660558     -9.11734056     -7.60889029     -5.75731001
C1          2.82301302      4.98383422      2.21192915     -6.84696651
C1          0.49927205    -16.01945151      8.87101469     -5.24390354
C1         -4.40050179     -6.44674747     -7.71379651     -1.76730672
C1         -6.10344191     -0.28370117      8.34843551     -3.62070583
C1          0.74813566     -4.23494539     -1.85359594     -5.55261240
C1         -2.46462333      4.08212981     15.54507031     -5.93857871
C1          8.28771981      1.83475859      1.54304816     -6.33255424
C1         -0.07285158      5.98622719      2.19089834     -5.75769075
C1          4.62373422      8.95166984     -4.04466023     -5.94663163
C1        -10.94229586     -5.30248391     -3.34217787     -6.81774603
C1         -9.56538517      2.11689704      1.56272119     -2.93204588
C1          5.65340500     13.86485488      0.05362267     -6.54121172
C1         -2.32056888      0.25360587      8.25617996     -5.07809024
C1        -13.99162876     -2.70366807      6.68530557     -6.34332564
C1         -0.54192000      1.48151044     -0.92697824     -5.88008759
C1         -0.17138295    -15.04159922      3.09393577     -4.65187443
C1          4.58657798      4.38927749     14.75948829     -6.57550356
C1         -8.37430795     -4.27247529     10.79087788     -5.90893650
C1          6.91883238     10.00227112      2.56981908     -5.40761977
C1         -5.02420018     -4.79131667      4.77011097     -4.44330619
C1          0.68523186     -7.21560203     -1.92071565     -6.13158586
C1          9.21831813     -8.52931307     -0.14363764     -5.09045531
C1          3.86412072    -14.73196484      0.61276896     -5.53202558
C1         -9.37770601     -3.24450303     -8.46393701     -5.52325669
C1          7.28752293     -6.08904732     -9.25320296     -5.51555434
C1        -10.78876977     -9.55746432      4.83161761     -5.94930214
C1         12.09296459     -3.94047219      5.62144099     -5.97500221
C1         -2.87397049     -8.65531690    -14.79956390     -5.68211698
C1         -1.66887996    -14.45322578     -6.63506095     -6.19904821
C1         -6.71198416    -11.49171620     -1.87910319     -6.09163745
C1         -5.45982503     -5.68923430     -8.61522825     -3.47546707
C1         -2.21866385     -2.60236200     -0.99416770     -6.35443233
C1          9.33311716     -7.61751368    -10.82287225     -5.55620407
C1          7.21849736    -12.60797087      3.03329996     -5.72648218
C1          1.76788608      3.47005692      5.69585402     -6.25499073
C1         -4.86768336      5.45299996     -4.07859541     -6.43079401
C1         -3.64646871     -9.21646681      0.61988975     -5.78979137
C1         -9.02202226    -12.08675018     -6.55495966     -6.02328113
C1         -2.77458413      4.60650400    -10.09173082     -5.67190732
C1          1.33410681      6.82475795      8.16580369     -3.22155147
C1         -5.23374709    -16.00218958      3.19222617     -5.93067630
C1          1.05878663     -0.34685196      2.17822816     -5.37239202
C1         -4.11780566      4.06794721     12.48583392     -3.75764265
C1         -1.18682732     -5.75145941     14.50792212     -5.99260770
C1          9.89219601     -7.22577326     -7.62805936     -5.79440593
C1         -3.24121791      9.00238361     -7.59604521     -5.37293301
C1         -2.14677057    -14.10453390     -7.61639548     -5.09647368
C1         -7.38779308      5.38388484      0.06054572     -4.61391418
C1         -3.82012883      2.22669121     -2.32928613     -1.25635235
C1         -5.09261180     -1.80255873     -6.61372319     -5.98849832
C1          7.18866625     -6.63445387     -2.58294864     -6.10366014
C1          4.70666623     -0.38987451      0.04608825     -5.69889969
C1         -0.61560255      1.20009433    -11.60720920     -5.72623495
C1          7.32617616      0.57924877     -7.06992116     -6.03933827
C1          5.45775518     -8.78456258     12.98793658     -6.31723180
C1         -5.90132997      6.67744886     -5.88397247     -5.39095857
C1          4.30638612     -2.40753379      7.30651284     -4.23709505
C1          4.93416835     -1.35142362     13.24695482     -6.27914598
C1         -4.01535209      7.76839967     12.31839560     -5.12773325
C1          5.43151545    -10.55497230      7.23170031     -5.85088252
C1         -3.03755919      1.48740101      3.24877990     -5.96517799
C1         12.81942599      1.43617419      3.68120898     -5.25465555
C1         -1.26910931    -11.66225180      3.08958510     -5.38601242
C1         12.89257058      1.46060603      1.54051940     -6.12826262
C1          8.94523999    -10.93489902     -2.57808833     -5.19618850
C1          3.11957579     -9.71154846      9.77858945     -6.16146720
C1         -0.92474932    -14.99378453      4.06983635     -6.10469389
C1         -2.13515491      1.62544346    -13.24345463     -6.27229726
C1         12.07357469      0.95547659      5.69147364     -5.83704845
C1         -5.38516333      1.00258763    -10.70691457     -3.44696532
C1        -10.02346414     -7.19739671     -8.49630930     -5.77486864
C1          7.70880087     12.24964387      4.17749539     -5.93229236
C1          3.27588969      6.53414516     -2.41168125     -5.82036664
C1         -4.12562351      3.92594998      7.96343217     -0.99792858
C1         -7.67888542      3.04904728      6.69498229     -6.00090682
C1         -1.01904648      5.93499262     -4.02647713     -3.36386016
C1          7.82586540     -6.40897506      6.22656208     -5.45401409
C1         -1.34555222     -5.64147182    -15.10971304     -6.32091489
C1         -3.66508500     -8.12581524    -10.70891594     -5.29693574
C1         14.91378279      4.78833069      2.21150050     -6.21030118
C1         -6.68384383      1.18158766     -7.62172033     -6.97628637
C1         -0.38217191      2.12307205    -13.20937715     -6.40238322
C1          2.82627316     -5.80608984     11.35153427     -6.30543736
C1         -1.91358119      5.04553242    -10.69256210     -5.66995668
C1         -4.38007301     -0.86478820     -6.54930372     -5.88225726
C1        -10.73031409      4.42995681      4.21234226     -5.84974239
C1         -4.92420871     -1.26548865     10.80137022     -5.85851865
C1          7.48076459     -2.46094381     14.85217869     -5.86936165
C1         11.01172975      5.34541030      5.69628931     -6.17195704
C1         10.27157483     -6.40781760     -3.55297708     -4.72669245
C1          7.86177383    -10.55605673     -6.08123508     -5.20411367
C1         -7.96890712      8.10551195     -0.79554443     -6.17670141
C1        -17.36639682    -19.69203764     -5.94522583     -5.76292863
C1          3.01969831    -19.01677159      8.17169403     -6.27764625
C1         -1.60481850     -6.67044775     -4.46986965     -5.58912380
C1         -5.83432971      5.40873429     15.98672746     -6.13491094
C1         -3.54541329      5.99412190     11.38202977     -5.31835441
C1          1.29482386     22.53801143    -15.60597731     -4.40032307
C1          6.97320555     -8.59487014     -6.64509359     -5.58967628
C1         -1.27940278     13.00188301     -5.98836538     -4.00584836
C1         -8.28854174    -11.44622834     -8.52968648     -5.23986456
C1         -3.36920899    -16.81531857      4.72801328     -4.21127770
C1         12.11584694     -1.02903773     -3.67947572     -4.96077628
C1         -1.37386370      2.14304021    -11.62035933     -5.68799092
C1          9.57762838      3.89498653      0.65114191     -3.14251751
C1          3.54160367     -6.23161684    -13.27832073     -6.29947096
C1         12.00661104     -0.93287454      5.65718456     -5.33758349
C1         13.06790328      5.43079084     -3.50367184     -6.04878261
C1         -2.74165170    -11.10419873    -10.11969362     -6.19034426
C1         -7.17888791    -12.94488464      4.19076618     -5.17780827
C1         -9.34759225     -7.16976130      3.18888475     -5.42611431
C1          0.42571574     -0.96739757     15.46918963     -5.89204120
C1         14.13965499      2.38687677      6.28470255     -5.29623547
C1         -2.22110721     -4.81410519    -12.71692223     -5.27419115
C1         22.64300935     -2.79165629     -9.61817467     -4.27107399
C1         -7.66270661      5.95692529     -2.38785737     -5.98224669
C1         -2.53818655      8.95344204      9.76377828     -5.81742402
C1         -5.64976378      5.92083013      9.21244576     -5.23685962
C1          1.26238468      5.10932098     -6.62344922     -5.56658282
C1          0.82275754     10.20974116      7.17478044     -4.60344074
C1         -4.55891693     15.26763452      0.13737981     -6.62470776
C1         -5.86793943     -5.53253031     10.33599890     -0.52656177
C1        -11.50185232      6.14321805     -1.35453299     -2.49387711
C1          6.77678019    -11.07347628     -3.56834682     -4.50544014
C1         -2.28010733    -15.01821181      8.88052465     -5.49858065
C1         -3.96526594      0.62629352     -9.12099666     -6.36704719
C1         -0.87514407      0.53689719      0.47843741     -5.07589873
C1         -7.70812998      5.92844957      3.16818152     -4.89580069
C1         -3.19182981      4.04208109      8.90704126     -0.93131263
C1         -9.06001602      0.67357862    -10.06695024     -5.07955523
C1        -11.32229254     -8.13238896     -7.59364098     -6.45624057
C1        -10.61177038      7.52711843      9.91700602     -4.46875164
C1          8.63301979     -5.20767316     -6.68112852     -6.12890052
C1          1.53055076      1.12399168      6.62338804     -6.40651325
C1          6.68483861     -9.76774673     13.28617649     -5.20166720
C1          1.53458276      4.20505018     -6.00401594     -4.36787240
C1         -1.88610639    -18.36943771      4.14577940     -6.47590712
C1         -4.83400587     -4.26961003      7.28052156     -5.77269175
C1         -1.05641400     -1.43267970    -12.77729947     -4.30355860
C1          5.49711565     -1.73315198    -12.65462959     -2.39602022
C1         15.60146981     -2.40608796      1.50300898     -5.54969700
C1          0.87899099     10.82526694     -5.05973851     -6.28950922
C1          9.45583172     -4.56802695    -10.78192866     -5.82471534
C1         -9.07507428     -4.19491415     -0.93839648     -5.41391480
C1         -5.80374657     -8.96882560      3.14694352     -4.88555702
C1          9.48378978    -10.61507438      4.02674790     -6.29655209
C1          3.34371858      5.31010798      8.75344634     -6.03433212
C1         -4.55230199     -5.21742292      2.18653683     -5.20149921
C1         -0.54804257     -6.26623551     -6.61211916     -5.08820208
C1          9.52703466      0.16729422     -5.05409137     -4.89792789
C1          3.02646097     10.47562351     -6.58964123     -6.06496753
C1         -9.87803540     -6.61159845     -5.98852983     -6.04706859
C1         -0.25997306    -12.12470778      8.84612697     -6.20291137
C1         -3.73523774      7.96959161     10.83297502     -5.23592907
C1         -9.93615974      9.52001192      9.91048862     -6.28426759
C1         10.76379216     -0.04428257     -2.56264619     -6.06814859
C1          4.59288471     -9.37448931     14.83195465     -5.88607577
C1          0.20258238      8.34889686      8.26691256     -4.86357718
C1         -1.08266291      7.45717691     -9.12401495     -5.84126160
C1          3.25456857     13.29820807     -5.98475450     -3.65512811
C1         10.04039511     -0.62332733     -1.96537392     -6.43825819
C1         -0.81923654    -12.06490977      4.11661489     -5.96171531
C1          8.72609406     -0.95487758     -7.77556287     -5.39507081
C1         -0.35330570      5.13028694      1.49700027     -4.42364358
C1          1.23333403     -1.30323630      9.72650178     -5.35164438
C1        -10.82192054     -9.63181978      2.57051199     -6.65839627
C1        -10.82092743     -9.71170353     -4.36632240     -5.60221779
C1         11.39356379     -4.89940785     -3.60839264     -5.08037536
C1         -4.93294783     11.29997245     -4.01060093     -6.22953277
C1         -0.80413823      0.66708299     10.02571764     -3.36908499
C1          7.78902521      1.41627793     13.25154863     -4.75097007
C1          7.60457278    -14.53914209      8.13344339     -5.32945396
C1         -1.16140054      9.89459051     -8.14209031     -4.31582205
C1         -9.15722738      1.18137796      9.26214898     -6.03986439
C1          2.98659924    -11.10699794      2.52945083     -6.14461851
C1         -2.44145498    -14.93412040     -2.53152874     -4.92280077
C1          3.11264930     -9.55780780     -5.15253245     -2.96933434
C1         -5.13708892     -8.09483538     12.33938024     -5.27100829
C1         -1.60045589     -9.67417787      4.70616402     -5.70266116
C1          3.59516529      2.59308839      7.28549846     -5.54642612
C1         -7.40177192     -4.72333143     -6.57615960     -4.60578647
C1         -4.35765727     11.34495059      4.14022918     -4.86190195
C1         -0.74233488     -9.61055593    -11.67012532     -5.90812983
C1         -0.43850380     -8.13698741      4.67647283     -6.16703650
C1        -11.99138609     -2.65542059      0.05069434     -5.44450179
C1         -1.11039649     -0.32698733     -3.51765604     -6.39960424
C1          0.73389919     -4.17338142     -7.57764408     -5.88804489
C1          5.58808987     -6.56627782     -7.00937892     -4.80840186
C1         -7.76923298    -10.52794981     10.40102224     -5.57847166
C1         -0.26411194     13.22755778      3.12502827     -6.14172800
C1          2.33999031    -19.94535944      4.66413644     -6.39195217
C1          5.48063707     -0.88860986      3.68562074     -5.87080008
C1          0.28418567     -2.82944042      6.31940913     -6.27495884
C1          6.60334589     -6.68868921     -1.62892310     -5.39319395
C1         -8.74070851      1.52041792     -5.98534769     -5.86802728
C1         -7.39874172      5.42166339      9.28056861     -4.52599775
C1         12.15467567      7.51340531     -1.08074443     -4.76301831
C1         -4.68677613     -6.21991915    -12.69455559     -6.02978442
C1        -11.61312373     -2.33111010     -2.47331323     -5.69246305
C1        -11.53542632      6.52933826     -2.46671434     -6.62818683
C1         12.02489543      3.95223996     -5.75419106     -4.54576115
C1          8.35751855      8.45705805     -5.14674857     -6.14627672
C1         -9.19746534      3.02823684      5.65347260     -3.33350274
C1        -13.53654115      3.58757432      4.15731055     -5.61823362
C1        -13.57436087      4.00168190     -0.77831369     -5.69441929
C1         -5.95280794      8.38954951      3.21062137     -5.78975695
C1         13.06446241      0.60479402      5.58454514     -5.95740142
C1         -1.96992608     -5.70970318    -14.17972137     -4.62898599
C1          0.48603451      5.64487966     -5.93728244     -6.70868544
C1         -7.09010229     -0.25259051      7.64252347     -5.41455532
C1          3.44109348      5.99676821    -14.83845441     -5.92093081
C1          5.10922517     -7.84468381      8.87496052     -4.47044226
C1         -6.11958282      1.52896979      4.86674296     -4.82732530
C1         -8.01105420    -12.91208909      5.78808231     -5.61777633
C1         -1.04543873      1.02841958      1.62529254     -4.73787694
C1          6.68665203     -7.79327968      9.73747695     -5.73917462
C1         -4.64526677     -3.25809365     11.39817222     -5.44954668
C1         -6.01188901    -10.47769725      1.61622772     -6.14347874
C1          6.71551678     -4.87529883     13.30169764     -5.21793871
C1        -12.65827594      2.11844949     -2.41219197     -6.09869089
C1          6.10206362     -6.22410795     -6.03678380     -5.28497428
C1          5.09212882     -9.63908693      8.79045649     -6.18938181
C1          4.18058665    -15.15716279      1.58140171     -5.31363082
C1          4.78115024     -7.19963493     -8.59647153     -5.74367487
C1          7.72360580      7.48430662     -5.10260331     -5.12664223
C1         -0.37150918      6.95386195    -13.09597925     -4.93413203
C1          1.27949209      0.20916637      4.67238523     -5.95130230
C1          5.63933053     -3.56805519     -3.53286710     -5.19777397
C1         -9.05232318     -8.73351953      9.81542763     -4.27218682
C1         -6.17756802    -17.74919076      2.47659977     -4.73869674
C1         -3.91145731      8.43663372     -0.00556858     -3.13382108
C1         -9.53897681    -10.57220192     -7.44897990     -5.64439509
C1         12.29474519     -4.81070422      0.56690519     -5.97384795
C1          1.93258862     -3.35211877    -10.76532874     -5.37562617
C1        -13.99498390      2.06140991      6.81480948     -5.46001196
C1         -2.59533519    -17.38108325      0.54915632     -5.64223802
C1          3.24766362     -4.25810019    -11.63603269     -4.56891412
C1         -9.81218628      9.04345321     -6.01534472     -5.43005172
C1          2.92702991      1.99584340      5.80827255     -3.71166496
C1          0.51977174      7.58920630    -11.70678785     -4.23453828
C1          7.45071894     -2.41420285      9.17840163     -6.37434253
C1         -7.58600852    -11.96220219    -12.71932427     -4.79722149
C1          7.25083400      2.07670778     -5.12540741     -4.95285080
C1         -5.86328408    -12.00400788     -5.98055218     -5.85990842
C1          2.43309951      8.33959189     13.80390436     -5.08277923
C1         -9.80831220     -7.81475482     -2.53416654     -3.65926473
C1          1.46706214     11.98833580     -2.48409801     -4.56671120
C1         -3.89173829      5.01288956      5.15276631     -4.66044000
C1         -3.70355898      9.20774854      4.15329623     -6.21172364
C1        -12.56669231     -4.15963938     -0.89095324     -4.37411856
C1         -2.05728632     -9.38049950      7.25294936     -5.33995294
C1         -8.17143878      4.17917045      0.69479818     -6.19711314
C1        -11.22943646      7.43790324     -3.97265493     -5.32323247
C1        -10.73273998      3.04920728     -6.64189932     -6.10564437
C1         13.14217342      7.30051023      2.18011998     -4.92306683
C1        -11.48819605      3.99909409      8.26973667     -5.05228260
C1          9.20945809     10.80130484      5.74132418     -6.21856964
C1         -0.07648211      2.96696733      9.21090380     -6.14538836
C1         -4.91484529     -1.19196985      1.62984759     -5.23400928
C1          0.04388176      2.94177848     14.89757209     -5.36303046
C1          1.53592076     -1.71790405     -2.48579482     -5.94743052
C1          9.79992188     -6.67702616     -0.92150978     -4.73142364
C1         -0.20154219      0.52000002      6.68635721     -6.38646637
C1          1.56409350      1.05475832      3.15320726     -5.85609733
C1         -6.49720284     -4.20113032      9.79845436     -6.13741237
C1          8.72277664    -16.10615908      8.17909632     -5.88675416
C1          4.87382114      0.66061757     -8.53976797     -6.70872062
C1          0.80088940     13.30105837      7.22351325     -4.47415756
C1         -9.13884136     -9.61400519      0.05075814     -5.07265746
C1          6.85947429     -9.38598502    -10.22753964     -6.09409603
C1         -4.21147968     -2.48332547      4.11600432     -5.94098105
C1         -7.47726550     -4.20565789      2.20574658     -4.23235941
C1         -8.69631057    -11.13338729     -0.30273717     -6.20527392
C1         -7.86052642     -3.17889269     -7.52616750     -3.58184483
C1        -10.17700320     -6.70286060     10.73399867     -5.03922458
C1         -9.99863385      0.66698784     -5.03823414     -4.90092010
C1         -1.53042165      9.10571453     -6.58240192     -4.55544307
C1          2.69500324     -0.38040431     12.30317013     -5.10345743
C1         12.86288904     -3.39046027      7.17266621     -5.92237787
C1          1.18903594    -10.62428474      8.29349304     -4.76746646
C1          8.16511081      0.01725263     -1.98523027     -4.72693154
C1          2.11214345     -3.36791528     13.30754257     -6.81303868
C1         -6.53834245      3.65243052     -8.54809248     -5.97747544
C1          4.16718031     -4.83042440      4.67648455     -5.25785194
C1          3.69881172     -7.60494169    -10.77947072     -6.04481408
C1          0.04139176     -3.65792719      5.69526535     -5.06141830
C1         -0.76789897    -19.94712856      6.32795348     -5.57432054
C1         -7.19507197    -12.91806614      0.62531292     -6.31677123
C1          2.03192970      2.71605213     -5.01505229     -5.79834090
C1          4.96394135     -4.22121273     15.47915383     -5.92536485
C1         -3.85133824     -0.90547292      1.68286905     -4.41762206
C1          0.38050199     -2.76688828      9.80285560     -5.57689525
C1          0.08162082      3.59068086    -15.73084074     -4.76895440
C1         -5.95401950     -9.09097199     -5.99132343     -6.08829126
C1         -0.05551405      7.70176100      5.66939317     -5.24814105
C1          5.63745465     10.84294465     -9.14162888     -5.83000474
C1         -1.50425728      7.65347254     13.95034631     -4.17951826
C1        -10.99861489      2.06783295     -0.36932870     -0.61600284
C1         -3.51090121     13.79486427      0.14567318     -2.91861870
C1         11.41003567     -4.82030822     -0.11991032     -6.47526095
C1         -9.01324814     -9.12167886     -0.87290200     -5.10762071
C1         -3.94416433      5.48500676     -9.06020337     -5.75727225
C1         -2.95930436      8.05652866      9.17571816     -5.04362632
C1          5.52471134    -10.61059137     10.79291729     -3.90698676
C1         -0.23934262     -5.81221002     12.99914345     -6.07675648
C1         -5.93771685     -1.20029787     -6.01729151     -4.45682820
C1          1.18822196    -15.34920292     -0.97126681     -6.29919968
C1         -1.57388897      1.02132444     13.97118232     -6.47055685
C1         -7.97949666      5.04579824      4.78938148     -5.10171990
C1         -3.00911645     -3.29132977     12.33751776     -5.92785323
C1          1.24706951      8.07783258     -6.60109239     -6.39795407
C1         10.45847425      2.04239997     -0.98851300     -6.10875638
C1         15.75389448      2.43206142      7.23660472     -4.11452769
C1         -4.91932516      0.57098845     10.75594549     -6.18168143
C1          3.79022464     -5.67508405     -5.03390041     -6.36060982
C1         -4.86601591      0.63138550     -7.49430361     -5.74895902
C1          6.92087354    -10.56067630     -4.52380430     -4.80852653
C1        -20.54394391    -13.93019619     -7.47126705     -5.96928437
C1          4.07345327      9.04688521     -6.73092774     -4.53065526
C1          9.06917146     -7.34086556      6.53218083     -5.00217260
C1         -5.93866599     -7.12961196    -11.68742467     -6.08940966
C1         -1.62040200    -11.46537084     -6.53977177     -5.88439515
C1          7.21563853    -11.19484455     10.74539697     -4.50770357
C1         -8.33487132    -12.59159717     -2.80509727     -5.70532325
C1         -1.06584809      6.01587645      1.63697766     -4.65701644
C1         -9.20608073      1.20441905     -3.44345409     -5.94042493
C1          8.01088874      4.56602589    -12.67349257     -5.93457594
C1          5.14413606     -1.92594448     12.29479527     -6.51505561
C1         13.06952147     -1.03282537      0.50994669     -5.20628738
C1         -0.75420381     10.14688557      9.79088976     -5.44320045
C1         -6.95444925    -13.55860345     -0.29853846     -5.00664142
C1         -1.28053814     14.63088425      1.00459330     -5.66863797
C1         -0.80110530      6.62585288     -8.54599179     -4.25167251
C1          0.08214408     -1.91169794     14.96335850     -5.88866864
C1          0.27735055      3.85526470      9.68075204     -4.40537489
C1          2.17189012      3.26107837     -6.02366962     -5.99386848
C1          5.19000029      4.38030646     13.78835664     -6.46907806
C1         -5.44616681     -7.61157471      0.65495838     -4.43228618
C1          6.33009651     -8.74222366      5.67720887     -5.31211083
C1         -8.93166509     -1.21635964     -0.93902321     -6.13090714
C1         12.01963256      3.95706084      2.11611920     -6.12386682
C1         -5.23641252     12.28921038      6.69010241     -5.65120720
C1         -3.93802154      9.57704516    -12.61410531     -5.83987169
C1        -12.23653736      7.45648438      3.27605689     -5.65718531
C1         -4.13384042      9.07980682    -11.57806377     -6.12263211
C1          9.24694186      9.37230474      1.56957825     -3.87068118
C1         -8.24951371      0.02600546     -4.86643715     -5.03281168
C1          1.63151179     -2.34457082     -9.15988958     -5.62371057
C1         -4.60956323     -1.51801264     -3.47629919     -4.94689053
C1        -10.35263760     -0.87555807     -5.86576627     -5.66738701
C1          8.20552085     -0.11732476      7.23476941     -6.03281025
C1          2.36881827    -12.11044018      4.62533995     -6.04285144
C1         -6.74806019    -11.31850887    -13.24602955     -4.65700290
C1         -3.34881672     -1.15745338     -6.61271399     -6.17156061
C1          2.99344789      7.48253353     -6.66887340     -5.03159388
C1         -3.69573466      1.60422781    -10.72757079     -5.26011919
C1          4.79220012     -4.21572794     -8.53307922     -5.24177193
C1          9.56780486      5.68925016      4.10915160     -5.10566750
C1         -6.37156584    -12.07384000      9.82830968     -5.08432007
C1          2.09944528     -3.24637203     -5.05366426     -3.42364488
C1          9.40531121      9.80819009      4.03210896     -4.96557596
C1         13.95242668     -4.89016865      7.20157956     -6.34810113
C1          0.79978381      5.46306657     -7.65504887     -5.19102845
C1         -1.94910535      0.32637007    -14.23389175     -6.11440587
C1          6.67734464     -7.73234372     13.27839767     -5.23611413
C1         -3.28924203     -1.81569463     10.76299717     -5.01624921
C1         -3.13539933     -4.79699426     -1.86525601     -5.14556209
C1         -1.50435705     -7.07829287    -16.78365809     -5.89269513
C1         -7.19383785     -6.15180390     -5.15187187     -3.53059933
C1         -2.87543338      6.83449626     -9.16832034     -5.72924347
C1          1.28778319     -2.77018392      8.26047097     -6.08028945
C1         -0.47798983     -3.35064885      4.71813321     -6.13080276
C1         -2.08129585     12.32864871     -1.92294729     -6.35875286
C1         -6.64273474     10.87428739      1.59324033     -5.05062518
C1          4.44570768      6.83732256      6.61372093     -6.36175295
C1         -4.92204598      8.45549396     -7.56487679     -4.66105465
C1         -8.71657367     -6.32724481     -2.51810635     -4.53157613
C1          1.99643110     -0.28700937     -8.56603859     -4.84357211
C1         13.35506687      2.94179067     -0.99085555     -3.41375726
C1         -0.90968516      3.57869687      4.00266865     -2.53811523
C1         -2.08717704      7.45659568      7.31792689     -6.19870061
C1        -22.66291952     -2.33902193      4.19610239     -3.32794680
C1          5.05008285     -7.73740854      6.57814802     -5.23904177
C1          2.87466430      6.84489992     11.29922169     -5.28865062
C1          4.15184236     -9.14314180     -1.58389749     -1.62335183
C1         -3.79233170      6.86616815     -4.04663895     -5.59164226
C1          7.64419578     -9.94869310     -8.63812409     -6.25582284
C1         -9.54859951      2.08802700     -7.53635415     -4.49743444
C1          5.96748307     -2.71550455     -4.98833120     -4.83811299
C1          1.18869173     -8.60236417    -15.80575640     -6.20123522
C1          5.76555416      3.04550615      0.02602637     -5.97442729
C1         -4.62721561     -3.40850380      2.22041913     -4.78049948
C1         -1.59338622    -17.46599142      2.53997378     -6.41772116
C1        -13.58024773      5.17125607     -0.87381111     -5.85111293
C1         12.84519390     -3.39877015     -4.20948697     -4.93332947
C1          4.08783945     -1.81649439      8.21615015     -4.22936397
C1        -12.25505798      2.64744016      3.22099586     -5.45362096
C1          6.88166273     -2.74061019     -6.65301623     -4.94471501
C1         -4.02811742     -7.76936333     12.41957262     -4.79830892
C1        -11.61244696      8.37928500     -2.46587834     -6.17271882
C1          6.46133176    -10.28783059      5.02763539     -5.32120428
C1          8.84810903     -0.82281985     -1.95902652     -4.55610984
C1         -3.21525295      5.95724363      1.63183765     -4.85526701
C1        -12.30096731     29.59014917      7.45116018     -5.29650281
C1         -1.10397976     -5.17735410     -3.44564874     -4.90279356
C1         10.26436717    -11.17520879     -0.05705009     -5.95295197
C1          3.94839188      6.58029296     -3.43944070     -5.80181604
C1         -7.55657762      0.69824329     -9.08212528     -5.33474979
C1          8.71527323      6.16009214      8.14256384     -5.31896999
C1         -6.12277872    -14.08069458      8.27996060     -4.64501797
C1         -3.35646428     11.35479487      2.67844982     -5.77105541
C1         -8.27613844    -12.56092851      0.72941460     -6.19073913
C1         -7.00118863      8.04783681     -2.43226637     -6.32287327
C1         -0.00771888     -1.79598063    -12.71659451     -5.04924643
C1          4.11044186      5.91589504     13.76482492     -4.44842152
C1          2.96045594     -3.37168397     -6.55469931     -5.67436755
C1         -3.16421009      5.03794674     13.34957106     -5.17042305
C1          8.09735957     -2.64326300     -0.94915736     -3.33388630
C1          4.07471507     13.85773363      2.56558069     -6.01382309
C1          0.44532388      9.88199952     13.24660939     -4.71682357
C1         -9.62301713      7.50317420     -0.92285543     -5.82153822
C1          0.98884954      6.03675838     -8.59093746     -5.50003708
C1         -4.22453917     -4.72710432    -15.16945362     -5.72292318
C1         19.00245197      0.53432200    -11.29397006     -3.90420235
C1         -6.96410427     -5.66459914     -2.49908502     -5.09426270
C1          2.02879467     -8.17586893      4.05771402     -5.80791234
C1         -6.42213029      8.35700295     -4.92134341     -4.33758473
C1         -7.41940242      3.59525926      5.75502236     -3.87300992
C1         -9.00041685      6.60486689     -6.53401724     -6.05600180
C1         -1.53086180      7.83092340      2.55412262     -5.64204262
C1         -7.01224642    -13.55162915     -2.58804783     -3.84922457
C1         -5.48500851     -5.70444225     -5.05270722     -4.97511102
C1         -6.19856479     -5.68337462      5.59834347     -5.00319811
C1         -6.20370318     -0.40130783      4.79440173     -5.89473278
C1         -9.32825979     -6.63942152     -3.43124561     -3.95535306
C1          5.74034603     -7.77463706      2.17313482     -3.85291958
C1          0.60031917      9.89444189     -9.15223769     -5.14338886
C1         -1.35481343     -0.88463968     12.34949430     -5.25150594
C1         13.11337575     -2.43362338     -0.04013015     -6.23169374
C1         -1.59521989     12.01185884     -6.54484991     -6.02644267
C1         10.85480003     -3.03032787     -2.60399727     -5.29945902
C1         10.40051288      2.01212458     -4.43199570     -5.50084291
C1          3.23805562    -10.16402488    -11.70658024     -6.00555559
C1         15.22557220     -6.36447976      3.08096031     -3.84385420
C1        -11.13210776     -8.63897154     -8.55246980     -5.90937379
C1        -12.19476356     -3.20871006      6.71290966     -5.14406613
C1         -2.30362887     -7.27253864      6.64390516     -5.31142556
C1         10.97386476     -7.56465340     -7.71178978     -6.22676629
C1          4.90610773    -10.32800372     13.29012234     -5.57998748
C1          1.56830977     -6.61092164    -11.70777759     -5.50377672
C1          3.26734617      8.41445365     -2.51896088     -5.77639804
C1          0.53810322      6.85682942     33.82423022     -5.52625477
C1          4.42465123     -7.57564688     -2.58055519     -5.11284474
C1          3.25669970     -9.04160022     -6.10404021     -4.35702927
C1         -1.75786016     10.14720376      5.69870617     -4.37860356
C1          4.57474013     12.35559543      0.11657950     -6.05086046
C1         11.74286194      6.01320165     -4.22669738     -4.81817684
C1         -1.19716304     12.24322448     -3.44641102     -5.07479038
C1          1.37452137      7.95914296     -4.50517172     -2.63418689
C1         -6.93751127    -12.33185854     -5.96691321     -5.55987524
C1          9.68835027      1.25842885    -10.15255445     -3.76572757
C1         -3.52402446     -1.82648819     -3.56015786     -4.83459630
C1         -2.59427896     -1.82059374     -5.10016417     -5.36902365
C1          3.25229527    -14.55916454      9.82325232     -4.76536909
C1          8.95519313     -1.21021787     -6.09497401     -5.83265382
C1         -3.18619608     -4.14419402      8.29314166     -3.19325820
C1         -4.53481746      6.35545229     -3.45447782     -4.83420498
C1          3.08799405     -3.37298822      8.16759230     -4.54541288
C1         -0.30112356     -0.99317858      1.69092780     -5.51578956
C1         11.37831475     -1.57172167      6.19651794     -3.31287254
C1          2.71599190     -7.54891708    -14.75911574     -6.05866567
C1          3.18681974     -1.78488552      0.55421154     -5.37269252
C1         -6.69559464     -6.63441393     -1.86204475     -6.14130064
C1          7.13308673      7.60908517     -7.63532225     -5.94864880
C1         -3.65111261     10.34032445      4.13581314     -4.66220690
C1        -10.41227148     -3.25869221      5.72988013     -5.91788643
C1          2.80163026     -3.86920856     -0.00968649     -6.07654979
C1         -1.01291055     13.80283254      1.60412903     -6.03316118
C1         -5.94940947      5.35528084      6.73269762     -5.71922238
C1          8.38390466      5.03906968     -0.02225169     -3.83588098
C1          8.64407353     12.29194774      2.59185305     -6.29794184
C1         -9.47673875     -5.79176408      1.67424639     -5.37322458
C1        -10.79394882      6.00189182     -6.60292969     -5.46777933
C1          3.71739111     -5.66810871    -14.32707538     -4.86627009
C1          4.61240868      7.53435499      0.01467081     -5.13198945
C1          6.90478607      9.89762862     -0.88148623     -6.00274386
C1          2.76419579      4.94568811      5.69867725     -4.12508932
C1         -4.36263792      9.82264180      4.77469282     -6.12926089
C1         11.83006962     -8.14724371      3.07419331     -5.53140934
C1          2.14009272      5.04028915      6.61946124     -4.26182532
C1          8.76769032     -3.41198390     13.84809378     -5.88771806
C1         -2.46501589    -11.55187953      9.84330749     -6.13506172
C1          5.78983519     -2.34852777      8.11782274     -5.98443510
C1          3.08669527    -12.64199200     -5.16975773     -5.22440669
C1          0.20321728      2.51175473    -15.71328469     -5.97879503
C1         -8.18966277     -4.74722342     -2.78268864     -5.96500714
C1         11.50296363     -1.29504488    -10.24514744     -5.98079971
C1         -3.42663776     -5.33564588    -10.17613238     -5.83726072
C1         -8.77993336      7.49877829      3.32348162     -4.75421644
C1          9.76633668      3.19337124     12.37031242     -5.96913773
C1         -7.34536813      3.54255646      2.20553729     -5.93933858
C1         10.36999148      4.45835164      0.07249967     -4.83922738
C1          6.91640343    -10.52457895    -10.25707413     -5.90883594
C1          4.17771824     -1.90861710     11.67061673     -5.76170715
C1         -6.93683828      9.91465195     -5.98602491     -4.78378603
C1         -1.38898799    -13.51675254     -8.28187233     -5.19644496
C1          4.17735220      1.17069697      4.81468436     -5.22703130
C1          4.94685418      0.57300670      0.72129214     -5.99130123
C1         -2.17421577      6.40724933      1.63991964     -4.84565940
C1          5.38804045     -2.80837843      7.15798700     -5.78380003
C1         -4.95573286     -2.25855301     -7.59211324     -4.25619727
C1        -11.74039022      0.05491574      0.62193017     -6.10167204
C1         -1.66304175     13.80214586      2.57878894     -6.11901315
C1         -0.99695166    -11.24177076      5.67551452     -5.02175258
C1         12.59234569     -2.50496369      8.82664096     -6.18168674
C1          7.86340213      9.97707060     -2.53852292     -5.24436051
C1          4.43337530      4.97461438      8.77243991     -5.25841039
C1         -6.94315975      1.55281884     -9.12764723     -4.91175724
C1         -1.79468798      3.56239583     11.47987952     -6.00515413
C1          0.25074290    -16.45680705      3.98966943     -5.96873809
C1          8.40019594    -15.11753433      4.10966934     -5.25839758
C1         -8.58909470     -8.75062940     -7.03155300     -5.99358334
C1         29.77022272     -9.58842836      5.65182052     -4.33614568
C1         -0.75103891      3.58770135     -8.60554193     -6.10830270
C1          4.53735808      4.46906343      6.57453676     -2.14503229
C1         -2.43653888     -9.04687625    -11.75766270     -4.64851467
C1         -2.19246470     -0.24347497     -7.55022650     -5.20745400
C1          4.23245695     -4.22023690     -7.55163634     -5.71591972
C1         -0.90269051    -10.26767294     -5.04836802     -5.87627896
C1          1.39854525     -3.26639106     -7.56125400     -6.11953511
C1        -10.61215415      7.49842689     13.35207684     -5.90627318
C1         10.44016512      6.78691615      4.68220349     -5.90250871
C1         -1.77040634    -13.77639551     -3.49904886     -5.45952102
C1         -5.70697619      3.03992230      5.73071353     -6.45858790
C1          6.17574904     -8.19662282      8.84942487     -5.02767346
C1         -5.90334732     -7.19601957      8.87194046     -5.32878061
C1         -1.32452832     10.05148849      8.81749301     -3.16322652
C1          6.69330520     -1.92435710     15.41816864     -5.18456977
C1          7.46758737     13.15904930     -3.38737026     -4.61448065
C1          4.74900580      4.65920923      5.52008816     -3.02883213
C1         11.53947419     -0.53522506     -0.93491795     -5.57837264
C1          6.62967904      1.21937394     -5.07265272     -5.56141491
C1         -3.43245182      6.61596414    -10.14507939     -6.11426952
C1         -4.67531233    -14.78227516     -3.55490922     -6.18043013
C1          6.54155074     -4.75927213    -10.67936155     -4.47035075
C1        -10.31305553     -9.26575128     -3.50323618     -5.87539805
C1         -5.67036852      8.90920134     -3.50185983     -6.61577625
C1         -8.05587881    -11.03462007      5.76295997     -6.40101818
C1         -6.26025552     -6.26315554     -4.44139779     -6.24232172
C1          4.63687925      2.60676725     11.33213768     -5.44186975
C1         -3.51356233      2.93465380     14.99296876     -4.09726302
C1          3.30424488    -12.10588109      6.57711875     -5.67714162
C1          3.39904891     11.37913743      6.78715063     -4.58023058
C1         -3.95851552    -15.02178667      5.67112409     -4.66665726
C1         -0.40869789     14.11861335      8.27116424     -5.65167447
C1          0.72310044    -13.93730433      1.54185987     -5.99407382
C1          9.65420755     -8.50823246    -10.26444481     -6.52585562
C1         -0.52465997      2.66101711      8.26840400     -5.21549969
C1         -3.05453097    -15.93481836      3.09683411     -5.83400489
C1          3.90131573     -2.52345122     14.93842897     -4.50407181
C1          6.78942666    -11.10918575      5.66363741     -5.08675301
C1          5.26648122     -7.52472151    -13.28234646     -6.25378283
C1          4.42022512    -11.83031682     12.27472350     -6.41687129
C1         -4.97730967     -5.35540579     -1.89770546     -5.94823455
C1         -4.00109775     -4.21861485    -12.67113457     -6.26486299
C1          9.16323694      4.85479795      2.18228006     -5.64706586
C1          8.19932001     28.25109506      1.62035719     -5.17270164
C1          7.56744590     -0.81936326      2.27859673     -2.71935914
C1          0.49816968     12.31392480     -5.98117787     -6.53452683
C1         10.25798469     -9.32389181      5.68045293     -5.99115555
C1          3.39351406     -7.25141561      3.04631932     -4.13266089
C1         -9.23728143    -12.59557126      5.68578345     -4.96730687
C1        -12.15319970     -2.70729566     -3.48712188     -6.07208723
C1         -7.01573100      2.10571516     -8.17068281     -6.05012884
C1        -12.14811034     -5.71776333     -9.02916634     -5.75140519
C1          5.60798723     -1.80331536      9.08210210     -4.46253406
C1         -6.16526038     -5.10176652      4.72276732     -5.84381845
C1          0.17681724      2.11466424     -5.07493948     -4.78382105
C1         10.49043431     -4.28523440     -5.23273583     -4.93442487
C1         10.25311137     -0.37438621     -9.16247107     -5.80038905
C1          4.35758381     -5.48003358      7.17739511     -4.18120330
C1          5.38913330      9.88867578      7.23885182     -6.04604667
C1         13.81707005     -3.34237633     -3.64867370     -6.28964613
C1        -10.90342926      0.58743364      0.07061199     -5.87431123
C1         -5.42000479     11.69163586      4.14151063     -6.04033303
C1          3.86891332     -4.15193847     -9.15852091     -5.97984645
C1          6.42575404     13.32139361     -7.59840786     -6.40269888
C1        -10.59650024      5.11935694     -6.00714983     -4.07621871
C1         23.79115052     14.58859912     16.25475048     -5.80148936
C1         -0.54426531     -8.79967875     14.93792623     -5.19363293
C1         -7.67678645     -4.77823170      6.71263462     -5.46744651
C1         13.30801858     -7.82729062     -1.02583544     -5.69102533
C1          5.72762250      8.95044835      9.15482197     -5.32059123
C1         -9.14253957    -11.41526109      5.73889223     -5.62445136
C1         -0.48414770     -6.40019336     -4.62302977     -3.82963025
C1         10.65011571     -6.69746605     -6.14113603     -5.94666106
C1          3.94387937     11.40711131     -3.61943842     -4.99945038
C1         -7.87813364      9.89836493     -6.40223514     -4.24567685
C1         -1.78960151      1.66091134      9.31241987     -4.70734162
C1         -4.64034710     -0.25039020      0.05777368     -5.90818482
C1          7.94284406      0.29977520     -6.13266637     -6.04104597
C1          2.85274872     -5.76673240      5.68779583     -6.21025432
C1          1.53350236     10.78312519      3.11306456     -5.08575885
C1         -1.17834624      8.67654254     12.32767227     -4.76508859
C1         -8.47761946      9.53264396      1.65876836     -6.12648109
C1         11.54734490     -2.43126328      4.63741467     -5.61104520
C1         -8.53627068     -9.58737752      8.27574376     -5.91909520
C1         -8.52743287      2.13065278     -3.44871262     -6.21770211
C1         -8.45232750     -7.16647354      7.23253752     -5.32903493
C1         -7.32042114     -1.78310849    -10.04489231     -5.03904721
C1         -6.78731732    -12.57407194    -13.21051785     -4.90251338
C1          1.27319399     14.67877342      2.53423087     -4.58103862
C1         -2.24193093      5.05457356      8.21628975     -5.01062527
C1         -2.93311815     -3.85834146    -12.64209581     -4.68957930
C1          2.01864485     -3.95619817      7.25719824     -4.31548784
C1         -2.07180060     10.00093762     -8.56888483     -4.31566347
C1         -3.83263175    -10.60854844      7.27300204     -7.03953005
C1         -4.36989346     -5.21778973     11.38448059     -5.59126215
C1          2.70574483    -10.47800064    -14.90008762     -6.15367388
C1        -11.53157287      5.10621654      2.56767670     -5.08988259
C1          7.00386738     -6.90808605     13.86793048     -5.34634290
C1        -15.20326189      6.91612399     -7.50964533     -5.95305690
C1          8.23490768      3.05973781     -1.93535947     -3.77993328
C1         13.41055488     -6.35192488      0.48546044     -5.15722074
C1          0.67854265     -1.20862226     -7.59403404     -4.61920237
C1          4.30369870      3.55533434      7.24931256     -5.37455153
C1         12.78459474     -3.38052461     -7.67858578     -5.25788445
C1         10.12544566     -2.12560252     -9.22452883     -5.92553708
C1          5.31641886     11.78088825      5.12399052     -5.23000893
C1         -4.43770199     12.89040650      2.67093210     -5.83823322
C1          5.92503025      5.35531257      8.10829973     -3.84316361
C1          7.45111062     10.85181278     -0.96436410     -5.68176874
C1          4.30467894    -15.04091601      7.18377640     -6.38842186
C1          4.94617145      0.04446948    -11.82336153     -6.00950991
C1          3.63169644    -14.12038144      7.16014193     -5.64365632
C1          0.21923979     11.70529173      9.82760695     -6.22922601
C1         -1.41168122     -8.18951003      9.74570743     -4.70868428
C1         -3.34007433    -15.01676461      4.62356645     -5.58736271
C1          5.07366337    -15.60366999      6.66563743     -6.08807753
C1         10.29474389     10.41615498     -3.49941624     -5.33778346
C1          2.11548853      1.50000098     13.28226694     -5.82584270
C1          1.32193028     -2.81702121      4.70607875     -6.51827109
C1          8.11330980     -5.59132508     13.94747018     -4.17074214
C1          5.03039421      5.91216573     12.34526150     -4.61363241
C1         -2.07099938      6.30196735     -4.04903904     -5.71137362
C1         11.20606016     -1.50963620      4.12423559     -5.57123962
C1         -9.08529619    -11.99183213     -0.88763410     -6.04524945
C1         -9.95128237      6.64424901     -4.99114597     -5.79401905
C1         10.51530170     14.69804208      8.35021721     -4.78463730
C1         -9.65701707     -6.24665610      8.29137337     -5.73509744
C1         11.31284022     -0.31292738      0.63253180     -5.93363978
C1         -8.28523471      5.92800027      4.13482601     -5.68235978
C1          5.28126206      5.09473955     -4.06910367     -5.77660598
C1         -2.38128187    -19.83065975      3.15510541     -5.81074529
C1         -0.53394454     -6.18716044    -15.76403282     -4.42158355
C1          5.15745543    -11.50273174      8.80345613     -5.43715761
C1          1.27643079    -13.54329437      4.65309245     -6.07188784
C1         -0.53560638    -12.94696398     -6.72893987     -4.28885573
C1          8.48995404     -7.31296596     13.24145944     -5.39783884
C1          3.79601899      9.93776543     -1.57004829     -4.53953522
C1         -3.42934651    -11.96924372     -0.91467820     -2.74609400
C1          7.18350191    -11.45730346     -2.56267268     -6.27653893
C1          8.62526705    -25.60511409     -6.75569630     -6.32412448
C1         -4.45219003      1.01973588     -1.01180403     -4.16679535
C1          6.33947836      6.99554668    -12.65615548     -6.15891519
C1          1.45914707     -6.70797999      7.25022205     -2.49685689
C1         -5.48783283      9.95786773     -5.04170528     -4.78220431
C1          1.00330106    -11.05740552     -9.17384125     -6.02960972
C1         -2.07691008      1.53541993     -1.85127774     -5.39490182
C1        -13.38389929      3.02806329      3.26274736     -5.79779320
C1         -1.20263433     -8.05093925     -3.42599893     -5.33749643
C1          5.79663885     -7.38911442      8.13820602     -3.31004825
C1          6.76020585      4.92825326      4.02974252     -4.90749378
C1         11.89838448     -1.59105006     -2.68709433     -5.76393275
C1         -6.32895437      5.04598571     15.03783522     -6.16115278
C1          5.80745179      6.60453187     -0.87813539     -5.08497316
C1          2.83552028     -6.85899291     14.81681864     -4.72930381
C1         -7.52140024      2.45807119      5.79614546     -4.76031521
C1          2.50245575     -0.05300183      1.60315133     -4.87783796
C1          5.38828295     -5.81144115      7.13698368     -4.33259513
C1          2.60365152     -7.80921232      7.27699509     -6.19499523
C1         -0.42829804     -6.31119105      4.74228045     -6.50278526
C1         -1.05785894     -0.25222462    -12.70934681     -6.34340441
C1          6.92283455      7.03429688     12.32626435     -6.05947116
C1         -8.86954060      9.85420300      9.91191414     -6.21602298
C1          4.26672732      5.47491630    -13.29828577     -5.77858967
C1          0.60444958      5.90422647     13.90867102     -5.80242350
C1         -1.75295265      0.59117108      5.77984946     -5.10950972
C1         -5.57458548    -11.12858038     -1.94001174     -6.04130531
C1          5.12356254      6.63361564    -12.68116216     -4.32939064
C1         20.57956565     -6.13739729    -10.21138376     -6.03707364
C1         -6.50271071     -2.39475917     -5.05850661     -6.22146623
C1          7.68772154     10.46874386      4.14341916     -6.04992225
C1         -8.01883935      6.87764359      2.61318594     -4.94231566
C1        -12.32067213      3.07883717     -3.95586346     -5.91606808
C1         -2.88271339     -6.33207950     12.36134040     -6.02406696
C1         -7.68089018     -9.27951456      1.60493568     -4.48209715
C1         -2.37276842      0.65104661      6.70823877     -5.01862461
C1         -5.53649372     -7.11773789    -10.16462564     -6.37265892
C1         -3.75652567      4.53053289      4.15888472     -5.66906468
C1         -1.82926799     11.41058400     -3.45591063     -3.46264033
C1          5.60069968    -11.14717880      9.79516047     -5.96916356
C1          6.31703967      4.05436534     -9.16845458     -4.99435515
C1         -9.63237047      9.27828999      4.78539111     -5.83493004
C1         -6.23106162     -3.35455417     -4.46391682     -6.07213877
C1         -9.82156597      4.11542920     -5.99728435     -4.68024074
C1          3.97890862     -1.88395391     -6.61084441     -5.04638192
C1          3.67415407     -3.22271074      1.58274035     -4.92563729
C1          0.22273727      8.42922746     -0.83416004     -5.63842096
C1         -1.10596902      9.21841598      5.66135613     -4.88116269
C1         -4.47439181    -10.55010016     -4.43859679     -6.21003796
C1         -5.38769049     -2.77645345      0.64507736     -6.28376395
C1          7.85717486      3.90864957     -6.04344049     -4.60765560
C1         -4.46646772     -7.52162268     -4.47276362     -5.70162818
C1          0.45519459     -5.73079108      4.14670664     -5.09005741
C1         -2.89500133      9.93577532     -5.55681031     -5.19401700
C1         -4.89989574    -10.17074365     -1.90594200     -5.88377047
C1          0.49194486     -5.14536011      3.19462152     -5.87527538
C1         -2.02890637     -0.35716623     -1.98229297     -5.77050984
C1        -10.57681306      6.64919937     -7.50057934     -4.11612289
C1         -0.02771280    -12.59501780     -0.00177507     -5.68766877
C1          9.92376729    -16.22383240      1.59791529     -4.10552940
C1         -0.61041722      1.55115064      8.29029904     -4.87429230
C1         -0.41912058    -15.90991134      8.31135974     -6.59922654
C1          6.35603958     14.71159039     -3.45182704     -5.78726626
C1         -1.61172174      3.01608603     -0.87036893     -6.09291306
C1          6.61821533      2.97268999     13.29880184     -4.60960554
C1         -4.52788649    -10.55552445    -10.15962452     -5.96099823
C1          2.06012123      4.44708761      0.55400377     -3.34248291
C1         -5.29621317    -15.86258576     -6.01391560     -5.01282806
C1         -2.87293961      2.03152235     14.94292790     -5.92026634
C1         -7.35425829     -7.13217151     11.40180415     -5.85311766
C1          8.25244006     11.38130746     -1.61034894     -4.72583529
C1         -7.91124994      8.04251438      8.31102280     -5.98795228
C1         -0.89671758      3.58379489     -5.15280479     -3.06092027
C1          2.13372254     -2.67665746     -2.54293445     -5.58186079
C1        -10.47325118     -5.73394658     -5.99437053     -6.39507922
C1          7.44176823      0.60528381      0.03945741     -5.21025637
C1          2.50955550     -1.83288857      1.50782508     -5.10816573
C1         -3.27189212     -4.30735650      4.79847450     -6.31828247
C1          7.92653513     -5.76083245     -2.56475868     -6.05961610
C1         -1.62612981      1.17958412      8.34956084     -5.77406473
C1         10.28987098      3.36775329      2.14820256     -6.15999840
C1         -7.98330983      2.18070187    -10.05001315     -4.88158520
C1         -3.39637777    -16.78001128     -4.47073716     -5.89677822
C1          1.21714221    -18.49537245      4.72404810     -6.53245105
C1         10.94897116      0.88989565      7.24351473     -4.89618017
C1          8.59569335     -7.56540712     -0.01968729     -5.36851101
C1         -7.89033600     -5.76201201     -0.90618648     -3.35339829
C1         -3.63503061     -3.27371939     -1.51099565     -5.30295669
C1         -6.09866725     -6.23493016      8.24160777     -6.05214891
C1         -3.17174008     -7.73352804     -7.57881919     -5.79128141
C1         -3.42621010      2.19096688     -6.07070015     -5.29589142
C1        -10.74968572     -6.58281737      8.26562001     -6.46609003
C1         -7.60947504    -10.58475576     -8.53108978     -4.43429586
C1          7.66983620      2.88090250      8.25070961     -5.06518570
C1          2.93785017    -12.94005588     -1.06085455     -4.79901643
C1         -2.07836779     -3.33607592     -4.03259926     -5.84647401
C1         -5.39810768      9.88806626      0.62165304     -6.24194958
C1         -3.36404304     -4.36305348      2.54463370     -4.29969058
C1         -8.72700979      7.50572870     -6.00222912     -5.77239256
C1          3.83662684     -3.90689393      0.61766040     -5.16458725
C1          7.38491047      7.24863572      5.62047586     -5.21308895
C1          9.41593807      3.90633969     -5.03830946     -6.34021418
C1         -1.89083105      2.19073333    -10.67503920     -5.33288214
C1          1.77673779      9.98207522      1.51611051     -4.77112589
C1         -1.33756045      9.94316291     -5.99272460     -5.29583029
C1          0.20765187      9.97653133     -5.04479048     -6.44424474
C1         -8.50113366     -7.15293320      1.53402442     -3.94165066
C1          3.60171354      4.41012635      7.24187010     -6.19415542
C1          1.10899078      7.37530224     14.78480289     -4.98315702
C1         16.38565247     -1.51062248      1.55146439     -5.99561660
C1         -0.12211324     -9.66900849     -9.12753893     -3.64891115
C1          7.47591815      7.14827306     11.35974460     -6.16335894
C1          6.95879720      8.03669171     -0.92818428     -5.64037017
C1          0.32584671     -3.96678772      9.78503149     -6.03921279
C1          5.92973295     -5.38280637      4.69173891     -5.26998008
C1         -2.41020580      9.12156073     -9.12592776     -3.93804251
C1          6.37373124    -13.58984648      5.57318805     -5.64958449
C1          7.69361460      5.87028170      8.14105912     -6.09751691
C1         -5.94651148     -4.22435337     -0.32409133     -5.18140182
C1         -7.84519059     -0.94325511     11.76588015     -6.06341703
C1          1.83822138     -4.01715010     12.43904949     -0.94999649
C1         13.19559169      5.37968963      5.62326598     -6.56239399
C1          7.41883507      2.26934895     11.35882498     -4.20731127
C1          0.67350663    -12.11682757      1.61318179     -4.06093595
C1         -2.02981519      2.59858970      5.14187037     -5.93662329
C1          7.37826644     14.31040671     -3.47899960     -5.19093033
C1          2.19969435      9.84876753     -5.97409055     -5.81337447
C1          6.45580700     -4.22025866     10.75037726     -4.28074889
C1        -28.06667968    -13.34137320    -11.03383932     -3.90142923
C1         -4.71401253     -0.34436268      9.21742121     -6.33956252
C1        -13.10452263      6.53626894     -3.41156851     -5.12334159
C1         11.18346023     10.41409957     -1.61927546     -5.51297257
C1        -11.73619773     -1.82814201      4.15468031     -6.35101583
C1          6.05179447     -6.20652493    -11.71996789     -5.00100527
C1        -16.96779096     -5.77892077     23.04640522     -5.06838939
C1          6.40994544      3.89829167     11.31202738     -4.73511559
C1          4.09656229     12.02675194     -6.64612468     -5.86976211
C1          7.84626716      8.03824599    -11.68468146     -6.20596138
C1          3.99522922    -12.13594036     11.31158523     -6.00612010
C1          2.47818474     -4.83237457     -1.92261604     -5.07048635
C1         -9.02232766      3.59309193     -6.50614544     -5.78698258
C1         19.36501815     -6.30962035      2.06763205     -5.02931185
C1          3.98384150     -6.63740552    -10.14210352     -4.95073256
C1          5.68448500     10.88118101     -3.47651092     -4.64548142
C1          1.21387831      9.92075345     -4.42742384     -6.09102388
C1         -9.20174419     -1.82552955     -3.40278532     -5.22971832
C1          1.53795420     -9.57465477     -6.07945512     -4.97672936
C1          1.24664597    -11.79681660     10.42535906     -5.80680903
C1          1.03878623      2.58414187      5.69603396     -6.13002383
C1          1.28660534     11.81884924     -0.90521752     -6.35940410
C1        -11.32532520      5.65566190      1.64411454     -6.91422559
C1         11.00410525     11.38324251     -3.50809825     -5.89695175
C1         -0.45319759    -11.09176571    -10.14533965     -5.13371938
C1         12.75761351     -0.39674263     -7.65643639     -5.29305986
C1         -1.70873124     -4.24875607      2.13158037     -4.39288996
C1          1.53112881      9.08842767     -2.52958927     -5.03650162
C1          5.07395101     15.67190089     -2.49441464     -5.95778354
C1         -6.37983524      5.01073369      0.08361202     -6.06661556
C1          6.19608827      4.46639740      6.69832034     -5.31889761
C1         10.38698419     -7.62671903     -6.74641608     -6.19770149
C1         -7.65977067     12.26777718     -3.92271237     -5.06898100
C1         -7.98599626      6.78179482      4.77153251     -5.29998645
C1          6.15100250    -15.99323486      6.67083229     -6.38101222
C1          6.49685785     -3.97851905      9.18370555     -4.94882850
C1          4.47121481      3.86135105      3.17234924     -5.24000607
C1         -4.63106189      4.49531898     -5.52787169     -4.55908819
C1          6.65179742     10.86377907      0.60089862     -4.66070048
C1         -2.74183957      1.73328054     10.82447955     -4.60404742
C1         -5.92352498      3.67148916     -5.95650221     -4.96498500
C1         10.49030064     -7.27856201     -5.13815960     -5.20472169
C1         -1.39086563      5.06641001      3.07058075     -5.33383321
C1         -2.07811679     -0.30268579      7.39348954     -3.77140354
C1         -0.01026916    -14.38730882      0.00814852     -6.19971077
C1          5.06055258      6.09108017     -2.40946434     -4.98866528
C1          6.95263179     11.81059890      2.60657254     -5.47468802
C1         -8.25711813     -6.55729501      9.71473221     -4.98709670
C1          4.03652736    -10.24442344     11.35531855     -5.92692988
C1          5.28459890     -8.67993787    -13.34279752     -6.04536699
C1          9.82900481      5.41222410    -18.96554176     -6.11530936
C1          6.61262097      3.05764600     -1.55350317     -3.67670866
C1         10.38066827      6.20915515      5.64535407     -6.04906160
C1         -2.59898965     -7.73158925    -14.24036148     -5.92445055
C1        -11.09056534      2.05656656      0.73481589     -6.50594117
C1         -0.79515053      3.58311771     -1.52121934     -4.47186490
C1          7.75034657    -12.96205484      4.06356761     -4.51820808
C1         -1.76753685    -11.97701460      2.16173110     -6.13462896
C1         -0.51331489      9.43912739     -0.84334415     -5.11036646
C1         -3.95263267     -4.21497109     -9.23657301     -4.71142280
C1         -7.60140053     -1.79210294      6.73771652     -5.96589315
C1          3.72559067    -10.56414744    -10.80969785     -5.34032314
C1         -5.22169839      3.55928786     14.97305969     -6.02254557
C1         -6.06507850    -13.55360098      1.52866520     -5.76240187
C1         -4.70255250      1.23063384     -5.06198707     -4.81329165
C1         -9.62152868      1.56100665     -0.85502618     -5.98569199
C1         -2.80811233     -0.82840003    -12.68918579     -5.91216582
C1         10.27935056      3.21299339     11.37668735     -6.26343672
C1          0.91504899    -14.44969011      4.01801881     -6.04413963
C1          9.03020760     -2.55864586     -0.42579733     -5.08116080
C1        -13.59302677      6.96616630     -0.88329856     -6.13135048
C1          1.77374135    -11.97491724     -3.53989551     -6.03063778
C1          9.41645075     12.85826687     -5.04132207     -6.26144181
C1         -2.21357857     -3.40913124    -11.18099712     -3.30062966
C1          1.70744692     -7.25704545    -12.66355363     -5.30842695
C1         10.54286647      6.82018079      8.20416959     -5.84900353
C1          6.09608666     26.74163626     -2.44541030     -6.08940960
C1         -3.12773301      1.16400876     -7.51586292     -5.03288976
C1        -10.34630575     -3.29701466     -9.06547799     -6.26649111
C1         -2.14371698     12.32133291     -4.03713332     -5.20958555
C1         -9.97957585     -5.43416457      0.63248208     -6.55118323
C1          0.96634335     -9.72233751      4.02768286     -5.03623360
C1         11.72624760      7.80195138      7.20906814     -5.69012238
C1         -1.93940882     -2.75295019     -8.57401102     -4.97434471
C1         10.46124548     -5.47797221     -5.10213141     -4.16780393
C1          5.81531181    -12.04040833     -0.97997994     -5.83493390
C1          7.16263014     -0.47107342     10.71435625     -6.04919511
C1         -1.52469443    -17.44890381      4.68642845     -5.60786686
C1          2.92288143     10.51150746    -10.09905205     -6.52435122
C1          1.33154225    -12.03656869    -10.80946352     -5.86009951
C1          7.32865081      5.41674655     -3.47430362     -6.11660363
C1          1.47330900     -6.65871119     -2.51921476     -5.74249309
C1         -3.08286628    -12.88603291      3.09254443     -4.92206085
C1         -1.74837170     11.40909416      9.08814614     -4.86324406
C1         -0.54819782    -11.17923816      8.22711898     -6.69641721
C1          9.25002365      5.90047234      5.61805112     -4.97719749
C1         12.28626535     -7.85137719      0.52636614     -6.21505157
C1         -0.19364612      2.17204996     -7.53810715     -3.66043789
C1         -2.52055406     -4.74426762     -4.99824471     -6.31674755
C1         -7.50843574     -9.06670378      0.07601178     -5.28583174
C1         -8.76584350    -11.18942522      3.27203260     -2.80211997
C1          0.45332936     -6.34666346    -11.73181318     -5.58487190
C1          0.36758237    -12.87014730     -2.53556978     -5.23732637
C1         -1.26639528    -18.41037064      3.06256186     -6.22661823
C1          9.97862270    -15.12681208      1.63722549     -4.24740243
C1         14.89873989      1.11282111      2.04294211     -4.27365922
C1          9.05573843     10.18853533      6.70246973     -6.45065446
C1         -6.13459939      6.00452798     -4.95590897     -4.92397592
C1         -6.05693134      8.13757392     -7.51601300     -5.09772531
C1        -11.83211014    -11.23321109    -13.68007980     -3.39925659
C1         13.12265327      5.39490578      2.11384382     -6.00420184
C1          0.01751758     10.83971115     -3.41677222     -5.57494525
C1         -5.03277046     10.70660350      4.78138182     -5.73279511
C1          6.19189649     -1.54057320     12.29940789     -5.67207422
C1         -1.75035296     -2.46771320     11.30105375     -5.38456893
C1          7.05288960     12.33123057     -7.54147259     -6.09178058
C1         -6.15408002     -5.08601661      8.28309196     -5.96083716
C1         11.10799809      8.78945645      7.28800834     -5.54942560
C1          0.62983506     -6.70718859     13.91780619     -3.42616990
C1         -5.73674024      6.01607563      0.12816857     -5.95162002
C1         -6.54731017    -10.20389841      0.68150786     -5.78810642
C1          8.34810190     -4.18912002    -10.80557803     -6.14534133
C1         -2.16183080     -6.11316130    -16.67728973     -5.89550764
C1          4.03365104     -3.60990807    -10.09373658     -6.05055051
C1         -7.62952300     -7.69970266      7.00637286     -1.39237430
C1          1.31866787    -15.83963675     -1.99240561     -6.16071924
C1          7.85684652      8.05912204     -6.07173479     -6.16738501
C1         -1.52145500      5.94549682     -6.65237885     -3.71766368
C1          5.55510300     -8.21826214      0.56010522     -5.12947227
C1          3.84587360     -7.56421420     -5.09215965     -5.07446814
C1          8.21596006     -1.83800386      1.55857621     -6.21700274
C1          8.10955778    -14.62249017      5.06286169     -3.79643134
C1         -2.14949727     -8.75608780     13.97329305     -4.85811356
C1         -0.82516356      1.61376409     13.34528044     -5.20059552
C1        -11.44503906     -5.70194059      4.75354716     -4.43426722
C1         -5.38381070     -3.86723846     -5.04588987     -5.53406658
C1          1.22126881     -3.79164896     -1.00703798     -5.65323476
C1         -8.21831557     11.93378389     -4.95230708     -6.21120945
C1          7.38819141     -2.39491975     -3.51958267     -4.19561415
C1         -4.31403965      8.49197926     -5.00694827     -4.97699930
C1          5.03537082    -10.05223395    -10.15241619     -6.17014366
C1        -19.06052689    -12.59423204      3.15040177     -5.34247528
C1          6.90952814     -8.84333493     -1.02282105     -6.04971995
C1          3.37698590     -4.77718202      2.05136179     -3.54625547
C1          8.60390139    -11.12746932     -1.05346507     -5.88497478
C1         10.96609235      2.37893100      5.70296504     -5.90035769
C1         -1.93890299      2.08638958     -8.55548427     -4.05131688
C1         -0.47608366      5.09151759     -1.82191578     -3.19281825
C1         -1.10974184     -8.15867581      2.09590685     -5.04675828
C1         -9.99973512      5.45916263     -5.01742357     -5.48959431
C1         -0.81893065     13.20172238      4.12229856     -5.59444286
C1          3.89248235     -0.95575915      4.12430857     -4.82363200
C1          3.62511165     -0.25432239     -1.98950074     -4.49808108
C1         -8.04964064     -8.05298588      5.77168712     -6.34310167
C1         -6.79851004      0.55162430      8.28986775     -5.94650502
C1         -8.76123769     -9.21498074      3.18795722     -6.32450896
C1        -12.33984782     -6.67878761      1.63657278     -6.32241003
C1         12.48685845     -2.40973432     -6.13558031     -5.34305330
C1          8.46320116      3.89265739      2.17149893     -5.78520656
C1          7.47913841      5.42837620      5.62018438     -3.57169319
C1          5.65660775     11.94565566     -9.10549864     -4.94633582
C1          2.93350025     -8.07798479    -15.75250131     -5.43194915
C1         -0.29739034    -16.42112870      7.30849524     -6.03094278
C1         -0.33760763     -8.72371406     -1.97352007     -4.94065928
C1          4.59577149     -0.34798709      2.16596849     -6.29954520
C1         -7.25947372     -8.59962959      7.26763935     -5.20647019
C1         -6.30900156    -11.13342735    -12.26016961     -3.89025964
C1        -10.51877220     -8.68750016      3.16458909     -6.08144999
C1        -11.63945959     -5.36931250     -2.38545406     -5.97259793
C1        -13.35367452      6.02943879     -2.46645988     -5.34332527
C1          3.88969418     -5.68899168      4.06343318     -5.23215003
C1         11.89809014      2.07007590     -9.15152394     -5.73919368
C1         10.52353200      0.91301950      8.21914113     -4.09928263
C1         -4.14251699     -4.86023858      6.73715378     -5.13026115
C1          0.77709291     -2.39834999     -4.09458313     -6.04988648
C1         -5.32989011     11.71706194      0.69440944     -4.38380738
C1         -1.10363358    -19.00559759      5.72894021     -6.20853676
C1         -0.13597921     -3.27000941    -14.23043058     -6.19539860
C1          6.06901287     -8.14429104      6.60952351     -5.15127820
C1          0.02301622     13.80874530      9.25488923     -5.94843646
C1         -6.87392016     -8.75075074     12.40723099     -5.65431806
C1          8.44914367     -2.70013991     -3.44298492     -4.58083760
C1         -4.83319437     -7.10359361      7.22939272     -5.50854257
C1        -10.01735706     -2.34276614     -4.98085866     -6.32803769
C1         10.56523219      8.42939788     -5.15248247     -6.33193945
C1          5.12733832      2.93158630      3.16874415     -5.78272921
C1         10.84794348     -9.12191007     -3.62506964     -6.39453851
C1          3.14988043      4.17114615     13.21711820     -4.95897086
C1         -7.16059227    -11.12159067      0.66773556     -6.26569609
C1         -5.41263290    -10.53104995      4.16372114     -5.51032063
C1         -2.60626961      8.89846470      4.18385458     -6.26682743
C1         -4.30842854      0.57706517      4.25718684     -6.00988621
C1          4.89230680    -10.35120547      4.27382369     -2.66380276
C1         -5.93069723      5.39542010     -2.47055433     -5.60132393
C1         -3.35459150     13.21833944      2.66524668     -6.12629557
C1         -0.01186020      4.09566432      5.65776324     -6.59612400
C1         14.37643719     -1.51447859     -1.04193446     -6.53472703
C1         -1.40142120     -5.28767915     -7.52680155     -5.32750852
C1         -1.76162955      0.53115207     -0.05782682     -4.90826359
C1         10.02271334     -4.36509261     10.71017744     -6.18769790
C1         -2.21967497     -2.82468821      4.81774394     -4.61240625
C1          0.34369097      9.86730237      0.54405988     -5.31196113
C1         12.22783199      7.79502600     -5.08817882     -5.90369445
C1         -1.06130474      9.37056892     -9.11792909     -6.47126269
C1          9.32514829     -3.43684612     -1.98174453     -5.77438066
C1          7.05574326     -0.29656325     -7.73111139     -5.98744628
C1          9.18697087    -15.63160676      5.60481393     -5.95814296
C1         11.10161007     -0.92732892      7.24517484     -5.94285083
C1          5.85899423      5.51189003    -10.07152595     -6.19108352
C1          7.87483761     -3.35908628      9.72854254     -6.29148672
C1         -0.04778867      1.11827128      9.28996721     -5.22791928
C1          0.45989861     12.33332665     -8.07290199     -5.98523822
C1          1.75200719      9.55716711     -3.48811579     -6.15667124
C1          5.73369885     -1.80541451      2.20778035     -5.65712606
C1         -6.24863195      7.47078711      8.32225470     -2.57161859
C1         -1.98574724      4.44746450     -4.04246151     -5.91653014
C1         11.85499648     -1.56907466      8.81117963     -6.19588970
C1          0.88814275      6.58746336     -7.54259432     -5.61225326
C1          6.21466373     -3.30777673      6.67783969     -4.66953137
C1         16.98513832      4.42194777     15.40818550     -6.00130805
C1          6.40588184     -7.04538725      5.62417427     -4.28138042
C1          2.45152060     -7.76516170      1.56113285     -5.25978740
C1          1.12735496     -3.41539230     14.90133053     -5.92752447
C1         -6.41596159     -0.88937413     -3.47624016     -5.00271116
C1          1.98004396    -14.11953104      3.99085853     -4.61501745
C1          0.46653359     -0.33896078     -8.13759186     -4.95170482
C1          2.09092255     -8.12919643      6.27477200     -5.16423302
C1         -9.62675837     -8.11805409      4.76559914     -6.00817413
C1         -0.85587152      0.54178382     13.30866734     -5.77542765
C1         -6.53641347      8.31146202      4.15139159     -5.76342559
C1         -1.41200470     -3.41117397      4.10915710     -5.75649088
C1         -7.63411414      8.90082101      3.27515288     -4.28398945
C1          3.28087922      3.49927165     12.26749113     -5.96954151
C1          2.47548021      1.24660746    -31.74407549     -4.20455587
C1          2.57703355      8.96554389     10.68787693     -6.33834799
C1         15.71034161     -2.99123596      0.56553180     -6.24663215
C1        -10.82320605     -6.68981584     -0.95278269     -5.34036770
C1          3.12798512    -12.63122530      4.06473015     -4.34204157
C1          0.01669519    -19.30615701      5.69740323     -6.75918217
C1          6.10605764     -9.63630672      7.23121240     -5.71937488
C1         -3.94955858      4.47744661     13.95932716     -3.98226573
C1         -4.31805023      5.46062692      9.79444201     -4.52589259
C1          5.11175383      6.08229009    -11.67049345     -2.22846402
C1          4.77596190     -4.84970974     16.34446739     -6.21527654
C1         -7.45855082      9.56857407     -3.33393823     -5.70170668
C1          7.83639798      1.43564957      9.70285390     -5.36249890
C1         -7.95655191     -5.70374616     -6.56087549     -6.23430400
C1         -9.98090710     -2.40892055      9.82612795     -6.16764572
C1          5.28179719     -9.31720702     13.90837968     -5.84128431
C1          9.58861605      3.73296319      9.79248011     -5.55292717
C1          3.79804938      9.83512717      9.68268451     -5.10468405
C1         10.74733638     11.94129681     -2.47981418     -5.23287637
C1         -9.07723052     -1.88676540     11.41437991     -6.15387051
C1          2.50791664    -14.86250782      2.57635185     -3.00788571
C1         -9.74814369     -8.14749169      8.24450813     -5.07263788
C1         11.04240874      3.97273613     -7.66929552     -4.47850155
C1          8.72311719    -14.18424359      8.15205165     -4.59054887
C1         -8.96174945      5.03715033     -5.03107114     -4.81555596
C1          9.66199143      2.58543656     -5.90931314     -5.17949794
C1         -2.65191339     -1.42189531    -10.09204800     -5.14576672
C1         -7.22681603      7.32920979      4.16945055     -5.82928952
C1          9.38360553     -7.46998571     -5.11174443     -4.36517051
C1         12.57021034     -0.51681765      3.14438215     -3.85367127
C1          9.79130756     -1.96151092     -0.96026820     -5.39543184
C1         -6.19540363      7.54072560    -10.09238415     -4.85831597
C1         11.95110215      6.98934682     -3.54981853     -4.38408197
C1         -5.20961453     -1.85143393      2.59011227     -4.80891855
C1         11.11692405     -3.96342272      1.60137725     -5.63225019
C1         -1.62664032     -4.21385613      5.63011864     -3.77487797
C1         -3.79075793     11.73950774      1.71489689     -5.40906992
C1         -4.20435392      3.09689106     -6.06585988     -4.62443345
C1        -11.28327183     -8.14779908      1.68844975     -4.39507974
C1          2.59086604     -4.83766061      3.71428005     -5.22102612
C1          1.45117882      1.17408564     -5.95641488     -4.63168726
C1          4.15912359     -6.68757029      8.16337021     -6.25484871
C1         -7.87746099    -13.00376959     -7.63802375     -4.24486693
C1        -26.78259669      2.58876831     -1.70085673     -2.61607855
C1          4.94836641      2.44365052      4.20258062     -5.57763616
C1          8.76055080      7.31990703      8.12522638     -6.12217064
C1          4.88034944      6.50982527      0.70198750     -5.12029596
C1         -4.93258416     -4.21673862     -1.98359539     -5.48158640
C1         -7.39817073      0.02357180    -10.01432642     -5.76730616
C1          2.21054470      5.10298329     -6.00788665     -6.17797337
C1         -5.21042059    -12.94212824      3.20798230     -4.30518705
C1         -0.80535646     -2.40335471    -10.78939629     -5.02572631
C1        -17.99281710     16.71604515     -7.42278402     -4.62457987
C1         17.97524140    -21.44207399      1.33189645     -5.76336116
C1          7.77892463     -3.05761183      8.11071218     -4.24813173
C1        -11.75723482     -9.56482120      4.18658476     -6.00985506
C1         -8.70275728      9.25180276      3.17095989     -6.20987344
C1         -0.78567017     -4.28671759      4.07808791     -6.44080308
C1          2.53849307    -17.47007538      7.17603206     -5.20965004
C1         12.23781257     -7.88697695     -1.69307208     -4.85598818
C1         -4.93702484      0.68412559    -13.14049422     -5.27809954
C1         -2.17852699      2.65730196     10.88002400     -5.98399858
C1         -1.53852112      2.57542043      9.88879537     -5.26442689
C1         10.23695237    -10.05549127     -0.08922798     -5.45626412
C1         -1.70414533      8.39973193     -9.10693746     -5.76441211
C1         -1.65143066     -2.36939699     -3.49182666     -5.19816830
C1         -0.06360333      5.93726820     -3.42590912     -5.40492128
C1         -0.43728556    -11.21020637     13.88711975     -4.58174402
C1         -2.08174938      5.67332697     -7.56721797     -5.56457084
C1          7.69914220     -8.22319502      4.10809673     -5.25637962
C1         -8.34618092     -2.33176286      1.66665126     -6.12180342
C1          9.90906564     -7.59067300    -11.82217977     -5.13231108
C1         11.04511770      0.88840398     -1.88085226     -6.26237824
C1        -11.87443488     -9.32115098     -4.34370576     -6.01189306
C1         -5.89488012    -10.15831834      8.83336170     -3.86984712
C1         11.87496219      6.24759646      3.11249090     -5.45878834
C1         -2.98383488      5.64124125     12.35625904     -5.03846789
C1          7.87871618     -5.85143562      3.11171839     -5.27939921
C1          5.26444456     -5.74667055     -7.63170916     -4.50661007
C1         -3.54516313    -12.96290079      9.79035964     -6.41172372
C1          1.33681252     12.88228032     -6.55243490     -6.21402781
C1         -5.64720649      8.94967146      9.20118743     -4.96401178
C1         -4.56247534     -0.27223769     -9.07319399     -6.26533818
C1         -2.14130729    -10.61872379     13.85199924     -5.82993865
C1          5.89864285     -5.72187696     -5.08468579     -5.10350048
C1          7.05701921     -5.76705563     13.90356620     -4.52796766
C1         -9.16977247      8.92472163     11.48835055     -5.78649935
C1          2.25482794     -9.02032066     -6.66611292     -4.92758300
C1         -9.67595374      7.36814460      4.76393486     -5.99779891
C1         -5.47272032     -0.91696050      9.86534896     -6.28119816
C1         -5.17093537     10.43129548    -11.57146491     -4.74990341
C1          5.78022583     -2.35900588    -10.18530556     -6.24062162
C1          8.10684737      4.56302731     -9.18569886     -3.59335043
C1          0.92208787      5.98143659      4.09657095     -5.57708481
C1         -9.21808342     -9.57996678     -3.44012835     -5.75294835
C1         10.70296321     10.83843452     -6.09897706     -5.53082159
C1         13.71597132     -3.99587290      8.78471172     -5.92912399
C1          6.16772543    -11.17779513      6.65584509     -5.28073500
C1         -9.45727470     -0.93080847     -1.96868895     -5.23408872
C1         -4.88679175    -12.04772495      7.21075127     -5.59988650
C1          0.07152379     -1.93635698     11.36638956     -4.03324933
C1         -9.82105051      6.02412419     -5.91209223     -5.16639189
C1          4.07932065    -12.67512558     10.39875876     -5.04348251
C1         -7.82635506     -0.34848048     -1.83140732     -4.79126735
C1         13.31021518      1.07139130     -4.62208773     -4.43156766
C1          2.79201758      4.90685752     11.33097799     -4.41081988
C1          4.96192056    -17.51469223      3.12084010     -6.18535981
C1         -1.29754768    -11.65083727    -11.73463537     -4.06225478
C1          2.16767176     -0.85463541     -5.99980295     -6.03900260
C1         -6.32412668     -5.12331632     -0.96873469     -4.42129146
C1          0.04354749     13.78811200     -5.63867311     -5.26224166
C1          0.69337821     -5.31393504     -7.52704749     -5.10002988
C1         -0.84435072     -4.85082258     13.01198901     -5.88795827
C1         -6.18301678     -8.06803240      2.61942901     -4.31170685
C1         11.94854093     -6.92780582     -3.55564952     -5.32410049
C1         11.61934965     -0.00249992     -7.68820839     -4.29158591
C1         -7.19530372      9.24420296      4.17454193     -5.97218446
C1          4.09657388     -7.79691656     -0.96723368     -4.09830817
C1          3.52449549     -5.12692362    -13.25445647     -4.39509423
C1          5.35574160     12.89311583     -4.04709576     -5.70716660
C1         -2.58760093      3.13785802    -10.66036998     -5.04302409
C1         -8.24694997      3.01524636      0.69613556     -6.38956535
C1         -8.71692393     -3.31832974     -2.45971927     -4.59237903
C1        -28.25202534     11.48796977      4.31836465     -6.04575537
C1         -4.65475047      4.49717785      9.28048658     -5.14627413
C1         -5.21386263    -14.49235134      4.75269742     -4.40766266
C1         13.14284252     -5.46409765      5.53829346     -4.94242556
C1         -2.86955337     -2.77084455     11.38022412     -5.67403121
C1         -4.69141297      5.60833048      5.71759454     -5.68597906
C1         -7.05844673     -5.12825320      9.85344462     -5.66291147
C1        -11.45257997     -2.67027947      8.36850245     -5.87195864
C1          0.29904825     14.73996010     -4.95403009     -5.76510678
C1          1.72872241     13.24029587      9.26513441     -5.22893810
C1         -3.22973803     -6.55921689    -16.71744752     -6.57244907
C1         -7.51354149     -5.41179709     -3.45917233     -5.91261066
C1         -2.31641533     -5.28481286     -5.95191673     -5.99653961
C1         -4.24849031     -4.73995796     -0.42818293     -4.14006945
C1         -4.03884938     -2.92470640     -2.51734061     -3.47024122
C1         -0.82137263     -1.28279884      4.14457191     -6.31762861
C1         -6.98818220      5.04860784     -2.41218819     -5.50912115
C1          7.45813384     -7.31591778      9.12011119     -5.98535148
C1         -0.30849262     -7.57567751      1.55455009     -5.05523245
C1         -4.92987186      3.58629332     -7.60221171     -3.78406247
C1         -5.40133096      9.86130834      4.21022777     -5.40162187
C1          3.82666466     -0.99700014      9.70080247     -5.37307485
C1          0.74811697    -17.97022882      1.52208800     -6.38235648
C1         -2.66143979     -9.57627426    -14.22404348     -6.26236755
C1          9.24805253     -1.84826835      5.61559870     -4.91640503
C1         -6.92592107      5.00897986     12.36693375     -4.47080466
C1         10.54665276      5.71931900      4.70105831     -6.29606817
C1         -9.95471133      0.62701519     -1.47685302     -6.07922697
C1         -1.43877482    -13.37889599      3.01867653     -2.72031823
C1         -0.30651191     11.39309813     -2.54756131     -5.34686787
C1         -7.69610020      4.46150362     10.83837896     -5.34160286
C1          7.69664772    -11.15357214     -5.17492658     -6.47838667
C1          8.25281167     -4.85022804      7.20683532     -5.24990055
C1          2.46396286     -8.46290368     -7.63193099     -5.50565901
C1          5.77448548     -4.19577667    -10.10608425     -5.57794914
C1         -5.63665927      8.95803016      0.02819411     -4.85649435
C1         -7.06493072      0.15776641      3.27565179     -5.77883557
C1         -5.09420857     -1.82134428     -4.45211782     -6.05569377
C1          6.04119723      3.14940025    -13.33742264     -4.69128683
C1          4.82504710    -16.52084404      8.21160726     -5.24817208
C1         -7.75050770      7.47260821     -3.97327432     -5.16720703
C1          5.75447931     -4.18980381    -12.28812195     -5.29548731
C1          8.05705917     -1.79348746     -7.72964406     -2.93924788
C1          1.61775415     -6.73494710      8.73494820     -5.06285180
C1         -5.30504675    -11.02697182     -5.96860171     -4.99112067
C1         -6.12267268      7.50178945     -0.80749794     -4.93906586
C1          4.19962119      3.67857799    -13.27971074     -6.46039057
C1         -3.64925330     -2.22356927      9.75539606     -5.27567191
C1          4.41246565     -8.74863928     -6.02254976     -3.69560142
C1          2.22396681      6.88886410     12.21173931     -4.65169380
C1          5.14383770    -11.10660244     -6.64656415     -5.20762731
C1         -0.31924667    -15.34824643      7.32667056     -5.79056581
C1          5.18028836     -8.20438383     -0.98479604     -5.09714752
C1         -4.14759359     -4.86971906      3.13501569     -5.85686436
C1          1.89745426      0.24687900      7.24067129     -5.29085073
C1          4.85816422    -15.08215895      0.60221860     -5.25646028
C1          9.15772145    -14.55021475     -0.07159352     -5.95961639
C1        -10.35762978     -1.41643461     -3.37192384     -4.01988935
C1         -4.00718899    -12.02551851     -3.44321737     -4.20560562
C1         -6.95709587     11.70042258      3.22494385     -6.17088319
C1         12.79091729     -0.42746369      7.14919250     -6.00071349
C1          5.87314790     11.43676072      2.59947639     -6.05625910
C1         -3.73870798    -12.96518538     -4.98045746     -6.10016624
C1          1.67945668      6.47816326      5.64932477     -6.01251020
C1         -4.16964602     -3.57504751     -5.99675897     -4.64282297
C1          2.47612114     -1.87826280     10.76346459     -4.23171598
C1         -5.03498276      8.46841131      7.29796311     -5.26400105
C1         -9.43593420      5.45098126      3.20500341     -5.49091919
C1         10.01256542     -5.46928437      1.56373087     -6.10950418
C1          5.63025333     -4.78154796      2.12341825     -5.00469952
C1         -4.87876984      0.62693978      1.70827506     -5.69636948
C1         -2.06455560     -6.24519193     -1.91750146     -5.24128533
C1         -7.77209495    -10.59700803      8.22936854     -4.17756287
C1          0.13916766     -7.19277460    -10.10229667     -5.87699283
C1         12.97636008      2.02800758     -5.18126986     -5.36194872
C1          6.70867901      8.90290998      9.72708355     -3.88751049
C1          5.87880847      0.48907381      8.22251171     -3.57439341
C1        -10.45890958     -2.80683834      3.20141112     -5.94074337
C1         -5.44782230      5.04881671     -1.43241531     -5.48750626
C1        -11.00230477     -7.18995695     -3.51501789     -4.39194194
C1         -4.18659336     -6.65848116    -11.76702433     -6.35332315
C1          9.23647818      2.95078844      5.62982200     -5.87981108
C1         -3.84715847     -0.78590490     -7.57126017     -5.79389814
C1          0.27549815    -13.57570307      4.09782091     -6.28583012
C1         13.75646418      3.30316178      2.16312152     -6.24602051
C1         -3.41845096      5.49096170    -10.07810714     -5.68420128
C1         -5.58832784     -6.62260860      5.72268693     -6.00997961
C1         -3.68799858     -5.75320796     12.98930829     -6.54611463
C1         -4.75808587      3.85508289     15.93010933     -6.16326355
C1          9.95677581     13.23744832     -4.12546697     -6.07592612
C1         -9.49938877     -3.90979014      1.65581300     -4.75918493
C1          9.41449080    -11.76696018      4.02691811     -6.78780717
C1         -2.77981685     -2.72731071     -0.02256184     -5.74636650
C1         -5.30579873    -11.15176703    -11.68017410     -3.32587912
C1         -0.14724145     -0.20069352    -14.39465098     -2.91222443
C1          9.73843047     -9.39014015     12.33254188     -5.31890776
C1          0.48723655     -9.33245199      3.09657638     -5.61224215
C1          4.95846214    -10.24736269      9.86635368     -4.81103014
C1         -1.95274516     -5.69452782      0.59100310     -5.96624491
C1          7.71070721      2.98698540      4.67770099     -5.83224030
C1        -10.90142551      0.56607134      2.22012648     -4.85807355
C1        -10.77070380     -1.79494360      8.35828670     -3.90305798
C1         -3.34054287    -12.02164021      4.69270277     -6.46606166
C1         -2.65640505      3.45148862     16.48213275     -5.96038778
C1          1.50515773     13.81477964      1.01189552     -5.20508479
C1          7.63142634     -0.41482004      9.76819948     -4.03317317
C1          4.83448014      9.50540681     -5.06595043     -6.02865272
C1          4.61585994     14.17863211     -3.43175831     -6.30108367
C1         -6.61660603      7.84953994     10.80772911     -4.60063174
C1          7.04269165     -0.86518602     -0.97162237     -5.46989677
C1          1.79286427     -5.67811785    -13.23939101     -6.28742618
C1         -3.50728768      3.50563094     -0.87361344     -3.86207492
C1          7.54746968     -0.03795841      8.17013217     -5.25145750
C1          8.31801949     11.32061865      4.20616848     -5.67175123
C1         -7.94379462     -6.92216830     -3.92465074     -0.69474667
C1         -2.94493826    -10.62737055     -9.10809657     -5.97311874
C1          5.86844411      8.39472429      4.68163139     -5.75044121
C1          9.25889645      1.77310087     11.28712337     -6.07494989
C1          5.12912023     -1.77682883     -2.45463249     -4.83916798
C1          7.69420115     -8.12410887     -1.57848463     -3.84426808
C1          1.58638893      5.98212481     -5.92000953     -5.73992142
C1        -10.01490107     -7.18875856      4.15177059     -6.28135391
C1         -6.26636813     -7.52866442     11.42115992     -5.80528931
C1          8.67373865     -3.26496917      2.46736963     -4.99638827
C1          3.34559240     15.12978732     -2.50306330     -5.34832772
C1          6.97101292    -19.53720486      8.21894366     -6.07597043
C1          8.86650149     11.81875169      1.58366748     -4.39460557
C1          3.60186038      1.52989598      1.70830269     -5.97898647
C1          2.62619166      3.60503510     -4.96293451     -6.09788037
C1          5.11150252     10.80099196      6.69674518     -6.35068126
C1         -6.17108155     10.39667915      4.80690017     -5.06231793
C1          9.44665166      6.98315092     -8.55972450     -5.42931008
C1          5.58805348      7.32171833      9.74736946     -5.57635105
C1          9.88265209      5.41457186      1.59654452     -4.92718469
C1          5.20657231     -6.34814282     13.88448096     -5.90955535
C1         15.85163322      1.15510473      0.57729234     -6.08876893
C1         -7.07699072     -0.81427856     -5.91240751     -5.03416552
C1          1.25843552    -14.84004714      6.36338964     -1.18758481
C1         -3.99004173      2.43224090     -9.13137338     -5.15565408
C1          9.29595898     -4.86691235      9.12817519     -6.08580079
C1        -10.28044771      2.63910083      0.07833211     -5.29926292
C1         10.28447664      4.63887851     -3.53047427     -5.13907251
C1          0.71055134     -1.33193158     10.69715559     -5.34020260
C1         -5.75627282     -9.58723927     -9.17229693     -6.28167113
C1          2.92625196     -3.92120368     14.88622772     -6.28352202
C1         -3.38816774     10.13240350      2.64596456     -5.20077526
C1         -8.53929982      3.52626288      7.27597810     -5.73392347
C1          0.90818339    -17.45814905      0.53580846     -6.94449863
C1          1.57038807     -1.90552982      3.07554132     -2.99981775
C1         -9.21685914      5.99935435      9.26607477     -5.82858250
C1         -9.17642843     -7.71476934      5.76309637     -6.21243516
C1        -10.04093408     -7.25272272      0.57091313     -4.27654375
C1          0.42267749      4.51490638      3.10071319     -5.79651587
C1         -8.31356666      9.05070551      0.66930713     -5.62307898
C1          8.02618295      1.43476844      5.71212056     -4.00697971
C1         -2.48467361     -3.77271737      4.16983002     -5.31330528
C1         -0.31337723     -3.80113811     -7.54924944     -6.32573430
C1          7.63844103     -4.85036136      8.14363105     -5.97504089
C1          5.38344457     -5.76925721      1.53599596     -4.54355714
C1          3.76192608      0.27637372     -8.49866030     -6.27087030
C1         -7.41891732      9.59970210     -9.14115616     -5.12179927
C1        -12.30311194     -7.23879899    -14.20684619     -5.27227009
C1         -6.33332874     -2.74280778      0.10186290     -4.22544178
C1         -8.16447212     -1.90428038     -1.54453927     -5.49153545
C1          4.14397990     -7.78558378      2.47074436     -5.30208506
C1          9.85659833      0.54641557      7.25338190     -5.23775421
C1         13.88469448     -1.90965040      7.17818921     -5.33920062
C1        -25.10988925     12.35975892     -3.35261797     -5.39774679
C1          6.81147353     -4.49242230     -6.63569454     -4.50883739
C1         15.97894063    -26.12007620     -6.87762018     -5.28034707
C1          8.29510498      6.62571088     -8.55767559     -5.94091347
C1          0.70827600      8.28226083      7.28991039     -4.75365685
C1          9.36966329     -0.89735956     -8.68270783     -5.25017715
C1          8.38672782     -2.37111665      4.16455754     -5.83104221
C1         -4.80826468      6.92644497     -2.47048070     -6.08224432
C1         -1.46966200    -19.92294079      7.18335830     -5.35937813
C1          7.74509317     -0.36991586     13.13490821     -5.54334587
C1         10.03720024      7.34309758      1.56083079     -3.81283191
C1          2.92684143      0.12728644     11.26671855     -6.24637103
C1          1.16104362    -11.56921146     -0.91553788     -4.55086059
C1          1.86516302      1.23463087    -10.11205024     -5.70277227
C1          5.36520521      5.07756895     -1.86133191     -4.69154293
C1          8.92269525      3.57999461    -11.67652523     -4.30753675
C1         -5.42497976      6.87787822      4.22987451     -6.38463429
C1         -7.03001321      6.77060588      3.18919745     -5.69953169
C1         -2.94411252      6.63637696    -14.13976109     -3.68577023
C1          3.98194713     -4.68459889      8.88981500     -1.24784130
C1         -5.42861471      8.06785914      9.83672869     -6.22001935
C1          2.83926767     11.81218453     -9.15410282     -6.51047280
C1         -0.65949250     -4.75912594    -11.58769823     -5.08918788
C1          2.00107565    -11.24608984      9.74039526     -5.93899721
C1          3.84342129     -2.68214163     -5.00092306     -5.84551823
C1         -3.96598760     -8.67823357    -13.21401957     -5.27594469
C1          3.58648379      7.42575638     -4.06913015     -5.49639608
C1         15.58895143      2.04536831      2.11127439     -5.22947998
C1          2.56399001      5.29463987     -7.54412336     -0.66315893
C1          5.38651647     -8.75761008     -4.07605757     -5.40710522
C1         11.28164255     24.72975044     15.56979980     -4.89702793
C1          3.60897103     -0.33370866      1.63441972     -5.95555148
C1          7.73269075     10.15881778      1.33716465     -0.58377892
C1          0.95644308      4.14772830     -8.60724370     -6.28597293
C1         -4.53881951      1.52441648      5.75038742     -4.99958603
C1         13.85114656     -3.40509319      5.66670918     -5.58084388
C1         -5.39151482      6.90206849     -1.48777723     -4.24901123
C1         11.44176886     -3.06257030     -3.58768434     -5.77301414
C1          1.24371385      2.10173299     -4.45804370     -4.40246422
C1         -6.74304950      6.04062268     -7.45830479     -3.26584810
C1          3.32289247    -12.03494018     12.24261827     -5.51766160
C1         11.87494369     -3.32768503      3.15802755     -6.01735381
C1          0.98912511      7.41994307      5.61654490     -5.25034168
C1          1.63775620     -5.00372681     17.97564478     -6.52047583
C1         -1.95678752     -3.33770919     10.82411379     -5.17929067
C1          0.54344664      3.02813944      8.26428011     -4.69750094
C1        -12.54542722     -1.29049135      4.72432697     -4.98764709
C1         -2.08800393      4.54165912     -1.86670817     -6.35170914
C1        -22.02081993    -15.93226671      9.89578202     -4.65305231
C1          5.90446310     -5.40639505     13.82650604     -5.09704503
C1         -2.20154996     12.34337887      1.50197380     -4.58342032
C1         -3.79211896      6.91779958      1.55693399     -5.75435689
C1         -0.95746704     -4.86767585      3.17728165     -1.09124770
C1         -0.81222240    -13.88705959      0.64630721     -5.26872110
C1         -1.60598973      8.89907214      8.34778019     -5.45153964
C1          5.15133094     -4.84075566      3.18520256     -5.95849807
C1          2.51128775     13.84893208      1.63242718     -6.35612453
C1          2.12451742     -3.86489709    -11.72791733     -5.13555426
C1         -9.15234971     -4.79742750     -3.45378985     -5.76875944
C1         -6.55857558     11.98579507      1.69827910     -5.67275344
C1         -0.41140195    -10.11072656     13.87903773     -5.03656479
C1          2.08899055     -6.20100559     -5.08259732     -6.17683125
C1          3.18787364      1.78474741     -2.51058592     -6.28771493
C1          2.61317563      8.94990387      7.20370210     -5.38640213
C1         -4.40456510    -12.09275173     -4.98688568     -4.35924364
C1         -4.02032050     -1.79783914     -2.45663949     -4.04676167
C1        -12.44581399      8.38214397     -0.86200236     -5.75227518
C1        -11.42447787     -5.71642962      8.27737016     -6.30374031
C1         -2.10157904    -12.93733849     -1.90482804     -6.12901911
C1         10.93041529     -5.73832952     -1.98127939     -4.26284559
C1          7.53089985      6.41187746      1.59811765     -1.71069010
C1         -2.86558315      2.09185483     -3.46127510     -4.42876407
C1          6.11611461     -0.87235362     -9.22172686     -5.86544799
C1          5.73902485     -6.66133857     14.77326789     -6.13484017
C1         -3.65566678      2.68273257    -14.16125515     -6.18817638
C1         -1.54402532      4.16120014     -0.94417371     -5.24673805
C1        -11.47466004     -0.80360137     -0.91391951     -4.53040529
C1         -5.76185568    -11.44316000     -3.43328949     -5.99990747
C1         -7.58029731     -2.37747168      5.78653935     -5.60042512
C1          0.34853811     -8.23361264     -6.04302790     -5.55006824
C1          0.53182609    -15.91083138      3.02101881     -5.57432098
C1          1.18920973      2.10869549    -10.12159830     -3.88178182
C1          3.79146994      5.11225220      0.55546391     -5.82428166
C1         -8.18022147      7.40232794      5.74230517     -4.40730803
C1          0.23578465      2.03587254      0.60183268     -5.00597236
C1         -0.04059712      5.89654426     14.93238586     -5.75346125
C1          5.39029523    -14.23292575      4.04558883     -3.66595164
C1          7.46219109     -0.62073634     14.85853732     -4.95987438
C1          1.82546203      3.06291132    -10.13418277     -4.92845302
C1         -0.55381930      4.49133995    -10.18893483     -5.58282713
C1         -6.25211017      5.68866268    -10.05597718     -5.71635687
C1          6.14596499     10.58620778      3.15440510     -4.95922279
C1         -9.54579347      9.85998890      1.65741496     -6.18408466
C1          2.26743754    -16.63317764      8.78100996     -5.23791155
C1          2.96527619     12.37982165    -10.08665148     -5.95455733
C1          9.96457361     -9.20699880     -2.02772934     -5.34790601
C1         10.70565443      9.00095341     -6.13949080     -6.40553462
C1          4.16319154     -7.76857352      8.21042403     -6.23980675
C1         11.29673150     -1.58205528      9.72709957     -5.72724942
C1         -5.45384979      6.98486553     -4.93683761     -4.35128705
C1          6.75309713      0.02460755      4.05490486     -6.12510568
C1        -11.29566719      1.46985973      1.63164089     -5.74844811
C1          3.67481794      7.34610784      7.26252496     -5.62422819
C1         -4.38384221     -7.19393642      0.55503153     -4.82647242
C1         -0.93812870      6.07521914     -1.83975989     -4.90496525
C1          7.81026393    -11.21989302      9.70811983     -5.48499666
C1          0.67060733      6.94192577    -12.63591938     -5.10034494
C1         -8.82863734    -11.47901646     -7.58919467     -6.18069606
C1        -11.90573301      1.52710070     -4.40217490     -3.12441056
C1          3.44662060      3.48401132      3.22856260     -5.82726049
C1        -14.66446170    -16.44102605      4.13896962     -4.88859057
C1         -0.93002905      6.54225310    -10.68828625     -5.70397752
C1         12.15463334     -0.94124713      2.13644694     -5.88074838
C1         -0.35445942    -15.33795029     -1.89667261     -5.08338553
C1        -12.82595530      1.58515840      0.66964180     -5.21265406
C1          0.30628086      5.04782902     13.26143508     -5.87511599
C1          2.60902467    -12.66103285      7.24648143     -6.22232743
C1          4.58225062     12.32864200      5.72020791     -4.99634697
C1         -6.15070249     -9.99453103     -0.90808524     -5.27991518
C1         16.11813045      0.83898647      4.62243248     -5.73212460
C1          4.08942249     -9.75636861      4.73939532     -4.92394329
C1         -6.37473118      6.87145782      0.07099439     -5.15926262
C1         13.59599116     -2.74648552      3.06385359     -5.32022976
C1         -4.17153536      1.19001641      6.73338799     -4.44096299
C1          4.20827761      5.33987966      7.19626863     -3.91009986
C1         12.79503005    -11.29618360     -2.02993149     -5.06316645
C1         -4.39594978     -2.65833399     -0.98309296     -4.86975182
C1          2.06858078      4.45807048     13.18997472     -6.09598115
C1         -0.03668241      1.14197009      0.01502334     -6.24726591
C1         -1.16017986     10.43237305    -12.61303663     -6.41745360
C1         10.39344125     -0.97162585     -4.57553199     -5.22549368
C1          5.19527768    -14.45287292      8.78404113     -5.88353998
C1         -6.27108229    -15.93645819     -4.43082894     -6.29632965
C1        -10.73020158      1.21684300     -6.56135530     -4.54780709
C1         -6.65872757    -14.44088802      5.18096387     -5.71080085
C1         -7.43697223      3.61425356      0.09719883     -6.13846095
C1          9.17005777    -12.61431904      5.56996144     -5.88043253
C1         -6.66505056     -1.35776736     -9.00470614     -4.67048785
C1         -1.53881170     13.78171326      8.13571199     -5.95452745
C1          2.33805581     -7.19995849      4.68695539     -5.30845211
C1          7.65586440    -17.54361451      8.23420833     -6.07621013
C1          1.92194640     -8.67958222      7.19472359     -3.96752233
C1         -5.42882232      3.92577328     -4.91629924     -5.25584609
C1         14.45363617      0.18687379     -7.65931057     -5.85108931
C1          0.71927448     -7.25579218     -7.59091896     -4.33834564
C1          0.42279751     -0.30845933    -11.72087742     -5.46533376
C1          6.39202065    -11.99698607     -4.10058992     -5.41493297
C1          0.31357608     -9.25826239     28.75299916     -6.52153845
C1         -5.80705560      6.53326296     12.39956224     -5.99732296
C1         -4.23342389     -4.33517785      4.15448588     -5.56823742
C1         -0.82172620     -7.15338572     -8.50251039     -5.88460466
C1         15.17341938     -3.98956743      3.95873179     -5.71932789
C1         -7.27379804      1.13933671     -0.95809887     -4.44121425
C1         -0.76512631     -4.18293163     -5.04189510     -4.31473737
C1         11.56323453     -0.54870030      4.73330074     -5.29831898
C1          2.97508215    -11.39497267    -14.32366232     -6.58432566
C1          8.71441804      3.34217845     -0.90741781     -3.97913127
C1          0.58115876      2.23089993    -14.67618256     -5.94153301
C1          3.90267143     -0.28923126    -11.79981260     -6.28231356
C1         10.17055972     -4.90445022      9.79740627     -4.77022701
C1         -2.84887517     -0.92183733      5.71747721     -5.85698077
C1          8.95526389     -9.08041620     -2.53991938     -6.04122142
C1         10.56433478    -12.10408568      0.48311395     -4.27855127
C1        -10.53828402      0.18738820      3.12413838     -4.46662288
C1         -0.52554811      7.39976150      2.59725504     -5.46341397
C1         12.44444079     -0.00136206      0.59833931     -5.84103136
C1        -16.65811764      5.98402118     25.21604034     -4.96736591
C1         -2.11711100      2.70494796    -13.25872070     -5.90890992
C1         -6.55554167    -11.51070888     10.76841746     -4.23052888
C1         -3.83773077      2.10691599      7.31121000     -4.42173776
C1        -19.35541622     -4.14608505    -23.31456309     -5.04809659
C1        -13.61992761      8.06856430     -0.88390136     -5.88769551
C1          2.38029563    -12.05892586     10.36489688     -6.09763247
C1         -4.45424833     12.88351003     -0.90791360     -5.22172649
C1        -11.55403603      3.59210009     -8.10700378     -5.56724141
C1         12.27233173      7.76711935      4.15032929     -5.11837318
C1         -0.29557473     -0.83838011    -13.30781421     -6.07731856
C1         -3.57266392     -3.45186969      4.18727581     -5.98250215
C1         13.32036685      1.19714551      4.65954269     -6.26623124
C1          1.43373181    -12.58956558    -11.75836368     -5.85448682
C1         -4.83241739     -9.60152990    -10.70713323     -4.87595861
C1         -0.23771735    -11.99851936     -8.23162936     -3.90669318
C1         -3.35858558      8.15700402    -11.60593456     -4.20310132
C1          0.87555478    -17.52199182      4.12206309     -6.40986914
C1          1.13996195      2.57966195     14.86240598     -5.14605126
C1         -4.84180563     -4.79326921     -4.97601633     -3.76592207
C1        -10.21173941     -7.80436713      1.73649214     -4.07714199
C1         -2.97548433     -6.32921594      6.72741966     -5.49545069
C1          1.20330655     11.80171044    -10.09136450     -6.24414542
C1          3.29753803    -18.07263633      6.59769007     -6.11469767
C1          2.14321952      7.43848027     15.37190731     -5.61110047
C1         -8.64398638      2.67461016     -2.52914736     -4.93058076
C1         -9.69480992     -3.28847448     -0.88663108     -5.58484538
C1         -0.55367349      9.20378645      4.75510652     -4.80508439
C1         -0.38348113      5.05768696    -13.15156453     -6.12150411
C1         -0.93285836     -6.75351161      7.31918390     -6.03091514
C1          8.75747173     -3.29432410      4.67171703     -6.03304721
C1         -5.38101105      2.10641645      4.25738733     -3.19996624
C1          4.40152372     -2.74495041    -11.64543288     -2.68018360
C1          1.96154998    -11.01343269    -10.86984581     -5.32452809
C1          2.77581877     11.70896807      0.04467890     -6.24285938
C1          3.85954445     -6.87076670      4.07420955     -6.05928870
C1         -3.95080620     -7.18677083     -9.12477738     -5.99862444
C1         -4.09227882     -9.76283630      6.67477747     -5.80132453
C1         12.33753404      5.86896139     -5.10207051     -3.80490629
C1         -9.20232148     -1.80397613      9.20291981     -5.16079458
C1          8.42900229      6.97407184     -3.53449349     -6.00853032
C1          4.25975477    -15.19718856      5.13557646     -2.93041849
C1          5.42569120    -13.66429589     10.81601864     -5.19087980
C1         -2.97139673     -3.27942461     -2.45221837     -6.18064329
C1         -1.77873428      3.63357038     -9.13105395     -6.27580843
C1         -2.83051786     -3.84224453     -9.05929215     -5.72018861
C1         13.07660988     -8.43194163     -0.04304626     -5.93605542
C1          7.55912578     -7.26646582     11.30629005     -6.26635169
C1         -6.99580870     -3.83258359     -5.98161186     -6.20700822
C1         -9.83537588    -12.64353470     -5.96003506     -5.54831084
C1         -8.10036856    -12.04871832     -5.99998484     -6.08773620
C1          9.29977489      9.37635911     -7.51435016     -4.55491908
C1          5.15906434    -12.65443279      8.82735874     -6.08386327
C1         -3.81284761    -15.35421877      7.25207694     -5.87234229
C1          4.56340733      1.50753568      2.27643362     -5.07177474
C1         -0.38915374     -3.36755410     10.38578330     -5.86398350
C1         -0.87103419      8.46019557    -14.11671651     -5.75042184
C1         -4.79189685    -14.43562785      0.57977936     -6.28659536
C1         10.39207584      8.11199486      5.71226834     -3.07018821
C1          4.09445648      5.82254021      8.13384307     -4.08145222
C1         -0.07948156     -2.45172981     12.28827708     -5.46355392
C1         -3.51281557     -5.44247598     -0.89989630     -3.78728676
C1         -3.12352640     -3.31602173     -5.95658355     -3.93457239
C1         -7.95617982      9.84465428      4.84416054     -6.34171980
C1         -6.14149879     -0.33838770     11.79767631     -5.45956473
C1         -8.34699587    -12.58259140     -4.97040123     -5.72276168
C1          4.42091249     -4.04454436     12.28220105     -5.76966623
C1          1.45253948    -29.76807002     16.32306977     -4.36248671
C1         -6.88754770    -13.37998653     -5.98468107     -5.04234932
C1         -4.57592127     -5.72134046    -13.68288497     -5.84010272
C1          4.97010062     -2.44647262      9.81751513     -5.37695920
C1          1.34150913     29.15400560     13.96642542     -5.23186158
C1          8.06958340      5.63446875     12.33435930     -6.15551060
C1          4.39237455      5.12326884     -2.49238743     -5.91512353
C1         -1.15737984    -11.13638184     -9.18650636     -5.23512405
C1          1.69852538      9.50717685     -9.08688864     -5.37218000
C1         10.26014249     12.23852914     -3.44899520     -5.14064186
C1          5.79102483     -7.23280678     -1.05386166     -4.52887286
C1         -3.68310949    -11.12865730      4.06769389     -6.00550110
C1         -0.36454253     -8.63772026    -16.79200750     -5.99495271
C1          4.65491517     -6.37694031      9.18558523     -4.06874693
C1          8.71253415     -0.97979191     11.26264817     -5.28144469
C1         -0.23445379     11.70891121      7.16654516     -5.10941052
C1        -10.04151364    -12.07727603     -4.99059020     -5.34697624
C1         -8.44918796     -2.32934955      7.30865411     -5.55000076
C1          5.00356883    -13.26332764      0.74106995     -3.98866893
C1        -10.69264209      1.10929470      8.26562786     -6.17105912
C1          9.93012300      6.64227020     -4.21723052     -5.39523699
C1          4.85714021     -1.20781488     -4.97463890     -5.13062321
C1         -0.12630289     -4.19231391     -2.49705764     -5.74720931
C1         11.21844353      3.31413716      0.56053845     -5.46385243
C1         -8.12997019    -11.51753927      9.90526962     -6.09573949
C1         12.66536434     -3.92398520      4.63754213     -6.34117902
C1         -6.17267912    -12.99710745     -1.00556934     -5.65688066
C1         -1.82911954     13.25384534     -3.51873082     -5.36578146
C1          9.42681624    -10.58381087      0.47626829     -5.87069019
C1         -3.56080472     -8.68757803     -6.03781328     -4.81835178
C1          4.40531152     11.73121908      3.14230532     -6.32659025
C1        -13.84263377      2.69872369      2.30014054     -4.42880304
C1         -7.59465235     -6.67023347      3.26342383     -5.01228550
C1          5.04667099      0.02329852     -2.43931216     -6.13462123
C1          2.13753556     32.27211053     -8.16151155     -4.84561286
C1          4.00083620     -6.59603626     -0.89075215     -5.42161542
C1         -1.61861856     10.91242691    -10.04617367     -4.92148756
C1          5.60111590      7.84183187      5.64153883     -5.63470704
C1          9.00195046      3.67543977     -2.54597094     -4.81717265
C1          0.89433033     -6.58163146    -14.21228747     -6.58750507
C1          4.87649534     -5.76520989      8.05735094     -4.26744380
C1         -8.71206244     -6.31663602     -6.00731802     -5.57721233
C1         -3.67508246     12.24794444     -5.04699354     -6.03623046
C1         -3.83071956      6.89500811     10.76137412     -6.35485269
C1         -1.98694784      5.06854490      4.15058277     -4.44012853
C1         -5.31126368     10.54014601     -6.01905716     -5.80678827
C1          1.84261135      1.99714037     10.74058939     -5.57203255
C1          4.63788539      9.35497929      5.74672690     -5.81753835
C1        -11.50523705      0.67738272      6.73866861     -5.50287902
C1          0.31902955     -7.63437158      9.78678904     -5.19505709
C1          0.37123168    -15.88669563     -2.63858719     -5.78104345
C1         -0.49744481     -5.06126794     -9.91218505     -3.50238559
C1          4.38966159     -7.26731347     10.64915713     -4.19309311
C1          7.93633266      2.04764196     12.32422831     -4.88241823
C1         -3.39370304      3.49265424     11.89858472     -4.62573475
C1         -6.90876006     12.86557087      3.27824399     -6.12378231
C1          1.29387834      4.96486694      8.22073269     -4.96207009
C1          8.69660652      1.54292771     -6.67337258     -3.79111350
C1         -9.27239814    -12.53971814      0.10247612     -5.12615950
C1         -4.19957217      3.05402079      6.70542971     -5.80882459
C1         -6.65756158     -1.79081415      7.33157748     -6.20838514
C1         -1.71355199    -12.63241044    -10.20280562     -6.31963156
C1          8.23536914      2.94577337      1.57508365     -6.18280734
C1          2.96619728      9.89834778      5.70797872     -5.41818432
C1         -4.42503727      2.10778826    -10.10072186     -4.09359502
C1         -1.46578545    -12.04126941     -7.61323413     -4.38675384
C1          5.10287031     -6.56742938     -6.03929290     -5.35513743
C1         -6.08962290     14.69439638     29.83423968     -3.49764684
C1         11.35677019     -3.43182163     24.50057051     -3.93922378
C1         -1.83179232      5.48669302      5.68323823     -4.95980698
C1         -9.06600789     -7.13379848      4.74350353     -6.04312548
C1          1.69852050    -13.10209633     -3.56593914     -6.04122001
C1         -8.25503801     -9.64694745      0.61917352     -3.87912451
C1          4.77163599     11.38140170    -10.74046049     -5.77710595
C1          3.88302655     13.26005936      0.10352582     -6.58286252
C1         -4.46350916    -13.60220711     -0.98081249     -4.34450333
C1         -4.59530071      7.42531188     11.34187539     -6.15195045
C1         -5.42120465      5.18180605    -10.64832690     -4.94027412
C1         -7.77033265      7.50433970      1.56399147     -4.76615438
C1         16.44279048     -4.86520611      3.01353905     -6.20398135
C1          0.38480981    -13.00819669      3.16551747     -5.80406673
C1         -3.22824780    -10.21730323     10.39058418     -6.22583650
C1         -6.33257730     13.16307138      4.16134361     -5.70771094
C1          4.50730814     -3.23879975     -3.51053273     -4.96351312
C1          0.21415761     -3.53173855      7.24750962     -3.47011967
C1          5.68591836     15.64903663     -3.43778002     -5.47934487
C1          1.50456062      7.71198259      6.78088392     -3.97091694
C1         -3.70110271     -5.19573500     -4.99869289     -4.31274652
C1        -11.25859968     -6.25110253     -4.01905690     -6.06416847
C1         -2.42028722     -1.29985563      3.16054469     -4.57929914
C1         11.49469234     -7.20448489      2.47014123     -4.70787764
C1         -6.15543751     -3.23005604      4.77845620     -4.87866561
C1         -5.45786947    -13.51687656     -2.87437939     -5.30513717
C1         -8.38864324     -1.68944022    -10.56837116     -5.57947487
C1         -3.21000197     -5.38021341      8.26972384     -4.33369583
C1         -3.83072508      0.17192592     10.66013758     -5.50529108
C1          9.28744606     -3.27557595     -4.19413318     -3.87487690
C1          8.67774409     -5.17664041    -10.21605356     -5.81741504
C1          4.89545032      8.41975593      0.63269413     -6.54084746
C1          5.57128441      4.51848725     -8.59829639     -3.94634575
C1          9.13802056     -4.85297623     -3.61257716     -4.08132181
C1         -1.52366807     -0.34187544      0.78038528     -4.15229512
C1         -3.18192668    -17.48571178      1.67028377     -5.63629447
C1         -3.71402174     -8.07267454     -8.57264603     -4.72689626
C1          9.54404644    -21.47848533     18.89436028     -5.91673966
C1          1.32603156    -13.58798297      8.20574224     -6.38630840
C1          0.17804203    -19.88915507      4.71657785     -6.17712532
C1         14.48872686      0.93436394     -1.98897383     -5.51780980
C1          0.41957814     -8.17830535      3.11581364     -4.58491102
C1         -4.04153340     -5.31694826     -9.22491833     -5.88906715
C1          2.93304047      7.42882495      2.56333231     -5.82574479
C1         -6.90152686     -5.60793115     -6.09456143     -4.11087295
C1          5.08640665      2.99303157      6.67730864     -5.44978616
C1          0.17412280     11.44065648     -6.55211200     -6.45462767
C1         -1.60409519     -7.78854935     -4.39156387     -5.05227477
C1          3.68322287     -0.44021614     10.67726380     -4.95494380
C1         -2.03462920      4.52721009     -7.58648151     -5.33217978
C1         -2.63743822      2.71372640     -6.61368068     -5.79403713
C1         -3.92360404     -2.66727067     -7.62080430     -6.63344664
C1         -0.02047903     -6.56658377      0.06587750     -4.47899753
C1          7.65463362     -9.70494691      8.19564997     -6.20105735
C1          5.15895568      7.53437502     -0.96846871     -5.40876770
C1          1.70342395    -15.05236323     -0.02368824     -4.53582530
C1        -11.22388353     -1.50363410      1.62988601     -4.69779849
C1         12.86877799     -4.56471848      7.20949432     -4.79018020
C1          4.63861624     -3.32204618      0.01328490     -6.06848579
C1          2.75266685    -10.47849349    -12.69016518     -5.74418234
C1         -4.88352313     -2.42237298      1.63099628     -6.22624574
C1         13.27573079     -4.89300443     -1.03523711     -6.62185191
C1          5.82445333     -9.15107054     -1.00766710     -5.85291186
C1         12.56115206      2.42755682      3.08068679     -5.70486738
C1          5.00271214     -9.72659001      3.34244684     -2.79774892
C1         -3.96487702    -12.12215515     11.46216830     -5.15716168
C1         15.39319620     -4.49392788      2.95759741     -5.57849806
C1          9.03383293      2.23851149     12.33523368     -5.76325340
C1          0.42346426     -5.15000703     -2.53734131     -6.02058670
C1         -4.41122178    -16.82456290     -5.07135895     -5.82250699
C1        -13.31579858      8.30054358     24.68774781     -6.12858871
C1        -16.88233072    -17.36323768     -2.52464400     -5.98545271
C1         -4.79297327     -9.56904375      0.65611361     -6.04936439
C1          3.93478146      7.54374043    -11.61922788     -5.91878074
C1          3.97303070     11.66959176     -9.57025380     -1.39727718
C1          9.74120024     -3.34738749      8.82849966     -4.18346421
C1          2.16132238      7.49293492      9.65805498     -4.67858281
C1         11.85584079     -0.05537892      1.55425675     -5.91350677
C1         -1.30239293      6.84940212      6.73462554     -6.49872848
C1          1.64666187     10.77869226      6.67739063     -4.81328091
C1          6.97631201      3.89226442      4.64581377     -3.79116822
C1         -6.29057222    -15.91440738     -0.89749394     -3.55412555
C1         13.07512473     -5.39047694     -3.59663847     -6.12413451
C1          4.60657135     12.45724684     -9.11507929     -3.30611743
C1         -4.15122397      0.05798253      6.80898186     -4.47147608
C1          6.57434117     -0.02460130     -5.07049257     -5.78481488
C1          3.24904094    -10.18538156      8.75026536     -4.70636888
C1        -10.53187172      9.94152219     -5.93630104     -5.66953881
[truncated: 6,625,650 more chars]
