# Supplementary material for: A One-Component Patchy-Particle Icosahedral Quasicrystal
Source: ACS Nano. 2025 Apr 1;19(14):13714–22. doi: 10.1021/acsnano.4c14885 (PMC12004934; doi:10.1021/acsnano.4c14885)
Supplement: Supplementary file 2 — nn4c14885_si_002.zip [file nn4c14885_si_002.zip › coords-2R.xyz]

       84004
Lattice="***** 0.00 0.00 0.00***** 0.00 0.00 0.00*****" Properties=species:S:1:pos:R:3 Time=     1.
C1          4.46562746     -3.91058751     12.28197315
C1        -10.68544266     13.63413115      6.63753302
C1          1.47797842     -1.89478153     15.95897811
C1        -10.85463993     -4.77428322     -3.01970828
C1          8.73781951      7.92002790      4.13992897
C1         10.43031941    -12.29155935     -0.24249872
C1         -1.68446050    -16.86628968     -0.04789480
C1         17.49999710      1.59948894      6.61232318
C1          4.28642997    -17.51824607      5.94340158
C1         -1.91878236      7.35236396     -5.68956625
C1         11.81519656      1.60368173      0.91169849
C1         12.24111508     -7.05244771      1.24126466
C1         -4.36531978    -10.18053141     -7.23422023
C1         10.08282304     11.36619555      3.48711905
C1         -5.90690071    -12.07300812     -4.67871392
C1         20.66574989      2.63241214     -6.94398386
C1         11.80487448      6.44860707    -14.08728093
C1         -0.28402449     -5.82714983     -0.66890028
C1         12.96935040     10.45504138     -3.47152632
C1          5.86970773     13.83331559     -8.60719190
C1         19.55476019     -0.14612799     -0.16512312
C1         12.55973325    -20.60125122     -7.48215566
C1          4.95137319      2.50971792      3.97277490
C1          0.75373720    -12.09238938     -4.24842038
C1         -6.45898046     15.29505062      0.36296074
C1        -16.43045393      1.53585638    -10.70108069
C1        -10.81424073    -10.73642271    -12.39405791
C1          0.24810683     13.71023351      4.17373013
C1         -0.69456178      3.94965893     -0.03672029
C1         -7.69845394      7.87031891      6.73666223
C1         -8.49870381     -1.31402555    -13.32874316
C1         -0.40155901     16.73145439     10.78789774
C1        -10.49074443      3.81492306     12.39704817
C1         -2.33846797      8.65218259     11.71829828
C1         -5.97089535      0.59244725      6.80749968
C1          5.12179697     11.24913852     11.86921846
C1         -8.77244182      3.30262905      6.75724677
C1          0.04360889     15.58739422     -5.06150195
C1          9.77702834      2.02711522      2.46156472
C1         -5.92899401    -12.73745334      7.69224448
C1          6.16115806     11.37005629      6.67969580
C1         -8.26256868      9.62424444     13.32461687
C1        -19.00543185     -0.47522683      2.59470832
C1          5.97346661     -6.47097927      1.74574982
C1          1.75402054     -2.49786891    -10.13290659
C1         -2.23795285     -3.99586549     -3.17011941
C1          0.40978523     17.56512877      8.32900753
C1          5.88418993     -2.38310299     11.63150019
C1         -7.38539709     11.27762316    -10.75787844
C1        -13.41911267     10.75850331      6.67016825
C1        -21.12045330     18.10906022     -6.01956039
C1         -2.83022983    -10.19610887     -9.88913811
C1        -15.94400465      5.95731902     -4.07536709
C1        -15.88065629     -7.32235193     -7.20832393
C1         -9.95058830     -0.98041728      9.28079842
C1         -7.06428659     -0.38115547    -10.66646093
C1         -9.64426921      8.78671687     -4.13466117
C1         19.69345015      2.59615860      3.98462726
C1         11.95843242     -1.96315549      9.16476324
C1         -3.05509532     -1.38647365     -8.36764666
C1         -1.61522616     -4.87082140      2.59949587
C1        -10.51974730    -13.52640520     -4.73180507
C1         -1.23591597    -13.54469688     -2.61025894
C1         11.79589785      8.37919943     -8.27529827
C1         16.67039267      7.12705769      1.48996120
C1        -14.60733745      6.90516349      0.60806337
C1          4.43257296     -6.69263046      0.86126720
C1         -5.09030240    -12.58974469     -3.21584106
C1         -1.94524677     20.03669330      3.55206112
C1         -4.97440104     -2.35969325    -15.65993334
C1          2.90999156    -16.56006606      3.35001229
C1          9.75558209     -2.94053553     -6.81760696
C1          3.97028579    -15.07866685      3.44179707
C1        -15.87415898     -1.79783559    -13.32784499
C1          0.13091331      8.17150758     -4.17723614
C1         12.26497217      5.07340104     -1.60243967
C1          0.00000000      0.00000000      0.00000000
C1          3.18878639     -6.70098610      7.58930410
C1          2.14273582     -6.34763407      7.59325861
C1         -3.91358929     -0.82620961    -13.38133554
C1         -3.98625743     -5.65221524    -13.41637074
C1          3.34435015     15.30045507     10.17560180
C1         -8.91206940     -5.48606769     -8.18791550
C1         14.77876032     -1.67751975     -9.35884612
C1          0.95981275     -1.72066280     13.31105198
C1         -4.31906109     14.53855271     10.20263986
C1          5.99672980      2.09906002      3.97403630
C1          4.88022649     -0.51407752     -1.57966752
C1         -3.18541650      2.80505224    -14.06020148
C1         -0.22655891     -5.39012403     -8.27344659
C1          2.49318307     -7.80239319     -0.61097934
C1         14.89361311      3.52638047      1.44916716
C1         -3.97096803     18.58723485      5.12693447
C1         -2.57477034    -19.32016978     -1.67149581
C1         -6.56745774     -1.55864713     10.20601308
C1          0.48174786      3.04244691     -6.54453688
C1          6.33824476     13.43875215      1.54334802
C1         13.78777662      5.08315079     -7.71211452
C1          5.26304426     -3.30448033     11.65908649
C1          1.05409663      4.46283003      9.19504102
C1          1.89207928      4.66986189    -16.59840921
C1         -7.72886574      7.75248123     -8.22225537
C1          8.31979480      9.98248130     -0.05108508
C1        -10.13059008    -14.20755383      3.57414315
C1         12.51784056      7.11854418     -3.22905290
C1          1.27725974     15.18840317      7.67020814
C1         -8.78951148    -11.22771978     -4.74901471
C1         -7.21124974     -9.24690341     -7.32949407
C1         -9.71757464     -0.33541057     -3.16601157
C1        -16.51240039     -6.33924185     -7.18326661
C1         -7.66384945     -7.80483066      1.07284391
C1          1.60706519     -4.86883611     12.36150903
C1          3.23451027      8.50010255      6.62282907
C1        -12.13882298     -2.80701156      3.48759479
C1         -2.04570320      1.56094063     10.78059242
C1         -1.72175561    -16.96766595      9.11053894
C1         -1.51309993     -3.36565708     13.31914908
C1         -4.34862247     -6.65837857     -5.00231602
C1          7.51637937      1.04348390     -9.96731894
C1         19.01305582     -1.73254808     -3.34607386
C1        -10.30484778     -6.32972627      3.63511192
C1          5.28662234      7.42738130      2.53979536
C1         -0.08456965     16.20847797     -4.16211872
C1         -4.44981808     -6.36153011      9.13899038
C1         12.60862132      4.06699186      5.89800092
C1          4.32403756      1.00726596      6.57573902
C1          7.97467561      5.66298989     -3.11960831
C1        -11.57829838     -7.23473149     -2.53307503
C1         -4.93465266     -7.95203912     11.71901370
C1         -5.08317453     -7.84465872      2.58091030
C1          2.41346238      9.81673519    -13.24494341
C1         -5.99610258    -12.00945382     -8.29106213
C1        -11.62120787     -2.54123094     -8.11800059
C1          5.89762976     -0.87442842    -16.56009056
C1          9.30407896     -7.72122329      3.40497455
C1          9.70651604      0.04714527      5.85566406
C1         15.90788829      1.63247767      3.41380657
C1         17.23058509      0.73007337      2.31818050
C1        -18.31654550     -8.52196243     -6.48032996
C1        -18.95439998      1.42817923      2.62975736
C1        -12.39919056     -2.95870574     -9.77455997
C1         -4.11378249     -1.27410221     -3.34247085
C1          4.82254275     -5.34315256     -5.19812380
C1         -3.78700852     -0.94325811      1.61545856
C1          7.89375085     -3.85134733      6.58877032
C1          0.55023402     -9.46086058      7.99743453
C1         -1.74249193     -9.17599518     -0.06338634
C1         -7.22779263      6.36791097      7.63248598
C1         13.47413269      7.04117533      0.82258755
C1         11.68067010     -8.34831730      5.88464399
C1          1.87742189      6.31524284     -5.14904116
C1          5.38186873      1.12052984     10.67483546
C1          6.12711820      3.03146506      9.92512349
C1        -10.56747548     -2.84721581     -8.16920020
C1        -13.30782741      1.87441183      0.98461315
C1          7.26276444      7.45440456    -11.40128786
C1          5.62097247     15.30318521      6.60383121
C1          1.48807591     10.89440518      0.94456813
C1          1.20486235     11.72157329     -0.98206457
C1          2.29284015     12.22642569     -1.03919839
C1          0.35638197     16.12281579      1.05185428
C1         -1.16382731      9.28627611     15.04774322
C1         -7.85651605     -8.08530891    -15.52402233
C1          2.40545227    -14.93632701     -1.03916648
C1          4.51535376     17.68591472      1.60415371
C1         -5.51308644     19.73338352      4.26894611
C1         13.00883594      7.49990100     -9.26497690
C1         -3.59000344    -33.05054047     -4.47952519
C1        -14.03048200      9.35511179     -5.71657002
C1         -9.28146631      3.12731973     -9.14891457
C1         -5.13193378    -12.66707689    -12.39222447
C1        -15.93083452     -1.84909804      1.62540000
C1          2.02353614     -3.21853087    -16.60587013
C1          2.65399832    -12.66076016     -0.70661616
C1         -1.69396928     -5.56883522      9.19505213
C1         21.45024971     -0.42493483      5.07663714
C1        -14.85570236      1.45541480      5.08892271
C1         10.55116302    -10.21044955     -1.79119440
C1        -18.06549859     -3.43624713     -4.62125445
C1         -4.90734549      5.80645754      1.05017193
C1         -4.65126680    -11.16171048    -11.35912224
C1         -8.08168220     -2.77852584     -6.68807207
C1         -7.10766891    -18.45868918     -8.33004552
C1         -5.23696895     11.00333592    -12.39814945
C1         -7.72642284     -6.31512295     -4.08867077
C1         -4.58211839     -8.21839556     -2.19864857
C1         10.34669506     -6.28167710      9.06762021
C1         -6.87070977      0.62168848      6.12498447
C1          4.20832281     -1.48626151     -5.37699480
C1         -6.21470767    -10.57744778      9.21989361
C1          8.80683958     -1.69136178     -1.76012005
C1          0.56196177     17.69418579      5.95882739
C1         10.41773920     10.41094836      1.86805424
C1        -10.21435314     10.26600929    -10.79083110
C1          6.87623542      2.10979865      2.45842702
C1         16.41109562     -3.46357189     -8.40821764
C1         19.93918596     -3.83218246      1.70249872
C1         -4.41792315      2.55166728    -16.54038226
C1         -3.20072873     -8.83057689     -7.26633580
C1          3.78557417     -8.66040807     13.20305327
C1         -2.35711285    -15.65875932     11.69270887
C1          9.98815218     -2.27368496     -4.25637578
C1          9.51367199      0.53167248    -15.00588203
C1          7.47785043      8.99746395     -7.59740664
C1        -10.03435773     -2.43334854     -7.23261075
C1          6.85238868     -0.96517111    -15.82531030
C1          4.81341884     -9.66552162     10.67313709
C1        -11.14638605     -3.98379341     -7.22541789
C1         -7.12503209      6.31324362    -10.93834887
C1         -8.03797162    -14.69856844     -6.75583494
C1         17.21794041      2.51622947      5.97334124
C1        -14.80052164     -4.06714140     -7.27872221
C1         11.51952328      7.41571072     -6.71465265
C1         -4.09909511     -9.74660300    -13.84484838
C1         -4.82102442     14.29921161     -5.62953695
C1        -11.19744565     -8.32197256      8.63500729
C1        -15.51424748     -7.67094014      3.55005122
C1         -0.46130610     -1.45550541      8.24458195
C1          2.25688856     10.40437187    -12.32735400
C1         -7.39574537      6.77865023      4.96607928
C1         -7.67825158     13.37317491    -14.93961970
C1        -16.15574410      0.94758266     -8.13427748
C1          3.66804235     -6.26490366      1.55907254
C1          4.68968562      5.53689507     -5.05262566
C1         -5.42384910    -11.69795446     -1.54689941
C1         -8.24434691     -1.69414589    -16.58897625
C1         17.61811709      4.00216209      3.40085672
C1          9.35902765     13.84479685     -1.48390032
C1         -3.54775531      4.79259180      9.15512628
C1         14.67560942     10.47516900     -8.28019240
C1         -3.08910812     -4.36284059      1.01472589
C1         -5.97006053     13.21710777     10.32381201
C1         -8.24299192      9.65508118      7.61623871
C1         -6.53051469     18.52399191      9.28820827
C1         10.17948449     11.95979628      6.71840762
C1         -2.66587803      4.84218652     -4.98283899
C1          7.86867409      4.03463253     -2.55393522
C1          5.21659656      4.03515869     -4.14347926
C1          8.43176611    -10.17250093     -1.63559757
C1          1.57126800     -6.66429793     15.81129587
C1         -5.52402916      5.59422878    -15.03319653
C1          6.61516127      3.51547209    -14.97186712
C1         -3.12135590     -8.79024703     13.25363530
C1        -10.93058125      9.71369015     -6.70609859
C1         -2.43515771      2.14832690    -18.06399526
C1         -0.27890012    -10.51610866      4.96640452
C1          0.88742357      0.53911109      1.38466890
C1         -7.49526067    -15.05506053     -0.07656678
C1         -2.34421976     18.58748275      6.09394650
C1        -12.90775403     10.85122129     -9.21578021
C1         -9.65586360     13.65318030      8.70537535
C1         -0.41074761     -9.27556844     -6.88166840
C1         16.08862194     -3.70956167     -6.84602413
C1          0.30633852    -11.28645495    -10.62691981
C1          7.59775112      4.62547042     -5.09080770
C1          1.00244840      3.01542339     13.19469052
C1         -2.43181245     18.57639674      2.59617035
C1        -19.46238975     -1.90570737     -4.07267020
C1        -14.80421420    -11.48551526      3.65011610
C1          5.04317385     11.31860203      2.58383221
C1          7.86703580      3.94563152     18.02338632
C1         -6.33330599     19.05109920      6.17450349
C1         -8.03579325     -0.95865719     -3.17618690
C1          9.95542746      6.01186768     -2.59135924
C1         -9.00601038    -12.11609643      2.56868392
C1          3.30859893     -5.64924198    -12.47073733
C1          3.05022227     14.61712681      7.52312663
C1         -0.81752061    -20.91502788      3.25527325
C1         -2.98004078      6.97815219     -0.01029395
C1         -3.21817654     -0.60300337      2.60037602
C1         -4.46359640     -1.11742934    -16.55336294
C1         -9.97595912     -9.12977049     -1.51512927
C1        -12.84119867      7.87494553     -5.60214409
C1         -9.31365402     -1.96890670    -15.08453311
C1          7.84033706      5.53770159    -15.90834131
C1        -15.60346864      6.42326238    -10.15357790
C1          6.49531030      0.65086382     10.64390958
C1         15.11850450     -3.20830540      1.42852764
C1         -7.14634591     -6.33310791     -7.23468403
C1        -14.29374008     -1.78893806      6.01360389
C1         12.91930398      3.59063488     -9.35277234
C1          1.01693786      4.08883647     -8.80671707
C1        -13.46919485     -9.06954836     -1.53975300
C1         -0.66344153     17.24597313      2.61374319
C1          2.15306395    -17.30491121      7.36619444
C1         12.79756772    -11.67107700      2.36872265
C1         -8.31819226      4.57352283     -9.10246199
C1        -10.56285226      8.72698890      0.98498888
C1        -15.02974139     -1.85108550     -9.11756313
C1         15.22207360     -2.61454926     -1.68547747
C1        -11.35833933      8.75460853      6.60628199
C1        -15.26607609      5.48102838     -8.21007524
C1         -3.36018979    -10.17798520     -6.65819439
C1         -6.13464584     -3.37143428     -3.06505294
C1         10.18141136      8.31828714     -9.20315327
C1          7.06580136     -1.93184183      2.36596261
C1        -11.30317857     -0.41998576     10.77719920
C1          2.05456375     -8.16598942     -1.59602416
C1         -1.22493675    -11.71162705     -8.36950841
C1          2.03332705      3.36548232      9.74526860
C1         13.32020537     -4.98254374     -1.69896224
C1          6.14646657      3.48666110      6.55610835
C1        -15.91140659    -17.44748876     -9.86469286
C1         -5.93184557      3.52389919    -11.89034981
C1          1.42970173     -5.52569156      7.61412298
C1         10.41077197      5.55268570    -16.56071176
C1          2.80772440     -2.54235258     15.09883530
C1          1.89590903      3.50173021     -7.30703526
C1          2.32617616    -12.02560209    -12.43331129
C1        -20.18747803     -1.84442295     -6.58969029
C1          3.13604979      3.07418572     13.26642062
C1         -3.70432262     -3.28674051      7.64613633
C1          4.49226047     11.27618237      0.00669035
C1         -4.55915814     -5.58968783    -12.36326498
C1         14.99614911      4.11043385     -7.39781590
C1          3.27001620      7.31998626     12.34170838
C1         -4.28505683     -4.31517031     -1.48850120
C1          8.28367532     -7.73114814      1.40527063
C1         -8.02943305    -16.57763836     -3.28225982
C1          1.88606314      0.89182679      5.01530044
C1         16.16763098     -3.18500520     -0.04455499
C1        -18.56588911     -1.86875254      0.07465564
C1          4.70849277    -11.03235887      3.48711165
C1          5.11800499     -0.25875925    -16.05898049
C1        -10.36531248     -1.77424103    -13.30662072
C1          8.13650499     -4.67706674     -4.31266193
C1          5.82829673     -4.75876831      9.16214545
C1          9.37573177      8.96038574     -5.04712979
C1         -4.89326908     -0.71867164    -19.79124950
C1          4.67718192     -8.18584961      9.18145001
C1          1.60890609    -12.59409323      4.32153345
C1        -10.55237275      5.85217832      0.91142959
C1         -8.64497666      2.48605049      8.70474916
C1          1.06311494     -6.40633864     14.84496778
C1          6.52992679     12.87196485    -22.24002373
C1          2.70584280    -11.13985664     10.06457912
C1        -16.64074036     -9.06363052      3.62505709
C1         -8.44643438     -2.52849353      8.68089234
C1         -4.70434436     -9.50206624    -14.77624794
C1         11.48241686      5.58417852    -10.33375444
C1          8.72721120      9.53283262      6.10340188
C1         -7.03720436     16.61568582      6.80592502
C1          1.21930304      5.64476012    -10.83805528
C1         11.71450883     11.39097976     -2.53895061
C1         -3.14872193     19.10963312      6.72501688
C1         -4.44717093    -13.48594015      2.45371962
C1          3.51254711     16.15077669     -4.19945937
C1          3.97571488    -13.16153562     12.57943910
C1        -12.27716314    -13.57779719     -5.63731488
C1        -10.31613013      7.83372975      5.19931481
C1        -18.05798486     -1.89964640      2.87563462
C1         10.59276034     -2.31800476      0.49143278
C1         -6.20441841      3.32125112     -6.72467370
C1          2.12408562    -13.06360911      7.51634160
C1          2.68863584      6.90536575     -0.05770063
C1        -11.87572254      4.77472519     -5.07524888
C1         -4.43963168     -0.27490753      9.13012678
C1         -2.73138739     14.58371598     -1.46789015
C1         12.92299121     -4.72132315      0.76186588
C1          4.30976399      8.98731544     -8.20210584
C1        -11.24136321     -3.43842970     -6.21086924
C1          6.54939866     -6.59864196     -5.25756801
C1         -9.31134727     15.72442121      5.74401866
C1         -8.98824265     -0.85256674    -16.60159188
C1         -9.19912496     -6.64782742      3.68046640
C1         -6.06214991      7.28272573     -2.48599459
C1          1.66615137      3.94705571     -4.07483579
C1          5.36729347     -6.29854473     -1.74029351
C1          7.64298863      6.54537365      4.00134389
C1          8.51438952     10.75351534     -9.30918731
C1          2.37754850     -9.04479823     11.58923466
C1         -8.94980600      3.36609184     -2.56262723
C1        -10.20447928     -3.04689931      5.19345492
C1         -7.12529347     13.44324810      6.73074269
C1        -11.62470851     -7.44215152     10.22353757
C1         -3.71108413      7.91089094     -0.05985771
C1        -17.20867238     -2.84497973      6.16194511
C1        -10.21503965     -9.72261745     -0.54569220
C1         -4.23396238    -18.08191872     -1.63077456
C1         -7.90303211      1.50094598     -4.17325755
C1          6.64486592     -1.82887782      7.49380679
C1          0.34438047     -1.67888293    -12.31647427
C1        -12.56853677     -7.14763751     -3.09685983
C1        -10.55040730      3.92212026     -2.59964803
C1        -10.90419716    -12.70004900     -6.72520427
C1         -1.99623414    -15.80735697     -6.39398848
C1          4.81574347     -2.48063198      1.91443073
C1          0.82565047      2.47810314      5.04451023
C1         -9.60857784     15.20209113     -2.46273895
C1          4.60241847    -14.08377172      3.38234040
C1          2.25647899      4.06238364      6.61685819
C1         14.33485705     -1.35244414     -3.29638353
C1         -1.99370785     12.71160307      6.73322919
C1         -4.34676366     -0.30485446     11.68358949
C1        -11.08974599     10.88431921     -3.28522774
C1          2.67175651     -6.38156864     10.06438960
C1          6.49709488      5.17504175    -10.68705775
C1         -6.23590305      9.83740111    -10.72466348
C1         -3.18591378     17.18611721     10.30640590
C1          7.11908655      4.49554936     10.68018276
C1         -4.75936833    -13.64052583     -2.56705405
C1         -7.70981679     17.50905519      6.83376658
C1          1.17778961     -8.23983960     14.83405790
C1        -12.04426226      5.45498541     -4.17080484
C1         -4.01093094     16.58515043      8.66362798
C1         -4.91127079      5.72529651      6.62654336
C1         10.16004318     -3.78871263      6.55448065
C1          8.05307442    -10.24540602      5.93081049
C1         14.85385992      0.11924005      3.48020003
C1        -19.32748881      0.49561193     -1.53861297
C1         -5.64296786      9.28702609     10.73879714
C1         17.53536869     -2.93903901      4.96067346
C1         10.60593649     11.54542233      7.70616882
C1         -0.76498900      2.48813626      1.87923700
C1         -4.20296563      9.64287441      6.71257290
C1          8.00810931      2.12406130    -13.31243058
C1         -8.64957319     -3.44539267     10.23078435
C1          2.41960929     -7.17514358     13.93389662
C1         12.19749648      9.89801979     -1.56392093
C1         -5.19241358    -15.09451028      3.49994442
C1          7.60817875      8.37208489     -5.15841707
C1         -4.69771620     11.11853539      3.78552008
C1          2.25041639     18.17494252      6.10450412
C1          0.93322885     -4.64113155      3.58820380
C1         -5.26778681      7.97472186    -15.94155319
C1          3.99880886      6.48134489    -10.79768105
C1          3.60580851      7.61719159     10.82336149
C1         10.63571154      4.38845088      4.01621314
C1          1.60184094     -2.95520052     10.16702090
C1        -15.88084393      4.73808740      5.17191644
C1          8.60163876     -8.69127897      9.20740408
C1          3.93611743     -1.76213525    -12.50142999
C1          1.55380674      7.87062504     10.04723245
C1        -11.03860434      2.44524085     -9.28016617
C1         -7.25606323    -17.37467938    -16.47134568
C1          0.72731501     -4.13895618    -13.32976066
C1         -8.75787842     -3.32290080     -4.68463462
C1         -3.53017396     15.14481258     11.80512899
C1         13.08409767      4.48612437    -15.10263991
C1         -7.78606092      0.15821776    -17.46871099
C1          7.01307174      0.99420243     13.83230437
C1         -9.46867700      7.23603968     10.04554420
C1         -2.59106763      7.93772004     -1.52949294
C1         -4.22397047     -7.77045202     -8.26172091
C1          5.50933805     14.77341395     -9.19686645
C1         -7.08644146     -1.49248505     13.34742724
C1         -6.71914664     10.77135298     10.78631824
C1         -9.74713971    -12.64542436      0.93555745
C1         -0.07778100      3.20342377    -11.46343578
C1          6.21033540     -4.86866093    -10.35116722
C1         11.86070534     -1.47107168      6.56622298
C1         -1.03579356    -16.04233340      9.11501141
C1          0.47003956     -7.85403355      2.58117332
C1         -4.40056824     -2.23678942    -10.83658099
C1         -7.55359067     -4.16983312    -11.39310732
C1        -13.30478712     -1.84039851      6.62465982
C1         -1.21139868     -8.72030163     15.82840867
C1         -7.05383983      3.85234022    -11.89015139
C1         -1.77871669    -10.27279152      3.51844395
C1         11.45298995     13.46631739     -6.63763095
C1         -0.76942357     -2.54922562      1.93717326
C1         10.20157616     -5.05952133     -9.35242800
C1         15.86273542      8.37767929     -5.76107513
C1        -16.12783690      5.38542584      2.61514083
C1         -3.44994891      1.85216958      9.17550230
C1         10.96149819     -5.64128237     -9.88982583
C1          0.77135160     -4.29344419     16.34289702
C1          1.27334945     -0.90087767      8.24749751
C1        -10.54167335      4.98067240     -8.14172208
C1         -9.94242756    -12.10273019      1.93276719
C1         16.60785878     -2.26186831     -5.84046983
C1         11.59433420      8.65371885      6.00019215
C1         16.16428778      0.71196782     -5.16348705
C1         -8.95922917     -0.96765517      1.97710651
C1         -7.20976595      9.30211903     13.39306986
C1          2.09811535     -9.18428402    -11.06370952
C1          8.25356862      3.00053485     10.69112927
C1         -3.20250581    -12.17803310     11.62472030
C1          8.71903843      9.83662618     -5.19041503
C1          0.45564374      3.24101374    -12.45977777
C1          3.95664736     13.41817843      9.14577428
C1          3.44430224     13.22149999    -13.38206330
C1         -4.14365893      4.58858577     -3.10266442
C1          1.24556557      1.99759599     11.81567691
C1         -3.81023609     -2.00920366      5.13264244
C1         15.06897293      2.33611683    -22.29770165
C1         -5.26223036     12.78645282    -12.43460302
C1          2.79413590     -3.89417065     -0.07884164
C1          9.04528891     -2.23533804     -2.84162163
C1         -5.66767068      7.57966975    -13.37774996
C1          1.12090106    -15.93089521      3.28002033
C1        -16.22125098      6.80110505      6.82173274
C1          4.13639846      3.07893630     11.64944546
C1         18.83960955      2.62741174      5.58869551
C1        -17.77999674     -2.48899711     -3.98866568
C1         -8.32480671     -5.37435844     10.64583639
C1          7.80919813     -7.37163847      7.55827050
C1          1.43648365     14.64387957      0.98859975
C1         -9.36937478      3.03716555    -14.92807881
C1         -8.04700851     -5.69998949      2.67207692
C1         -9.70203188      2.05987821    -13.40475656
C1          2.49585866    -11.80687775     -1.23609923
C1          1.92175199      0.88560110     10.73281463
C1         -5.52608307     -0.82918180    -16.67391846
C1        -13.69194840     -2.84414132     -6.70339852
C1         12.01770730     10.15486100      3.44846368
C1        -16.87642002      1.11541279      1.01279183
C1          2.42214001     12.74561515      1.48753712
C1         -8.34560348     -0.16681554      7.67056348
C1         -7.38705679     14.28919142     -5.00299140
C1         11.86673541     -3.21988871      3.01444687
C1          5.18053627     -3.80664616     -4.28661747
C1         -2.31255764    -11.71991830     -6.86247543
C1         12.07472872      2.61582930      1.43449767
C1         -3.51624631      8.63388151    -12.47243578
C1         -0.08927793     19.08128539      5.20487760
C1         -6.91901397     -9.73596125      9.27656477
C1          5.55368873     10.94010344      9.10621832
C1          8.49136733      7.09111247      3.38872605
C1          5.35795151     -5.85122842     10.74515695
C1          4.63695267      7.97483590    -15.60188607
C1         16.52780647      7.09868150     -9.77310430
C1         15.23947994     -3.80586078      3.91388206
C1         -5.69931125     -0.32351849      5.18975678
C1         18.08882632      6.10546958      3.96219642
C1         -0.42238519     13.43003051     -8.26109247
C1          5.14988942      0.09786083     12.24454694
C1          8.87464978      4.61963284     -2.59884897
C1          5.88746212     -8.66486400     -7.38120989
C1        -14.54442279      7.90267548    -10.10865177
C1          0.52422002      3.15695876    -18.15282653
C1         10.04200306    -10.15441328     -0.77768901
C1          8.85142074      7.44725109     -8.16522273
C1         11.53891548      4.11950564     -1.66932312
C1         -3.70417680     11.01400424     -9.27360705
C1          1.72958425      7.26682251     14.87364791
C1         -4.19064359      9.65172280     10.20544790
C1          7.89633491     10.43776760     -3.15864315
C1          0.23630137      6.88096677     13.46434552
C1         -9.78019944     -0.47208002      2.54521169
C1          9.19287231     -2.94528554      9.15746051
C1        -12.22806320     -2.69691449    -14.87866440
C1         -0.14772331     16.21426974     -7.46031574
C1         -5.71626523      9.74685783      9.20157020
C1          3.92775624     -5.42224799     14.83387550
C1        -16.21855975      2.03315078      1.01029223
C1         -8.46023126     -7.75841129    -12.99715291
C1          3.04147428     15.17790292      2.99075111
C1          6.74284402      0.61041418    -14.86965848
C1          6.96742030     -0.84045539     -1.12554823
C1        -12.06668251      3.80256471      9.18795672
C1         -1.85552094     -6.25930260     10.90143402
C1          9.34632126     -6.27894437      5.06709612
C1          2.27885406     -7.79129035      9.05758181
C1         -0.30985652      7.30707187     -8.18833883
C1         -4.71263329      6.34373581     -5.65950185
C1         -4.66673358     -3.94683762      6.67780236
C1          5.82824148     11.94916021     -5.16641805
C1         -1.85308221     10.01130477     14.89637558
C1         10.20373097     14.34981318      3.62261426
C1         -8.07351881     -8.61923323    -12.57237402
C1         15.43290821     -6.29540693     -2.68394784
C1         -2.61163102     12.68687902      4.18962232
C1         -3.42894557    -14.97465372     -8.87468125
C1          5.37819292      5.44871167     -2.59940162
C1         12.78635138     12.90190560     -8.35137585
C1         -6.57716780      9.95834527    -15.01313028
C1          0.59259823      7.88441560      8.13026644
C1          1.79034287     -0.84945125    -13.36840267
C1          6.97207127     10.64892462     -1.47415877
C1         -9.79783029    -14.49000144      0.98541552
C1         -2.61506638    -14.46250793     -7.41818891
C1         -3.97390298     -7.56354748    -15.56783136
C1         -5.95049741      5.26149111      6.58285151
C1         11.49150277      2.60114594    -10.27044875
C1         -1.91482398     12.18650327      0.03350139
C1         11.47734557     -4.19807578     -0.94177494
C1        -10.81971125      0.01141180      6.13389244
C1         -3.95823088     -0.70613642    -19.22266110
C1          0.46800140    -15.92915902     -8.39212558
C1         -5.52070387    -14.77724465     -7.45685929
C1        -12.02448904     -2.37120618     -0.74071170
C1         -4.37158864     14.60073090     -2.51206127
C1         -0.45962522      8.81740159     16.46824794
C1         -1.15715969     -8.86250226     12.36763662
C1          7.71929905      7.08059808    -13.97885542
C1         -6.32221768     -3.98758207     -5.61196371
C1         12.87950796     20.83740489     -8.27481729
C1         -9.21187116     -9.81195381      3.68515664
C1          0.40221106     -9.31587759     -4.89993206
C1        -15.77286773      6.97547621     -9.25084203
C1         -5.41510936      8.04790161    -12.41272423
C1         -0.18025627      9.55495045     -1.31685195
C1        -11.32819498      3.32074990      1.58907663
C1         -4.73686301      8.23799428      3.56047699
C1          3.55698333     12.80638838     -2.57449696
C1          4.47739648     -6.18378491     -5.87432430
C1          2.70105346      5.78681609     -0.01174621
C1          1.52128173      7.90731814     -2.61498591
C1          1.31585397    -15.04315593      4.13016484
C1          2.25483972      3.98281839     12.21811276
C1          6.96894789     -4.34141979    -10.95606911
C1         10.33663957      0.11241132    -13.45109386
C1         -5.01225555     -9.75004269     11.75147061
C1         -1.69184477     -2.44604804      3.55620602
C1        -13.42812981     -7.78065145     -8.22143749
C1         12.55645502      1.12713795     -3.39027557
C1         -4.91299627      7.18589442     -8.21866926
C1        -14.48594030    -11.18824305     -2.48193760
C1          3.45122339    -15.13668470      0.84932157
C1        -11.91138925     -4.96188233    -10.63914855
C1         16.95044387      3.48855519     -1.64456144
C1          4.34252513      1.02532860     10.18064211
C1         -4.02147488     -8.20529068      2.59328862
C1          2.37585279      2.50794865     11.70103541
C1          8.13460720      1.63534628     -8.36223290
C1        -10.27968779     -6.28595067     -5.64964552
C1        -17.53489867     -7.84825277     -4.97678634
C1          6.14350207     -4.60144849     -6.81839909
C1         13.11163495     23.81698020     11.83241880
C1         10.21420142      6.39822890      3.45325812
C1         -6.13266294      1.27814430    -16.57095715
C1         10.15913012      3.60689830     -5.81889104
C1        -14.06539000      0.61061050      1.59621007
C1        -17.76152449      2.39007624      1.67853189
C1        -11.21577930     12.11439709     -0.01492925
C1        -16.79754294      0.52964836     -5.65291265
C1        -15.93643374      0.09447931     -9.71010177
C1         -7.98673052      0.98673842     -3.16440895
C1         -7.74207342    -11.14890004      5.09374396
C1         -2.67511329      9.61963307     13.29245945
C1          2.90892836     -8.88109912     14.86565873
C1          6.44727438      2.43743051      5.07934920
C1         -7.61740038      3.64473720     -5.75442574
C1         -8.29765245      9.70682691      4.22291558
C1          8.78130334     -1.46983214      8.14008087
C1          7.23936357      0.04152994     10.01495536
C1        -16.85079393      2.40331868     -5.69378332
C1          8.70316188     -4.37990040      8.14364313
C1        -13.84645650      6.97573686    -10.13754381
C1          7.68455555      6.42533751      7.54495471
C1          1.18738127     -9.32061334      9.03214757
C1         -3.94795870     10.13720057    -13.43460835
C1         -5.64222621     11.11728354     10.68761179
C1          3.80303881      7.36641313     -5.58183601
C1         -1.12744586     17.56203006     10.86188260
C1         11.98227887     10.44246243     -9.91678424
C1          2.71903029      0.99530586     -5.75036428
C1         10.81350106      8.00583585      0.89635352
C1        -15.50642854      7.51081992     -0.95741610
C1         -3.76621163    -13.74551583      8.61405186
C1         16.85425616     -3.76501742     -0.70931364
C1        -12.96744486      1.56221408     -5.09094474
C1         -0.13813519     -5.40995912     12.28476946
C1          1.61666166     14.31919465     -6.71038553
C1          1.49819961      7.79683510     15.98524433
C1         -7.72229115      3.06882897     -8.31725589
C1         -5.42959691     10.29418792      0.24329657
C1         -2.63405162      6.72534987     -5.04711992
C1        -15.46652636     -9.29902982     -6.59769110
C1         -6.01119726      4.99901550     -9.03035756
C1         -5.20588231     -2.95674531      2.62807857
C1         -6.76872913      9.73935503     -0.51857701
C1        -17.54524280     -1.92063086     -1.53214747
C1         -5.22760094      0.53293936      9.25175948
C1         14.90508175      1.69894092      4.91949096
C1         -2.31725544      5.89346693     -3.15037901
C1         -7.18056886     11.02981627      9.85950040
C1          0.87258034     -7.27058575     -4.18193896
C1         -6.93545597      0.56123172     -6.67990820
C1         -3.61289861      0.69770179    -18.11405974
C1        -10.07942856     -1.85801807      4.14822362
C1         -6.92957733     -3.42242950    -12.58689029
C1         -6.99269908      2.42951396     -3.19878762
C1         10.43762406      7.48813782     -7.21807723
C1         -6.73809536      1.20511042     -9.87805036
C1         -5.94064059     -1.20226884     -8.24934949
C1         14.14439720     -0.67112675     -5.97498581
C1        -10.64282124      8.75884532     -8.24779600
C1        -16.74374271     -7.28870891      3.62207787
C1        -12.52724834     -2.38599718      6.00679114
C1         13.48057734     -0.15785254     -1.69970954
C1          8.41873185      0.99335785    -14.98677637
C1         15.10926480      1.13160160     -1.74039449
C1         -0.68486449    -10.32568708     13.31491158
C1         -7.51612614     10.09537753    -13.42946560
C1        -22.47467870     11.71697364     10.88450572
C1        -12.43734997    -10.81570296    -13.22414514
C1          5.61419234      0.59541497      8.38739780
C1         -5.39010306    -10.59564136     -7.24760036
C1          4.74415369     12.27934310    -10.87936588
C1          3.26071423     -2.39444947      4.39094801
C1          4.36449864      4.37750984     -8.58936209
C1         12.57592679     -9.80823703      2.38979995
C1         -2.25839300      2.75449689      2.60465314
C1        -11.52147998      0.86498040      2.50146391
C1         -2.02157933    -16.04192789     -0.70254362
C1         13.36535903    -11.17513924      3.33445756
C1          5.06108922     11.33182225    -12.35943900
C1        -12.80762956      4.87062957      3.36146031
C1        -10.98017478      7.14555355      9.28170317
C1         -4.66585510      6.41473359      3.47890799
C1         -3.10349651    -15.85066543     -4.76479302
C1         19.37194392     -3.67452214      0.80059558
C1         -2.44442569      9.00802860    -12.52551572
C1         -8.30340636      4.83474854      7.64379712
C1        -11.35012146     -0.28421848     -4.11367577
C1         -2.18021136      0.93348792      2.54854535
C1        -14.23745674      5.59353677    -13.35334770
C1         -3.30750204      6.47648216    -14.07964967
C1         14.40376164     -3.21245577     -3.32588639
C1         -1.85376258     -2.45296947     12.74844382
C1         -5.14878901    -12.65562422      2.48781121
C1          3.62179639    -11.12745654     10.70684511
C1        -11.44679136     11.27118888      5.07928408
C1          6.51532658     -7.23634835     -7.84586544
C1          3.53257232     11.09597585     -0.66509327
C1         -3.99410846     11.73978880      5.30348597
C1          2.89847099      9.56072551      2.62201450
C1        -13.00798008     -8.19095681    -10.71364294
C1        -13.60113554      3.69243540    -10.78371672
C1          0.49514792    -11.05078062      6.54643132
C1        -19.57029754    -20.24030122    -15.06238517
C1         -1.01326942      9.65564248     10.71892922
C1          1.10530839     11.93493428    -12.35834660
C1         -2.97992295    -11.23929361      1.04022512
C1         -1.93847115    -16.14202660     10.72783282
C1        -11.52614024     -9.10533280      0.98672601
C1         19.90370171     -1.55999355      0.90814724
C1         -7.89861426     -3.86862962      2.53092312
C1          0.01475514      9.57747389     -7.74048296
C1         -9.46652723     -5.72817213      5.11363104
C1         15.68297912      2.59726376     -4.23058896
C1          0.93498868     13.26588960     -0.15352871
C1        -12.47541311    -12.09692800     -0.92800826
C1         -2.25640975     -4.04817866      8.25864580
C1         -4.36880239      5.45252750     -5.04199995
C1        -12.45017913    -10.29394020     -8.67687552
C1         -5.23289597      9.74629514     -6.68845490
C1         12.81026650      9.93516130    -11.80603469
C1          8.83379144      0.14153124     -1.67890098
C1          9.73929100      8.06768757     -1.00100730
C1         -6.53533081      3.45183490      0.97887781
C1          5.21625125     11.26447991      6.04355075
C1          7.42574637     -5.38803380     14.84640512
C1        -11.49284085    -13.88041455      1.07958847
C1          7.21624549      6.14490557      0.89017860
C1          8.50319949     -0.61051804      7.53272802
C1         -7.59819546     -6.69233673     10.14855361
C1          2.31953113     16.13767099     -8.17943179
C1         -5.21055623      2.98342900      8.16327953
C1         -2.78470534     12.81242467     -5.03238410
C1         -0.51487522     -1.37741729     -3.26228794
C1         -7.58055518      1.79492184      6.77137668
C1         12.10723882     -3.89969915      9.17051615
C1         -6.46249359    -14.72991191     -5.77789902
C1        -30.58651440     -4.03662025      0.05589820
C1        -18.29870074      2.43362745      2.64187183
C1        -18.70387286      0.45232576      1.06104710
C1         11.63546866     -3.97698860     -3.17187674
C1        -11.55397150      2.38680476     -2.54537758
C1         -6.22505684     -6.26987285     -8.85036662
C1         -8.79550285     12.66625693     -3.02272353
C1         -5.45394024     -8.18165707      8.58244742
C1         -3.79046949      0.94928414      1.67746080
C1        -12.07711094      0.86540882      3.51957363
C1         -8.26827533      2.91087375      7.66955473
C1         10.33537890    -14.20536272     14.72823934
C1          3.02524351     18.79029747      7.67090724
C1         14.04496435      0.81629921     -1.66563011
C1         -4.57162916     13.43470330    -10.80750055
C1         -0.41807684    -16.12443530      2.30795906
C1         -1.75974827      2.34825414      3.55751726
C1          4.40550510      3.92894591      6.58496540
C1          8.66306618      5.03900511    -16.55774854
C1          3.03210659     -6.28269432      2.54802278
C1          4.85515907     -0.56125688      7.53536975
C1         -2.52844030     10.93738804     -6.74714852
C1          7.14646476     -6.56909532     -8.42532345
C1          2.67905368     -8.15516259     10.04299956
C1         -8.44656850    -13.22655333     -4.13550031
C1          5.45538210      7.43121895     11.58693382
C1         13.42218556     -4.76423950      2.39651813
C1         17.05189921    -23.80287586      1.77648667
C1          6.73362806      1.69050995     -0.08446874
C1         -4.87690390      8.73428469      6.58148366
C1         -2.87451965    -10.58119682    -11.46016041
C1         -8.23084242    -13.37535535      5.10698360
C1         10.81917696     -7.99315759     -6.79548253
C1         10.71791853      0.20265778     -8.44791510
C1         -7.26480779     -1.48779801    -10.82406811
C1         -2.75195543    -13.73649225     12.68292952
C1        -12.16426667      9.94251047     -9.18251789
C1        -10.93333044     -7.28077525      0.08614230
C1          9.16324597      6.49002820     -7.56359190
C1          5.45326979      2.05556707     19.92304682
C1         -1.99760992      7.27596404      0.12682225
C1         10.67106822      4.93016617    -17.54269697
C1          7.57371332     -7.19574384      3.54367192
C1          5.38543239      7.37297463    -17.57913483
C1         -1.90524473     -7.87419409     -8.24464303
C1         -6.29267057     10.94542884    -10.70190448
C1        -14.75622325     -5.78280533     -7.16211374
C1         -3.95618281     16.67902347     -0.54702238
C1         -5.34874403      1.02694207     -1.55030858
C1         -1.31717593    -11.82026995     -4.88616247
C1        -12.18354796      6.91972439     -0.06561100
C1         -1.86661456     -1.20385652    -14.97817090
C1        -11.73629537     -7.75627657     -1.53658943
C1          3.73764718      0.97587998      4.01089005
C1        -12.44242131     -9.20096815      6.05714611
C1         -8.14338851      8.17245678      9.15461409
C1         -3.05986936     -1.58588234      1.04046427
C1         21.91946265      2.32343646      2.34076493
C1        -10.71849502      2.81015623     11.72227723
C1        -18.23932678      3.89937762      4.22930472
C1         -9.78881294      3.23014443      6.06040153
C1        -13.53429414     -4.81586659     -4.70261125
C1         -4.55120968     -8.21127777      3.52094081
C1          0.23128086     11.83730476      4.14595007
C1         13.22149409     21.17995834    -20.05326625
C1          4.91136763     12.22416750      4.12212742
C1         -2.27297502    -15.04411814      6.53606330
C1         -9.02520186      0.46705913     -3.30614038
C1          4.37306053      3.97982273      0.94066748
C1         10.12054154      3.96265617      6.57198817
C1          7.17935000     -1.72148594     -8.37911628
C1         16.29629661      2.58996644     -5.22770206
C1          9.56848618     -8.49730636      1.82790227
C1         -2.95381022      6.22497116     27.39130977
C1         12.63731670     -5.59584292     -1.12679440
C1         -5.74488392      3.41147076     -4.15595723
C1        -17.68763845      0.57094511     -0.55003646
C1         -3.17067988    -16.51574102     -1.65543325
C1          2.92223335     -2.39154451     -4.15207206
C1         -3.11297293     11.21966595     10.20348912
C1          8.38814640     -5.57792832     -3.74335960
C1         -9.17285503      0.55960705    -12.35925349
C1        -11.04390243    -13.64520739     -1.60441056
C1         -7.31758430     -3.97814297     10.85599647
C1         -1.78631054      3.44775203     -5.61910816
C1          4.09420904     -1.85889628      8.19202434
C1          5.66186987      1.97666257      9.10352410
C1         -2.70213728      7.77815756      7.62420099
C1         13.64243289     -6.80075214      0.78677992
C1          9.40657705     -9.35216964      1.28419183
C1         -7.86561031     -6.30267953    -15.43302683
C1         -6.78869374     10.88551210     -4.03096215
C1          3.04535828     -1.75869748    -10.91471778
C1          2.94817028    -16.54051550      9.10936208
C1          6.30100116      7.54212802     -7.52928422
C1          4.55049924      9.39072834      0.03172811
C1        -10.24402571     -0.00448869    -13.40036424
C1         -3.45439402    -15.75479552      3.42491091
C1         -1.56517135     12.00666604     -8.33528595
C1          5.36081033     10.43292479      0.91703902
C1          9.85613496      1.89203949     11.66173241
C1         -1.10739083     -4.71078395     -9.69846906
C1          0.28868365      5.72956740     13.31501873
C1        -13.10093495      0.44338355     -5.86454156
C1         -9.88648871     -6.12039379    -12.36382410
C1         17.54955392     -0.87662558     -9.20837830
C1        -17.72747784     -4.35769975     -4.02777267
C1         -5.16167414      4.85106554      8.22478327
C1         -5.05007710    -14.63478696      2.40981468
C1         -4.44001976     12.00842138      4.28955982
C1        -12.43228441      6.30039864     -2.55802350
C1        -10.67490390     -5.38562442     -9.81659792
C1          5.58273139     -4.78072707     -9.34281494
C1        -12.69610801     -4.85325335      9.31199921
C1          8.86861729      2.45166092    -17.55910886
C1         -1.84894785     -7.26908157     -9.24102958
C1        -11.54042819     -7.25027398      1.02211583
C1         15.87818074     -0.15429164     -5.84167007
C1         -6.75846272      7.76092704      5.12346316
C1          5.62440588     -2.96476680     14.84104417
C1          6.16454096      0.18565620     -6.72573661
C1         -1.51311806     11.19339827     -1.56873813
C1          5.08772236      3.52108788     -6.68974143
C1         -6.34514350     -8.77696345      3.52466225
C1         -4.71991387     11.13246480     12.74263147
C1         15.92178905      1.73785683     -0.08795395
C1         11.80164744     -8.04318667     -6.20420230
C1         -1.73583605      8.40252090      9.16213411
C1         -7.51049652     14.98152310      9.22215298
C1         12.08763235     -8.68725520     -0.14682090
C1         -9.81985984     11.09428855     11.81249862
C1        -16.81783898     -4.29859984     -5.54277271
C1         -8.82851749      1.50495899    -13.92756450
C1         -5.78659032     -2.36527985     -2.54867658
C1        -14.78151902      5.01669976     -5.01407847
C1         -7.02362391      6.87183577     -8.22164000
C1         -6.17720822     -8.19115631      2.61658415
C1         15.32346039     -3.16902801     -8.33118284
C1         -2.64789856      3.09804790    -10.77465866
C1        -11.05409272      3.74989407      4.18355722
C1         10.52060869      5.52499769      7.54379681
C1         -5.08171657     -4.15294446     -9.85663218
C1          4.94254352      4.03418360     -7.64181386
C1         -4.30483723    -10.24452197    -10.78495628
C1         -3.98529977     -0.85509782    -15.58974941
C1          1.75042166      8.84288113    -13.36113937
C1        -14.20634054      0.71178363     -9.87886280
C1         12.17968159      9.89700666     -7.30874323
C1         -1.49394759      1.56830810     -1.51633746
C1          0.97683951      9.37062657      3.49969933
C1          3.98103426     -0.59414643      9.15257232
C1          6.85766047      8.97611678     -6.66200734
C1         -6.32085168      9.26949722     11.70492039
C1         11.63475466     28.19052818     -0.84576499
C1         -6.10946708      8.57608290    -11.79507214
C1         -5.15341779    -12.59604306     -6.69935771
C1         11.28931232     -6.21032428      7.52243464
C1          5.19043228     -6.27586336      6.00674059
C1          9.89411023     -0.76285984    -13.99553770
C1         -4.98934201     15.06645101     14.40612569
C1        -10.21024275     13.17718728      4.19694016
C1         -8.75785900     -6.37519788      6.67564018
C1          1.93585790    -11.69984563     -9.93144078
C1         -1.98477762    -12.94675559      4.98036317
C1          8.51542222      6.44153638    -12.41736952
C1          6.85417213      6.95739128     13.82173554
C1         11.30129501     -4.28844314      3.97438723
C1          2.54777034    -15.62025036      4.93359698
C1         -6.14398215      0.09168322      4.17063174
C1         -2.09046893      0.33111250      5.17771695
C1         -1.08534889     -7.00351505      6.52563099
C1         -2.70319683     15.07736570      1.13250778
C1          1.42093831     -2.94280956     -8.27219176
C1         -5.71999685      1.54912614    -13.43884044
C1         -2.64291359     -4.85159341      1.99929219
C1         -3.37954457     12.14596348      8.28089322
C1         14.25092288     -1.34607398     -6.86621313
C1        -12.81642266    -12.97236266      4.15927201
C1         17.38806886      4.98938635      1.50760064
C1         -6.88915319     -5.94777915      6.86932160
C1          3.88423765     -2.92798664     -6.74534421
C1         -6.17251433     12.49888543     13.49043728
C1         16.05367641      4.03622346     -6.77745937
C1        -14.67001291     -3.89923642     -5.03134182
C1        -10.68356385     11.78341342      1.00124134
C1         -8.36349077      2.70037439    -14.97773140
C1          5.38954365    -10.48890018      8.62778197
C1          6.05507292      8.48878133     -8.25646024
C1         10.94178015      7.19455757     -4.14745154
C1          0.25622155      7.01746631      7.61697261
C1          9.18544034      0.33426719     -6.01297015
C1          7.08311859     14.68234175     -2.63778690
C1         -3.44142655    -10.23346322    -12.38007180
C1          3.15089548      5.52455865     -8.26203696
C1         -2.02579768     -3.34110146     10.76514390
C1          9.98788065      4.00202538    -17.56685550
C1         -9.17244008      1.05324781     -5.68598913
C1         -6.13097892      7.80457858      4.13689254
C1         -1.63308405     -9.61789351    -12.35223172
C1         -6.64587103     14.95506423     -9.20313658
C1         -0.50878900      4.52298986     11.68846140
C1          6.51185216     -0.53562072     10.72618057
C1        -15.43315868      6.25081718      2.61649487
C1         -3.10327148      4.54520858     -2.56711866
C1         -2.72381638      6.14288473    -16.54923571
C1         -6.61801422      5.24713845     -5.55112870
C1         -1.55757066     -3.24655131    -10.82264956
C1          0.07779149    -14.59309837      3.36434255
C1          4.10002343      5.95952860     13.92696317
C1         16.34072908      3.22284306    -14.09540317
C1         -7.17733534     -5.18086986      7.62984733
C1          0.79039041      2.38811412     -0.60601246
C1         -7.40476614     -0.99191172      8.68080784
C1         -1.29832203      3.88908988     12.31382411
C1         -0.90905812     -7.92935288     10.77782568
C1         12.16333774     11.00465451     -5.07344112
C1         -4.44928921      8.57947763    -10.79356197
C1         13.78553841      3.15695042     -9.90796180
C1         12.51285082      2.64996084     -8.38011787
C1          1.77249394     14.90111298      5.04562998
C1         -0.99693524     -0.02259138      1.57255273
C1         -9.48591303      9.75636053     -9.28108374
C1        -12.76389027      4.31904626      7.67088281
C1         -4.30256644    -12.13070030     -1.68540782
C1        -12.05850021      1.95807793      9.19807348
C1         15.93685033      4.48757370      5.72922259
C1         -5.96637689     -6.65502349    -14.82577375
C1         -9.89787260      8.02093582     -8.49932387
C1         -6.32794700     -8.79161538     -2.15336204
C1         -1.42876286      0.89510871      6.70163266
C1        -15.07993522      2.38833982      6.75570221
C1         -5.66939178     -0.17070040    -19.27129817
C1         -3.92958451     19.72945655      5.22597039
C1          3.39063574     -7.74480792      0.05706251
C1        -13.72182558     -6.94845953     -6.61416317
C1         -3.73412182    -10.52911336     -0.50987214
C1        -17.64559532     -0.07109256     -1.49360739
C1          8.96245245      2.57885474      0.87790972
C1        -10.21367350     -1.88570840      5.15966733
C1          2.31537345     10.32085348     -3.12157893
C1        -18.54166768     -1.86615508     -9.13938641
C1          0.71365649      0.66916420    -15.58589501
C1         -3.77986042     -2.70853460     -0.64331479
C1         16.06541980      2.26109580     -6.75889915
C1         18.13659323      0.71577932     -8.41899098
C1         -0.79360497      5.38856803      7.48762173
C1        -17.57208133     -4.32279721      8.69799676
C1          3.83914279    -16.58798281      3.96564994
C1         -3.08667613      8.08499878     15.85387819
C1         -0.93822169     -7.12944707    -10.89621359
C1          7.05704931     -3.39476041      1.74480013
C1          0.24060939    -13.60553940      7.54800665
C1        -14.69322683     -0.94871732     -5.13303795
C1         -0.68562589      8.72575504      9.13178211
C1         -6.46000482     -0.91360092    -11.40885212
C1         12.66470621      9.49251953     -4.12378679
C1         18.39138056      6.45348918     -0.70147667
C1         -3.30439867      0.53344847      2.62631180
C1          3.67428298      5.55499079     -5.63754766
C1         -8.42666811    -15.08187191     -4.24311189
C1         -2.28656596      3.85292293      8.19559902
C1         -1.44407621     -1.55985920      7.75408354
C1        -13.60081879     -5.84124719      2.61982882
C1         19.47385922      1.64063199     -5.88870300
C1         11.02002901     -2.00851086     10.64850258
C1         -3.47119859    -12.66822015      3.48874088
C1         -3.86211000    -15.34726281     -4.17952717
C1        -12.78350149      1.39804427      7.70979306
C1         -0.57241504     13.03339832     -6.81772726
C1          7.92285420      5.50457422     -6.57857551
C1         -1.40078332    -15.98166037      1.83790574
C1        -14.49960730      1.21692024     -6.65926040
C1         -0.44033806     15.14665877     -2.53304919
C1         -0.91675680     18.55044368     -0.01687907
C1         -1.55673363    -14.46510960     -8.87650798
C1         12.46307517     12.00063013     -6.68872041
C1        -12.90365346     -6.36667433     -5.09559129
C1          2.87137600     -6.86560211     14.83139097
C1         -6.09571566     -1.52366928     -3.14236329
C1          1.35923219    -11.75866667     -3.23643789
C1         -9.71374988    -16.02652852     -3.19572907
C1        -12.45500958     -9.64365963     -9.77360738
C1         -7.19323525      3.35707055     -1.62079174
C1         -2.85185399     -0.96592811      0.07902098
C1          9.71736960      8.03043097      8.14886773
C1         -2.18199719     17.20486526     10.86833513
C1         18.15079865      7.38939085      0.87811445
C1         -7.61837740     15.58920812     10.13137366
C1         15.32396235      6.47300056     -2.58739434
C1          1.89003691    -18.03857237      3.28088682
C1          7.97344309      5.05363174     -9.76691992
C1         -7.57511504      7.32244605      5.79556783
C1         13.08518476      7.44567920     -5.75454502
C1          6.08814563     -5.74095496     13.33238271
C1          5.84181408     11.99935530    -10.81366166
C1          3.41217041     -0.54075003      0.79351982
C1         -0.83241372      0.54957227     -1.60386706
C1         -9.93860127      8.61490673      0.03065096
C1         -3.26847620     -7.36923444     -3.15222131
C1         16.92666033      3.13048453     -9.31022872
C1         -3.18257580     -3.77137633    -11.58141290
C1          3.50438623      4.65814289    -19.10900999
C1          8.69458616      6.82523232    -16.52749232
C1        -14.46662663      6.02535688     -6.59850972
C1        -14.21828303      0.57847994      5.04916615
C1         17.64681676      5.13433090     -7.39395536
C1         -8.14755182      4.42687160      9.16839464
C1         -6.70369530      9.49309483    -11.76449311
C1          6.06580090     -5.69538981      7.55497073
C1          6.55045774     -0.47473640      1.28938908
C1          0.28181133    -10.57421308     -1.63289718
C1          6.07965846      6.43394881      0.95888889
C1        -13.77841694      6.95943048      2.67612672
C1        -12.54170891      5.30955669      6.09805632
C1          1.30109463    -10.50605904      5.99298793
C1          9.81901012     -1.58585661      9.91350595
C1         -7.05151265     -8.67092778     -8.29910775
C1         -1.50587695    -18.94160048     -1.64197288
C1          3.99772942     -4.25466754     14.96525650
C1         -9.09592713      8.73382722      4.20814894
C1         -9.37581424      0.54798653     10.19255834
C1         18.75156419     -0.83161583     -7.37280135
C1        -12.05740161      6.78520636      9.23455607
C1          9.46516644      2.06923612      7.60612011
C1        -15.60764104     -0.99652201     -0.03193097
C1        -15.69832114      6.93477688      0.00789491
C1         -7.68742753    -12.70913181      0.85715004
C1          0.46216529      8.21190098      0.94971344
C1         -1.24795241     -3.90035322     -4.77901657
C1          0.51805513      1.31753887    -12.36615993
C1         13.52842424      9.00264133     -8.29286511
C1         -5.94992029     14.42476154     -9.85405863
C1         -9.70693683     -1.58597714      6.08700208
C1         -1.18949462     -6.55395725    -15.59817790
C1          8.36938654     -5.61863043     -9.46992526
C1         -3.80802115      6.83082026     14.36141456
C1         -8.47631680     18.63706959      4.41565467
C1         -4.31149356      0.57870197     -7.28425516
C1          5.14441378      4.48382724     13.86291825
C1         -2.37603254      8.78749896      6.10711624
C1          2.42878259      0.62177131    -12.37199927
C1          6.66859272     14.41665964     -5.73302311
C1         11.10312353     -5.64374804      1.47846653
C1         -5.39137334      8.75071619     -7.15713810
C1          5.95842151     10.84132088    -10.82960569
C1         10.47813297     -0.32744820    -10.91617262
C1         14.70270799      2.56601513      3.02650876
C1        -15.17913133      2.53954886     -8.21394309
C1         -0.09705455      0.21092126     -9.25909067
C1         -3.44032352     -9.58999009      0.06786518
C1         10.46311222     -9.32340137      5.56964846
C1          8.44726623      2.30836176     -5.78337804
C1         -5.35576352    -11.75610825      4.08479193
C1          4.44990791     14.65742117      1.52625242
C1        -14.58227591      3.75058754      4.16706075
C1          1.27441152     -5.74848895     -3.26196067
C1         -0.34423297     -0.74115734      9.10484475
C1          0.43113711      9.38682824     15.89246639
C1         -0.49629626      9.32082002      8.24256486
C1          8.28893582      1.12943854      5.04442716
C1          4.97230981     -2.44124267      9.76391582
C1         -3.77821042      6.09262429    -15.01365995
C1         19.32428753      2.31046459      0.89484990
C1         -2.83535721     10.11409380     14.31886553
C1        -17.93885673     -3.32260357     -8.36612255
C1         12.03172312     -0.59934887     -5.87798115
C1          1.50158298     -7.12619202    -15.06583168
C1          7.99968870      0.06951642    -13.45676527
C1          6.15391104     -3.33161449      6.47239698
C1         12.65080216      6.54397032     -4.14218616
C1         -1.48849194     11.08095201     13.24641307
C1          2.56535008     -1.83166571     10.77877875
C1          2.78094935      3.63749486      0.65172563
C1        -11.71721660      1.73168380      7.65429645
C1         -7.82594568     12.09214425      5.84484049
C1         15.61961270      2.52676080      1.46620279
C1         12.96486601     -7.77355097      0.85542064
C1        -14.65874773     15.79417839     -6.76694551
C1        -17.96630009      1.46268917      1.02632177
C1          2.52192524     -7.79087343      1.52049246
C1        -17.13855622      1.93955021      6.12536237
C1        -13.79424112    -11.14890459      3.63643371
C1         -3.12348856    -11.12985167    -13.96507245
C1         12.64758734      1.19812005     -0.99418051
C1          3.10559901      7.42137475      9.96412767
C1        -14.24642173      3.64181805     -9.77720756
C1          6.84074788     11.96149285     -6.67591862
C1         13.05016501      7.37636508     -0.10538863
C1         16.38225624     -4.61348327     -8.32023684
C1         -0.48239407     -3.31800503     -3.15035488
C1         -5.22817355     -8.80747478      7.56399033
C1         -8.12300138    -11.00688523     -5.65031237
C1        -16.18083028      0.55530238     -3.11672635
C1         -9.95238555      6.38625194     -6.66806368
C1         -7.26612835     14.34172274     24.97255052
C1        -13.24998661     -2.43224849    -11.36417314
C1          2.59333919      4.82730463      5.08999893
C1        -11.79892817      9.50837400      7.63664751
C1          9.40450126      2.59825027     -9.22846724
C1        -11.06935892      0.62171135    -14.93714675
C1         -1.46660761     11.90450834    -11.83169676
C1          8.33179061    -12.63065102     -0.77924100
C1         18.51565410      1.71059374     -0.69447937
C1        -18.22421873     -3.95505667      2.06185435
C1         -1.25019699     -2.02069973      1.05579128
C1          2.86432332     12.18931315     -4.03350427
C1          7.96018054      2.54553940    -15.90985823
C1          2.82265271     15.24784189     -7.58499608
C1          9.65173307     -8.61320098     -1.69465425
C1          6.69482427     -0.14171232     -5.80144629
C1         -8.50613380     -2.39497742     -4.01812242
C1          1.91863918     11.24967902    -10.89934442
C1        -14.04926394      7.55323369     -9.22524290
C1         -9.23839792     -7.40858983     10.21161903
C1          2.85435513     -2.13427629     -0.02969458
C1         -1.37097756     10.63749944      6.67195014
C1         -0.60546298     -0.20775970     -3.30684960
C1         -9.92764921     11.37959620      2.62138099
C1        -17.63292891      0.01394381     -7.14303836
C1         -0.93900330     26.29945277    -14.90626608
C1         -0.76855103     16.59610774      9.30643177
C1         -5.00894901     -2.32003465    -19.21660001
C1         -3.06453361      3.49778143     -8.17390268
C1        -13.08193802     -5.51694878      1.70247723
C1         20.00000023      1.69428759     -6.89832223
C1          5.51359194      9.82784467     -5.58372887
C1         -5.80733247     -9.18777112      6.66732024
C1         -2.63898459      7.95656061     -5.12688691
C1        -11.33321274      8.09771256     10.86359917
C1         -1.72308364      9.60758936     17.51740326
C1         -4.20450744     -1.77221360    -14.01004950
C1         -9.64945760      6.83500388     10.94911926
C1         -0.27214071    -18.42694109      4.94599529
C1          9.40324016     -4.33433077      1.64554104
C1        -15.62756864     -0.98613923      6.99191694
C1          7.50286389      1.17855192     -4.24074233
C1        -17.48794072      4.75234896      4.13062463
C1         -4.28811520      8.25794477      2.60898179
C1         -1.23687831      8.84131996     10.10302211
C1         -0.96184686     18.10385509      9.85896967
C1         -1.88723213     10.45076054     -5.68083188
C1          9.52775254     -0.85670162      3.93256182
C1         -8.00969746     -3.83499161    -12.37110423
C1         -1.51929756     -0.33075803     -5.08658032
C1         -1.88836530      7.97623152      6.68398296
C1          2.98621456     14.61488224     -5.09110248
C1         -9.07636257     -4.68779460      9.29996600
C1         -3.37490774    -13.20597142    -12.40074467
C1         -3.91826404    -13.62542327     -0.70203283
C1         15.05316417     11.98647471     -7.33989366
C1          2.12327823    -15.96736287      3.98632880
C1         -2.71554581     -7.29683365     -4.12504170
C1          7.43907303     -2.45072804      3.46255117
C1          7.44469719     -2.42158597      9.01469941
C1         13.09458727     -6.80976760      4.04247017
C1         -9.00677407     -7.24063105      2.71315264
C1          1.42326326    -16.68136493      8.14252344
C1         -6.72588341      7.81237281     -7.58520424
C1        -15.33074996      6.20952300      8.31636180
C1         -3.26752387    -13.53266452     -1.62561146
C1        -14.71508102     -6.91539289     -7.21286004
C1         13.83177137      3.15530766     -7.78692429
C1         -3.97031674      2.25007207    -19.06403130
C1        -17.02023736     -1.94954027      4.51201655
C1         -7.64873938     -3.08710734      6.63978040
C1         -2.49821452      0.01600582      7.59218268
C1          7.78807034     -1.50895287      7.47645018
C1         12.08228723     -2.31815932     -7.85800403
C1          2.23791307      3.53863324      8.18527198
C1          0.29302723     -5.78992829     -1.59281153
C1         17.77816284      1.03489148      5.60345980
C1         16.36756648      4.98530936      0.87037906
C1          0.20060273      3.93168901     -7.14351048
C1          1.97110324     -8.70048116     10.58911543
C1         -4.82198740      4.52472422      3.24684868
C1         -0.54131938     14.59435228     -5.17860320
C1          5.45705926     -3.87233363      1.49847538
C1         -8.81218728      1.47556550    -11.74984199
C1          1.65762452     13.85791073     -9.81591431
C1         -0.15705065     15.71149365     -0.00318798
C1          9.07873982     11.56363760      6.67371072
C1         19.06008437     -0.03736814     -6.79049574
C1          9.55710934     -5.01235766      4.02884245
C1         -3.76302461     -8.12817127    -16.49936601
C1          0.91066952     14.25435526     -5.73812099
C1        -16.21186941      2.17831234     -8.19143822
C1         10.05899100      9.57126845     -5.70053892
C1         10.96074589     -5.56169813     -7.77966414
C1        -12.22474994     -5.19824216      6.69374944
C1          2.97831046     -1.45770794      8.31592036
C1         -4.95883432      7.01688858    -13.94883504
C1          6.25645597      4.33126033    -10.00417493
C1          5.07245940      1.69801736     -3.16151468
C1         11.24970420    -11.75793304      1.42127321
C1          5.63882762      3.13487669     -5.68928928
C1         15.40204607      1.93667403      2.43020555
C1         -0.64259610     -0.77056136     -1.47222187
C1        -10.62554504      3.87214588     -4.68131511
C1          3.55953111      3.36560259      1.51389109
C1         15.14705008     -0.83688117      4.06275652
C1          2.15078377      0.03247987    -15.01484698
C1         -5.45440622    -16.68533633      4.08148985
C1          7.91977011      9.31635466     -6.62312883
C1          5.06451750      3.10666350     12.21765021
C1         -3.12617747     14.18885896     10.24964115
C1          6.33224677      5.53841115    -15.49812314
C1         -9.85104262     -4.82666620      1.08063839
C1          3.90349227     -0.46604542      3.20784326
C1         -7.73412989     -9.77801255      0.99025882
C1         -7.94888939    -11.84936627      2.49258260
C1         -9.39795065      7.79432347     -5.75603979
C1         -1.82478837     -9.79997881     10.05542063
C1         14.61004286     -0.03220146     -1.61993149
C1        -11.93109545      9.69187906      4.12536290
C1          0.00656528      7.91196523      5.68188181
C1         -2.15804965      6.44848210      5.08661812
C1          1.02826824      7.79807263      4.10997212
C1        -10.84209946      7.86482073     -3.10671093
C1         -8.62432596     -1.24439382     -4.09472142
C1         12.68420246     -2.51629197     -3.30829352
C1          5.63497228      0.14582393     -9.25775285
C1         12.52623698      4.07819538    -10.25976674
C1         -0.46169662    -12.99934611      2.50966209
C1        -13.82119280      6.39324661     -3.48518823
C1         -3.30328322    -13.34080283      2.47052740
C1         -9.01655435     -4.25507760     -3.12098646
C1         -1.46537654     -1.53489726      4.19495147
C1          1.16235860      6.38753030      3.52801323
C1         -8.92162955     14.22070489      1.06550548
C1        -17.47506808      2.89723390      7.70090690
C1          3.39034594    -16.94070330     10.05257109
C1         -8.29352078      4.54784471     -5.70565313
C1        -14.60633240    -21.98896177     11.72566853
C1         -6.07177905     -1.88608038     13.23284850
C1          6.63257047    -27.12381082    -11.04964208
C1         -2.89791604      0.69518417    -19.11733822
C1         13.58328023     -2.56846656     -2.67756700
C1         -2.10182876      6.48894456      1.64334516
C1          6.21594283     12.83699441     -6.71154518
C1         10.07452476      1.70313092     -9.29975510
C1         -2.88409118    -13.67017142     -0.09263624
C1        -14.67164750     -2.91471100      7.60152206
C1         14.04140095      1.49122075     -6.26502780
C1          9.53646311     -2.01114103      3.96003725
C1          2.46496972      6.56499078     -8.21633621
C1          9.95885494     13.82945363     -2.47009520
C1         -9.56098466     -9.33723297    -10.76490813
C1         -2.99519225      8.81685391     -5.67787600
C1          0.65322356    -14.87225261     -4.07011402
C1         18.17023223      2.63497632     -2.71036573
C1         -1.76693203     -2.53801554     14.90622752
C1        -10.51141854     -0.80232442     -2.52025280
C1        -14.94581034     -7.78601451    -11.41362234
C1         -0.00455017    -14.42245967     -0.02405172
C1         -0.42061395     -6.34255864     -6.68694215
C1          4.43539685      8.84192587     10.23743351
C1        -17.94683346     -3.96440699     -5.61216008
C1          4.33292264     -3.93653646    -11.94356567
C1        -10.15434525      3.71468392    -16.49875750
C1         16.46734623      4.95195284      6.61148085
C1         -0.41978047      0.62794274    -17.54821297
C1         -8.50999958      2.43786423      1.59034496
C1          6.85412837      1.15611032     -3.16522029
C1          4.83821735      5.33851202      3.96083941
C1          3.48167720     -4.34001768     -7.76626664
C1        -11.59400190      0.66274195     -2.59990447
C1          4.90340187    -12.01441312      1.84430765
C1         -9.04345462      5.62746293     13.40364087
C1        -12.97595817     -2.78819118      5.07322995
C1         19.58855435      3.16986726      1.52974623
C1          4.54298384      6.46860356      9.07738885
C1         -6.99983631     -2.63748849    -17.54743159
C1         13.89290602     -6.56412289     -7.84972230
C1         -0.38828869    -11.16742284     -6.79438873
C1         21.80409465      1.14154483      2.46364263
C1          6.73962646     14.50619305     -0.01080698
C1         13.46377055      4.03131297    -14.10656239
C1         -4.71683346      2.13967262     -8.16978776
C1        -16.27893611     -1.17805846      6.06165360
C1         10.20714760     -6.21507167     -9.28892685
C1          0.44115168    -15.88975535     -4.70125470
C1        -11.75976989      7.69996587      7.66629961
C1         -8.46581654     12.69572668      4.15827418
C1          3.65046772    -15.95560864      4.92349522
C1         18.43550205      1.79559285      1.42428126
C1         14.27561195      6.55245689     -3.21814168
C1         -8.16498313     -6.85933817    -12.34916129
C1          5.75161042     -4.80088832      3.51142505
C1         -9.31152623     10.24397663      6.67018880
C1        -15.78899695     -8.42266781    -10.80817863
C1         10.21901581      6.44645002     -5.66359164
C1         -1.36505221      3.93655654     -2.51135613
C1         16.97270238      3.61374857    -10.86039021
C1         -5.78342592     -3.07408946     -5.65865728
C1         16.20882324      2.53545023      4.00490932
C1        -16.23388837     -9.43162273     -5.53624589
C1         17.15183600      5.59623021      2.39670732
C1         12.91160130     -1.33292944      4.95139591
C1          0.73288141      4.31894497      1.59030941
C1        -13.58798423      7.83085091    -11.74328305
C1          2.25073430      8.48622274     11.77675521
C1         -2.72000011     11.52231635     -5.86199006
C1          7.27105680      7.95144413      3.02666029
C1          7.21604243     -1.67123740     -4.84955333
C1        -13.03247927      6.82536489     10.91482473
C1         11.50177009     -2.38373139      8.07854392
C1          8.54680352     -8.65132795      3.45373170
C1        -13.06330315      0.88567455      5.07379880
C1          3.53043181    -11.73779258     11.70467234
C1         -2.22861166    -13.51715027     -3.14989497
C1         -8.69039703     -8.18636702     -4.68327388
C1         -8.86291598     -3.34711882    -13.96773030
C1         -2.20200789      9.25460428     16.57678301
C1         10.00153667     13.67056419      1.06184913
C1         12.43553548     -8.86737837      7.45865851
C1        -12.88895665     -4.70740512     -7.52496654
C1          0.09561855     -6.68665856     -5.77304721
C1         -3.06642258     -5.03396589     -8.34223963
C1          1.26489947     -7.32365136     -1.45346491
C1         -5.43550389    -13.51988547    -10.83006911
C1          9.41960162     -4.06996955    -20.85203164
C1          4.20026665     -4.86253154      5.91330335
C1         -7.18800828    -11.25585920      1.93325996
C1        -19.35001876     -2.47192429     -7.20471134
C1         14.36362961      6.46067434     -1.04970228
C1         -4.36402278     13.27244039      7.72052496
C1         -9.65877958    -15.98457632      2.50097371
C1         -4.62128992     -3.38496694     -5.69202981
C1         15.42558476     -1.38897341      6.55158389
C1         -8.72563748     -3.19022357     11.85929535
C1        -10.15782764     -4.83624916      5.11534503
C1         -9.20795264     -3.02909835      9.21567963
C1         10.58495042     -0.45407970      3.95198297
C1          3.26301628     -7.15767161      0.92921940
C1          3.24044053      4.11867355    -12.37219772
C1         13.26268125     11.06400315      2.49647951
C1         13.74713684      5.01195188     -0.66943131
C1         -0.59559503     11.16195775      8.26562641
C1          3.78281419     -2.25752393     -9.23789730
C1        -14.75938498      6.06231285      5.23781938
C1          4.50967478     -0.22374047     -7.59110833
C1          2.76967741      6.94697232     -5.60805326
C1          6.64196290     15.92734883      4.17308207
C1         -1.73333490     -1.73412224    -18.17243264
C1          0.76859053     -0.53866985     14.34458967
C1         17.40659401      3.43286452     -8.34670614
C1         -2.50877540      7.15223480      6.58732532
C1         -7.56624316     -2.31072546    -14.99528398
C1        -12.11318446      8.76609441      0.03528634
C1        -11.90784944      7.17688029      1.50121959
C1          0.17985155      2.15272580     -5.08770519
C1          7.94590953      8.09897987    -13.29912375
C1        -10.66965467     13.62321708     10.22120575
C1         -8.33101603     -4.75223952    -12.99631244
C1          0.23730118     11.68975649     -1.60398929
C1         -4.66838832      4.51457502     -5.66153176
C1         -4.20827293    -15.54908161     -8.26742240
C1        -16.80024570    -10.31653313     -5.56710618
C1          3.73918832      4.34486916     -5.66068475
C1         10.02958056      6.53616705     -9.19731101
C1          0.24489024      1.97577706      7.68120800
C1        -12.54837961    -12.08132863     -3.10343735
C1          8.49238667     15.01377626      0.08238462
C1          5.40171876     -2.29473625     15.70727057
C1          3.89650977     -1.76898195     -6.80476077
C1          7.90125981      8.88966521     10.17924000
C1         -0.24878137     10.44309973    -14.01453485
C1          9.33065193     -6.10767171      1.23994100
C1        -18.18551785     -2.80718787     -1.50923407
C1        -12.97429462      9.31066001      4.11349800
C1          6.05140911     14.75820559    -10.16674204
C1          4.54924130      5.02852281    -19.13845878
C1         -6.68184466    -12.74973478      1.52228433
C1         -4.12541027      6.46995165    -12.28721110
C1         -3.15265418     -1.38551095    -13.98546763
C1          2.88238199    -10.48821199      9.16064548
C1         10.96562118      5.91695050    -13.45195000
C1         -8.83775518     -5.75035434      7.80465383
C1        -12.83844825     -1.48935015     -7.22959261
C1         -6.44026510    -11.19849422     10.18814547
C1          1.90762517      6.41544171    -16.58796114
C1        -12.00327949      9.02855731    -10.77735879
C1         -7.44849661    -16.97184687     -0.00434599
C1         16.10418577      2.65948318    -10.87867708
C1          1.09795780     -6.39933552      3.54800544
C1          3.06985853     -9.63204825    -10.90982004
C1          2.72697942     -2.67185173    -15.11908944
C1        -17.05289704      4.48815874      1.59824449
C1         12.11523616     -2.27535181     -9.99921612
C1        -10.52826418      9.45140308      0.07449417
C1         -2.54662357     -7.84414210      4.10413479
C1          5.03284195     -2.91697251      6.49899571
C1        -14.35530554      7.29545521     -7.64822045
C1         -6.30177519    -14.17998343     -3.30231871
C1         -5.72322015      6.37488328      1.65330299
C1          7.19038470     -1.39254224      1.40787158
C1         10.46713626     12.37609792     -5.03436715
C1        -10.77732509     -6.62491880     -3.07586413
C1        -16.69021737      0.90157715     -4.08135024
C1        -12.93256300     -1.55878188      7.65892639
C1          8.10945588     12.87856269      1.63003848
C1          7.46171969      4.10043611     -4.10428460
C1         10.79749160     12.51521860      2.56026864
C1         12.45853659      4.10059740    -15.99002602
C1          5.25262641     -6.32849314     11.76175721
C1         -9.79681771     -9.33965486    -12.44133939
C1          8.19170660     -7.79947840     -7.79534052
C1          1.71675447      8.88414222    -15.61652071
C1         -6.81190007     17.39932939      5.19057699
C1         -0.60592705     -8.03943471    -12.39131392
C1         25.42989083     13.55821792      1.84868932
C1         -5.73431464     -0.51970273      1.08048093
C1         -1.54461402      8.27197414     -5.11809493
C1          3.36274919     -1.50283711     -7.65049108
C1          1.20258030      6.95427946      8.12638507
C1          6.31709980     -4.12015643     -4.33915533
C1        -11.65133342      6.92553266     -6.66658714
C1        -10.30464200    -14.23963960     -0.00736760
C1         13.00429023      5.60675530    -15.09838271
C1        -11.31509187      7.08127678    -10.78715733
C1         -2.89709696     -4.25230079      5.09795350
C1         -1.96036787    -10.90660541     -6.35937361
C1         -0.98366926     20.01099155      4.23858154
C1          1.82567822     13.71088624      5.04278190
C1          1.07031941      3.31169193      3.47316855
C1         -7.58632766      2.41215448      3.57731720
C1        -16.82969720      2.92375714      6.77516121
C1          2.50743454     -6.65291802      5.07410201
C1         -2.96480090     -0.48971520      1.01581636
C1        -13.92000641     -3.32036503    -11.27304083
C1        -12.97144229      6.29571872     -5.10965299
C1        -13.77494440      6.34447228      3.61936580
C1          9.99529921      1.15082831    -11.73339777
C1          4.83633166    -12.61831852      4.99152674
C1         10.26583467     12.49635640      3.54114732
C1        -14.46560432      4.84329799     -0.98492718
C1        -10.88758668     -5.49026374     -0.04104465
C1         15.54789190      5.64040888     -9.87684991
C1         10.03679412     -2.60742487     -8.39459932
C1          7.23674850     -2.94159301     10.05631830
C1        -15.90717603      3.05135360     -0.57627191
C1        -11.15264127     -6.30335146      8.67509602
C1          2.38085752      5.39745900    -16.00877642
C1         -0.71843622      8.88453321     -9.22910726
C1          1.74323632    -11.97355819      3.40930558
C1         -6.47941831     -3.82871455     -2.04338213
C1         10.05899755     11.98202116     -8.31299073
C1         -7.55281833     -5.28471136    -14.99019026
C1         -9.50979435     -5.59803786     -4.06478644
C1         -0.49347520    -14.13117175     -6.78697420
C1          3.86353524     -2.29188734     14.86373566
C1          8.65279815      3.22112144    -10.82643018
C1         -9.09277159      9.97464263    -10.81550502
C1         -4.86764756     10.60529239      6.72751388
C1         -7.96015643      0.97183680     -6.73552469
C1         -3.33544521    -12.15628414      2.50641380
C1         -3.64075611     -8.10291389     -1.67007258
C1         10.58094067     -5.16836833      9.64639414
C1         -8.26563897     -9.71613128     -1.57222472
C1          2.94474917    -14.78388647     -0.08645837
C1          8.83859616      5.65622647    -13.97495199
C1         -2.01121656    -11.23568219      1.56910589
C1        -14.64409024      2.00329641      4.09983838
C1         -3.26581733     -5.35192919     -3.16126749
C1         -4.02472475      7.15669483     -7.58506175
C1         15.54824854     -1.71235629      2.41995974
C1          5.05160564    -12.12503953     -1.63091305
C1         -2.56904288    -17.42409558     -1.72662997
C1          9.13737276      3.52162799    -13.38463918
C1          6.40028513     -8.61860137     -0.16429585
C1        -13.41382497      9.66674900      6.56960952
C1         11.84648260     -2.90317621      5.01808350
C1        -15.32833412      3.09227512     -6.64684211
C1          9.01364699     -7.11088115      0.84198146
C1          6.81294810    -10.86050869     -1.70544535
C1          3.65574412     -3.26082716      4.97391642
C1          0.61069797     -1.92682465     11.71565693
C1         12.03848551      7.43483923     -4.18318490
C1         11.99658875      1.17104749     -5.78802979
C1          9.94224841      2.50619141      5.03181919
C1          2.10305282     -4.77895241     -9.34720956
C1          1.73477188      0.59773181      9.16296074
C1          0.28703224     19.12519659      6.71792650
C1          7.19871686     11.46107193     -8.49470811
C1         -4.23664584    -10.33694058      7.65501503
C1        -12.41803109      9.39005966     -8.24052788
C1        -10.52231186      3.88554228     10.19993373
C1         -4.04563548    -11.52791419      1.02095867
C1         -8.48356531     15.19605703      5.18360593
C1         12.84051477      4.97339758      0.90100073
C1          1.47974690     -2.56690149     13.40562711
C1         16.22900616     -3.87127189     -3.22312764
C1          6.36646093    -12.79730665      2.41794647
C1          2.73595957     -6.35707531     12.28597436
C1          1.79695191     -0.74743055    -19.10774037
C1         -2.46442306      2.41027965     12.24692278
C1          2.77249606      8.77026793      0.05884433
C1        -21.41163919      9.92316273     -5.61100857
C1          5.43673876     10.47981732     -2.54562141
C1          7.17986179     -7.64581905     -2.68189874
C1          7.63099208      3.87407400     -0.14366961
C1        -11.47309992     -2.75220655      6.08334776
C1          4.63784511    -14.15879059     -0.08590553
C1         -5.77009742     -1.78757752    -11.47043119
C1         -2.91258664     -9.31292416      6.64186105
C1          0.09150377    -15.56730529     -0.09814947
C1         -0.61034590     17.23039886     11.79104787
C1         15.85666583      9.56042656     -9.27111230
C1         -7.73602933     -9.61398485     -8.32294503
C1         -7.34626965     -1.91286305     -6.66026108
C1         -3.27194338    -15.29053565      2.43143744
C1          4.08798487      3.56443462    -10.77774447
C1         11.15889075     -7.75086241     -5.49657759
C1          4.22722125      3.12768144     -8.29801709
C1         -2.20957406     -0.18102126     -9.82637741
C1          6.21415453     -4.80056925    -12.52042015
C1          7.40035407      2.52437257      5.69168507
C1          2.30843024     15.62386674      1.77072815
C1          2.72633651    -16.05817798      6.52664472
C1         11.79872119      6.47544265      6.61530205
C1         -3.21239216      8.88327410      7.67300980
C1         10.54921257      8.59109167      7.55777690
C1         -1.68744418    -12.10254265      9.18083011
C1         -4.44744546     20.14637026      4.26634930
C1         -3.71612155     15.71712121      0.05813432
C1        -13.14188189      3.97993022    -13.29794744
C1         -7.74676227      4.89367117     12.34169927
C1          6.34457763      2.65452744    -15.51224436
C1         -4.20680485      4.88536997      1.08699402
C1          9.50608077      1.01063282     -1.69905622
C1         -1.81382540    -14.94366654     -2.22332581
C1        -15.61378259     -3.99777175      3.54709962
C1         13.26446794      0.24145304      2.46072649
C1         -5.92708344     -7.31936736     -8.25534968
C1          9.46779772      7.02683703      7.51968682
C1         -3.68017804     22.95655886     15.46454929
C1         -9.20824078     -6.70574400      9.33923016
C1         -5.02336711    -12.03752365    -15.61290740
C1          7.14645970    -11.18533918      4.96923625
C1        -10.00213241     -0.93345516      3.54382572
C1         20.72165418     -1.65605061      3.37738663
C1         -2.85532553    -15.07969020     -9.87374385
C1        -12.49779171     -5.41366989      2.60174940
C1        -16.40386632     -0.53421974      7.61862124
C1          5.07597868     19.22369315      8.27541924
C1         -0.87659010     -4.80080009     -6.26534538
C1          4.56916580     -2.93982695    -13.49720664
C1         -4.61140755    -13.01245367     -0.04102792
C1         -1.83055691     12.10000580      3.58803304
C1         -3.36722999     16.69721933      7.62664578
C1         -0.00312269     -1.54714967    -17.29820201
C1         -2.56604335     -9.69004991     -7.25863591
C1          5.54077859      5.11779830     -9.19026895
C1          0.92633457     13.14840795     -9.11892264
C1         -8.03077437      3.85388264     11.88525646
C1        -10.17547080     -2.92479743     -0.59941635
C1          5.97260736     16.08340969      0.78874233
C1         -7.79657048     -8.31444425      5.18449264
C1        -10.10896747     -6.84436888     10.83819041
C1          5.17531037      7.13265926     -9.83082723
C1         -4.95824420     -4.21038827    -15.69060362
C1         -5.00516976     -2.97719168      8.17431675
C1        -10.24560635     -0.08419095     -0.45877605
C1         -7.83091090     12.71883750     -2.42924293
C1          0.44397248     14.59909330     -6.62530726
C1         -5.49745995     16.56556860     13.50772785
C1         -8.83651836      8.15646492      0.89624672
C1         16.91497475     -3.20879948     -5.25110017
C1         -4.03400016      6.29998849      2.58695227
C1         11.03211970      6.13495242     -8.18746608
C1         -8.63016251     -5.74548953    -11.39729696
C1         -2.36695430     -0.76226152    -12.37906948
C1        -12.96415422      7.75247900     -9.20034917
C1          3.26746163      7.28702814      0.96135931
C1        -13.35368896      7.18186327      4.13413373
C1          5.19754834    -11.07026655      2.46223630
C1         10.62383196      6.11152322      6.61610193
C1         14.33794547      6.00264720     -6.07147023
C1        -15.76821732    -10.21555677     -7.25309995
C1          4.14351118     -1.38005369     -1.66927804
C1          3.39046146      4.56212770     -4.07573621
C1        -12.67501731     -1.54703990      2.52679998
C1        -12.60594422    -10.26543564     -6.56004859
C1        -14.38392332    -11.12511149      1.03995197
C1          2.19487158      2.42302283    -12.44845449
C1          4.20519449    -17.44683148      8.14233321
C1          5.22226793     -4.47904662     11.72563085
C1          4.28489545      4.01650590    -17.53075545
C1         -0.79477281      2.42838589      4.18685096
C1          6.90096918      7.03859023     11.67709481
C1         12.09189372      0.70826206    -13.42164048
C1         -3.36019677      0.77901733     -8.81219869
C1         16.99281104      6.54073766      7.57471712
C1          3.88980633      5.40441515     -0.04311044
C1         -7.58905360    -12.78588672     -2.62820347
C1          6.93385578     -2.00492321     11.62779161
C1          3.94602758     -7.28235698      3.46143491
C1          3.73983011     -5.75574360     -1.69371123
C1         -9.09415829     13.57979678      7.73538800
C1        -13.08837078     -2.71298560     -0.65362090
C1          1.90235498    -13.56645489      1.49702360
C1         12.03452062      4.11210505      9.12962569
C1         -5.59098601     -8.15450731     -4.09056650
C1         -5.26794097     10.84847801     -6.61762474
C1         -1.31122199      5.78559658      0.99039416
C1        -19.72164835     -3.31190551     -9.21084340
C1          0.56453084    -11.21794086     -2.62142506
C1         14.11839543      4.08748505     -0.05102024
C1          4.43818089      1.64127222     -5.72266219
C1         -6.09321665      7.37252707    -17.57494922
C1          7.21939079      1.55605255     10.69904809
C1          2.19278929     -1.35010510      9.80818692
C1        -14.27129334      8.34761776      5.14476294
C1          0.07019692     -3.13838001    -13.25936970
C1         -3.55047348      2.96290217      9.17650432
C1          0.21451926     -8.75389345      1.92072182
C1         -4.62391642     -0.39409020     -5.66445594
C1         -2.69613538     -4.34036451     14.25064618
C1        -12.38018029      4.51720449    -11.73366433
C1         15.57622164      3.73734312    -13.43907615
C1          8.55725269     -5.57118610     -0.19731748
C1          0.97641238     -3.20125668    -15.03367328
C1        -10.01327012     -7.20080250     -5.03825535
C1         -5.81668260     -1.79481451     -9.15693401
C1          2.01677305      9.41620129      9.80026036
C1          3.31875712      5.73230325     10.03333315
C1         11.01568067     10.20205821      4.97785951
C1          2.20103784      2.60236178    -15.94966434
C1         -3.70844566      0.08162115    -14.96453635
C1          8.01684510     -6.86496922      6.60433941
C1        -10.57448668     11.69169782     10.29912198
C1          0.03891610     -7.76099398     -5.73862057
C1         -0.42291695     -9.31449189     -3.16415733
C1         -5.80878098      9.50651833    -13.29604014
C1         -2.78352689      0.09667325    -16.53667505
C1         16.87183845      1.63279896      7.55643870
C1         18.00576912      1.97019403      7.61439212
C1          0.17695440      3.77888744      9.79926214
C1          7.10491693     -3.25916526      4.93301443
C1         -3.54139411      2.09358675     -1.65050791
C1         11.54292561     -9.00662769     -6.89645641
C1          2.30407589     -2.59462097     -5.83040752
C1         -5.83021993    -12.18786457      6.70320905
C1         -9.80940190     11.18200051     -0.96099056
C1          7.71699833     14.46518179      2.06851289
C1         14.89486604     -3.70750579     -7.04309959
C1         -1.02479863     -3.00362804     14.24369418
C1         13.53143063      1.06710831    -11.86414867
C1         10.84097822      1.72054141      2.49007959
C1        -12.56797590      5.22614482      8.23284022
C1        -11.38667846     11.20903821     -0.55816492
C1        -14.42501828      0.08448902     -3.13467998
C1          0.10206992    -17.54554456      3.31338722
C1         -5.32811872    -11.80115167      1.54838741
C1        -10.24631686      4.77815783     10.77229669
C1          1.25797678    -18.38504310     -3.37302711
C1          2.94809559    -11.67372727      9.05963945
C1         -9.89088687     -0.00194846     -8.21383335
C1         12.60184643      4.16391084     -6.86549012
C1          6.61940748      6.06340425      7.51363113
C1          0.98187442      1.66941424     -5.79327758
C1        -10.25891309    -12.59027380     -4.09431255
C1        -10.71493827    -12.61675602     -3.10386711
C1         -5.78985997     -0.64655479     -2.49577764
C1          3.97467362     -7.24581666     14.80502240
C1          5.62885933     12.92367929      3.57862388
C1          0.37084671     -0.96482546     -1.53971495
C1          1.92725274     -2.06879705     -0.80766766
C1         -5.37297130     -8.78177695      4.09965200
C1          5.42262663     -5.42666198     -8.40930077
C1         11.62910920     -2.43666774     11.60955394
C1          9.35641505     11.96859071     -1.53468862
C1          1.02308919     -1.47737364    -14.99372943
C1         -8.82572107      9.74537733      8.43968655
C1        -10.41417722      4.58491327    -14.86907999
C1          4.70344973      0.65363627     -5.15305248
C1         -0.87272580     -9.67366034     10.67501925
C1          0.39408520     -3.41726736      0.93880004
C1         -5.45425313    -10.53466185     -1.49500069
C1        -11.17008376      4.94796003      0.82704105
C1          7.90481746      0.63602383    -15.94412238
C1        -18.38357032     16.55669744     -5.17225340
C1          1.00577462      6.36850935      9.06638621
C1         -1.88345430     -3.45849226      1.70822086
C1         -0.87986407     -9.69636234      8.52825087
C1         -0.28842517     13.35930987     -2.58958710
C1          1.79337242     -8.69522382     -9.96837565
C1        -12.45853146     10.79603159      5.05640918
C1          1.10748316    -12.90530494      3.39404930
C1          3.35866543      6.47786092    -13.40035986
C1         -5.60317384     11.90901520    -10.76121086
C1          9.94705666      4.16726312     -8.26540846
C1         -0.80838369      4.32964119      4.09107347
C1         -4.35975860      0.54679321      4.02861766
C1        -14.71533047     -2.79081400     -7.26810370
C1         -3.71892220     -8.98650617      8.65060257
C1          1.12599545     -8.67530397      2.54741439
C1        -10.10384957     -1.20923307    -10.70536442
C1         -2.48239708      1.81762627      2.01979954
C1         -4.39352600     15.04367008     13.49272910
C1         -6.81591388      7.91450288     -9.78620030
C1          0.22706516      3.92646037      7.59746031
C1        -16.63920596     -3.17217629    -16.37548395
C1          1.11364960     -3.95716495     17.35062298
C1         -2.17642845     -6.26005532     -9.80950622
C1          5.33330119      5.11579852     10.71588386
C1         -9.80234396     -9.70840357      6.63180080
C1        -11.41955675      2.02887207     11.85859028
C1        -10.54164612    -11.95577105      4.88738785
C1         -4.19174471      7.85985907     10.20193739
C1         -4.64367837      6.89255155     10.02312879
C1         -8.54877962     -8.74088358     -5.76265852
C1          1.26801820      0.78985708    -16.57705057
C1          9.10969801      4.87112211      8.99242101
C1          6.59443285    -10.24839336     -4.31658261
C1        -19.56050437      1.46089449      3.55509510
C1         12.56029261      8.96192679      2.47971948
C1         -6.24059340     -0.38348807     -6.66149001
C1         -1.17212063     -5.70700859     -4.69457045
C1          0.48437850    -11.19406190     10.12121359
C1         -6.33572752     14.17173657     -3.00287878
C1          9.13315713      4.56293394    -13.33441758
C1         -2.18451408      4.49257136     -9.79316848
C1        -11.00970693      4.31699356     -0.05209913
C1          5.92272660     16.81742691      4.24632682
C1        -16.45272360      0.05533983    -12.19761155
C1         -3.06187489     -9.33683168     -8.28053977
C1         -3.61372499     15.17342003     -3.12110900
C1         -0.96952474    -11.56365870     14.33061576
C1          0.10168607     -1.74238154      9.21290013
C1          9.12803179      1.65401126     -7.70815498
C1         -6.69772635     12.94617920      8.62766976
C1          3.92031289      5.32856224     14.94967298
C1          6.10624648      0.30433802     -3.31298823
C1         -6.77381789      7.80657152     -4.01807432
C1        -25.75402849     14.03839705     -1.35319687
C1          9.38454359     12.07213300      1.98403537
C1        -31.19150614      1.86824059      7.96687522
C1          6.57212930    -12.12391719      8.53143687
C1          4.13839074     -1.67566325     -3.15382839
C1         -1.96461767     -9.78497369     15.89075652
C1         -0.98288985    -17.51281343     -0.78048909
C1         -1.22493405      8.58441214    -12.46805470
C1         -7.16362691     -5.32301360     13.30990940
C1          8.80282526      5.49748842     -8.18158937
C1         -6.07648494     -6.47362527     11.77761942
C1         -8.86297613      9.35820720     -8.14885164
C1          7.48496125    -10.19031764     -0.05471036
C1         -7.28141976      6.86406063      1.68541781
C1          4.80281251      9.28979102     -3.01971696
C1         12.39934963      0.82855659     -8.39698613
C1         -1.34223601      1.15690263    -17.66776833
C1         -6.15163982      0.16305189    -16.59968199
C1         -9.19330549     -9.69520745     -2.15023562
C1          7.84920294      2.03278841      6.63268491
C1        -14.25135653      2.35684222      5.09778792
C1          7.81720660     13.85440598      1.06884447
C1         -1.49926988      8.23810852      7.66470878
C1         -1.85872823    -17.39922225      0.87815626
C1         -6.71893783     -1.74682662     -7.67296250
C1          3.79465029      6.39668773     -4.86722930
C1          0.44771605      3.06866330     -8.92952762
C1          7.29871544      9.86963963      6.61691540
C1         -5.07676850     -3.05281266     11.70929004
C1         12.83285386     -8.05324861     -4.29643936
C1          7.59222552      1.61839908    -16.59163533
C1         11.22701154     -6.54536457     -9.34389091
C1        -12.09587946      3.89842498     -0.03879423
C1         -9.53514847     10.59693476      5.20406347
C1        -10.80282372    -10.87710453     -6.65297511
C1         -1.17665718    -15.48684245      6.46831372
C1         -7.71534979      9.69005179      1.05578143
C1          2.54496252      1.55740707    -13.97814560
C1          0.50599017     12.93103534    -12.36240346
C1         -4.85057545    -12.10497086      4.99445455
C1         -9.79310995      2.71172728    -15.92230887
C1          1.04933426      1.51402651      9.16296188
C1          5.58386257      2.03108833     -5.73130857
C1         -1.16762692     10.92349889      9.09732868
C1          6.28936688     -9.17125600      0.92242023
C1          3.13571696      4.66108288    -15.82703418
C1          1.72759169     -3.77850152    -15.65407769
C1         -4.39595895      7.16235574      7.64659403
C1        -10.35934662    -11.17399713     -5.66597847
C1         -2.56038317      7.87454828      4.11629347
C1          2.35014667    -11.87412615      8.04077734
C1         14.32073371     -2.61769660     -0.09832916
C1         -4.31668004     -2.38857018     -1.56102698
C1         10.20192714     -0.46118981     -4.15782448
C1         12.34084290      4.91224047      7.50335243
C1          2.96513066     10.76684317     -5.16212154
C1         11.93330272     -4.49188798     10.14090696
C1        -10.45103071    -13.53892576      1.00182257
C1          3.80353377     -4.18088118      9.21129872
C1        -13.11421541      6.99402581     -4.12613437
C1         -2.99425224     -8.15489849     -4.73673436
C1         -7.70914157    -17.55480863     -2.65543278
C1        -12.49068027      0.14566452    -13.41188797
C1          1.08270375    -14.18836529      3.42975671
C1          7.54903814    -10.20551763     -2.28372634
C1         18.38801239     -0.77956850     -3.27173879
C1         -2.70241598     -4.77267185    -10.80978816
C1         -4.71920459     -2.94855686     15.87472899
C1         13.28328330     -6.16804333     -5.30952860
C1         -4.56769113    -13.04408713      3.50880944
C1         -7.32709353     -5.74248192      5.06094259
C1        -13.57971990     -8.71385950     -3.06415459
C1        -14.61906955     -0.91681968    -10.74659410
C1          8.24360235    -10.86825345      4.99983257
C1          1.80069573     -5.39006309      3.49701223
C1          4.47681217    -10.48586299      0.81007744
C1          0.48638765     10.99225689    -12.35528905
C1        -18.29198283     -4.30583674     -3.05356372
C1         -0.47912522      8.05890815    -10.82265288
C1          1.84725860     14.37424504    -10.83457753
C1        -13.66717929      2.42490426     -5.11421228
C1          0.44695062     -1.71115149     -6.79103235
C1         -1.60392747      6.36658847     -7.19418743
C1          3.94921279      3.03629857     -3.12335659
C1          1.22138924     -3.95558068     -3.27660507
C1         12.56219924      1.08279622    -12.50533718
C1         -4.41719978     -7.17691158    -10.87070040
C1         12.29027029      2.14045547     -5.19081308
C1         -0.14250351     -5.41429716     10.17207200
C1         -1.60771504    -21.69150408      3.31840927
C1         13.19114602     -0.44079931      5.59741489
C1        -10.91005389    -12.13176933     -0.00552341
C1         -4.03753529      1.45923257      2.66091427
C1          6.59050616     11.31854127      9.14209388
C1        -14.78242473     -5.72178178     -4.99898020
C1          6.84068096    -11.04792151     -5.85693184
C1         -1.97624634     -1.72310972     -2.68978531
C1          3.34684358     -2.37704201     15.96347126
C1         -2.82078359    -11.20837982     12.24067892
C1         12.64549690      7.13278980      2.45372146
C1         -3.53430024     -4.72022374     -5.78280912
C1          0.00573001      4.79707501      9.28852318
C1         -6.60477205      9.36917659      1.08871864
C1          7.58337950      6.44942077    -12.96096146
C1          2.50918274     13.23663377     -2.60952632
C1         14.80772041     -7.13306738      0.83589040
C1          4.02947132      9.80283498      8.11923023
C1          8.80306979      4.98446386     -5.09988914
C1         -5.75152975    -12.69759583    -11.44196775
C1         11.38244603     11.02958928     -0.08717783
C1         -1.06049212      9.69310319     -0.54532306
C1         -2.91992929     12.15013270     -0.67974630
C1          8.49298768      5.07458460    -10.75896254
C1         -0.14564752     -0.51210788      0.94207202
C1         10.58587780     15.79915140     -2.29291219
C1         -1.94025636    -16.12756544      4.98299317
C1         -3.17553700      9.56890950     -8.29436428
C1          8.48098018      5.87912649      3.46131649
C1         11.57473636     -4.16364902      2.43051656
C1         -4.88247176    -16.56260046     -2.61972809
C1         -9.61400501    -14.71607012    -13.43937569
C1          1.22354311     -0.94684171      6.03586573
C1         -9.86356566     -5.19825702     -3.08506286
C1          3.74096587     13.45744366     -0.04122939
C1         11.83895526      1.52146976      6.54848769
C1         -1.51018341     -8.82534810    -14.00769194
C1         -6.83687066     -7.32850009      6.10663973
C1         -8.11215979      4.03298563     -6.61038802
C1        -14.98549034     -9.67831925     -5.58322135
C1          8.45470990     -5.32416686      3.98690317
C1         10.99959137      1.10878943      1.57029715
C1         -2.32414830      4.15645778    -15.94444867
C1        -17.55865531     -4.84893398     -7.24517510
C1          1.32243084      2.48930697     -5.09631695
C1         -4.43695148      7.25108432     -1.62537132
C1          9.76343785      0.04568322     -1.13288783
C1          0.81142239     -8.98742325      5.06109274
C1          0.65992472     -4.13204155    -15.65102659
C1         -8.46496628     -7.23852556     -4.08394447
C1        -15.82407899      4.03965276     -9.19646756
C1          8.73425961    -11.14658440     -3.29075127
C1         -2.51125198      0.01000804      4.13980263
C1         -4.79289276     11.46093055      9.60619276
C1         17.42228319      0.21354821     -0.62485195
C1         -5.41647927      3.85787180     13.36437628
C1         14.48580154     -5.63419950     -7.98026332
C1          9.46535209     -8.70771407     -5.20753825
C1         -1.07348440      0.11028049    -13.36373178
C1         -5.96367296     11.81813102    -12.47230732
C1         -5.51946055      2.12772005     -1.67018818
C1         -1.10819203      3.06854975     -4.06106562
C1         -9.52859905     -7.65506067      5.16721271
C1        -12.58413874     -4.25542975      6.05420493
C1          4.47123661     -8.74317768     10.11848056
C1         -9.49084637    -15.43171705     -4.21152433
C1          9.43290434      1.03411837      3.95136809
C1         -1.10108921      2.97287832    -15.58834315
C1          2.54533505     -3.16672217    -14.03429269
C1          4.18220284     14.51614348      7.63432692
C1        -16.12882357     -8.75461569     -4.63870901
C1         -9.33599919      2.02829832     -0.06837377
C1        -16.47120558     -0.31612368     -1.56816531
C1         18.72748499     -0.72173817     -1.67634124
C1         -4.63754688      8.16177290      9.22123267
C1          4.31726327      1.06912210    -17.61286666
C1          1.95865121     -3.33920129      4.15137787
C1          3.28815985     13.90922816    -10.18475092
C1         -2.78283123      0.62228078     -4.10547779
C1         -9.37695832      9.68011326     -5.75798343
C1         -3.90927495     -6.91282075     -9.92926099
C1        -16.34652376     -1.63383847      7.63101387
C1         -9.08596796     -7.81497816      9.21967329
C1         -7.40866919     13.67815881     -0.54191434
C1        -10.21006553    -16.01506143      3.49057161
C1         12.01558534     10.34518169     -4.14717222
C1          1.01054996      4.83960933     13.22997955
C1          9.86741521     11.04969471      6.07520309
C1         -1.79383214    -12.05668611     -0.06951084
C1         13.83428645      0.15391189      1.44958764
C1          0.63086812    -14.55070724      2.44456730
C1         -1.20212289    -18.41231635      0.81323671
C1         -2.82354014     10.42012946    -13.57680268
C1         -9.73527892    -11.24692474      2.53488482
C1          5.87935105      2.21183493    -16.58706274
C1         -9.48513776      5.28436453     12.36660004
C1         11.82301005     -6.16495645     -6.30831458
C1        -13.46005515     -7.25696901      7.70038018
C1        -12.44843401      3.03683867    -13.28699172
C1         -4.94829438      5.37888933      5.05820781
C1         -1.67383899     -1.71249781    -12.41063324
C1          4.55033059     12.85908937      1.50849143
C1          2.29003284      5.44688600      8.19354823
C1        -11.35399427     -0.34821367    -13.31869807
C1          3.36718997      1.41554500     10.45527713
C1         -3.92067278     10.35912722     14.17182574
C1        -16.44788106     -0.28523933    -10.67958450
C1         -9.08528721     -9.09188667     -3.13991840
C1          6.41286092      9.77390316    -10.78378200
C1         -0.12061847     -4.26930205     -4.71679223
C1          0.92948511      6.48577919    -17.19454622
C1          6.90137191    -14.12429389      3.39816119
C1          6.59401892     -2.34217814      1.49483630
C1         -4.41097182     15.01472005      7.71797968
C1         -7.00770891      5.34946355      5.95182561
C1         -0.39298265    -11.22054448      8.11667420
C1         -5.78436466     -4.77930902      0.08184035
C1         -0.88512724     -2.32496768    -16.62075509
C1         10.00044330     -2.32473111      1.39923498
C1        -16.63731300     -4.38774906     14.94513798
C1         -1.05774757     -1.81278432     -4.12246699
C1          3.44063857     13.18692689     -7.61672953
C1         11.14948179     -8.62680736      1.40295889
C1        -16.99770339     -0.00664561     -2.53947603
C1          8.50768449     -2.02090825      9.08032194
C1         -5.61623376      1.51774839     -0.55610267
C1         -1.34800254      7.01517073     -2.52361903
C1          2.25777405      2.66166367     -8.79649500
C1        -10.81736702     -4.89323409     -6.59938053
C1          1.68470958    -15.61146692     10.12672417
C1         -9.52285157      5.45212556     -8.22926914
C1         -0.46778297     -9.25536446     -8.92589631
C1          0.77149646     17.06809323      1.42029979
C1         -1.85860407    -12.18235217      7.79337080
C1         -0.77702856     -5.41888088     13.33983791
C1         -7.40257448     -7.70276318    -12.35983470
C1          9.94720050     10.44448294      5.04085975
C1          3.10704946      2.61510587    -13.97070006
C1          5.64216723      5.50539259     -6.57935799
C1         13.44613841     -6.15399806     -1.78413504
C1          4.03887273      1.90859899      2.49176673
C1          2.11947908    -14.15291181      3.97095673
C1        -12.50768712     -7.18553824     -0.89652425
C1          2.27695743     -7.24505735     -8.95214092
C1          0.57737524     15.18918576     -0.59195126
C1         -4.89665364    -13.56067257     -8.29167504
C1          1.72951903      2.43398203      5.64754407
C1         -1.14318598      9.85488595     -7.59518051
C1         -6.87724084    -15.06584012     -1.10640100
C1         -5.99067171     16.08077067      6.73803590
C1         -2.04339919     -9.20155486     -4.11883650
C1          4.86042083     10.34659685      4.10030180
C1          5.95153113     -0.83782620      3.97936931
C1         11.76312666     -9.05412268    -23.51298946
C1         26.92050520      8.99702569     -5.78783830
C1          9.22778473     -7.68647366     -0.12643358
C1          3.70458161     -6.28116991      8.54429327
C1         17.81151880     -2.56844867     -0.10091469
C1         -2.26730694     -8.69896401      6.06873881
C1          2.47537504     -4.39645002     11.74798023
C1          2.13410326      6.26592453     13.39422074
C1          3.00552612     17.61614553      4.08741462
C1         16.71954103      2.26416982     -4.22441151
C1          9.50981456     -2.01150380      7.52996496
C1         -4.69699200     -8.89171576     12.35737140
C1          3.05868244     -1.52608909      5.87565227
C1          6.60182126     11.33308514     -3.60006147
C1         -0.04013256      4.79396105     -9.75282655
C1        -12.75349035     -0.03170723      3.49193518
C1         11.24981219     -1.47870305      4.02041126
C1          2.55070334    -17.37101769     -4.25954101
C1         -1.28798821     -3.97922441      0.91956417
C1         -8.82103284    -11.20772227      0.89710307
C1         -5.88507311     -0.96494552      2.63921883
C1          3.33605937    -10.16670120     -8.40411045
C1        -11.81126234     -1.88684597      4.07116648
C1          8.59538369      0.90887138      9.08085293
C1          3.58306490      5.02323640    -13.99331070
C1          2.02204228     -0.37091431     13.28520099
C1          0.48985650    -13.14072537      6.64329643
C1         -8.69891693    -14.12352764     -4.75544941
C1          5.82095977     -0.75622151    -10.82680995
C1         -8.58612463     -3.88759563     -5.77612740
C1         -3.17652182      8.17796919     -2.55675103
C1         -6.76777167     15.65282545     10.86855901
C1         -2.79317946     -0.49831286      5.12769387
C1        -12.80451713     -8.70251499     -8.26335095
C1         12.23890682      9.81990934     -5.12106836
C1          1.88036740     -3.89866234     16.48997357
C1         -5.13309607      4.78309965      6.05236393
C1        -11.12075552      7.31514251     -5.66421340
C1          0.18726999     13.59768058      9.78747253
C1        -15.54945047      2.74074828    -12.38151645
C1         -4.07578828      3.03355568     -8.07946477
C1          9.69251967      3.18981136    -12.46177527
C1          0.96665543     -5.15901914    -11.40820006
C1          6.17357687    -11.18398682     -2.68207334
C1          1.23184383      5.44996714     -1.60581181
C1         11.86574735     -1.38934000    -11.81051025
C1         -5.07674116      4.79070058     -6.67953133
C1          2.56806701      0.63025410     -8.33069835
C1        -12.67782627     -4.93555080      3.57866696
C1          5.94270410      1.06517598     -7.42504446
C1          9.91517573      1.12926882     -8.38567153
C1         -6.01927141     10.40451397     -8.25145202
C1         17.60014641      2.21190412     -9.35768110
C1          1.85367966    -18.07638338      9.14102282
C1         18.06294524      0.65657440    -11.80757589
C1          0.45929975      9.32291175      1.00440241
C1         -7.69443304     -1.80175347      1.08981850
C1         -3.98140228     -8.13149499      6.09062186
C1         -0.84989734     -0.08654622     -0.66783204
C1          2.88512860    -13.62568019     12.75106460
C1          9.71688079     -8.72584633      3.87545408
C1         11.77090517      1.56931150    -14.04080273
C1          5.15194722      7.97230071      6.64314351
C1         14.00823302     10.44710652     -7.37723818
C1        -15.15556972      0.46994742     10.30903428
C1          9.41879916      5.85958502      7.53773232
C1        -13.57157285     -8.80462717      2.61201491
C1          5.60688934     15.89593853     -5.43867986
C1          3.50081477     -0.28067797    -13.30776105
C1         -8.62019375     13.38303188     -3.97924676
C1         15.40202800      0.13138433      2.44652065
C1         -0.55899064      6.51257783     -3.11076163
C1         14.78214814     -4.67478203     -9.30444976
C1        -12.68473281      7.28149624      2.51575129
C1         -2.90823557      1.40703177     10.17108782
C1         19.36542147     -2.54523446      0.78983833
C1         -9.17979183      3.98578930     -5.14750287
C1          9.28327423     -9.59262067     -0.18088148
C1         19.30823717      1.14378456     -2.65141480
C1        -10.68505439     10.90817466      7.72773888
C1         -4.41481724      7.44522063    -10.86974705
C1         -8.94130718      4.89988924     -4.75723335
C1          0.78892629     -4.27803411     -9.76239095
C1         -5.90432081     -0.59627964     10.23279573
C1         -8.64282183     13.23747279      5.18114995
C1         17.61614794      4.59279598      6.64515644
C1         10.59549201      3.51830241     -1.61818587
C1         -9.89855953     -9.20516394      1.95684024
C1         -3.71816515     -3.31365255    -16.64516376
C1          7.36719450      8.62535724     -0.04598563
C1         13.42714376      1.74121845     -1.67126558
C1        -10.53772291     -3.93182831     -8.20685395
C1        -12.41849370    -14.51575090      1.56161810
C1        -10.95716189     -9.25157925      9.15404723
C1          5.62678125      5.96354566    -12.84327075
C1         -2.64836114     16.18029003     -9.17136637
C1         -6.37299586    -11.80107784      3.52178493
C1         10.93927445     -0.75375455     -9.90916837
C1         -3.41057852      0.58361682      5.72518659
C1         13.54718990      7.12940775    -11.90520373
C1          2.30926477      2.59158384     -6.69656484
C1         12.33550991      0.07343876      4.04194701
C1          3.79686519      7.45461920     -9.19729615
C1          0.89614170      4.55460100     -5.59211593
C1        -13.74848350     -5.24962108      9.27077142
C1          1.09702410    -16.03016529      9.15018705
C1          0.23021056     11.80499924      7.59705814
C1         13.48854314      7.16189028     -8.25543296
C1         19.18382640      1.07229998     -8.39313266
C1          2.32939431     -7.26041565     11.71783655
C1        -20.96773184     -9.92844410     16.92848923
C1         -1.73539691    -15.17155450      3.30330930
C1         -6.82400660     -2.42136619     -3.06204679
C1         -6.54840866     11.74115838      3.73563733
C1          0.67364410     -2.27103536     -9.90839883
C1         -1.92266584     -7.09649074    -11.45597760
C1          4.58341147     -2.73869981     -9.75866629
C1         -1.02096727      3.03805458     -0.59652666
C1         -6.16529129    -14.29473254      6.09344449
C1        -10.11520253      2.33044726     -1.53430296
C1         10.13376894     11.43997610     -3.52661856
C1          0.07624036      9.49279303    -13.41110379
C1          2.24596769     13.26725023      2.47679160
C1        -10.89927711     -0.38152671      7.60376324
C1         14.27990791     -0.69676500     -0.09660873
C1         15.51881163      0.11834249     -3.25520663
C1        -14.58172059      1.58824571    -13.91932952
C1          7.95932011     -1.03144872     -3.25802952
C1         10.01686174     -0.75790193     -8.40673847
C1        -14.02712662     -4.42506620      8.54104872
C1         -6.43263000     -8.79905814      0.04495112
C1          2.67033017     -6.33647955     15.80297949
C1         -0.13298704     -4.79590025    -11.42312901
C1          4.77196307     -4.88433956     10.68462337
C1         16.89233660      4.59769952      3.96481515
C1        -11.65897908     11.85077392     -3.17491350
C1         -3.65532104      1.45885429     -7.21499271
C1          9.70214350     18.85772239      2.57270319
C1         -2.11448361     11.12426959     14.33415887
C1         10.59436383      5.00151841    -14.02266279
C1         -7.68519573     -0.16191199     10.32077157
C1          1.75899639    -12.57670483     10.02444558
C1         -4.69131066      1.52537611      0.07896115
C1         15.18451615     -5.60157059     -5.22804121
C1        -12.48491860     -2.41703532     11.80074993
C1          2.80157139      0.98676219      9.17957246
C1        -10.46991030     -6.28497303    -11.41935792
C1         -7.90242686     -3.27384139     -9.77387189
C1         10.42591764     -2.36268113    -10.94850349
C1          7.77351610      4.60058751      3.96716029
C1          5.68109341     -2.96168228     -0.04315019
C1         -4.96818841     15.09335317      5.24447954
C1         -9.72334178      8.14909764     11.78958085
C1          1.53118556    -12.79068551      0.82700333
C1          4.39382609      7.04227213     10.04834666
C1         -5.85604477      2.45062221     10.21903146
C1         -7.16924777     12.64212555     -9.25864272
C1        -15.42139196    -11.27884898     -0.86666721
C1          1.47419081     -4.97353735      1.04078160
C1        -14.92827444      1.59285585     -4.18889120
C1         -5.66169650     -6.48428471     -9.80942610
C1          5.74820758     -9.56376490      3.42048742
C1          3.95749558    -12.06893940      9.10505234
C1         -0.94992206      5.98307906     10.78980264
C1         -1.93330754    -14.18507689     10.44512293
C1         -7.40266089     -1.06102122     10.91309049
C1          6.92181368      5.19720317     11.67581429
C1          1.03102432    -12.99826820     -0.07436302
C1         -1.03621354     -6.73348603     -0.57411125
C1        -11.63824451    -10.20358143     -4.80612772
C1          8.84771899     -6.33457931     11.67089678
C1         -5.47632175     10.61436955      7.73039351
C1         -5.38452561    -11.01670842    -14.03284256
C1          1.85505729     -0.52356321      9.13186690
C1        -18.55540504     -0.01983138      0.08457694
C1         -5.64349272     -3.33284371     -0.62708079
C1         -0.22096664      7.26587563     12.32671440
C1          0.13126580    -20.48863131     -0.23288534
C1        -16.13180184      0.40069422      5.96904764
C1          2.40099255     16.24996969    -11.87423551
C1          3.67820021      3.42006001      5.03524235
C1         -6.70382109    -13.36380602      5.99985252
C1        -12.28487638     -8.16458664     -2.40989948
C1         12.69227247    -10.30579173      0.80324936
C1         12.67743718     -0.76711843      8.15630427
C1          4.16424099     14.91908709     -2.63682104
C1         -3.67961765     -1.52208414     -1.49104153
C1         -4.71079157     -0.25271009     -9.21522719
C1          0.02183923      0.04072471     12.74584683
C1         -7.50141564     -4.20063065     -5.68476931
C1        -13.26253679    -12.67930424      1.01330738
C1         -4.70724016      3.90129044     -8.21950358
C1         -3.17903625     -5.05311634    -14.02316294
C1         13.53644558      4.05043543     -2.47370012
C1         16.36692673      0.18179495    -11.88635385
C1         -1.62217327     11.40048631    -10.90723113
C1        -12.46853191     10.24544670      6.04803322
C1         -6.62775023      1.52246220      0.96110990
C1          2.72365838     -8.63419052     -2.20040458
C1         -2.28511943      5.77757021     11.74531805
C1         18.67917003     -6.26718045     14.29656653
C1         -3.99094860     14.81619390     -4.09073181
C1          9.51192203     20.24838986     -5.60195275
C1         -1.03175448    -11.12305897     -5.77364132
C1         11.77391877     -3.76149055     -1.80326442
C1         -8.10203106      3.94036950    -12.28605210
C1         -8.22573623      6.37235574     -5.62247681
C1          6.08141791      1.50507920      3.00374460
C1         -3.67578108     15.65222140      3.52303824
C1          8.63179104    -10.47777760     -5.88501284
C1         -9.71347763     -9.90644775     -9.77436301
C1         10.53981063    -12.21251900      3.30195217
C1         -2.65656861     10.92363417     -5.05616072
C1          5.83176460      5.46675953     11.78164864
C1         13.58395224     -0.73356098      0.84793095
C1        -17.73393525      5.38044349      1.63822981
C1          7.55721227     -3.83798051      2.73759032
C1        -12.21836165    -11.75400834     -9.22095114
C1         -5.77144447     17.16049882      5.16675374
C1          9.07780427      3.52136957     -9.82287440
C1         13.92782165      8.09331884     -9.85864516
C1          0.62334562     16.74982847     -8.26598038
C1        -23.97207621     14.65410819      7.72558459
C1         -1.15797364      6.69751788      5.09955105
C1          1.83422660      6.96024205     10.69149627
C1         -2.44221920     -3.09693962      7.70538854
C1          6.30069506    -16.06402285     19.32938535
C1         13.24746766     -1.78534350     -6.82216186
C1          1.63884346     15.56502322     -4.10036044
C1         -7.97808049     -2.77647648      2.68471878
C1         22.68083489      4.26744921    -14.04191702
C1         -2.98116016    -13.50467692    -15.02309454
C1         -5.26222429     17.57629366      6.18009132
C1          1.73932321     11.91595087    -13.33633968
C1        -13.43279989     -4.36109185      7.58239825
C1         -2.80713554     -5.41760161      5.12651671
C1          3.32969488     -5.36579730     -4.82313960
C1         -5.51027241    -15.98215223     -0.64218073
C1          0.66633850     -7.85602991     11.69594656
C1          0.79973789     -5.42315053      5.09371124
C1          5.43474546    -11.68201915     -4.19905784
C1          6.04171494    -13.59578287     -1.61292408
C1        -19.03041391     -3.31881032      0.43469102
C1          2.47431890     10.92764653      5.05769423
C1         -5.63452367      9.34142597      1.70386588
C1         -3.88853117     16.59341593     10.83177262
C1          1.26704338      5.82485632      2.57136962
C1         -7.09641056     -6.96970561    -13.87264093
C1         18.74267870      7.36621253     -0.06659469
C1          9.05708163      0.71134092      0.90255963
C1        -12.70696947      5.55209027    -15.93825154
C1          0.69827217      7.34467765     -4.05344618
C1         -8.37140283     -4.34324434     10.84400175
C1        -11.82233473      3.02137297     -1.56354073
C1        -17.98450896     -1.48714339     -8.15862865
C1          3.83994818     15.68973760     -9.26072833
C1          5.33263401      6.85454417      1.58635770
C1         -2.47970560     13.71665262     -3.13868122
C1         -7.72673444      2.96431227      6.72137516
C1          6.80368294    -10.89761518      7.53736904
C1         11.59177349      0.68778762      8.16091419
C1          7.05201668    -10.64786057      5.98263790
C1         -2.92762156     13.58956852      3.70163316
C1        -18.28873436      6.95653309    -10.76240375
C1         10.84584673     -0.64386355     -5.12987583
C1         -6.19382348      6.28664380      8.25513540
C1         -0.69319740    -12.07961854      4.05697499
C1        -15.82226908     -9.69896852     -0.48109921
C1         -9.36965590      6.01118835     -5.64381355
C1        -11.44087094     -9.33484066     -9.79680172
C1        -10.26953299    -11.22336325     -0.07290197
C1         -9.54800873     -1.06193232    -15.55914580
C1          7.29608666     -4.71746283      0.81623852
C1          1.00262098     14.18777332      9.33345616
C1          1.82036837     16.73247688      1.55605579
C1          3.95534005     -5.32829995      9.22223228
C1         -2.73021458    -10.31781881     14.34467912
C1         14.82408831      7.90549518     -0.03875744
C1         -9.58588771     -6.47745552     -8.32691487
C1         -6.21854352    -11.25278301      2.55424420
C1         10.52998483     -3.89098710     11.61653272
C1          8.38414655      9.05633357     -3.49720691
C1          2.16756576     -6.28273063     13.26829310
C1         -5.80380461    -11.13967299    -15.56931606
C1         -0.13844384      7.91137035     14.96655684
C1          5.27384919     16.71701341      5.17029238
C1         16.26101369      2.55516454     -1.68370490
C1          1.17085921      8.74891883     11.77793632
C1        -15.39499198      8.64954823      5.16488497
C1        -19.03627343     -3.37266887     -6.65491026
C1          5.37198268     10.45713584    -11.76364039
C1         -2.53849019    -11.53801207     -1.62369901
C1         -1.76542278      5.38364893     14.92989744
C1         -6.67967195     15.60511167      5.19093539
C1         -2.99098772     -8.17903893      6.63614511
C1          6.35153454      8.68095349     -9.89655715
C1        -10.83856880     -7.69143078      2.55292678
C1         -5.15321033    -16.87503151     -0.02265364
C1         -9.56276394    -14.20906146      2.60269602
C1         -2.21418324     -8.74347625      2.51622859
C1          3.84712987      0.69875612     -9.25537193
C1         -4.42881639     -2.59198742    -12.43719558
C1         -0.43315380     16.61256269      5.10641298
C1        -12.36539635     -9.69809073     -0.56498159
C1         -0.60032037     -0.23676223     -6.66815892
C1         -4.98233836      8.95808670    -17.53585117
C1         10.81216426      0.17649417     -2.63429426
C1         -1.68028768      4.91607573     -3.13393731
C1         -3.52485402    -12.59169606    -11.34120508
C1         -7.53067867      5.45339712     -0.08524913
C1         13.61575813      2.27716346      6.57473611
C1        -13.60747792      2.38805996      4.21054741
C1        -13.58674750     -7.67702771      2.63755711
C1          1.21245247     15.18431038     -1.66439320
C1         -3.68717264     -0.31729059     -7.27552361
C1          8.15094015      8.50347515     -8.34935831
C1         -5.44251242     -8.77907962    -13.02618193
C1         -2.14068385     -0.90401529     11.69765285
C1        -19.50587077      1.03906149     -0.60192780
C1         -0.31134975      4.55552971    -13.90508967
C1          1.50346431      5.84404141     -8.09264952
C1          0.94417358      4.64802249    -14.95569213
C1         -0.28369272      2.52811545     -8.22578036
C1          8.92992125      2.52096489     -2.64963442
C1          9.27156289      4.69560800     -4.15376259
C1          6.75814497      4.61568123     -0.01431535
C1        -12.75245732     -0.02245062     -0.04295032
C1          7.45085955     13.72726481     -4.14669619
C1          4.40668463     -8.67935363      6.62437613
C1         -7.46596664     15.21656857      3.53390799
C1         -0.04831968     -4.93218542      3.48543790
C1         -5.75227317      4.50099736     -4.15756411
C1          9.49355747     -3.77080069     -1.68248426
C1        -11.03088430      3.84522394      7.68192614
C1         -1.85699015      7.31090339      5.69776708
C1        -10.81909405     -8.42021631     -9.78667521
C1          5.14900135     21.59486979     -7.58546702
C1         10.59505781      5.10569612    -23.30097993
C1          0.83150135     -1.69067738    -10.86226941
C1        -12.99976211    -10.58129249     -3.95664584
C1          3.64130793     -4.51434682     10.73860371
C1          5.11837231     -0.20314644     -6.72063424
C1         -4.35952155     -2.44831338     -5.10885326
C1          1.43811821    -11.88919329     -7.39502408
C1         -4.47406722     -0.97152415     -6.68833495
C1          3.53691412    -10.50681425     11.69959839
C1        -14.68928668     -2.69956244    -10.78617922
C1          5.37259209      0.71778621     -2.63981850
C1        -16.20938163      5.72946799      6.79566298
C1         -2.94947549    -11.22361577      6.65374723
C1          1.30862363      2.43132376     -1.57680502
C1          7.26194943      4.84877337      6.50469505
C1         -7.30084482     14.13023822      7.61876606
C1         10.16661826      3.55044823     -9.26832312
C1          7.43821568      5.89598147     -4.11394495
C1         -5.87148994    -13.92217463      0.91493008
C1        -16.91306444     -5.39726895     -9.22773861
C1          3.49969015    -13.51101899      5.97072066
C1        -14.28452324     -9.66414197      2.60820489
C1        -13.26173059      3.85157491     -4.10133350
C1         -1.20381219     15.81718951     -7.59607849
C1          3.45492181    -18.05184632      6.55240596
C1         -5.25950256     -7.24583624      3.48977839
C1         -1.05268186     -1.78674159    -15.54193789
C1          2.06972077    -10.55688753      8.52709962
C1         -5.94669952      7.28776535     12.31213747
C1        -14.27067204     -4.33041836     -4.02747407
C1          2.34398518     -2.43894608      2.52542448
C1          0.93020982      8.22084779     -5.63322802
C1         19.69744463     15.30764030    -11.03432252
C1        -14.48674786      3.06907013    -12.43310644
C1         -8.83400157      6.17878196     -4.46265959
C1         -3.39112224      0.76711560    -12.53352334
C1          5.41807826      5.62701568    -17.58128456
C1         -8.11037247     21.45901321     15.39586594
C1        -12.93286795     -1.33018435     -1.59998956
C1          6.88182310     -3.72256767     -6.81556344
C1         -2.95264723     -2.20963383    -30.50008235
C1          8.48633202     -8.36050809      7.54607406
C1         11.96526777      8.92824527     -5.68454383
C1         13.72051892      9.88283587     -3.97877556
C1          8.12520033     13.40803378      6.24098152
C1        -12.46991234     -9.15409274      2.54780228
C1         -9.70060751     -8.72877086    -13.37015320
C1         -6.63742625      1.68430465    -17.53660078
C1          2.05019520    -14.09361424     -7.50301940
C1        -10.68717214     -3.38591561      7.54377460
C1         -2.79987044     10.33543236     -0.58903673
C1         14.66230582      5.67943723      3.14279263
C1        -17.34184370     -5.86385637      0.52863252
C1        -14.85498072      6.32672151      1.57221073
C1        -14.25017256     -5.49055538     -4.05553368
C1        -14.99379306     -6.65705687     -5.60975815
C1         -7.66931314    -10.22468042     -9.33236165
C1         17.34199025     -1.71252337     -4.26436991
C1          6.54052338     -5.32301200     16.44074326
C1          9.34591771      6.53114587     -0.65391739
C1          3.62861208     -9.20483899     -9.95577858
C1          4.65415100    -11.22558139     -5.86169353
C1          3.32263491     11.79565198    -12.50485785
C1          2.23896160     13.85992594     -4.88265781
C1        -11.52955328     12.33427640      5.05400878
C1          8.26022264      0.09871745      1.47981297
C1         -9.13292393     -8.46483013    -12.35507980
C1         -2.43882016      5.30215333      6.56260171
C1          6.15036343      1.52720662     10.08307883
C1          2.70944998     12.30780476     -7.49876569
C1         -2.07270426      3.26916538     10.78563922
C1         16.97576413      4.65516684     -1.55102318
C1         -3.54545152     15.28614271     -6.71173931
C1         -9.41397572     -3.36220914    -10.78298805
C1        -14.26481416    -12.12777113     -4.17598824
C1          6.82274740     -0.77888537     -3.24838437
C1         -1.23504363     10.02609402      8.59072967
C1          1.04673030      9.35140711     14.89825258
C1        -15.75214284      1.02310273     -0.03133603
C1          1.83862561      3.97823353     10.68466449
C1          4.59739669     -8.10084552     -9.38795437
C1          7.02215658      6.48918694      4.98465159
C1         -7.46927343      2.43500428     -0.00404234
C1         15.50037284      8.58851719     -4.14378939
C1        -16.48642265      4.64641833    -10.74007974
C1          7.93183955     10.41803630     -0.97767065
C1         -4.59855256     11.02534453     14.93510401
C1         13.38379891     -3.20543773     -1.70531025
C1          8.99911416     -7.14039617     -2.62862443
C1          3.90889515      2.09349395     -6.64430238
C1          6.90870910      9.99877423     11.70031671
C1          2.17044322      6.33931640      3.99076081
C1        -14.43902922     -6.35218132      1.03496509
C1          1.90766897    -13.52015020     -4.22140293
C1         11.02001489      8.93902000     -7.64519320
C1        -10.93105059      3.00025776    -12.40012944
C1         -2.90458482      2.11273428     -5.55798833
C1          1.66834322     -9.66062968     -2.62967185
C1        -12.85537526      3.17987841      4.14297232
C1         -3.26419783    -12.08521388     -3.13433291
C1         -9.16106699     -4.83307097     -5.69864344
C1        -16.20479383     -3.94473751     -2.46307756
C1          5.19581409     13.76520351     -4.16997143
C1        -14.55145824    -10.58082067      2.03268825
C1         -2.00821447     -3.39541116     -0.60860495
C1        -10.67896103      4.48913699     -1.72458375
C1         -7.22602697     -0.22495603    -16.54430045
C1          4.54614615     15.81764888      1.61055153
C1         -1.89874963     -4.08755090     -9.20014655
C1        -15.83282863    -12.14492511     -1.53998259
C1          2.63077997      1.57705633    -11.81909002
C1          4.83168224     13.83315060     -9.15014032
C1          3.78482116      0.67453520     -5.77155109
C1          4.47020283      1.97134159    -12.09189086
C1         -7.98112047     -7.71297882      2.57915875
C1         -6.42617886     14.81350436      3.55786279
C1         -0.67617152      0.95644423     -0.03876047
C1          4.01708026    -10.20513334     12.59566529
C1          6.09188735      4.58978631     -2.57045276
C1         17.82818844     -3.75296915     -0.16751620
C1         -0.41849792     -4.45329527     11.81917288
C1         -9.45553880     -4.72584686    -20.81012886
C1        -11.23149119     -3.42855902      8.56819414
C1         -1.46346200    -15.98635467     -1.70716513
C1         -1.98579203    -16.02880206      8.50506847
C1          5.78113933      8.85455653     -5.01082813
C1          5.74717160      4.86412790      3.36891671
C1         -4.07686245     13.76268074      8.68618161
C1         11.36677122      0.14243772      3.43413113
C1         10.56794370     -1.31040845    -10.75102793
C1          3.05063384      9.78402334    -10.85516601
C1        -12.71583649      4.69229666      9.23329670
C1          0.83198425      8.42629693      5.08019828
C1         -7.59767304      7.73032171     12.34327976
C1        -15.06758825      7.54491685    -19.11753843
C1        -11.81285795     10.22971505     -8.18561222
C1          5.80889555      7.14002741    -10.83771290
C1         20.42692353      1.07239210      4.97319439
C1         14.69427694     12.82611210     -5.69795272
C1        -10.08819040     -4.29819690     -7.19086910
C1        -12.47953772     -1.84430109     -9.76207203
C1         -8.29208203      7.83489058     13.48730571
C1          6.30827663      7.47916979     -0.45441679
C1         -0.15783592     -1.62615313    -11.38271127
C1        -12.34669668      0.30509904      8.24380402
C1        -15.57927397      8.63628837     18.52285577
C1          1.70035510     -3.93138224     -4.30368673
C1         17.01697392     -1.45603247      3.99789266
C1         -2.96389509      1.52826698      1.10300370
C1         -2.21313524    -13.58179536      2.47915084
C1          6.57893582     -4.29477089     -9.33808637
C1          7.97482334      0.99254697      0.95628825
C1          7.36653830    -10.79732115      0.88412396
C1         10.60551366     -5.25505556      7.57191524
C1         13.35032691      6.62080743      4.11532298
C1         11.98479681    -11.11587204      0.81627212
C1          5.64090434     -1.70218227     -5.79515408
C1        -15.40010353     -0.31893370    -12.25145941
C1         -9.48681296      5.41239139     10.23015418
C1          0.19680868     -1.07337479      1.92510216
C1          1.29185831     18.22370132      7.71251154
C1         -0.80273892      5.46083401      4.16190552
C1          7.40535424      7.44855077     -0.10838302
C1         -2.53331120     -7.83710164     -1.60987553
C1          5.82340045      5.96459727    -10.85522925
C1         15.68909548     10.52026304     -7.70287416
C1        -15.74140811     -2.38755141    -10.69903668
C1          6.31807633     -3.92153940     -0.16407688
C1         13.24228827     -5.33427032      3.37879081
C1          9.71105580      3.22998174      2.50015002
C1        -15.10404776      6.07778127     -9.18462585
C1         17.74500147     -8.53606399     -9.43518866
C1         -7.64485447    -14.51313423     -2.63446655
C1         -7.24731032      9.26343407      4.10483441
C1         14.89287665     -3.49118054     -9.37207899
C1         -9.10204238     10.17569002     11.84969173
C1          7.48948475      8.97241849      5.01936464
C1          3.53282123     11.19076282      1.64440811
C1          9.28613132      4.12809839    -10.81077910
C1        -11.02210105     10.77596511     -6.64359145
C1         -1.32400386    -13.64004678     -4.79413944
C1         20.62535744      0.21253603      3.39440725
C1        -11.86553882      5.93743613     -5.12019289
C1          4.17781572     -9.83092127     26.67248380
C1         -2.54485693    -14.71323633     11.09798933
C1        -13.05368285    -11.99571700      3.58031225
C1         -1.29568631    -16.54394561     -4.82296200
C1         -1.44868689     -4.83221144     11.76140513
C1         -0.84123919     11.85790928     -5.73827380
C1         -9.63662073     -2.75887311    -13.29521024
C1        -13.00769879     -5.84436117     10.79711969
C1         -9.13984523    -10.15737149     -8.85507157
C1          9.19539520     13.26545810     -4.07440011
C1          7.91519804      7.21981362     -1.07855290
C1        -11.85907880      0.00474593     -1.64251853
C1        -11.57698130     12.39583148    -19.13015006
C1         -8.28506570     -7.29693968     10.79124022
C1          2.81523675      6.99194895     14.92136250
C1         -5.57819749     15.19007427     -9.19920546
C1         -3.32064759    -13.19180670     -8.89333195
C1        -11.28508741     -1.57242811      8.62415403
C1         -8.59427284     -2.40482629     -0.56167210
C1        -11.12133804     -8.83687981     -7.40901217
C1          7.20856035     -4.77181859      6.56298779
C1          2.11413446     15.35341249    -21.74502648
C1         -7.55045465      0.76498506    -14.98284634
C1          3.67966618      8.88746353     -1.54623375
C1         -4.69367572     16.00548076     15.00977243
C1        -17.00574742     -9.33172184     -4.03371377
C1        -10.78161433    -15.63936730     -1.33973954
C1         13.81449583      2.00665637     -4.24866529
C1          0.66453644      2.57001916    -13.41208547
C1         -5.97166038      0.60113256    -14.04116062
C1        -10.72700771    -11.55649052      2.50334525
C1        -14.82294717    -10.26338387     -6.59399803
C1         13.58987540     -5.59750618     -6.27626510
C1          7.68572970      0.09226981    -15.01357857
C1         -8.86099936     -5.78924854      1.96506167
C1         -9.39500052      4.37506997      0.87989801
C1         -9.37378395      4.87941037     -5.68668597
C1         19.31707074     -3.83606082     -2.67764207
C1          1.41969093      9.85199042    -11.69371295
C1          7.33846947      2.44887068      9.01938208
C1         -3.93261132      2.15828336    -13.41371127
C1         -4.91356715    -12.70534948      8.21717140
C1        -15.35308362      0.42740351      4.47549760
C1         -7.25356538     15.90082576      7.70422079
C1        -18.33122244     -2.72586130      2.07465944
C1          8.00479025      8.01588558      4.97264560
C1        -12.43624152      0.55843771     -6.68407724
C1         -1.42002772    -14.29378233      3.81738490
C1          2.28401145     18.18607366      8.31243476
C1          3.92305120      9.86991080     -6.63281545
C1        -14.24505640      7.34388740      1.62793909
C1          6.36338196     20.22175337     10.85404918
C1          6.75022598      7.14793380    -12.30705265
C1          0.30243008     -0.98108632      7.61945674
C1        -10.95801711      5.99145719     -6.61404774
C1         10.24952316     -1.44738240      3.36999890
C1         -7.85476980     15.78517058      1.08472896
C1        -14.08388127     -6.13467797      5.08154001
C1          0.53302170     -4.84534823      2.48852808
C1         -6.79601687      9.70654537     -4.10923457
C1        -10.69308300    -10.18918105    -13.31630846
C1         10.19178443      8.05568611     -4.12572464
C1         -0.74855358      5.74245199     -0.02148981
C1         -8.47261106      7.86470619     -5.14612535
C1        -13.02928586      1.61316887    -10.88119665
C1         -4.62546737     -6.40436300      0.05658537
C1         -3.94163130      0.99420989     -9.80800624
C1         -9.57824592     15.17692827      1.00833024
C1        -12.00968805     -5.05395994    -18.14298080
C1         -2.94010779     -8.73602992    -11.50269037
C1         -2.37187542     -6.37092660      9.18835980
C1         -3.98139600    -12.81515659     10.15776785
C1        -11.74596511      0.66336644    -11.82435044
C1         -0.92323397     20.02750296      7.70208712
C1         -0.99932214    -12.66119958     -4.19995722
C1          3.11494799      7.44885345    -13.97611273
C1          0.52751067      7.85340927     -6.60868381
C1          2.19554189    -16.12708878      7.46453948
C1         14.40765153     -5.55311009     -4.32953093
C1         -4.27753159    -15.15462743      1.85626032
C1        -11.23587376      6.37065823      1.55330241
C1        -10.69550517     -9.76726946      8.19750788
C1         10.55126206      2.44183325      7.56780152
C1        -21.39447400    -23.23453997     -1.78542924
C1          5.04754131      3.02066280      6.57062421
C1         -0.93485913      7.84282501      5.14792066
C1          6.97252357     -3.93315573     13.87967520
C1          7.14018758    -13.64744161      6.00145319
C1          0.00712623    -10.58343564     -5.87790537
C1        -13.51128121      2.39522137     -1.65796329
C1         12.99349034     -5.20806411     -9.40510702
C1         -0.29495824      8.79113344      5.10258632
C1         11.23877326     12.93974390     -5.65031409
C1          8.12940089     -7.77656127     -4.30659188
C1         10.16349615     -2.63818318     -2.73320556
C1          1.32213413     10.30935135     -1.54918575
C1        -10.66347384      9.95629097    -11.74510590
C1          9.71107462      2.04980543     -6.78774567
C1          1.20422453     -9.24524797     -5.71106263
C1         -7.91110887     -3.97953091      6.06530654
C1          4.58482334     -1.42421298     14.81350833
C1          4.14531239      9.56266928     -5.05196746
C1        -13.22909354     -5.47273814     -5.71381758
C1          0.74378818      7.23382053     10.70255171
C1         -1.65930071     -7.79326195     -3.14857221
C1         11.80449356      6.54493659      3.10900360
C1         16.89806986     -3.86222084      4.97560104
C1         -1.55472308     -0.04105448      8.23791388
C1         -3.84344032     -6.32173502     11.76634937
C1         16.72819320      5.87006835      1.47540700
C1          9.02968724    -12.06028271     -2.65487688
C1        -12.14654351     -3.34693816     12.38068066
C1          4.01610603     14.70008840     -6.66793489
C1         -1.60896564      9.60516351     11.77218981
C1         19.53507394     -2.90060515     -4.25783324
C1         -4.29253211    -16.94958078     -1.57363053
C1        -12.28485914      3.33168205      0.88652768
C1         11.42693703      0.74467752    -12.49645935
C1          5.34547344     -0.66990363     -4.18563786
C1          9.35479345     -5.01099250     -7.54380698
C1         -2.00396049     15.23733554     -5.68468848
C1          0.29787776      8.73164322      9.72111669
C1         15.19788083      6.47866263     -8.14721280
C1         -5.49196311    -11.73855121    -12.96061135
C1          1.56992302      5.95660062     12.35954090
C1          2.28866274     -4.19838678     -6.65768914
C1        -13.30218839     -7.24438027     -5.58978767
C1          4.29166951     14.31767646      4.08001789
C1        -10.25340898      7.69231865     10.80261338
C1        -14.30359701      2.92511863      2.60505338
C1         -4.77667756     19.05082054      5.81700429
C1          7.41745646      2.62717448     -0.18171713
C1         -3.89271127      5.76831375     -4.03963481
C1          1.62535080    -11.35909795     -2.35105130
C1         -1.18128888     -0.85749228     10.17421122
C1         -9.22281099    -11.60112074     -0.13086070
C1         -9.05816797      2.52963317     -6.62596047
C1         13.06554229      5.60664939     -0.08131174
C1         -3.39602163      7.27569003     -6.62788692
C1         -8.25806573     14.23012981      0.20883313
C1         -2.44067725     -5.64340844    -12.47756242
C1         -1.09778884    -15.81336771     -5.72095046
C1         -0.82267151     11.84976277      9.14270008
C1        -14.39353000     -1.86638968      2.54250599
C1          2.09713601    -14.13632966      7.54978941
C1        -13.70072029     -4.92285120      0.84097537
C1          0.77390932     11.36049045     -9.28163002
C1          6.62657193     -5.34303747      8.55147373
C1         -2.32783001    -10.07000162     -4.87730139
C1         25.32856795      1.66878399      3.42243507
C1         -1.34165055      3.87128599    -10.35596147
C1         -1.16964883    -16.53107694      0.88863483
C1         -4.19288403     15.60554330      6.80323315
C1         -0.71015166     -0.82815562     -5.67071974
C1         13.27920142     -8.33172469      3.44082918
C1          0.83903000     -5.37194709     -4.25897078
C1         -5.16448206      3.14471901    -15.96634413
C1          7.78353913     -2.47631808    -10.25409169
C1        -10.60921718    -11.67700302    -14.03830116
C1          4.77291032      2.62011077    -10.81253057
C1         -0.88520523      0.75071448    -10.77629390
C1          4.06123494     -0.09636879      8.11077099
C1          3.54277901      0.07554865      1.69899027
C1         -3.49410104     13.80388765    -10.84873946
C1        -12.80630065    -26.33481303      1.44658701
C1         -1.47473066     -3.42373333      4.17856791
C1         -1.56878198    -10.14089225     -5.65279604
C1        -10.19089477     -0.01132365     -4.17273538
C1         15.20794605      5.88762164      4.08353789
C1         -1.85069538      5.44186313      0.06218686
C1        -13.93697020      8.66499284     -2.62107327
C1          4.20987473     -7.19300391     -0.70780932
C1         -3.45786784      7.28628125     -3.13783969
C1          9.77482611      0.14383269     -3.29194330
C1          9.76053228    -10.71479425     -3.18780057
C1        -11.24503420     -4.02248625    -10.74125531
C1          7.71253720      0.32371402     13.25902717
C1          2.55196743     -4.82476806     -0.65273332
C1         -4.26143375     -8.47274457     -9.18597685
C1         -3.81990238    -13.60311692      1.50565233
C1         -7.76769309     14.52887273     -2.28093803
C1         -7.80131089     12.82899431     -8.31505008
C1          4.30220770     11.97069745      0.92194229
C1          9.31158698      4.54549705     25.62777127
C1         -0.49084680      8.24596329     -3.10931501
C1          9.68507492      4.98214280    -18.10015939
C1          3.21901570     16.71809301     -6.61945367
C1        -16.28340112     -0.73846165     -8.14299421
C1          5.90821910     -1.26812908     -2.49933677
C1         -3.46130339     20.00907710      6.20068531
C1        -20.04549899      1.11451732      2.56182741
C1          1.88970564      3.59074583    -10.70686146
C1         -6.58338656     -7.18678433    -10.78145081
C1          1.00515040     -4.93774450     -1.45724257
C1         -4.34375386     -9.81368997     10.79387690
C1         -7.20411571      4.52477237    -10.84689573
C1         -6.37594322      3.42744175      2.48296780
C1          5.05345304      1.68212679    -15.98335337
C1         10.38898945    -11.12369080     -0.22593325
C1          3.19647492     -9.69253150     -1.63334449
C1          3.38536869      2.20625679    -12.38927402
C1         20.81454055      2.60458737      2.40001304
C1         12.87415012      7.93716386      0.92202740
C1         -4.91256243      6.06465096     -1.35781055
C1          5.60582718     11.42185431     -4.19962133
C1          2.33503428     -2.37188477      6.03407854
C1          8.07763868     -5.23251362      2.41671839
C1         -5.07787123      1.06619425    -16.27983581
C1          1.52832409    -20.38433500    -11.92363438
C1          3.93559566     -7.28505429     -2.40755075
C1        -11.03026663      0.56581759     -9.23464603
C1         -6.71388993    -14.49881339     -4.28489274
C1        -10.31916565     -3.39305720     -9.18311364
C1        -12.15632932    -12.97900106      1.04420361
C1         10.22652709      1.61030833     -5.74828821
C1         -0.87907694     -4.88981546     16.42368288
C1         -1.60211210      0.04556818     -6.61077838
C1         -6.59445337     11.13472335     15.97850588
C1         17.41259646     -4.16061352      2.41506559
C1        -15.20247642     -2.43162194      4.47776868
C1        -15.65305562      3.91841407      0.04063462
C1          0.06200606     24.64137131     -5.00245521
C1          4.73308397      4.40676542     -5.09123458
C1        -14.83610223    -11.44747422      0.12498365
C1         -9.53274506     12.08180241     -2.52011681
C1         19.33787373     -0.71453919     -2.68651215
C1          2.77523011      0.90601607      3.45871647
C1         -7.11504282     18.50530987      6.76139834
C1          1.55483421      8.02215784     -8.19444290
C1          2.43179086    -11.98004615     -6.84536050
C1         -9.68996521      1.50803386     -6.69597836
C1          2.93755497      1.02542653     -0.23217386
C1          6.10081283     -3.28674504     15.84854773
C1         -0.23617318      7.26193550     15.91454836
C1        -12.97179259     -5.75545237     -0.57331843
C1          9.56774372     -2.53643352     -5.31338317
C1          1.29574709      7.23126902     -1.50114122
C1         -4.77125910     -8.70053730      1.03888383
C1         14.31351710      3.51656161     -1.00268360
C1         -2.11124820     13.04790419     10.79170314
C1        -12.46251115     -7.74465540     -4.05274222
C1         -8.68219453     -8.65748069     -9.78988982
C1         15.37500132     11.37899813      0.87125523
C1          6.27662171    -16.05066121      0.86762442
C1          9.32852696     -9.63557131      9.23385445
C1        -13.52680874    -10.60630923      2.64315425
C1          3.05906721     -6.24887831      5.96290679
C1         -1.38454189    -11.25476360     13.36510775
C1         13.51815163      5.92954274    -11.86515774
C1         12.08657131     -7.09550167     -7.82372535
C1          0.79317696     -4.32709370     -0.60165420
C1         -4.07136564     -7.85611631     -4.65340809
C1         -3.89582633      1.00210685     -4.10407333
C1          6.67482010      1.50046717      8.99620577
C1        -13.20258245      2.23250808     -9.97699652
C1         -4.27855140      8.00656148    -14.00553134
C1         10.82846831     -1.74363113     -2.64541237
C1          8.83315053      4.95743881      3.97981594
C1         -4.04178857    -14.59392924     10.17494766
C1        -16.55452916      7.53936516     -5.10238579
C1          6.52696749      7.94445633    -16.53463047
C1          3.18182667     -6.68748073     13.24362916
C1          8.11057221      3.12122971      1.50137073
C1         -3.28391647     -2.43989899     -3.14940639
C1         -3.33869691     -0.60387399     11.72555637
C1        -11.03702863      0.54996340      3.49174854
C1          9.05944118     -9.03425450     10.26399165
C1         -1.85551145     -9.78555269     12.34998883
C1          2.16384955     17.07575797     -6.65605466
C1         13.91921047     -2.88460305      4.95254407
C1        -13.76858109      7.00309153    -12.50349274
C1         -8.51728862      5.36413809      5.09563519
C1          0.54312246    -15.95532781     -2.66538220
C1          5.92882918      7.02136483     -1.48399777
C1          5.88111324     -3.71230608     -1.66323265
C1         -4.35211531    -17.00344485      4.05812101
C1         -7.78274190     17.46142551     15.98421585
C1          4.93745084     -2.20278470     -1.74696416
C1          4.09727199     -1.33341913    -10.84813496
C1         11.06908172     -8.62385291     -7.80870810
C1          2.37748573    -12.01455023      2.46009821
C1          1.26922831     -2.79479412     11.72866525
C1         -7.61623744     -4.87308657      6.58761259
C1          0.77385918    -16.87894513     -0.76257157
C1         11.46222963      0.76995341     -3.25524733
C1          2.52992269     -4.80184798     14.27713549
C1         -2.79478898     -2.32499859    -19.17571938
C1          0.03742382    -12.63206671      3.37999814
C1        -14.31138785      1.32946203      0.83916039
C1         -0.87012775    -10.17936141    -16.61077015
C1          1.54768570     -0.03663580     10.20266178
C1          7.41783239     -7.25472674     -0.13340705
C1         -2.73378681     12.89544415    -10.89283879
C1         10.16959830     -3.26662037     -9.37742003
C1         10.78142561     -3.13929955    -12.48710793
C1         -8.09047615    -11.65204636     -6.75042912
C1         -7.30200670      6.39551483     -5.04075788
C1        -13.48113512     -6.59849278     -8.24818484
C1          3.72217489    -17.13085186      4.88720784
C1         -8.33571311     -7.32772189      8.65502126
C1          0.54439056     -3.53619897    -12.36736178
C1          2.09792596     -9.27983079      7.53612536
C1        -10.81356355    -14.50835198     -3.14710262
C1         15.98075742      1.67809130     -5.84952729
C1          1.18075617    -15.98685533     -5.89142689
C1         -3.81433225     -0.96047630     14.42715735
C1        -15.32539144      4.45448500      8.26650634
C1         10.55995143     13.39387540      2.02931408
C1         14.86311105      3.33065313     -0.09819312
C1         -4.59000574     -3.41559698     14.90261991
C1         -8.32635074    -11.56659535     -1.59327966
C1         11.41400694      7.43494569     -3.14141593
C1         -0.08459937      7.86166405     -9.03224850
C1         -1.09391353     15.73971724      5.07882680
C1          0.95272164      9.36285457     -5.56825771
C1         10.99161874      8.95214746     -9.85086597
C1         -3.63763605     -6.57965190    -15.02541054
C1         -9.76562555      6.98106469     -7.60369962
C1          0.71716383      9.12224217     -4.13703546
C1        -12.91119572     -5.85307399      8.63915259
C1        -12.49780788      3.04246430     -4.10583261
C1          5.30755533    -16.04280542      2.51607695
C1          7.81014967    -14.18096979      1.79933237
C1         12.56077748    -17.54044546     16.78045603
C1          8.30528422     -5.99347318     10.68086552
C1          5.26183591      4.13308408    -19.08596516
C1         -5.56848916     -3.39912455     -4.03803715
C1         14.05152057      2.71892823     -5.18336029
C1         -7.29704461     14.25797528      4.19374522
C1          6.48236076     -9.00001788     -4.29392412
C1          2.53078753     -8.13320453     -8.41412114
C1         -0.46801226    -11.19940156     -8.91802447
C1         -5.99421789      5.54746128    -11.79292514
C1          6.03950024     11.35430275      0.90775474
C1          3.81064071     -5.70597980      7.57113190
C1         -9.73447982     -8.26145817      6.10299684
C1         -2.79925018      8.50475397     -9.83993136
C1         -7.22490230     14.13908507     13.41338291
C1         -8.87619029     17.08605525      6.78285332
C1         -8.04940787     11.82277890     -3.08067722
C1         10.51868458     -0.48128371     -1.70295920
C1        -12.34747623     -6.71194087      5.07240947
C1         11.78321354      3.49774355      0.83670085
C1          1.42472272     -0.53153198     -1.57297768
C1         -6.21230398      2.50716376     -4.78453352
C1         -3.74483902     15.83208118     -5.78273543
C1         -5.97391607      2.55591956    -14.00445758
C1         -2.73095576     12.08049605     14.35363345
C1          6.32832837     12.27091416     -4.17068130
C1         17.14510637      0.75925911     -6.92508469
C1         -0.67886817     14.30493632     -6.70342919
C1         -1.05162507     -1.47278499     -7.67307919
C1         -0.16228848    -10.27067543     -4.72493818
C1         -6.14789583      7.77962720     13.29762131
C1         -9.80894013     11.77177285      5.11831671
C1         -0.41409036     -8.17149492     -3.20459274
C1         -4.91902290      2.14809522     -2.66369993
C1         -5.99731655     12.17318489     -2.48063460
C1         -3.50681730     16.21770431      2.61203157
C1         -5.46276856      4.61523756     -8.18556336
C1         -5.57587093     -6.51048828     14.36972020
C1         13.18113570     -8.35510079     -0.10662903
C1          2.39543380      7.89093862     -4.12030236
C1         11.04814354      2.16695778     -9.31709479
C1          6.19986057    -11.11624399      4.42991751
C1          5.36094892     -8.70904372     10.68422143
C1        -11.07193314      7.33838235     -9.21543508
C1          8.25571807      7.07816686    -11.34046389
C1         12.24106380      5.05297640    -16.62830052
C1         -2.75228561     11.00210303    -10.83347071
C1        -10.46412300      3.95528412      1.00857211
C1         -4.78524544     -0.79299646      6.66218828
C1          3.68323529     -8.05388268    -10.06579089
C1          9.85471457     12.30114483     -4.08035559
C1         -2.91804459    -11.66397311     -5.82488324
C1         11.92948701     -9.21424235     -2.68199256
C1         -3.43300866      6.64930694    -18.44349837
C1         -4.99483704      7.12324747    -11.88516616
C1         -0.68513058    -18.43635813     -0.15402566
C1          6.42957631      0.56461197      4.92970491
C1         13.77685381     13.00615568     -9.84990569
C1        -14.25658022      2.48260411     -4.09310799
C1          1.35233699     -2.22167875    -16.54394664
C1        -18.99088008     -3.30081194      2.64523785
C1        -19.85909872      8.67872215      6.79308528
C1          8.23004087     -8.77572683      4.95635354
C1         -3.34506273      5.34283380      8.14099417
C1          2.33141645     12.14532208     11.73572026
C1         -0.59232807      4.50505353     -8.86599777
C1         16.77049610     19.30239544      9.07947714
C1         -3.82165975    -11.83492063     -0.82528385
C1         -5.97456753     -9.77585062      7.60092243
C1          4.05268816      3.42404027    -16.58591083
C1         12.56721559     -0.61533105     -6.86651809
C1          9.38153573    -10.80022094      3.37556786
C1        -14.55532235      6.72311582      7.73152396
C1        -11.49198158     -5.82739832      6.06447124
C1         -7.30290970      1.43307024    -10.87197134
C1        -17.51000662      1.18404222    -10.84866519
C1          3.05617578     12.90313741     -1.66770066
C1         12.70219528      1.74503793     -4.24691369
C1         -9.01029238      2.06407035    -10.82886661
C1          5.15714944      6.32763716     13.87441324
C1        -18.04685741     -1.57557132     -4.45474618
C1         -8.84099311    -14.23324812    -14.03970331
C1          6.65635536     -2.92213112      7.48603637
C1         12.60739674      0.66550018      6.51280703
C1          9.67328263     11.11039417     -0.92661076
C1          0.49624232      3.40940961      0.84255487
C1        -13.23986419      5.43019217     -9.19302030
C1        -19.50494419     -0.02145388     -4.10832836
C1          4.54996323      3.13586588    -15.51861212
C1          8.23680072      3.17365485      5.07626295
C1          3.54817667      4.08221491      2.60023059
C1          7.42184289     -4.10972382     -0.11277340
C1         12.10724627     -6.85983670      3.42527821
C1        -11.45664215      9.31448296     -7.65304646
C1        -14.43604511      1.73255221      2.61164753
C1          0.31818514     -4.02166894      7.60417790
C1         -8.69087324      7.02492052     -7.31420492
C1         10.40174177      4.27449777    -16.55770704
C1          3.25579630      2.38142383      6.54037306
C1         -5.88838447     -2.52579873     15.87371320
C1         -7.88912127      8.07419573    -14.01658539
C1          1.88101888     -5.67312226     16.36622518
C1          6.62481488      0.08217035     13.28361759
C1         -9.80720077      4.40559251     -3.26847654
C1         12.01965760      7.01924953     -5.82852969
C1         -2.89859420     -8.78986693      3.49283888
C1         -1.19210555     17.57558386     -0.51703676
C1        -14.48064336     -6.70571000     -1.43225699
C1          6.20221846     -3.26994864     12.27216591
C1         -3.34361857     11.82071616     -5.05614323
C1         -2.52689276     -3.05806621      4.11421804
C1         22.29371869    -18.94645135     -4.33631764
C1         15.85587213     12.52871517     -5.70039104
C1         -6.48357449     10.56486106      0.15705288
C1        -24.51112601    -21.56682784     -7.81502790
C1          8.40431429     14.42115936     -0.87177262
C1         -2.09324190     -3.39350846     14.29491279
C1         13.02601873     -7.70730825     -2.64642983
C1         -1.16649540      6.34965602     14.92242570
C1          7.89438231    -23.66794601    -16.70888031
C1         -0.19389499     -7.24169366     -8.25761032
C1         -2.81254998    -11.73268070      3.48756926
C1         -4.48287995      6.94491828     -6.60159740
C1         -2.23321273     -0.87370878     -6.70876662
C1          1.97609296     -8.22275977      4.14115494
C1          8.95511041      5.54703865     10.11104800
C1          5.93101234     -8.68141476     -5.24204162
C1        -17.65229199     -1.83696650    -10.71560424
C1          3.18616206     -4.81183684      4.03064032
C1         -0.89101913      7.32672139     -1.50736552
C1          0.66498189      3.73563046     -9.80370068
C1         -2.29985655    -13.47830095     -8.92514243
C1         17.26847732     -4.19499552     -3.31798956
C1          2.02455107     12.80648270     -5.66833151
C1         -7.37254587     -4.03777738     14.38898221
C1          1.52512847     15.81791508     10.15717412
C1         -4.99906823      8.93596184    -11.87269035
C1         -2.06267230      8.17357078     10.58885541
C1        -10.66051763      6.97383521     -2.56025633
C1        -10.34474526     12.79576259      1.48464718
C1         11.36892108     -2.92915181     -0.13483017
C1         -3.43031575     10.31957075      8.29757392
C1        -10.56150138    -11.70835520     -8.31915211
C1         -1.52122853      4.42748914     -7.35405347
C1         -1.36605040      6.90037140     15.93317421
C1          0.46265856      4.94685601     -3.12677757
C1         -3.68107175      4.43491936    -10.59466102
C1         -8.92368615     16.05520590      1.09431658
C1          4.84971036      3.56942295      7.59660481
C1          6.25802185     -1.34978589      2.98218875
C1         -1.17968666     12.86866667     -9.89509789
C1          9.35198049     -1.34705226     -4.24765160
C1         12.94874863     12.40604688     -9.29510284
C1          0.34654564     -2.69100551     13.33419092
C1          0.36357626     13.46802383     13.33160011
C1         -5.14723949     -1.81017614      2.62444779
C1         -4.68381404      6.28621007      5.63359889
C1         -5.16044844      9.59805054      8.28235754
C1         -8.97947950      8.78923601     13.44700238
C1         18.16254692     15.27367508      6.52006644
C1         11.38499862     -9.22035433      7.41652974
C1        -10.45939275      6.71532642     10.24684683
C1          8.07424185    -11.97431032     -6.81684974
C1         -7.80293855     11.09859596     10.82422191
C1         10.27844594    -21.53619499     15.78671622
C1         14.29824954      9.48915589     -3.15820907
C1         -2.51657608      5.63119521    -17.50760674
C1        -13.61490158    -10.59938364     -3.04421725
C1          2.80569429     13.76985005      9.14383980
C1          7.27468886     12.33092142      0.00301220
C1         -2.33512984     13.62325970      2.62199936
C1          3.31934679     -2.43684306     10.20902075
C1          6.60549719     -5.30702051     -9.40202621
C1         -6.41062625     13.50551676     15.01185747
C1         -2.08155861    -13.04087754     -0.63734987
C1          7.79678200      1.57102949     -1.69039250
C1         16.58766696      7.39714178     -0.06908848
C1         -4.72352777     -5.12050406    -14.97337611
C1         15.59830722      5.56518634      5.01764546
C1          6.51981578     -7.23146201      5.04182348
C1        -10.24525515      6.60503391      5.11297467
C1         11.31188970     -0.16652061     -4.32541605
C1         -6.68641787     -6.76191776      5.08982730
C1         -2.55414578    -14.59116409      1.88871082
C1         11.70081536      1.07039454     -1.64095930
C1         -5.57806551    -11.19854154     -4.05961820
C1         10.33863625     -4.37761884      3.44398136
C1         -1.71665495    -18.16368017      3.33883656
C1         24.63733339     15.96663766    -12.38642604
C1         -0.05964074     -1.91097855      3.48189579
C1         14.50709092      5.56594438     -8.31325095
C1          5.47812187     10.42186089      6.67210938
C1         11.21347017     10.98387404     -9.31039010
C1         -1.92027205     -0.01624094      0.98740683
C1         -5.39264774     -8.24379745     10.77052974
C1         -5.22463810      3.01845697      2.60963484
C1          1.06351246     -1.49419398     14.93393918
C1          2.85171548      7.01914101      3.50187022
C1        -10.59319217     -6.36859165      7.73715083
C1          4.42185031      7.05657497      6.55446605
C1        -12.83747629    -11.20841924     -1.48117443
C1        -14.10002968      7.24102793     -4.11191387
C1         -0.58106552      9.30280126     17.49301494
C1          0.90795315     -6.28890328      0.11179864
C1         -6.50049959     12.92793253      5.98534117
C1        -13.77669806     -8.76599491     -8.78715955
C1          4.25300436      9.02837284     -6.02183178
C1         -3.95130274     14.24744353     -1.56934038
C1          1.19310064      0.93550496      2.56370591
C1          0.53201793     -9.62561417    -12.42861549
C1         -7.46988130      8.77091045     -4.11705162
C1         -6.31487920      1.50192262    -12.37273386
C1         -4.68205126      1.51148065      3.56921291
C1          7.29019922      0.11389904      0.82671620
C1          7.30585021      5.60901739     -5.55087707
C1          0.40777223      6.15410814    -12.39163187
C1         -0.08578400     -7.29492147     12.32822360
C1         15.65108701      4.40767680     -4.21856114
C1          6.98221629     11.91632072      8.20552779
C1         -6.20280965     15.64344733     -1.42903355
C1         -1.82951076     -2.47047203      5.73419879
C1        -15.03642269      7.81349442      0.02352947
C1         10.70799686      0.35036239    -11.75936706
C1          9.24675605      4.66380032      4.99351248
C1         -1.02736105      2.92871724     10.85203251
C1         -3.28933008    -10.32210979      6.10725798
C1         -8.01804074     -5.70735910    -12.39354408
C1        -15.09573210      2.33524080     10.29639525
C1        -12.41586309      9.37005430     -2.55262659
C1          1.89803457     16.08476570     -1.58013189
C1        -13.37009299     -4.11313945      3.73714101
C1         11.66486168     -5.71483460     -1.78437163
C1          7.30411775     -9.58221784     10.10204036
C1        -10.79526301      2.92661282      2.58078674
C1         15.06664629      7.04174136     -5.21065584
C1         17.67793722      2.25125635     -0.12819026
C1          3.66560063    -15.96805227     -0.74840312
C1        -11.81717779      3.58888606    -13.93680766
C1        -11.92697738      7.15187756      5.18077544
C1          0.71401717      7.30896401     -0.56827141
C1         -0.83175148     -7.85449660      5.04927030
C1         -0.44596534     12.31325827     -8.28960078
C1          3.78022180      2.50371301    -11.38718764
C1         -8.78040200      7.92279983    -12.36994854
C1          2.36591438      3.05412790     -4.12668205
C1         13.55646530      3.99587146      0.86768674
C1          6.42893300      5.51907761     -0.58258838
C1         18.17325217      2.64277878      0.81229012
C1          2.87559599    -11.77151180     -0.02250396
C1         -8.53589268      8.40189669     -9.88898639
C1          4.89596124     -9.01374139     -7.43611539
C1         -7.78445481    -11.18313776     -4.17066481
C1         11.05468850      9.65359818     -1.54304904
C1         -1.99820511    -14.22821173      8.53016867
C1          5.33893428      7.38546068    -13.95234863
C1        -10.86122860     11.65482164     -4.78053123
C1          7.06044628     -1.83767579      6.44847123
C1         -9.12428170    -10.30124825     -6.68792486
C1        -11.21933030     -6.35398272     -0.58773551
C1         -8.38847267     -5.34663769     -4.07534033
C1         -6.52486065     13.61597326      9.36484938
C1        -15.51609629     -1.47055755     -3.16054322
C1          2.70795359     -0.99815414     12.74149864
C1         12.46203735     11.93853433     -3.14320936
C1          4.46959303      3.03528944     -4.07856757
C1          1.38519757     -5.38492529     13.32304792
C1         -9.35806319     12.04732237      6.64255127
C1          2.78897032      6.29630925     -4.53473641
C1        -12.08135486    -10.66813690     -5.65997219
C1        -13.26426136    -11.52624573      0.99082065
C1         -5.96515325     10.19688778     15.98545581
C1          2.35614190      7.30310856     11.63085307
C1        -14.04102626      0.84674389      6.72021168
C1         -6.24894733      9.33065428     -3.11534272
C1          1.59405867     16.73344982     -7.59083976
C1         -0.28812260     -2.17436605     -2.57745145
C1         -1.11103085      4.84299914     -4.06659681
C1          8.40130703    -12.84610670      4.81126643
C1          2.11926119    -17.13488207      3.93624670
C1          4.71234392     -1.69766384     -4.23970404
C1         19.25559164     -0.74890942     -4.90181873
C1         -5.21584103      4.95501317    -12.43729017
C1          4.13326804     11.31569975     -1.57460094
C1         -6.49801334     -8.70490757    -11.41065725
C1         -8.49402556     -2.42088604    -15.62704589
C1         13.50029779     -1.36096290      4.05552276
C1         -2.34278740      8.64014161     17.50637409
C1          6.19050058    -11.17941971      1.01587672
C1         14.33682351     11.34016737     -0.96857837
C1        -10.01902100      2.28016090      7.65531677
C1          3.89680395     -2.49622367      0.00820003
C1        -13.76915123      3.99718845    -12.41385915
C1        -11.15503283      6.45573015     -4.43672921
C1         -3.70535563      1.47998794     -5.05199699
C1          7.02259465     -8.78286535      6.03163698
C1          3.26043207      4.50193099      6.80333932
C1          1.26668253    -10.48265055    -12.47360319
C1         -4.11574618    -11.65413183     -6.22278380
C1          0.61185112      5.08638275     -8.71660431
C1         -6.30220973     11.18346471     -3.08562678
C1         15.71335232     -2.31740703      5.07468613
C1          0.65664752     -6.68621420      6.00435099
C1        -11.23217309    -13.32229783     -5.55772967
C1         12.51072901      5.56402978      6.66907427
C1          2.78310198    -15.97798754     10.11614091
C1          3.69696150    -14.12963195      4.97743518
C1        -16.30657275      3.89770120      0.97714385
C1         -9.44792499      7.23585227      6.69522247
C1          0.09604935     -6.35162170     -9.77559126
C1          7.76521750     11.96130019      1.04224925
C1         -7.06252029     15.25145784     -6.66127788
C1         -7.04509313    -11.73206931    -13.94861885
C1          1.24022632      6.92824350      2.57986067
C1          5.66958289      4.91902118     14.84225927
C1        -14.97041323      7.74426834      5.73437108
C1        -11.33816653     11.08328102      8.63649578
C1          8.98319823     -0.58424464     10.03694056
C1          7.71629520      1.50528810      4.09582805
C1         -9.12948363     11.75552248      4.24281682
C1         -5.56166756     -4.06143028      2.43841891
C1         -8.57551683    -13.20057633    -13.34820180
C1          1.21854405     15.82808811     -8.47414276
C1        -15.54202445     -8.69893774     -5.58055899
C1         -4.77410019     -4.05237645     10.15256186
C1         -5.21232014     14.58966327      2.68582263
C1         -9.41522124     -2.40668456      1.09933679
C1          2.82053155      8.81207645      3.49063454
C1         17.81362132      1.59226356     -6.83351727
C1         -6.42127932      3.90503880     -5.77100112
C1         -6.26934336     11.20295321      8.31052950
C1         -2.33787783      1.04796907     -3.00635914
C1          3.19618063      0.69795693    -17.54767478
C1         -8.10110654     -6.66908738     -5.62250823
C1        -11.30007124      4.35940536      5.13599037
C1         -9.66600561     -0.94805694    -13.32155377
C1         -2.86678109      8.79141654      3.57546463
C1          7.32403785      4.17353102     -9.85264853
C1         -4.72600232     -0.92800495     -2.50432862
C1         -9.27684773      7.76715124      5.65919130
C1         -0.82424784     -4.18763534     -7.27933619
C1         11.21550639      3.19827749     -9.29538586
C1         -1.40402031     -9.42437127     13.31343757
C1         -3.85564832      5.76593126     10.84482323
C1         -9.19743459     -8.71469598      3.66299497
C1          7.87267995      7.42378783    -12.34873891
C1         -5.42171205     -1.02509796     -5.03061850
C1          1.46706625    -12.14877176     13.26658616
C1         -2.68601239     -3.42577167    -10.68337932
C1          1.62048113     -9.56451798      4.46947626
C1         -7.87674208      3.05841353     -2.63585809
C1         14.66464727      3.69011430      6.56904194
C1        -17.84927343     -3.96012219     -9.27353753
C1         11.36339711     -7.38313983      4.01913109
C1         12.98244936      4.59996478     -9.39173561
C1         -3.62396777      7.84010763     -5.58009492
C1         -1.59316687    -14.45226580     -6.77713087
C1         -5.86385356     -9.07596442     -4.71697892
C1         13.45533108     -1.30746874     -1.64622760
C1         -3.23248254    -10.28002752      8.20165512
C1          8.46623850     11.87720817     -5.72404179
C1         -6.50761668      6.98001208     -9.23871615
C1          2.32222795     10.29283986     11.82613992
C1        -11.16165661      5.47947833    -14.91465685
C1         -7.06462272     13.57269320     10.34176681
C1          0.90258797     -4.57250478     13.02414141
C1         -2.55299274      4.97604794     -7.25370128
C1         -5.39717311      8.69709260      7.62176333
C1          2.36728227     10.37006103    -10.25025509
C1         -4.70543294      7.49153699     -5.58621209
C1         12.28274966      0.27211753     -5.27469986
C1          5.10754647     -0.21698739     -3.21963974
C1         -4.50252025     -4.97779602      5.24088433
C1         -7.83979181     -3.29249094    -13.31605301
C1         -3.11771286    -14.11389964    -13.93156400
C1          2.25174477     15.24749261      6.03277074
C1         -5.57463251     13.36941182     -9.18808730
C1         -2.46141680     10.16667718    -12.59202585
C1         -5.35980665     -0.64243218      9.22661539
C1          6.70083741      1.71979329     -5.73152040
C1          9.26338116     -1.54805581     -5.86381989
C1         -8.05166696      4.02439074    -15.93998354
C1          0.46261967     12.77817757     -3.12262698
C1         -4.59885949     -4.53642284     -5.70691793
C1         -5.21761382     17.60514070      2.64516369
C1          7.03802852      3.18915658    -13.96680575
C1          0.88652841     16.14074968     -3.52637290
C1         20.26262367      2.27611356      1.48933817
C1         -1.77968305    -12.09278048     -5.83279669
C1         -3.90910300      1.91419568      1.09724056
C1         -3.59607433      1.76777721      3.57795516
C1          7.52661937     11.83457306      5.12824342
C1          5.88708261     -8.25333835      2.43401759
C1         -6.72834817     -0.13481853     10.88341258
C1          3.76376443     15.22689429     -5.71831160
C1         14.23244282     -7.18995302     -1.72334611
C1         -3.30719469     -2.95646829      0.19773369
C1         -3.08069034     -0.47340184     10.40549112
C1         -3.87362923    -11.12290818    -16.59962740
C1        -13.77851417    -10.02761263      3.66364361
C1        -10.02466573      0.54213914     -1.51187117
C1         -7.23095203      3.33202177      4.13267829
C1         22.60870978      8.47079476    -11.01593054
C1         -4.74582372    -11.87038471     10.20638239
C1        -17.03268917     -6.79248995      1.12856015
C1          2.79344450     15.22281762     -4.13084919
C1         -4.19870519     -7.27947676    -12.75657319
C1        -13.68712721     -1.46311643      4.81538890
C1          0.54687375      3.41652518      6.62408219
C1         -2.90417336     -4.18849645    -19.25575051
C1          6.17414361     -9.26174592     -2.57412704
C1          4.91749018      3.59656005      4.03450742
C1         -5.64087510     14.15544002     -4.01834660
C1          8.31932861     -1.75247307      1.39949673
C1          4.29390412    -14.99036791     -4.29644273
C1         -6.04923382     -6.29221381     -3.09282628
C1          1.83018620     15.86703046     -9.33168432
C1         -0.17567353    -12.15892171     10.04799546
C1         -0.48954554      1.49129704     -3.22513155
C1          1.70882431     13.78389748    -13.49716744
C1         -9.27070094     -2.92822833      0.10998602
C1         11.69582966      8.01407796      5.10792771
C1         -8.84059205     15.96954209     10.34420135
C1         -5.08495630    -10.79986500     -8.88939979
C1          4.11361132    -10.64677158      2.46745964
C1         18.46537822      3.52211088      4.95729630
C1         -3.31073154     13.27284075      8.18468825
C1         -4.70393808     -6.25873092    -11.50089572
C1         -4.81099992     18.38413941      6.77493571
C1         -5.59142314    -14.15990736     -0.66427039
C1          0.42141367      1.52659879      6.57542367
C1         -9.18161746     -0.03916259     -0.02860549
C1          7.66268991      9.65551130      1.95147999
C1         12.55682264     -3.88698982     -1.10070131
C1          8.46461420     11.37602278      2.48306426
C1         -2.01963027      4.45673610      5.15669349
C1         -2.03117299     -1.75951263      8.76939756
C1        -14.08543473     -9.11394284     -0.50600104
C1        -14.04509205      3.85978448      0.99444198
C1        -10.60255146     -5.71920578     -8.24281934
C1          5.33129511     -2.96698035      4.95248205
C1          5.53941080     13.48352790      6.62260135
C1        -14.32567057      5.54937653     -7.62971932
C1          2.26050102      3.35695483     -9.68089924
C1          4.07015157     10.90941667      8.21397870
C1          3.13554667      4.91291719      4.11647315
C1         -9.22960449     -6.69718582     -5.64593865
C1         -4.73007764     -5.10478771    -11.35824706
C1         -7.39155916     -3.88329468     -1.04898320
C1        -12.34264236     26.24396175     12.91902955
C1          9.86414991     -7.74129008     -3.24327953
C1         -7.44506804     -2.55803004      9.23420852
C1         -4.45384211    -10.13279129    -16.52631641
C1          8.99785362      0.91841675    -15.98551313
C1         19.62617640      3.19889079      4.91189930
C1         -0.95058850      7.91019226     -4.20741648
C1        -13.38192487     -0.05762642     -8.23240202
C1         -2.64754958      0.12068884    -13.05219228
C1          5.79175706     -5.94070519      3.46208446
C1        -11.12503645     10.26458006     -9.12273864
C1          1.09073719      5.79081685     -6.59872800
C1         10.33004627     -1.17598676     -5.87126056
C1          3.10107273    -15.97051561     -3.42406547
C1          4.09113472     -7.84476295     11.81528558
C1        -10.15313445     13.22768917      7.65907506
C1         13.14109148     -2.32105481     -0.13199505
C1        -11.68015901      3.66514815    -11.77407484
C1         -4.43188684     10.22532585     -5.04095100
C1         -2.50371379    -17.59376184      4.05434165
C1         -8.23873463      0.00645478     -1.60361063
C1         12.85734407      0.20730254      0.89616390
C1         -8.15274045    -16.02745484     -0.09764572
C1          8.64030603     -3.22354661      2.44961430
C1        -13.20233744     -2.63170144    -13.42635258
C1          6.17525071     -3.05154052    -12.53739072
C1         -3.41538740      8.38435253     -6.60462501
C1          8.22528566      4.90574440     10.66391374
C1         -3.17822423     11.37717248    -11.78387818
C1         -7.37256765     -4.82869994    -12.43702441
C1          2.37147676     -5.72498063      1.11226314
C1         12.54232906      9.00836289    -10.20971263
C1         -2.76486551      7.17928300     10.73651092
C1          1.62253179      7.04653119    -13.41343947
C1          1.15230472     -8.69449031    -12.51693257
C1         10.30615257     -3.21525999     -3.69006159
C1        -16.63347312     -9.20622123      9.25362310
C1          1.49064249      0.07828543    -14.01430680
C1        -12.50447712     -6.70933256     -9.73561386
C1         15.21033199     -0.75169266      9.84782054
C1         18.76348014      2.59431086      3.39809047
C1          1.56989472     -9.62481520      0.93844329
C1         -5.64501662    -11.17831056     -9.81788386
C1         -9.07688665      5.75406301     -1.56659281
C1          3.51717515     16.12747427      5.04595498
C1         -0.50692235     11.15793400     13.84140676
C1          3.02370297     10.92468751     -1.58558018
C1         13.91756919      6.05166801     -4.12030171
C1        -15.25784980     -8.26616487     -0.73659607
C1         10.47118893     10.53447023      4.04231305
C1         13.42885203     -8.04596503     -5.29692190
C1         20.84309604      1.20416432     -1.73935727
C1          4.31157616     10.77160721     -8.31966804
C1          6.54589239      7.95652169     -1.43515650
C1         -8.41667891      0.52984164     -9.87751432
C1         -6.02862763    -10.18926066    -13.98377688
C1        -12.49201660    -13.84915780      2.54036089
C1          6.71681654      6.44748208      3.38426405
C1         10.15262368    -11.69055594     -2.74194721
C1         20.51398869      2.05145943     -5.86268448
C1         -4.60382270     -9.35086169      3.46225618
C1         -2.75193674     17.54952299      7.87068798
C1        -10.47459816     -7.62099613      6.65616906
C1         -3.73044846     -6.17963076     -7.39127800
C1          4.85271117     -2.31428347     -5.17838576
C1        -14.54301238      0.85211081      3.97861239
C1         -5.23562004     15.67096658      8.34939268
C1         18.06892126     -1.65900568     -1.68445212
C1        -10.46708377      3.31078881     -5.72094527
C1         -8.85489410     14.12902177      6.72151799
C1        -17.14672613     -5.71848933     -3.11515016
C1         -1.01666960     -4.85113822      1.62470009
C1         -5.44585864     -1.33636923    -15.78930545
C1          9.31050021     -3.28015742      1.46164308
C1          6.35516907     -3.79193005      3.49895758
C1        -13.50382625      7.97172256      1.00389531
C1          6.10694536      9.48034267     10.11378135
C1          7.96534507      8.58145254      2.42367415
C1          5.38881145     -8.77069189     -0.64879176
C1         -0.57731730     12.37680943      2.54847135
C1         -8.54118865    -13.67318861      0.00044590
C1         -7.87184608     -0.94037782     -1.00160067
C1         -4.73544842      2.00891844     10.11754271
C1        -11.23009219      8.93249618      4.11103469
C1         -0.25694135    -11.70261486     -9.85108475
C1        -16.65630884     -1.29343391      0.02542536
C1         -8.13899202      2.10028569     -3.12599718
C1        -13.05234050     -7.31716093      0.16958397
C1          0.58265187     20.02261283      5.22360935
C1         18.10302444      5.60063362      2.77861393
C1         -7.60160812     15.19388576      0.15486590
C1         -6.91562001      7.14979600     -1.10718171
C1        -10.19857957      2.42174042    -10.88152708
C1         11.39626053    -12.28131277     13.22005623
C1        -15.83673421      5.86735305      5.14965816
C1          1.54122849     11.32531695     -6.58743432
C1         -1.14058616     19.40390849      5.19976785
C1          3.60851043     -6.22617831     -6.44603476
C1         14.99184658      7.10798291    -10.76818560
C1         12.48205248     -7.71632820     -1.75217089
C1         -0.82994023      2.05968202    -14.95668136
C1         -2.87415311    -13.47422692    -11.44949362
C1          1.77721790     -5.43973410      0.06382909
C1         -2.65798165      3.14420916    -13.05020076
C1         12.98962969      5.65356615     -9.26380521
C1          1.19485141     12.28153729    -10.84887753
C1         -6.94544821      5.46314797      2.51115526
C1         -0.37460238    -15.97807827     -3.27682579
C1         11.73975905      4.73477923     -8.29312803
C1         12.54092700      1.20290516     -6.87263268
C1         -2.02321748      1.42016176     16.40508354
C1          0.79056278    -10.09791911     -6.41648193
C1        -13.30716438      1.73249699      6.63170350
C1         -0.46517983     13.00860574     11.74276689
C1          2.93708915     -9.26260037      2.43367335
C1          4.46664448    -11.63535130     -4.91254862
C1         -9.57839856     -5.17493094     11.84190790
C1         15.61026261     -4.65502258      2.39718239
C1        -17.73393291     -5.41124989     -0.43616306
C1          4.97722686     -5.71310126     -9.33931974
C1         -2.20321247     -5.61603045     -8.82960335
C1         -2.01095265      9.69445412     -2.53174806
C1         -9.88999634      3.96682251     -0.03892444
C1        -14.84251945     -3.42911408      5.14099476
C1        -13.05265647     -0.95137882     10.81619476
C1         11.03783482      0.98538542    -13.51104851
C1          3.60723044      8.00747643      1.75659025
C1          8.20436598      6.48575999     -8.06701251
C1         -5.37421183    -13.70032552      1.86582226
C1         -9.00856181      6.75896703     13.48860539
C1         -2.39551722     11.90971009    -12.43903587
C1          1.05782982     -3.30055501      3.47937753
C1        -19.37576540     -2.45120285     -5.04051855
C1         -1.23849858    -11.13388489    -15.00825292
C1        -15.12480141     20.54396434      9.52288457
C1          0.38173699     14.70034003     -3.10926531
C1        -12.98699833      3.83013560     10.79363458
C1         -7.48725691    -10.36561291      3.60199305
C1         -6.83798025     10.97755003    -13.40498687
C1        -12.35254653    -24.97641909      6.10738177
C1         13.14946785      0.77209672      5.60445788
C1          7.99112406     11.00800786      1.60493100
C1          0.06953064     16.63041810      1.99152128
C1         -5.45348799     13.49810599     13.41933246
C1         11.94699307     -8.08544946      0.82143330
C1         -1.37508969      2.11783988     -8.18298237
C1         -7.27361690     -4.84409669     -6.66397777
C1         -6.80237132     -5.35419100    -10.65481687
C1          1.18853895      7.49780708     -7.33735554
C1         -0.95931779     -9.60875747     -4.13495903
C1          0.84819541      0.61752643     10.75591130
C1          2.44784236    -10.90324076      7.66447845
C1         10.10094777    -10.21971118      1.32436334
C1          2.75398969     16.66585897      5.66701699
C1          3.04474570     15.77862004      7.51260517
C1          3.00946640      2.08276330    -10.85792921
C1         -9.08476621     11.74847287     -1.56993814
C1         16.11884014      7.46520776    -10.85532444
C1         13.55414893     11.91574237     -2.52612060
C1         -3.88591772     -5.60498130    -15.58747184
C1         -9.68465313     -1.62050050     17.60929159
C1         -3.36646842     -0.45378104      6.00032496
C1          6.91815440     -5.53764386     -3.35448960
C1         -5.05844951     -4.19691573    -13.37121189
C1         -6.69158066    -15.25092996      6.11585320
C1         -7.03875526      7.25581933     -3.10476986
C1         -9.06405373     -0.88257254    -10.81543023
C1          3.15435773     -4.77385600      7.57388554
C1         -3.94013428     -2.64163688    -19.21461602
C1         -0.70921710     -6.72615546     -4.01544777
C1        -17.76564510     -7.25504874     -0.47110248
C1         -7.49375070     -9.16054304      3.47678483
C1          6.19650482     14.33769689      6.67935181
C1         -1.44316382     -8.81925599    -10.41210155
C1         -5.13378322     -9.16888225      9.17960854
C1         10.04373994      8.90052190      0.92374556
C1          2.34989056      7.25703038     13.95498230
C1        -11.93747114     -7.85133383    -10.72590187
C1         -4.75550187     -3.27882618    -17.25090936
C1          8.18990142     -1.39927324    -13.91939761
C1          3.84827914     -8.81179455     -1.67405580
C1        -15.60449475     -7.21430216     -1.36197612
C1          1.34508303    -16.57292998      5.89034141
C1          0.40323759     -6.93126477      7.55024279
C1          2.27740582     10.27292541     -0.93668383
C1          6.47717293     -2.28362284     -0.74739531
C1          3.71950745    -14.08357330      8.49655543
C1        -14.88690977      4.62046987      3.77567636
C1        -12.16775557    -12.71397970      5.14025999
C1          5.82840923      0.63295556     11.49947637
C1         -1.72218637      0.52819231      9.12511014
C1        -10.91485442     10.91559809      2.61266674
C1          6.69681390     13.76988832    -10.23995041
C1          8.60346037      7.96984605    -10.81609607
C1         11.37976655      2.10593040     -5.93787119
C1          5.77834630     -7.79756762      7.07020642
C1          5.15037710      1.63679708    -18.18530443
C1         16.55871488      2.26581682      5.01507031
C1         -1.27318664      2.89353051      8.63874416
C1          2.31211492    -10.19902307     -9.00750609
C1         -0.00005964      3.01863896      5.69904731
C1         -1.35712416      3.81154835     10.19971123
C1          0.02820114     -0.07248011      5.70005945
C1         -5.44469411     13.50564623      7.82017757
C1         14.16614175      7.03558921     -0.08433302
C1          9.80672741      5.03763954     -6.63023161
C1          0.36856934    -13.61158240      1.84828838
C1        -14.90828215     -9.15206229     -2.25777780
C1          5.28276414    -14.14800342     -3.29496000
C1         -4.97938653    -12.07301268     -4.11989635
C1         -1.05730468    -14.15928664     -5.71141873
C1         -0.94176564    -11.51919554     -0.70810879
C1         -3.49973905     -4.86447784      9.16401371
C1         13.64057831      6.57870371     -7.17849739
C1         -3.77764855     12.88912244     -3.48885705
C1          7.72354803    -13.20200389      3.40435547
C1         -7.10152771     19.01605441      4.08633983
C1         -6.73842289      9.59769291     14.34496419
C1         -8.14808909     14.86131471     -6.62636441
C1          4.65289728      7.96496473      4.96787192
C1          6.59283961     -5.28040162      1.55779406
C1         -3.04755050     -5.75867540     -9.34794530
C1         10.50246958      7.49298684     -1.61471780
C1         -9.12475834     10.43480807      2.59520162
C1          0.12826247     -0.71121976    -12.97870640
C1          8.77880981      1.42719885     11.64358329
C1         14.67091566      5.55848557     -2.63474169
C1          3.69671385    -14.04931218     -4.28633672
C1         -9.27715457      0.22473834    -10.77143037
C1         18.79969032      2.49076883     -5.82158479
C1          3.69046657     -3.30188367      1.51465654
C1        -19.41113373     -2.44603630      2.03135190
C1        -17.95192552      3.22753653      6.79229241
C1          6.82363713     -7.77756987      7.63618651
C1         -3.67534586      0.13336962    -20.69857853
C1        -12.45261648     -0.15137967    -11.86064403
C1         -0.67406576      3.99642637     -1.47015257
C1        -16.68517086      5.32723418      5.77034030
C1         -5.98027737     10.13968931     -4.65680118
C1         -3.45346466     -5.22708506     -6.86709492
C1          3.76545305     -4.02624805     -1.72927960
C1         -1.14020735     10.89953148     -4.12852993
C1         -7.91318004     -5.76298605     -6.57163046
C1        -12.24173892     -8.75079240    -11.34322293
C1         -3.22274120     -5.81456160     13.31146047
C1         14.82412714     -1.11507555     -1.69238791
C1         12.68929110      6.51927860    -13.53890955
C1         -3.51067556     11.98609200    -10.85351945
C1         -9.43209031      0.51259817      6.71520443
C1         -5.49223139     14.84115801      4.35758888
C1          1.35432854     12.80023110     -8.17074332
C1         -7.66575177      1.30899923     -8.30204450
C1         -0.96856446      3.05127702      5.09340507
C1          1.18105596    -14.18904413      9.12041429
C1         -9.25361981    -14.56675091     -0.02119800
C1         -8.46021818    -15.10501861      1.55328638
C1         19.35293706     -3.84847818     -4.85930316
C1         -6.32915206     11.14991355      2.70285012
C1         -3.42852513      5.48290117     -8.74822362
C1         -6.02271094     -4.84334998      7.69173876
C1         -9.62534215    -13.64947905    -13.42738800
C1          8.02296281      0.12745875     -9.80066866
C1          7.34735535     -9.09507515     -5.98005323
C1        -10.51665070      0.97236610     -8.34259474
C1         -8.78111591    -10.06493140      0.91854099
C1          5.46849809     -3.91422815     10.76000057
C1          0.33639290     -3.94322358      4.11467228
C1        -13.23667818      9.91728517     -4.09791191
C1         -1.89626399    -14.18023085      1.17587182
C1         -7.27014565      8.13256246      7.68041687
C1        -19.47767995     21.03157440      0.73707231
C1          7.78950330      2.06064708      9.89653298
C1        -12.67720240      3.64781178    -12.39128413
C1          7.39471299      3.60485772      9.05905448
C1         -6.42730609     -3.75538661    -11.64687207
C1         18.40973487      1.02354240      2.40960121
C1          9.78832851    -10.82974800      5.94433213
C1         -8.82701563     -0.90841444     -1.55268461
C1          1.05409170      3.40600639      5.58941633
C1        -12.71285733     -5.47857458    -12.29457995
C1        -15.18341805      3.64200405     -8.27509888
C1          5.00276127     13.11870024    -12.42771214
C1         -2.00966567     -4.42517686     10.86502449
C1         -1.85622890      7.48900706    -11.46275699
C1         -5.21351697      9.89634927    -12.38153405
C1          3.60628996    -10.61302186      4.34588277
C1          1.14581010     10.60146466     11.58007031
C1          4.94377365      1.53281372     -8.90913259
C1         -2.17636721    -11.13465561    -15.51767953
C1         -1.03368506     -1.74825090    -19.15086405
C1         -7.41917109      0.26772361    -11.46670561
C1         -2.27594372    -15.23253384     10.08565933
C1         -9.16779425     13.66211093      4.12130433
C1         -5.14180795     -7.85122447    -12.37607488
C1         16.36160081      1.30769273     -8.34044459
C1         -7.65979673      3.02118096     12.46589411
C1         -0.65915722     -4.21713453     13.43620577
C1         -8.97623555     10.48625948      7.67302477
C1          1.41040591      0.12942919    -17.53843613
C1         -7.52775675     18.16907591      3.56758417
C1          1.23659074      0.71079675     -7.29689575
C1         -9.58541456    -11.27736215      6.17540399
C1        -11.14378053    -11.74192758     -7.31012139
C1         -3.59928059      1.41124530     13.34204945
C1          2.36253198      0.57242306     -3.17341781
C1         -1.33254419    -10.55083790    -13.99178378
C1        -10.05812648      0.48679855      1.86939049
C1          7.20872987     -9.31509487      5.07287787
C1         -4.04772785      2.06088873     -0.67303754
C1        -10.41733393     -8.72936245     -2.45180743
C1          1.46771597      1.77927198     -2.59011285
C1         13.17440367      5.67470932      3.45957908
C1          5.22663792     16.68236974      1.54237894
C1          4.11609368     -7.70059390      6.04615114
C1         -8.35781472    -12.60580175     -7.31197274
C1        -14.14463184     -4.66228336     -5.56783182
C1         -2.46550105    -12.71136945      1.88066358
C1         -6.02712287    -12.08977794    -14.01111906
C1          1.15566292      8.83015128     -6.61865761
C1        -17.24105335      3.77757363      8.32472002
C1          6.36656877      7.08544766      9.05157223
C1          9.44501564      9.01246480     -1.58462095
C1         -8.42270819     -9.08036128      1.64333690
C1         11.03469916     -3.89196060     10.67868198
C1         -4.26726487    -13.33630613      7.62755819
C1          1.49007328      7.88894388      0.96748146
C1         -5.68555575      9.26889571     14.29815713
C1          0.92326531      2.51650986      7.15592070
C1         -3.54975864     18.24870497      2.64828349
C1         -1.89712838     -5.36213386    -14.98131277
C1         -0.45168573     -3.34888005     -6.66396900
C1         -0.26754120      0.69516969     -8.27305731
C1         18.46818039     -1.40128082     -4.17851542
C1          3.34875821    -13.23793380      0.93445174
C1         12.12682420    -26.77824038     -8.71089620
C1        -10.65849643      6.23716104    -10.88621232
C1         -9.50729170      0.53959401     -2.43491721
C1        -10.68492379     -1.44226000     -1.54304239
C1         -2.64364777      3.12001241     -1.49321187
C1          1.76735622     10.68307342     -4.12130041
C1         -7.20882982     -6.64266514     -5.03170336
C1          1.91397720     -8.70472172      5.10667692
C1         -6.82745164     17.53914535     -0.57150248
C1          4.60738483     14.64382192     -7.59871508
C1         -5.98194152    -14.65352076      7.59171738
C1         -7.82207991      9.65256300     -8.23908207
C1         13.79487209     -1.68946487     -9.92846850
C1         -2.09583888      7.97630959    -14.07005018
C1          3.48355277     11.31294983     -9.85351121
C1         -2.47710078     -4.99189186      7.64611584
C1          3.04407641     -8.14444431      6.00611674
C1          0.69739255    -13.20368574     -9.96013212
C1          7.40222870     10.83882978     -4.16610870
C1         -7.49322746     10.08121508      9.24551863
C1          9.12376170      9.61283588     -4.07628323
C1          7.84309794     -4.41784880      4.06531908
C1          0.43579141      3.40211827     12.31606512
C1         -7.26168097      1.63124618    -16.57729271
C1         -2.34391605    -12.12353670      0.90055621
C1        -16.18625276    -11.16695418     -5.75466719
C1          1.60509706     -3.16717898    -12.40576462
C1         17.95795979      5.03090406     -5.28195592
C1         -9.23282077      1.11327005      9.22998446
C1         -5.48392266      6.97854049     -1.53323190
C1          8.01955739    -11.79008596     -2.67398860
C1         -9.93631016      1.47841158    -12.41412876
C1         -0.90490616     10.24353957     -1.48109810
C1        -12.48244117     -1.81224851    -13.35990423
C1          2.05572760     -1.73892868    -15.09708144
C1         -8.83694678     12.68761926      2.58902290
C1          0.26553761     -0.94170475      4.06725131
C1         14.61027285     12.31900538     -2.55361481
C1          2.81471544     -6.97379271      3.51398903
C1         11.49420836     -9.58020181     -5.82903107
C1         -7.90606196     13.92692909    -11.78876014
C1         -7.10141395     -7.50843497     -6.44260847
C1          7.49102633    -10.21721945      9.19614256
C1          7.91871596      4.00142288      6.59269201
C1        -15.50715975     -5.83630836      3.55953932
C1        -11.49179387      8.67786216      2.51140168
C1         -7.26645903     -4.23092709      3.61896031
C1        -14.85827015     -7.83372935      0.10199483
C1          4.10411691     -9.56690736     -8.94360084
C1        -14.27210163    -11.46459083      2.65682712
C1         -6.97479876     10.42264079    -12.30783861
C1         10.96735269     -0.77772062    -13.41493939
C1        -12.55208174      4.14506678      2.53886197
C1          3.44877287      8.71464796      2.58167050
C1         10.32234513     -5.73395358      0.71280159
C1         -1.76612379     12.56454335    -10.88133778
C1         -3.69146290     14.58813607      9.29056814
C1         -8.45922853     -2.38784326      1.65642446
C1         -0.00593464      6.51817534     -9.83541975
C1          6.52505058     -7.65500320     -1.75379792
C1         -5.59107875      3.34772896      5.02773992
C1          4.88375548      8.23286328     -2.59973258
C1         -0.10096653    -17.00800588      6.48775828
C1          1.65392944     11.87531654     -7.53438946
C1         18.31652409     -3.83672803     -3.38652337
C1        -10.20906724     -9.66031992     -4.15894438
C1         16.30306669      3.12661380      2.98487422
C1         -1.73942470     -4.37249910     -5.69436492
C1          5.26457560     -5.69404283     -4.27518682
C1          3.33420628     10.79389376     -6.69935963
C1         -2.47491802    -15.04793484     -8.32555824
C1          9.51023750     -4.14466271     -9.29866856
C1        -10.33614098     -0.33282549     -5.68290814
C1         12.17992465      2.12266663      9.10252790
C1         -2.49745301     20.10585635      6.78426725
C1         -2.79394601      5.72075493     14.87044795
C1          7.03949230      0.12013342    -11.83712855
C1         -5.22088598      3.11489208    -18.13784365
C1        -12.95011415    -14.10532190     -1.60361441
C1        -11.60042864     -0.91270240    -12.28092078
C1         -5.69905713    -14.13997808     -9.90027178
C1          7.45107821      0.58239931      9.10634578
C1         -0.97869808      7.84464357     10.57387970
C1         12.00123031     -5.44917337     -4.31974961
C1         -4.69562311    -14.07348644     -9.24257193
C1          9.58475982     11.05555954      2.42808167
C1         -1.12296835      4.86792381     -9.86348228
C1         -1.48047739     -1.89179706     11.70843747
C1        -15.18093871      0.58600725      6.61597225
C1        -10.35837427     -6.39504563    -14.92431416
C1          2.01530246     -9.26811190     -7.41205169
C1         -7.96342791     -8.23480525      9.20043340
C1         -4.31306369    -13.25520307     -1.66510276
C1         -7.77541061    -10.82670538     -8.33111776
C1        -13.08992509      0.87782489      8.66027957
C1         -9.60206194      6.98204008      3.06131848
C1         10.09234131     -3.72461324      0.79970054
C1         -9.25254129      1.28779407    -14.90026242
C1         17.74876393     -0.77150383     -0.08465388
C1          4.70085729     15.27665144     -1.63310407
C1         -3.40964238      5.43130523      2.53100010
C1          0.06026324     -3.41303752      5.13697100
C1         -5.51574950     16.51733573      7.72214371
C1         -0.20783331     13.24657998     15.91560056
C1         11.03402664      4.09729316      1.42025063
C1        -12.58967942     10.12992919      8.21822812
C1          0.16587513     -0.11053183    -13.96758016
C1          8.74976804     -1.41525743      2.39066210
C1         -3.02149695     16.58060388      3.60274363
C1          2.34363790     15.27231496      8.20241503
C1         -5.01148938     13.31783440      5.23285655
C1         -4.66970237    -10.54005718      1.02840421
C1         -6.99038312      0.71411657    -18.13327690
C1          6.76674230     -4.79894749      7.48348067
C1         -3.07472531     -1.36948681      4.57459879
C1         -6.53046173    -11.74593989    -14.97148115
C1          9.57644742     -6.78989019      7.46398910
C1         -8.30088509     -2.58442197     -8.16919595
C1          1.28125401      0.72615544    -10.79120207
C1         -1.65155060     12.70919497      8.25300937
C1          5.14096054     26.59110710     14.38291193
C1         -5.62205301     -0.23306942     -9.93823943
C1          6.99464418      4.69138898     -6.02936082
C1         -3.44523441     -1.13533214    -12.38643501
C1         11.59263771     -0.77392956    -10.92194167
C1         -4.85163205      7.26985114     10.95026921
C1        -13.05098162     -3.90888454     -0.63104997
C1        -10.42551257     10.84253093     -4.18242806
C1         -2.36205655     18.53771179      8.36492248
C1        -19.95084377      1.48479137     -1.56686581
C1         -4.72281650     -8.14719606    -11.34275609
C1         -3.90350727      5.69592390      5.02613807
C1         -6.36634696      2.08278241     -0.06655958
C1          0.88502127     -8.97152504     -4.05871968
C1          1.69761832     10.26445095      0.05485031
C1         -1.80838129    -10.37935279     14.92108208
C1         14.57242573      2.65025629    -11.85978907
C1        -11.25394759     -8.74491930    -10.79128559
C1         -5.55336833     -1.55458292     -4.14137624
C1         11.38703262      4.27542809    -16.01958772
C1        -20.56568053      1.47996585     -0.62972335
C1         -4.48216096     10.34612546      2.13042705
C1         -5.20208856      4.86606144     -3.11688239
C1        -18.54601925     -4.82092198     -2.06682069
C1         -0.13415187      3.03392992    -14.96878120
C1         -3.92657181     -8.73262549    -13.38953855
C1         -0.91903009     -9.58637888     16.44302633
C1         -6.25452226    -14.14069904    -12.33271041
C1          0.16267029      6.92444158     -7.14008227
C1         14.76855457     11.06744301     -9.25322480
C1          1.74087638     13.64827663      1.53176924
C1          1.46901948     -7.25720102      7.56946234
C1         -7.88910889    -22.90418071    -16.70041588
C1         -0.37663955     -0.82556309    -19.11222731
C1         -6.48396980      5.10169852    -14.89498328
C1         -0.14016529      1.85547770    -13.02689927
C1        -15.09147607     -4.75434938    -11.35174972
C1         13.58532218      1.11474912     -8.37330335
C1         16.65192762      5.90105971     -4.22288058
C1          9.58470550      1.55620116      8.81534746
C1          6.42175738    -13.09835437     -0.31593434
C1         -0.59619298     -0.54467061      2.46108508
C1          6.08745720      1.62505414    -17.54205922
C1         13.99058788     -1.74626195      4.95070197
C1          5.33130736      4.03708337     10.66829134
C1         -8.23453066     -9.69530704      4.13200669
C1        -11.01684088      0.46773506      9.27136978
C1         -2.62589941     10.83932918     13.33695057
C1          1.87072267     -6.98812633     10.68323757
C1        -10.45961424     -3.96148865      4.55588483
C1          0.56262994     -1.80090572     -3.21356073
C1         -9.68564699    -14.20049475     -3.24781099
C1          3.22912186      7.43084663     -8.21063441
C1         -3.99169213     -6.40680327      6.12398386
C1        -13.81991384      8.52538954    -10.72749528
C1          2.73662383      8.88500492    -15.06709977
C1         16.52379504     -1.70456836      0.91894191
C1         -2.78641039     20.54977786      4.23748033
C1         -8.62782419      8.40502247     -7.62164123
C1          0.30614094     -5.71686619     13.40458761
C1          1.92213315     13.74674728     10.80659090
C1          8.17284932      3.19999126     -4.12192237
C1        -14.71772841     -3.49647003      8.57251904
C1          9.70090242      6.16079072      2.41417603
C1         -8.39840610      0.59229886     -0.61242696
C1         15.77713684     -0.26557887     -9.30310697
C1        -20.12034935      1.08443699     -6.69569914
C1         -4.34461584     -2.33239701     -7.32720590
C1         10.51609131      5.54877433     -5.12056743
C1          5.37592098      0.95919685      4.96243863
C1         -2.41871214     18.43006426     17.49060924
C1         -4.54429965    -19.14223223      3.57072770
C1         -5.92904704      5.43953442     -2.57589488
C1         -5.12730848     -6.74343990      6.14344153
C1         -1.44203517    -11.25410306     -1.70677662
C1         -6.20638197     -3.29350243      6.19797832
C1         -1.03756399     -7.33089472     11.72532718
C1          0.66089034      5.44245376     -0.59082161
C1         -0.31724118     12.09429299      0.95358419
C1          5.18312797      9.48158172      6.04020164
C1        -11.01989994    -12.11912116     -5.67766611
C1         21.85918765     -7.37748024    -12.61137281
C1        -13.15818162      8.81538995      1.61551224
C1         -7.52517809     13.70599040     -4.01666915
C1         12.49813746      5.93581017    -16.02256966
C1         -1.01786412    -14.47446916     -4.15355107
C1          2.53943828     14.35466846      0.93270957
C1         -3.43189366    -12.04032889     -6.83687946
C1         -1.99551950    -11.21206516     14.25387726
C1          4.99734542      7.92409257     12.39269025
C1         -1.47714800      7.06631871    -14.08633402
C1         -0.83977470     -0.84942227    -14.98899145
C1         15.14680303     10.79864606     -1.54099291
C1          5.99070901     -6.91498751     13.31865660
C1         -8.40529716    -12.13071264     -4.15207327
C1         -3.81395011     -3.91477065     -4.22937834
C1         10.88340880      1.26113819     -9.89214539
C1         11.58479940     -8.25379982      2.36633921
C1         10.20227842      3.28024950      9.01787819
C1         -4.17748863     -0.24692102    -18.26512395
C1         -0.41551712     -6.28973049     13.96039183
C1         -3.87616925    -11.29078925     11.68540307
C1         -2.27806397     -0.29432295    -15.59864626
C1         -1.69554390    -13.18181360      9.02906377
C1          6.44978750      7.44971425      5.00732149
C1         -6.06131321     -2.33494337     -8.33173900
C1         -5.49056706     11.66960666      4.19851300
C1          4.83690540     10.43206265     -1.54317355
C1          6.11736472     -1.47477104     10.11174475
C1          1.12246456     -4.49483554      9.19952297
C1          8.17380489     -2.97963278     10.58178166
C1          2.11022653    -20.93544506      7.57114956
C1         -2.21158299     15.81452798     -8.20625684
C1         -9.75641739     -1.59778170      2.52865320
C1          6.89654908     12.38098000     -5.11916090
C1         -9.07281439      0.49887586     -6.69187937
C1          2.03609253    -11.10510166      1.87913137
C1         -7.64796360     -8.55159287    -11.64490035
C1         -5.22840645      3.05104766     -3.25324923
C1          1.42167544     14.57315032     21.68846448
C1         14.73635325     -2.30410210      6.59050324
C1         -6.96892786     -2.39182792      2.61279102
C1         -9.71975434     -0.39758205     11.81043845
C1          8.85883180      8.63223992     -2.52770381
C1         -5.80544406      7.84633805     -5.58970868
C1         -0.14607046     14.54172490      0.00482570
C1          1.31211055      2.61331073    -10.77774644
C1          2.04888095     -1.33589547     -5.05693154
C1        -14.33362470      6.00792324     -0.92643336
C1         -5.67444842     -6.29904913      1.56631377
C1          6.90439712      5.48260601    -16.53100679
C1          2.32838361     -5.33142926     -3.26308664
C1        -11.85966783      1.53519341     -6.66046548
C1         13.85638213      7.04352617     -4.22066128
C1          3.37637139     -0.83262105     -3.18354982
C1         -9.99002974     -4.81800003    -14.02531008
C1         -0.08641239     12.76942244      3.51470325
C1          2.20166779      5.39981208     -1.02239697
C1         -3.90534033     11.67575952     -0.54314537
C1         11.21185514      3.28983883      3.93877172
C1         -4.02075582      0.02951350     10.12264117
C1         -7.32429355     -1.42242641      7.63628950
C1         -2.19390897      6.48013693     -4.02667243
C1         -3.55781188    -12.69511181     -0.10492654
C1         -8.69985784     -0.98156329     -5.74787362
C1        -10.21160465     15.15377654     -1.48160320
C1          2.36332954      8.41022919      8.25535135
C1          6.57937489      3.16410600     -1.58269096
C1          1.20943329      4.79949888     -7.95219808
C1          1.88446104     -0.96216277     10.77533518
C1         -3.45431572      0.04482982      0.04891941
C1         10.78531727     14.38427544      2.57967413
C1         -9.22399816     -7.80206088     -9.27421708
C1        -16.43694794     -1.41668409     -7.28508232
C1          4.06729330     10.90395511     11.76354326
C1          4.36204644     11.73278120      6.68086327
C1         11.09170902      7.17873423      1.61475554
C1         -7.22405023     -8.15082381     -7.33096370
C1          0.00511504      2.91894036      9.17090911
C1         -1.90669409     16.15774936      3.61757603
C1        -13.32873796    -12.09536247     -5.62066715
C1          2.49171603    -18.07991592      5.89031029
C1         -0.02160061     -1.92740911     14.86228758
C1         -3.58012321      7.82421580      9.25579961
C1         -2.98142176      8.66120186     14.84851629
C1        -14.39303355      0.03825059     -6.67748159
C1          1.05869649      2.28896490    -12.32275867
C1         12.66325227     -3.87734351      8.25192635
C1         -8.35208440     -7.66384627    -16.43615181
C1         14.30964442     11.39681939     -6.80694137
C1        -17.97727553     18.08799866     -7.67122047
C1          3.49052300     -5.83086785     11.76758997
C1         -4.38279629     17.13961619      7.69737317
C1         11.78767341      8.35991851     -2.62059055
C1         -1.25265401     15.82372573     -9.82488029
C1          1.62510072    -14.54131537      6.57813437
C1         12.30084679      3.18242096      3.97325131
C1         -8.98820784     -5.65450317      4.18163909
C1          0.14078312    -30.71751971      0.69986506
C1         -8.40181945     -4.26366145      5.11787201
C1          4.61960756     -3.31853772      9.10467382
C1        -17.08924844     -3.28558025     -9.74989733
C1        -15.70666259     -7.25525697     -4.97220735
C1          5.11025914      9.43824425     -0.91288996
C1         10.27723327      3.91595774    -10.79587953
C1          2.69002923     -3.98878632      9.22365575
C1         15.90221466     -0.08086569     -0.16520105
C1          2.10290279    -14.06061729     -1.61956153
C1         -3.45793641      3.64884027     -3.15735568
C1          3.13895608     -7.80674949     13.28666722
C1        -10.61317126     11.68357341      6.70297359
C1         11.69203604      1.71039579    -11.89191383
C1          2.70990935      6.96498056      9.12060154
C1          3.31134536     13.73696777      2.45280077
C1         -4.48558216     15.22289490     -5.01970695
C1        -11.57292187      8.79711499     -0.99907730
C1         14.04434573      2.65776392    -10.87898936
C1         -3.77177184      9.25513917     13.29445948
C1         -6.11342679     -4.79196668     -1.56507324
C1         -2.91627435      5.50173871     -0.54727641
C1        -14.31249859     10.30570542     -4.10898031
C1         -5.71872255     12.44734768    -13.35584296
C1        -11.70941574    -11.56908559      4.14530143
C1          8.61874607      4.47040996      8.07390226
C1        -16.33932304      6.27915415      7.80038806
C1         -2.03203028     14.57838782      8.58973386
C1          0.28044444      0.96164802     13.32434547
C1         14.39062570     -2.51625804     -4.27800243
C1          1.56462347     -4.71936093     15.82490990
C1         -8.43718075     12.62626574      7.77836989
C1         -4.96961304     10.25307605     10.74081442
C1         -3.05439985     14.12309051      6.80700869
C1         -5.49714530     -2.68437414    -16.61684285
C1         17.54022516      1.74259589     -2.70754188
C1         19.42822166     -3.26320909      3.25067549
C1          7.43692331     -3.54699030      9.10971056
C1          4.01662950      8.06398462     -6.69111033
C1          6.53604136      9.90884019      7.56926047
C1         -6.79992089     17.56076290      8.67706384
C1          1.70962767      2.44717039     -0.03707267
C1         18.73095853     -4.36565984      4.92082588
C1          4.77522742     -8.16795560      2.14096961
C1          1.31420423     -6.89059235     -3.24566295
C1         -6.81146984    -12.09464962     -3.08560497
C1         -8.96840704     -3.87921992      2.02535777
C1          1.32648127     15.13963456     13.29712119
C1          4.97557152     12.65113925      6.64410058
C1          7.33424903      2.63235503     -9.18696443
C1          9.43607685      2.20163526      4.10633873
C1         -4.31215892     -4.27684973     13.31282340
C1          2.59541223     -4.87168252     10.77754560
C1         -0.92065953      5.48862153     -1.54175984
C1         -4.06035218     -6.26970102      2.64607899
C1         -2.09609628    -11.17703479    -13.38874325
C1          5.15715738      6.50820948     -0.91000458
C1         -8.49920603      5.46575448     -9.82464244
C1         -5.54240557     -0.41784837     14.34134588
C1          7.27011887     -2.27078238     -9.30329282
C1          6.07512916     11.42768856     -8.24371889
C1         -1.02556162      4.98137872    -15.61326355
C1         -2.99675519     -5.68462994    -11.40344123
C1          0.50043333     -8.24112526     15.81742941
C1          7.64700447      6.41008431    -16.51465530
C1         -7.09464528     13.40192766     -6.67785934
C1         -1.41345986     -3.14724814    -12.97356371
C1         11.14599721     -8.62924219      4.91827191
C1         -4.46006488     12.11229201     -1.54863812
C1         -0.93651502      2.34663700     -4.97941855
C1        -11.87513338      7.87881545     -5.02758462
C1        -19.98105232     -3.37239386      2.04943953
C1        -15.56530245      4.46853505      2.55154126
C1         12.34074842     -2.87831072      4.02452355
C1        -14.84864330     -4.82752483      0.14817393
C1        -15.78348970      0.63915281    -10.74677927
C1         -7.77693379     -9.65935879    -13.94512315
C1          9.39300171      8.93546517      4.01815080
C1          3.70074579    -15.97825504      8.46993511
C1         -9.66193362     -3.44496886     11.13924037
C1         -2.08292900     -6.25669144     -4.14405089
C1         14.79025989      5.02005231     -0.02710791
C1         -0.18364417     17.57314156     -0.04783248
C1         -5.29557101     -2.54842861     14.91576000
C1         -5.48720884     10.43567599    -14.92572422
C1         17.62896476     -3.20177872      0.80677311
C1        -10.26874191      9.72427576      5.12977394
C1          0.59762857      9.67103687     11.70407736
C1          5.69327115      3.67051637     11.53770909
C1         -1.41195775     16.69694431      6.63325552
C1          0.96324698     -4.98312143    -14.93383233
C1         -3.80187678     14.71412559     -9.29505924
C1         -0.30624569      0.91852231     14.33156110
C1        -12.41392143     12.81941312      8.68269183
C1         -5.42055886      8.84666968     -5.16028856
C1         -7.54759159      7.05358266    -13.40087481
C1         11.76652335     -8.65867336     -1.72252352
C1         11.48384031     -7.07596038     -6.81380183
C1         -2.98088588     -0.82468133    -14.91975535
C1        -25.53001477    -11.90574253    -11.87316765
C1          2.59725090     -3.39625332      6.76463353
C1          8.96484353     12.22168667     -8.23475722
C1         -0.54904600     -9.27625866      5.95285033
C1         10.74826495     -4.65031304      0.87794248
C1         -2.19924023     11.12910121     10.78763858
C1          3.75619790     12.34204580     -5.67768467
C1         -0.74519882     12.09362682     13.31074398
C1          8.00173318      8.04832658     -9.90419040
C1          1.39797822      4.96527872    -17.60647244
C1          1.43040878     -2.38592243     -1.69962037
C1        -14.32258538      2.89189887      6.09476460
C1          6.76203034     -8.17761481     -5.89724858
C1          8.25303053      1.56602659    -17.51869335
C1          9.15835316     -3.35534929     -9.91534622
C1          1.73721566     10.31924732      9.21165219
C1         10.16687312      3.56545911      3.46042622
C1         -9.24575875      2.86660728      3.54002200
C1        -19.31530449      0.54263994     -5.06894759
C1         -7.48644957     16.67002401     -0.50703023
C1         -0.73566211     -1.03801149      3.36903671
C1          8.36655103      2.35959495      7.66537447
C1         -5.33563186      7.97691590    -18.12511414
C1         11.06674872     12.01649504     20.12002794
C1         -4.25401397     12.48145164     -6.68919657
C1          4.62515009     -2.72852798    -15.14961284
C1          3.77099632     15.25009669     -0.02163673
C1        -16.36012304     -1.24374073     -4.96617338
C1         11.07589675     -0.87359545      4.91754563
C1          5.35384062      8.81913766     10.79817084
C1        -15.27012081     -9.94750355      2.63061886
C1          8.46731121      1.02063037      3.40129119
C1          5.88830542      1.12575610     -5.13717259
C1         11.20582568      1.58394912      4.04670561
C1         -4.25111211     15.65131982     10.23767031
C1        -13.55111910    -13.42690374      2.53411279
C1          5.48675859    -10.57172053     -0.91946030
C1        -20.27319977      0.57388986     -2.17674639
C1         -6.01167816      0.70981513    -17.55631455
C1         -1.24152055     12.70826486     -4.14087331
C1         -6.50353381     16.57939933      3.63822533
C1         -0.89088970      0.53411177      4.28849620
C1         -8.87207728     -4.32042930      1.05755651
C1          5.54581776     15.75160458     12.82104547
C1        -15.42462421      4.86752837     16.95178246
C1         -1.62218298      2.96392635     11.74298633
C1        -13.30083155     -4.36241874    -14.80174088
C1         -6.26037433     17.51374030     -1.55731796
C1        -15.53211196      4.61437444    -12.33470204
C1        -22.34249806      6.79359465      5.20450459
C1          1.69451183     10.21237039    -24.82125507
C1          1.89158193    -10.50724663      5.03398979
C1        -10.51057319      9.31715179     -9.18745031
C1          7.12930431      7.96113041    -13.93777058
C1          1.60091434    -11.46361255     -4.85985786
C1        -10.95083448     -9.56751818    -12.36572786
C1        -16.20391051     -2.82396222      0.98562663
C1          9.38359058     10.62740440      3.34257062
C1        -17.57074667     -7.23432851     -4.02157703
C1         13.94124364      0.21738926     -0.68043386
C1         11.30208688     -7.35390438      7.41608647
C1          6.58458928    -10.25285126     -0.60343499
C1        -15.50217667     -4.58334215     -6.46617072
C1         -2.83569164      2.41228963     10.86755341
C1         11.86768176     -3.19506215      0.86877394
C1         -2.40943137     13.55205800     -0.91481249
C1         15.99456053     -1.37379204      3.41901719
C1         -0.32928217    -13.56030129     -4.20718874
C1         15.28259513      9.47184838     -2.57717770
C1          6.04470067     14.30252487      0.87867913
C1         -3.54214986     -8.01564797     -9.75172253
C1         12.82680188      9.89349585     -2.43847158
C1          3.01726904      0.09004912     -7.33454117
C1          8.15236738     -0.08585875      8.50600488
C1         -3.21054008      1.64002429    -19.67399705
C1         -1.38651299      8.70860615     12.33434806
C1          0.53781535      4.92220153      2.59000048
C1         14.63569829      7.39818688      0.90421151
C1        -13.12818369      7.03313472      1.58730666
C1          2.77825446      0.34760744     -1.04433438
C1          0.42218388     -3.34561363     15.75904390
C1         -6.12825527     12.72255695     -5.06067826
C1          3.31164733    -14.95008347     -4.87032980
C1         -5.26531972     -0.06567252      2.65532742
C1         -0.90941948    -12.71945874     14.22554010
C1         -5.27454614    -11.82257543      7.61442617
C1         11.56822775      8.61087247     -6.66172873
C1          7.68827991      9.47523029      4.04465160
C1          0.83470293      7.34236563      5.06641590
C1          6.39056745      7.38210453    -15.57385770
C1        -14.02331204     -7.20148017     -0.51722225
C1          8.89497376      3.62253010     -2.63700319
C1          6.58898145    -13.30585682      5.01089554
C1         -5.06240309     16.67447019     -2.51125583
C1         -6.59112202    -10.89764309      5.09385397
C1         -1.50736409     -9.29447521     -7.27771093
C1          0.40854409    -13.56535219     11.05478893
C1         -4.84848649     -5.42736737     -4.17623285
C1         -1.91235025     16.97748852      9.30200335
C1         -8.82922616     11.11300873     12.42951176
C1          0.02528124     -3.42435491     -9.80224943
C1         11.90464575      1.66194697     10.06810288
C1         -0.03287004     -5.86253583     -3.89521596
C1         -1.21198020     14.74457467     -7.65436200
C1         28.39536924     16.88417763      6.54717023
C1          8.55334644     -2.01565198     14.80229608
C1          1.20069976    -17.12341068      3.28425671
C1          7.69846248      1.71744171     -5.18569099
C1         -2.17607175      6.48943676     -9.81443747
C1        -14.59111556     -3.90797297     -1.61381419
C1        -13.65776622      8.47463303     -5.20323535
C1        -14.71392269    -11.82129299     -1.51257724
C1         -9.81080289      9.25804675     11.78981637
C1         -6.69028006     -1.80724110      5.21800014
C1          3.64124887     -8.14059138     10.80203785
C1          8.43783986    -10.80634141      1.23563039
C1         -9.27543549      3.08553196     -0.01362559
C1          2.82485152     -2.97949666      9.17521901
C1          0.39005804      6.34742247      0.98823157
C1         -7.49262109     -1.10413256     -9.08241689
C1          6.13028141    -14.18260845      0.85580691
C1         14.29758687      3.54969786    -12.48050937
C1        -10.56724512      6.95797062      0.86733677
C1         -5.59215069     13.72288184     -4.96114284
C1         -2.96435194     15.17471570     -7.67199999
C1         -5.95555128     -4.76058250      4.17371572
C1         -2.87911130    -13.18021695     10.14458785
C1          0.13828325      1.00330903     -7.28087506
C1         -7.28110314    -12.34206614    -10.84993508
C1          7.70769526     14.36596953      4.23036406
C1         -9.83326589    -14.20897986    -12.47335650
C1          3.43536888      3.52491610    -13.32466475
C1         -9.64473647      3.90729793    -13.39405255
C1          8.20968484     -1.70286437     -4.27141669
C1          9.87252769      4.27352309      2.52536543
C1         -6.16062399    -12.56098394     -7.31885319
C1        -16.10591638     -2.49253187      2.63928318
C1         -7.36726016      8.66887970      5.16971942
C1         15.96811423     11.35278899     -0.10454448
C1         12.77369271     -5.04588156     -7.87188347
C1         -3.68901207     -3.31994974     -1.57136132
C1        -15.05958724    -10.77514909     -5.67127357
C1        -13.11777205     -0.93031560     -9.73792629
C1          1.27750299     -3.77175417     -6.63165122
C1          9.90731934     -4.66675424      2.52532078
C1          0.44455858     11.19765783     12.24362338
C1         -8.10147258    -11.79815815     -8.90732073
C1          4.37910679     -2.69759096     15.90478310
C1        -11.70533257    -12.05881195     -8.28658380
C1          2.40736191    -10.17013713     11.69727568
C1         -4.13223281     -9.73483883     -8.18344332
C1          8.93721733    -14.47194512     -1.73822266
C1         13.30257355      4.71761110     -1.64179434
C1         -1.05177471     15.49633225     -5.20436076
C1         13.79554571      0.18565066     -7.87252174
C1          1.27279494      8.77333648      2.53070458
C1         20.21760839      2.21730568     -4.33781791
C1         12.53030614    -10.72545344      3.92904441
C1         -2.20028920     11.17908269      5.18121366
C1         -4.72201454      4.51281701      0.14177881
C1         12.80569267      5.06874335     -2.57923885
C1         -4.54803304     -4.52434954      9.20999902
C1         16.58270422     -4.11740015     -9.36143614
C1         -0.91133629     -6.73924808     10.75442119
C1         -5.77538993      3.45406360      9.07740297
C1          2.71246994    -14.17479131      0.96355517
C1         -4.17359254      9.69027381      1.09480147
C1          1.33391484    -13.65079293     -3.18115571
C1         -6.51787525     -7.25053474     -7.29547396
C1         -3.07788821     11.10516556     -2.45200338
C1          1.71868314      2.16865899    -13.40935236
C1        -11.18663540     13.26438375     -0.00306761
C1         -4.79229807      3.89904840      6.66482094
C1         21.04953444      1.75140735     -2.66787681
C1          3.80780762     12.33140706     -9.24030917
C1         14.78418114      8.07172588     -9.26176426
C1         12.90180033     -1.92326880      0.78395712
C1         -0.16779089     12.70715677      9.09607127
C1          9.84696228     -2.94998719     -1.04217803
C1         -1.66972739     -7.33392154      5.62536853
C1         20.33596701      4.02766764      5.00904193
C1        -13.79705783     -9.41508545     -5.63851231
C1         -4.92723975     16.67777109      1.07068810
C1          7.36801623    -15.69259132      0.89646258
C1          9.91279411     -3.81161902    -11.89129188
C1          2.80454186     -6.79905416     -5.76899326
C1        -13.74971960     -6.92671014    -12.28544527
C1          6.96926047      3.97168030     13.88278982
C1          8.97634062     -0.38823515     -2.69432356
C1          7.97471871     10.47984994     -6.67652065
C1         -2.44983270    -11.63238870     13.23812808
C1          1.78131607    -10.26655580     -5.74776279
C1         -4.72121193     16.11859155     -5.60129494
C1          3.04910729    -17.90757619     -2.37761579
C1         -7.78711085     14.62713274      1.09470154
C1          1.58613961     -6.70596615     12.39474983
C1        -15.44908129    -11.22648368     -3.10736792
C1         -0.59228669    -13.99174274    -12.50049662
C1          6.28803773    -11.10661174      6.59867780
C1         -1.59491676      7.79157759     17.46925720
C1         11.20850122     -3.15826818     -5.30583264
C1         -4.61442744      0.07748195      5.06861376
C1         -3.70559089      6.31560219     13.38171141
C1         13.93742580      7.53195689    -10.87058872
C1          7.93404954     -7.15732969     -6.83693253
C1         -9.46744251     10.26788257      1.09316696
C1         -8.62585341     10.26330373     -7.63085728
C1         -4.90433380     -7.21436698     -9.84942176
C1         17.68613718    -17.45412743     -4.43245936
C1         12.10625051      7.46594122      1.52211128
C1         -8.24988955      8.06995787      5.52046092
C1          4.41882243    -11.12730691      5.53766146
C1          3.45624423     16.17362663      1.57095879
C1          2.42433795    -13.16373857      2.44968330
C1         12.53186072      2.31740363     -6.81185198
C1          6.68938633    -19.98997890      8.49188734
C1         11.78106389      9.43765770     -8.20364448
C1        -15.28238145     -8.80653052     -9.88728408
C1         11.88481984    -10.42050635     -5.26285724
C1          3.11224388     -5.36149725     -8.09195964
C1          3.10363055      9.74941185     13.40066936
C1          4.64357562    -11.08537253      9.17936155
C1         -5.32138009     -2.05944036      7.63258112
C1          4.77209088     -3.01962344     10.71800135
C1          8.09493294     -0.49185876      2.36683711
C1         -9.40349750    -10.82050237    -11.31030986
C1          4.59724529      6.40780515      5.59601285
C1        -13.70489737      8.57383530      6.08157817
C1         -5.63414231     -3.63533609    -12.71414609
C1         -8.17714428     13.62936339      2.52586388
C1         12.86166108     -1.23052352      1.52678832
C1          9.23722134      1.57052024     -4.20259485
C1          9.11290731     -5.40987601      6.78898448
C1         15.10189340     11.95733309     -1.55434836
C1        -18.75101529     -2.47191241      1.08039837
C1         10.51923740     -0.95598259     11.67215217
C1         -4.05850451      9.39268878     -6.61774678
C1        -12.44471680      1.64737476    -11.79269262
C1         -3.47623203     13.72467144     -5.06287753
C1         13.10483208      0.74148358     -9.37343112
C1         -4.35562456    -13.21523531     -7.33034806
C1         15.27436087     -6.79554241     -1.70735446
C1        -12.02971407     -0.92276194      3.44436342
C1        -10.82344489     -0.27227127     -1.56908118
C1          4.77873939     -7.86133336     14.34943082
C1          1.25363939    -11.60993210      2.42234727
C1         -5.84900233      7.68604996    -15.04665137
C1          8.74049592      3.33398268     11.67457360
C1          3.38232940    -12.06154963      0.93713143
C1         -0.93371241    -17.56668644      1.44469077
C1         10.82081119     -7.65084650     -2.68074567
C1         -8.52672564      0.52994870      5.08894269
C1         -0.17494282     -7.26232902     10.13411319
C1          9.21677428     -0.18868502     -9.90028336
C1          8.75750449      1.56119195     -1.05125844
C1          5.10321462     -1.43749049      5.97975448
C1         -2.47668023     -6.78372866      7.54923389
C1          0.68825732     15.12744116     14.36619391
C1        -14.80241822     -3.31321707     -0.53677691
C1        -15.12719752     -2.37211890    -13.95880044
C1         11.89165728      7.10366481      5.64365898
C1        -11.54539596     -2.46331904     -4.66096710
C1          6.60861431      1.69582481    -11.49587799
C1         -8.22425355      9.36215674      0.03126630
C1         -9.24260333     14.50795324      9.29212912
C1          7.62579443      6.45947518     -7.13908289
C1         -5.98679760     15.11701889     10.31813522
C1          9.65479551      8.12598949     -3.14338605
C1          7.12492909     -3.03308299    -11.83340407
C1         -5.99401285     -2.38832363      6.69116543
C1          4.10273169    -15.60990542     -3.35183576
C1         -1.52794073     16.14212401      7.74561693
C1          3.71528011      7.47151916    -14.87634707
C1          1.17373442     -6.32414285     -5.72447434
C1         10.30471542      9.54001209      5.67734492
C1          1.31638362    -10.41065650      2.42987518
C1         -5.40696317     -3.84963414      4.27673220
C1         11.11930309     -0.92472662     10.71731096
C1          7.36381492     -9.60105839      0.92867764
C1         -3.95778978      8.80228188      1.62217798
C1         31.15391949     12.24623977      2.53748233
C1         15.58083764      2.66371903    -13.38492125
C1         15.83807281     -4.17114058      1.39076292
C1         -2.48464607     -9.73631030      7.60766185
C1          0.86699464    -15.18632711      8.49141121
C1          5.16029680     -8.09300619     11.82566298
C1        -15.64186121    -10.31675568     -1.46709158
C1          5.74135743      8.00129610      9.18203836
C1         -2.08418690      3.05460940    -14.05137553
C1          0.80248669    -13.09579563     10.09692922
C1         -5.56261703      6.39971981     -8.11878376
C1         -6.95714822     -0.78840131     -8.21996191
C1         -6.52365041      1.42274651     10.24238348
C1         -3.77567669     11.21053282      7.76960995
C1         -9.36133978      0.84878733     -8.28095593
C1        -14.26283519     -4.91076886      2.62794485
C1         -3.04768164     12.36357652     -9.67586191
C1          5.80538777      2.52351471     -1.05429787
C1         -5.75028259    -12.64739561     -5.69047297
C1         -3.97958933    -13.49937924    -15.57760661
C1         15.64308335      7.42151620      5.01519571
C1         -2.50788474     15.57934125     -6.63702520
C1         15.56075461     -2.31349654     -4.24315915
C1         -5.25285596      9.63228391     11.70689239
C1         -3.42115010      2.47763935     -6.64935407
C1         -4.70347050      3.38703434      3.48384088
C1          9.31094301    -12.53268809     -0.24526424
C1        -15.42160727     -9.38738667     -3.13021654
C1        -13.39270664     -0.07920973      6.67540239
C1          4.01620087    -16.89766192      9.13771117
C1         18.05438689      4.98853987      4.05091085
C1        -15.92213631     -0.14929083      8.62513092
C1         16.16018578      7.04191342      2.43884712
C1        -10.91044389     -2.98436047    -12.30006332
C1        -11.21999436    -11.21809018      5.03411210
C1         -2.52197607      6.59150624    -11.49842045
C1         10.46719012     -7.75150407     -4.17297800
C1         -7.88191309    -11.21753687     -9.88592726
C1        -11.50084110     -0.88443371      6.09686201
C1         -6.69448387      2.95978798     10.84927264
C1         -7.84239649     10.81857641     -8.25969238
C1        -14.03918960     -1.84478098    -10.69968743
C1        -12.17849006     -5.80480568     -5.73579531
C1         18.50165672     -1.20341228      1.46085731
C1         -7.35974228     -5.85093563     14.25620130
C1        -15.81524422     -3.38645598     -0.88728516
C1         -4.85370926     -4.87758437     -3.03412595
C1         -8.84557652      1.41659040     -2.55526217
C1          6.87548540      5.93473375     -3.18508194
C1         10.91417871    -12.69647955      0.75277117
C1        -14.25875593     -7.22468275     -9.82988683
C1         -3.75928671     14.49362514      0.06622701
C1         -1.29578821     12.27404858     -6.69909310
C1          1.88155507    -16.50962804     -4.26820228
C1          4.92554496     -0.79991244     -5.79480460
C1        -18.89339565     -3.89409062     -0.46902934
C1         -6.38990016      6.86354926     14.98215588
C1         -1.98582404     -3.38166891     -4.08695516
C1          0.32986844      7.00870021     28.41034151
C1          2.66466383     -6.24055521     -4.83441130
C1         -7.46536637     11.84915670     -4.02797921
C1         -8.02749565      6.80943026     11.74594139
C1        -11.37213664      9.36948913      5.11566991
C1         11.60911098     -8.25827493      8.03525299
C1          5.27706483      8.98856352     -9.89761855
C1         -7.20275500      8.13855174      4.12605018
C1         -3.65028162      4.98363810    -14.96788080
C1          8.23853750    -20.29033963    -13.52660832
C1         -6.77407684     -3.80523916      9.86619272
C1         -2.88839294    -10.56416983      3.55544726
C1        -17.65944211     -7.85654555     -7.14826800
C1        -10.61651941      8.70433436      3.17049035
C1         14.48699880     -6.26699726     -1.09994040
C1        -12.10742888      2.19493995     -9.24173111
C1         -6.04811055     -7.74805002    -14.79736226
C1         -2.97051740     -5.34958750      1.09745750
C1         -2.20292686     -8.78120692     -3.07893856
C1          8.22382633     -2.95381971      8.48480731
C1         -2.66912109    -15.92825466      1.64781096
C1         -3.80027100     -5.79762717     14.25961762
C1          3.61161467      9.41124216     -0.55867427
C1         -9.72365382      6.29076420      6.09784805
C1         -0.17799314      1.20671380    -14.99993107
C1         -4.97361029      3.89586271    -14.00747888
C1         -3.64004843      9.81537813     -9.28425441
C1        -14.64875103     -7.71921280     -1.45569623
C1         -7.11864903    -11.78032855     -4.86329692
C1        -14.55773719     -1.02610490      4.09096880
C1        -15.46066632     -1.38749443    -12.31516838
C1         10.20374910     -0.01956756     -5.87847935
C1          3.59988385     -6.31817424     -4.25431366
C1          3.31270964      3.48583069      6.59851170
C1         -1.61724859      5.00071011     -6.49736329
C1          2.75870693      2.12993314      9.15078528
C1          1.02676821    -18.18211401    -23.69043186
C1          9.17430010    -12.06646705      0.76228380
C1          8.96727937      9.01651914     -6.56651956
C1          9.85974580      1.74098684     -0.93680366
C1          1.12631654      6.34450431      5.61967441
C1        -10.47297626     -5.73851751     10.28159253
C1          1.36678272      5.01520880    -13.92168318
C1        -15.34840379      3.21970322      2.63950022
C1        -10.46888009     -5.71946888     -4.68326694
C1        -14.75948427      2.04162170     -5.13086403
C1         -7.73478356     -3.30076531     -4.12828589
C1         -5.16569221    -14.53092921     -3.25010173
C1         -8.38245451    -12.72772399    -10.86062789
C1         -3.45293447      7.28461454      2.53740545
C1         14.62906674     -4.05791030     -8.38928128
C1         -2.97630287     -4.51937364     10.24639998
C1         -3.37685656      3.59803114     -6.58964026
C1         -8.59156045    -10.14225634    -15.54962394
C1          5.81512829    -20.38797382    -11.58656311
C1         -2.92642775     -0.82289139     -9.25046040
C1         -9.14400470     -4.24672483    -12.32796439
C1        -16.96740647      3.00524683      1.03732770
C1         -0.70847751    -11.40272950     10.91046161
C1          5.37056924      2.12590872      4.91270080
C1         -0.08985127     -5.37179497     -4.82750747
C1          0.36281924    -16.63917202      3.91983809
C1         16.56616155      4.05930013     -9.91669296
C1         -8.35719110     15.79642905      4.12867477
C1         -7.47665463     -1.95203236     12.26598023
C1          5.94066439     -5.48855610     -1.71213284
C1        -17.04366269     23.01925745      3.60556103
C1        -28.56335831     -3.68275412     -1.45893852
C1         -2.94202693    -16.19202526     10.11619470
C1        -10.24876254      4.87216916      1.52890254
C1          3.07983656      0.07751471     -5.10974004
C1        -14.29903458     -2.43703715     -4.10485018
C1          0.97641732     -8.66759747      9.96871979
C1          1.77364092     -7.29560257     -5.76142945
C1        -11.39041088    -17.00975620    -19.21535097
C1          7.43259860     -7.11158649     -5.84876351
C1          8.02896310      0.83020708     -6.76163514
C1          9.31408246      1.70089082      1.50086452
C1          3.73747137    -15.97365932     10.71212960
C1        -11.43962750      7.50262585    -13.35995572
C1          3.34680820      5.41238592      0.88436155
C1         14.12379833     -0.45198205      7.52324976
C1         11.58849765      3.80768849     -6.76752817
C1         -8.04444640      8.71101971     -6.64865126
C1          1.93864390     -8.70746103      8.45152616
C1          5.76884966     10.37252681      2.52442197
C1         -0.78978568    -12.05833532    -13.03824234
C1         -3.65782003     -3.30951154     -7.31299131
C1          2.78226409     -9.19558348      9.95187220
C1          5.67264430      4.89242981      0.01823968
C1        -11.73318343      2.88380485      4.16621997
C1        -16.64028097     -9.73180168     -6.60095014
C1         -9.09256629    -15.07966304     -3.25875436
C1          4.43647390      8.90018121      6.67367574
C1         -4.82263005      3.91603926     10.20337313
C1          4.86955816      3.59354844     13.23466343
C1        -15.56842298    -10.69528345      0.08890687
C1         -3.06806567      3.31597112     10.19169495
C1         12.74092101     -6.89928720      2.38761718
C1          1.83448849      5.31147018     14.91705706
C1         -4.74549660      4.55561817     -9.12911710
C1         -0.63429149    -13.56917040     12.60086622
C1          2.35459354      8.43247436      2.59247625
C1         16.56409457     -4.61799091    -23.39061434
C1          1.86261738    -15.02882109      3.23367014
C1         11.08421913     -2.58467017      1.48422043
C1         -5.95892538      5.37186041     -4.72422315
C1        -13.28731420    -10.33517000     -5.60976195
C1          2.51946324     10.89715170     10.75639024
C1         -2.26515982     -2.46936007      1.05338618
C1          4.07817898      6.02268880      2.57283566
C1         17.85819316     -0.90220433      5.42402759
C1         16.62748115      4.03728518     -7.69479761
C1         -0.61973556    -11.02092532    -12.42012262
C1          0.11189134     12.00834342    -10.84493410
C1         -5.34276047      2.42337090      0.07722707
C1        -14.72392508      6.90097570     -5.12263118
C1         -5.72113169     -7.28959044     10.17909407
C1         10.11174916      4.65006901     -0.07009326
C1          2.74485926    -11.15514629     -4.84061308
C1          3.16841911     -2.40377019     -8.37308882
C1          8.37843235     -2.41890017     13.29758333
C1         -5.83603854      0.07175210    -11.49907389
C1        -14.61000321     -5.72942309      1.99928643
C1          8.88009459     -9.62810742     -5.21436640
C1        -12.43562593      2.36861342      8.25439056
C1          4.76266423     13.31970794      4.16301049
C1        -14.37201387      2.26368534      9.23030044
C1         -5.71978282      7.80475525      9.11649939
C1          8.27955647      1.93672427     -4.23657130
C1        -19.08114087      1.45610210     -6.68914046
C1        -10.98682932     -0.52938774      3.50860726
C1        -11.30143159     -3.94160885     11.71530755
C1          9.05658037     -5.36305186     10.07503336
C1         16.33154835      3.12161919     -8.19834055
C1         -3.74812240     -4.86857607     -9.42464034
C1        -11.75050225      2.51310139    -11.84602789
C1         -1.05656027      4.89987563      1.61021244
C1         -5.40369279      3.86381427    -10.81512349
C1         -2.52136756    -15.60123140     -1.66550234
C1         16.11735757      1.09612165      8.11587635
C1         14.21623258      9.58258922     -6.68531660
C1          8.19350135      7.99186064      8.50596492
C1        -13.20244816     -6.64155081      6.80730608
C1         -2.57941679    -12.61751633    -10.83524840
C1         -5.68214247     14.20035640      5.21448050
C1         -5.02107004     -2.37465590    -13.39051146
C1        -12.75355412      2.86850330      9.26229595
C1         -1.45253627     10.39540173     15.83549572
C1        -14.45236811     -0.02208019      6.04386021
C1          4.24637879      4.08016830    -19.74962528
C1        -10.76053833      6.24009591      7.65450179
C1        -10.81890369      0.00292894     -3.18880311
C1         -3.70058901      3.92237314      4.91808042
C1         -9.05126020    -16.93292654     -3.18077623
C1        -11.31035774     -1.49795328     -4.06462091
C1         -6.79134587     -4.68039771    -15.55674337
C1        -13.45971182      7.89440582      3.26120205
C1        -17.71280627      0.58038613     -9.75727194
C1          0.14983249     -8.16551166      5.09402477
C1         -3.82628734     -6.99871619      5.08817438
C1         -2.94699721    -15.99814693     -2.61954505
C1        -15.08640717      3.07288152     -5.64195462
C1         -5.92340267      2.44924871     -2.66631066
C1          1.67686358    -10.19287853    -11.48682124
C1         -4.32891173      2.39213974     13.35999663
C1        -15.38938995    -11.17535734      2.68225758
C1         -8.39111800     -4.39151139     14.29463574
C1          2.03531113     12.78644533     -3.62190118
C1         -3.27609240    -17.02601679      2.40833632
C1        -11.69989824     -6.68866514     -1.52483767
C1          5.89044532     -2.27960132      2.46599078
C1          4.16378146    -15.60717080      5.85910943
C1         16.61547988     -2.84416282      0.92563918
C1         -1.07570457      7.82631820     16.50632085
C1         -3.65206500     -5.74588897      8.55895280
C1          5.96013407     -8.66734425     -1.67564928
C1         18.29902025      7.11949178      2.49072668
C1         -8.00200833    -14.37753197     18.50223641
C1          5.98198846     -0.79048892     13.23266475
C1          2.87266480     -2.77984711      3.46417530
C1         -6.57186284    -14.72201044     25.64584135
C1         12.01305589      1.02777861      5.58610549
C1        -10.45079008    -21.99867991     14.23615510
C1         13.62902588      1.09085339      6.58984040
C1         -3.17502437      6.33373602      6.59383141
C1          2.96221692     11.31087347      2.62673684
C1         -3.08239621      7.08154372    -15.03875929
C1         -6.29276092     -1.72556627      7.71397381
C1          3.65496815     -8.24131253     -4.27695699
C1        -11.11156155    -13.10568717    -20.70517792
C1         -8.36634188      3.10878816    -16.54321323
C1         -5.55478664     -1.54247702     14.29999415
C1          1.77912169     -2.01334318     -4.14373546
C1        -13.46414415     24.16179571     -6.62708654
C1        -10.04529430     -7.19957396     -7.20211747
C1         10.54544841     -6.83612455      5.86860491
C1          8.29294276     11.39467968     -8.35687541
C1         -5.16322502      7.79657240     11.79573774
C1         -0.84333601      2.35764786      7.65620435
C1         13.81391136     -4.67766673     -7.83231184
C1         -8.03628319     16.56051470      6.16931914
C1         15.64045117     10.42785957      1.46052424
C1        -21.38594340     -6.41610013      4.57129009
C1        -12.09151529     -2.86263884     -5.63400961
C1          1.76007755     -7.36238234      3.47219406
C1          3.70425782      7.37883863    -11.46972708
C1        -14.22055039      0.59485134    -15.60483331
C1        -17.02408725     -3.65844530      1.15998152
C1         -3.61750776     12.72726626      9.25042167
C1          2.91614196      5.72663426     14.96293953
C1          3.24881657      7.36312731      6.64825639
C1         -7.78560158     -4.79680303      1.07731491
C1         -6.81974547    -12.69049596    -15.55808471
C1        -10.41442897    -10.66652541      0.92680272
C1          0.09961381      5.84877309    -16.55012300
C1          1.73843391      5.82383013     -4.08566414
C1        -11.88770307      5.98329720     -1.55447814
C1         -5.74440360     11.05812880      5.19705839
C1         -4.82891517     13.60937034     10.35131140
C1         15.05339703      9.06344414     -7.34670422
C1         -7.87216365     17.15752367      5.23857795
C1          7.03529581     -5.70846063      2.45071339
C1        -15.20738483      3.53435392      1.01227617
C1        -12.74923590      2.98703185     -0.05407564
C1        -10.39134407    -13.61012551     -2.56799893
C1         -6.42216504     16.49235195      5.82043171
C1        -11.09575717     -8.87116229      7.67735503
C1         -1.94856272    -11.17518721      8.55018830
C1        -19.23501927     -4.84648833     -8.24814866
C1         -6.62425608     -4.05757808    -16.59045006
C1          1.80488390     13.31943705      9.28712259
C1         -3.04403637     -6.34009102     -4.72596640
C1         12.48776091      8.95617228     -3.16775749
C1         -4.28573771      0.60506445     -1.49679402
C1         18.61364053      0.44931626      4.93683500
C1         -4.37948837      3.54991725    -10.66949687
C1          0.97552043    -14.39073343     -1.62060130
C1          6.15119001     -3.71063731      2.40913031
C1         -2.58084677     -9.21522263     -0.78157178
C1          0.73923141     -4.28105411      5.06114183
C1         -1.52110132     10.84816716      2.64203813
C1         14.89809618      0.21586516     -5.91569175
C1          7.56547938    -12.07153849     -0.11648178
C1         17.17668957      2.55925715     -6.70911667
C1        -16.54137076     -5.59683974      3.38142053
C1          7.52345390      7.03815767      1.49641437
C1         -3.82403214    -13.54354509     -4.06786039
C1         -0.81896800      8.93084440    -15.02428584
C1         -1.81449446      0.58333198     -5.67209213
C1         -4.54614367    -11.72425814    -12.42849253
C1         -8.93198977     10.68844859     -1.48724638
C1         -7.97400429    -10.35601302     -6.51879712
C1          6.71787215     -1.76779900     13.25467301
C1          1.13298817    -14.12113936     -5.77083906
C1          9.56916101     10.42650296     -9.29625514
C1         -9.23097365     -0.06337189      3.53347084
C1         -1.86746507     -2.33762152    -17.22435488
C1         11.74383393      0.02697877      4.94825128
C1         -2.06914585      1.49100276      5.03646369
C1          0.98951910     -0.22324551     -9.18994325
C1         -6.32909375      1.71510228      2.56005276
C1          8.46816129     -5.62100050     -5.87005542
C1          5.92772276    -15.08754657      2.41449932
C1          8.69988137      6.53682217     -3.16196740
C1         -2.62701170      6.10535443     -7.31504693
C1         11.16903899      1.67459722    -10.84305225
C1          8.35913988      5.93313379     -9.13396486
C1        -13.51455033      0.46315152      7.70376881
C1         -0.62798773     11.37133557    -12.45493281
C1          1.67899239     16.74672426     -4.21400277
C1         12.05407011     -2.50782059     -5.71371332
C1        -12.08263632      3.77726130      5.70663204
C1         -7.23415737    -16.01238406     -7.30350861
C1          5.62632154      4.83614804      9.08559855
C1          5.10890908     -6.31085969     -6.83946537
C1        -14.36367068      3.60737850     -4.08107615
C1          5.59313515      5.97602707      9.11335177
C1         -6.98325536      2.59915906    -18.17843273
C1         -2.81388298      1.03849588      0.16193081
C1         -2.74759337    -13.74775503      9.16676667
C1         -5.16611941      1.14670124    -12.49651788
C1        -16.55751448     -3.16803379     -5.34174324
C1         -9.60179793     -6.63516629     -4.06830613
C1          2.37206155     -7.22737925     -6.83676409
C1         -2.56268771      0.03514512     -7.22963897
C1         -8.36849074     12.52735368     -9.34338411
C1         -9.28521304    -12.71058932    -11.51816479
C1          7.87901496     -6.23856890      4.00340810
C1         17.13421454     -2.41847939     -3.32769857
C1          1.43525100     22.51323431      1.06700266
C1         -9.82126818    -15.94059996     -6.86860082
C1         -7.04799655      4.03979011     -8.26530073
C1          1.62651193     -1.93606966      0.92972737
C1         -6.48843844      5.43655945    -10.84570869
C1          3.73828817     -0.99281425      4.03568452
C1         -4.09285105     13.71292837     -9.75557083
C1          6.12883506     -8.13393628     -2.68282544
C1         -2.88299401      2.17391295    -11.42893513
C1          3.52511231    -13.53207635     11.65646210
C1          0.69363903      5.40904344      1.56905384
C1          6.85860060     -1.55230493     24.11943805
C1        -16.71225941     -1.63490761    -12.24491329
C1          7.99504420     -8.70858822      0.89326496
C1        -14.72267236      3.91940035     -5.02423254
C1         -0.43472183      0.99314904    -11.80533928
C1         -3.83390747    -29.74733471      3.35809532
C1         -9.51252500     -8.85449413      5.16395631
C1         10.00060489      0.61970265      4.95803235
C1          8.60368820     -8.69897916     -0.15739483
C1         11.87678125     -0.14124136     -2.64425285
C1         -0.53246258     -6.37412872      5.99339238
C1         -3.84980504     16.07097725     -1.48295926
C1         13.31033214      9.63559967    -10.83754897
C1         14.36368064      0.46460155      2.50870882
C1         -8.30514126     -7.79243271     -7.33086395
C1         -0.70740744     11.75709934     14.92358520
C1          2.48963424    -14.41470012     -4.19344905
C1        -14.98313173     -7.79167216     -9.22334079
C1          3.18608022    -12.56286345     -7.44428109
C1          5.02653332     16.06787724      2.60807999
C1          5.25570454      1.53198223     13.76935631
C1        -11.10702005      5.30009731      9.28492132
C1          8.39933131     -3.73332785     -5.79480997
C1         -3.47354767     10.36837589     -6.64458226
C1        -10.28388644    -13.08366057     -0.02728279
C1          2.34243574     -5.22328022     -6.89504870
C1         -6.27770195     -6.96263436      9.22952436
C1          7.77856019     16.10941092      4.34496944
C1          4.64173427     -4.76584286     -4.27550733
C1         -0.05596772     11.29576827     -4.16391404
C1         11.44700939      7.96054557     -0.01310315
C1         -5.36305368     -8.80329068     -1.57523921
C1         14.64488562      2.62061716      0.84632386
C1          3.59918780     -9.20094068     -0.41648846
C1          9.28568561      9.48181092      1.51244503
C1          5.83914906      5.52810552      8.10377162
C1        -10.19024530      3.64675371    -14.28540007
C1        -12.42018705     -7.24557652      6.17786456
C1          2.43200353      1.93429172      1.58991443
C1         -7.65015712      0.00586116     -2.54594283
C1         -6.07618466     -9.64882427     -1.57004009
C1         18.99865838     -2.91344874     -3.33898952
C1          3.29731032     16.83732199      2.55101109
C1         -2.36857283     11.93039980    -10.26625633
C1          0.08779643     16.65435500      4.15102355
C1         -9.56545022    -19.62374777    -19.23467944
C1         -2.97193167     -0.77194185    -20.77950799
C1          3.38402694     -7.15484920      4.44632527
C1         -6.35407202      9.37988045     -6.69201236
C1         -3.54431174    -17.50966568     -0.06895466
C1          3.44651430     13.72790117     -1.09203628
C1         15.53347646      0.16179261     -6.80670892
C1          4.01058364     -9.65205646     -6.86662252
C1          0.76561638     -2.49656829     16.43011037
C1         -3.03521896    -13.05592896      0.94317903
C1          9.04363145      3.23006499     -0.09966463
C1        -15.02139399      7.82034596      3.55069862
C1         11.64829957      6.52645996     -2.56094600
C1         -9.87847804     -0.61365111     -1.61762601
C1         -2.32780471    -10.57592049    -12.47345525
C1          4.53247969      5.00531733    -13.39410668
C1         -3.46625186     -7.94825114      9.15185790
C1          8.46737704      3.69061218     -0.89380982
C1         -0.33141128      8.43572684      6.66257984
C1         10.81453173    -10.28739398      4.03481743
C1        -12.31284610     -3.08842097     -2.56770562
C1          4.35945769      6.85486014      0.83397556
C1         -5.41434241    -10.61902902      4.11312871
C1          3.01214754      2.02824698     -7.30190476
C1         10.79749446    -10.78385168     -2.75187123
C1         10.42203577      0.78472384    -10.77369401
C1         10.86989708     10.81168068     -4.14550254
C1         16.36561457     -5.62483898      2.50333596
C1          4.27997641     13.79844943     -8.19596225
C1         -5.93477635      2.46816821      0.97682672
C1         -4.35493578     10.22007356      4.26948668
C1          5.22570971     -3.25011333      8.03448586
C1         -4.33975820      8.00370495    -17.46682037
C1         -5.70845790     14.12643714      8.78091165
C1          4.20090953     -9.66500148     -1.06238547
C1        -15.17624819     -0.71627076    -13.19611613
C1         13.64040746      1.08483866     12.38848337
C1          9.00948981      2.40002702     12.27124253
C1         -6.77600453    -12.70503466    -13.38763101
C1        -11.53526774      0.53008639      7.04493666
C1         -6.04127556     17.10513570      6.70141169
C1        -11.37858289     -3.42096608    -13.34709163
C1          7.57223466     13.31199282    -19.99930447
C1          1.18552070     -8.72364755     -8.94007074
C1         -3.21423226     11.38611582     -8.32809780
C1         -8.28307921     11.21855369      0.16855595
C1         -0.71856727     10.88715968     -9.09872492
C1        -10.19028546      2.90787565     10.79570151
C1         -0.52771364      6.41496584     -8.88432297
C1         -9.77842657     -9.32254579     -6.65285805
C1          4.42080972     14.28893346     -0.05804971
C1         -5.91098691     13.27208822      6.75910342
C1         -8.98057757      9.98399099     -4.33854148
C1         -5.15411787    -10.30122342      9.25317910
C1        -16.78608520     -5.38938126     -5.65782754
C1          7.89712118      7.45652911     -3.08919797
C1         -2.73743839      3.86966237      5.69485413
C1         -6.57250667    -10.53994408    -14.93411818
C1         -0.02151790    -11.58673345     -5.82581820
C1         -0.54200771     -8.23965844      2.55107272
C1        -15.70802576      6.93510405     -5.69425395
C1         13.14057400      2.55706651     -9.32681042
C1         -4.23812162     -1.73274855     -8.33503295
C1         -4.95406074      2.19167684    -17.49654227
C1         -4.75255665    -16.56121738      1.01936282
C1         14.03224654     -7.77646688     -0.70419110
C1         -9.25708386     -4.84070088     -2.15667191
C1         -5.19837159      7.94327224    -27.44127514
C1         -0.71965554    -15.03936542      7.44549910
C1        -14.05696846     -2.32054327      1.57808556
C1         -4.35291157     -7.16372139     -7.33078810
C1         11.00662076      8.96930299     -0.65066434
C1          1.25431585     -8.76901863      6.08367738
C1         -0.22671732    -16.82261918     -8.34696337
C1          1.55800703     12.79070776     10.12943845
C1          1.89211778    -10.55049726     14.27147341
C1         -7.68985001     -7.78128667     -8.26704118
C1          5.04851194      9.46482412    -12.37338984
C1         -4.01635975    -12.68617572      6.65399459
C1         -6.82019310     -2.51595818      8.24467320
C1         -7.18360881     -0.35942418     -1.54571123
C1          4.77828191     -9.70019006     -4.26620262
C1         -8.86614785     -3.96860506      7.60856665
C1        -15.11562313      7.58861202     -4.02291366
C1        -10.37961943     -2.49315574      6.11441990
C1         -1.19243700     -5.78312179     12.35399272
C1          6.50329665     16.19323761     -4.10913867
C1         -0.70734429    -13.43846856    -11.48597770
C1          6.66131074    -19.86117687      5.04816165
C1         11.44974830      4.47179434      2.42840107
C1         -2.24036241     17.74821312      6.86767797
C1         10.83311451      1.72727854     -6.80901349
C1        -11.50695341      6.90106666      2.54019739
C1         -6.60681838     -4.88988869      8.66333901
C1         -6.22227162     -3.79528892      3.57813345
C1         -5.72714001      9.40183601     -0.51578538
C1          0.48443632    -14.15830988      0.90126150
C1          1.82193413     -5.74001748      5.13957905
C1         13.41622030     -1.28212224      7.49744347
C1         -0.72163917     -2.47917507     -1.50343766
C1        -17.06694513     -3.41102734     -4.08537827
C1          1.62500880     -7.81872012      6.56957434
C1        -11.99310139    -10.67493316      3.52922592
C1          1.75824062     10.77882934    -13.33122628
C1         14.47411014      8.97702652     -4.14680421
C1          0.77127014    -12.06418076     -0.65497943
C1         -3.63532565      9.71986388      0.08236353
C1         17.94954215      0.03177086     -7.43229943
C1          1.57147955      0.01742854     -2.51352677
C1          1.84445821      8.98488691     -7.59255940
C1          6.13804973     -8.33939948      6.16957913
C1         10.68052025      3.27181393    -13.70722167
C1         10.27415685     11.43063530     -5.65529784
C1          0.50006377     -4.78159654    -12.35104717
C1          5.21895827      8.84787181     -4.05416254
C1         12.21244700     -2.28352616      1.48836409
C1          5.41660977    -10.58893349      5.08448971
C1         -2.93574924     -9.41697233     12.32081485
C1         -5.04573543      0.68327085    -19.18588736
C1         -1.86174430     12.13027476      9.17353041
C1         -3.71052213      4.45806674     13.32087135
C1         -2.39181124    -12.50266677     -5.15603836
C1          2.31084873     -8.37309564      2.45841374
C1         -6.76120077     -4.24713487     -3.09871380
C1        -16.33136939     -5.76538398     -8.10245374
C1         -2.52263472      9.66217845     28.42546867
C1          5.79314152     -5.99632987     15.01762944
C1          9.21251503     -1.30211478     -9.93140712
C1         -6.18282469     -4.02936706     -9.83455317
C1         -8.27885862     15.92136589      9.30347287
C1          3.00228547     17.63067327      7.72660355
C1         -0.52381810     -1.54569120      6.13118071
C1        -10.41905681      6.05441287    -13.39160305
C1         -0.52202835     14.19884645      6.13126393
C1         -2.19520534      3.42236114     -4.06583203
C1        -19.67400297     -0.35311855     -5.67663601
C1        -12.63939945     -4.24451548     -3.02620177
C1         -1.95787352    -17.18576722      4.96247396
C1         17.38951153      3.13055157      5.01280578
C1         -4.88437091      8.75597443      1.04700051
C1         13.13578102     -5.21661774     -0.16257643
C1         -5.64983356     -3.15690598     -9.79892787
C1         14.69898157      6.79827730     25.07946563
C1         -0.63476461     16.03077086      2.62958596
C1         20.68399530      0.78267578     -3.27852944
C1         -8.46297691      0.53672201      1.59126475
C1         -8.20180110      1.38437662      9.21201342
C1        -11.84937231      7.80423226      4.23073255
C1         -3.50827687     -4.85207698     12.66317286
C1        -18.26785715     -1.04712386     -1.56711810
C1         -9.45531915     -2.52143246      6.69005410
C1          0.50772843     -1.74707099    -18.18463329
C1         11.25477609      9.87398301     -5.62480931
C1         -5.82875877     -9.67599971    -11.39106583
C1         -6.74750047      1.83903429      5.12650026
C1         -0.30526399      5.43420031     -8.27234458
C1          4.08888410     -7.81301651     -3.32723158
C1        -12.19491351     -0.96999168    -11.31290705
C1         11.92508701     -9.19981067      6.45145804
C1         17.46023534      3.16479124     -4.19235512
C1          5.50955912      6.30444757     -9.05415858
C1          0.64626056     -9.68743629     11.77639391
C1          8.48415729      3.97020415      9.05607209
C1         -1.38682961     10.61199175     -2.54932483
C1          8.76257982     10.36342201      0.90891016
C1         10.53763630      2.50976950      4.03406229
C1        -11.71416358     12.01919738      6.73766019
C1          8.08263140     12.96960161     -0.55925366
C1          6.63288633     -2.88619709      4.04142087
C1         -0.39132025     -9.35228630     11.66306078
C1          0.42708322      5.06097563    -12.42027819
C1         10.67516698     -5.25406179      4.00141650
C1         15.09014955      1.05870191      4.04275169
C1        -11.00272491    -16.94562739      0.01388274
C1         -4.84150868     -0.83889212     -8.29403634
C1         -3.23067296      6.37031393     -2.52631762
C1         -7.18278256      4.50969619     -1.54602595
C1          1.93015876      6.92225970      5.05664597
C1        -11.57405554      2.29040965      6.65743247
C1         -4.28376380     -2.38512820      7.66987014
C1         -6.80252904      3.06766795     -4.15555499
C1          5.63228685     -7.76425043     -0.03920437
C1          5.59731017      0.18590934     -5.75628750
C1        -13.19421479      6.96290750     -7.65663481
C1        -13.01513532      0.97341454      1.62884945
C1         -6.40095916     12.76709573    -10.82882532
C1         15.39638159     -1.66148237     -3.22680224
C1          5.87866636      4.06202282     -5.03409939
C1          8.57021525     10.03061577      9.20520382
C1        -11.20348687     -6.37498194      5.11180462
C1        -13.45127215      0.07295424    -11.75289482
C1         -6.54229763     -4.90210093     10.80570436
C1         -3.14231071    -15.91056666     -8.37719795
C1        -13.02156889    -12.34138207    -10.79205667
C1         -2.51525666     -7.82259279      1.94957417
C1         -8.19437329     13.79918052     -6.68019319
C1          5.01836176     -7.26520255      7.65896853
C1         -5.51666808    -15.97357511      1.53422448
C1         16.11120892     -2.56693338     -6.85208986
C1          0.75897793     -9.02303064     -9.89459286
C1          5.02066474     16.18901644     -1.05026508
C1         15.27458334      1.72295286    -11.84313457
C1        -11.76266045     -4.75278002      4.16823002
C1         -3.37224637     -2.35623934     -6.73130377
C1        -15.52572311      2.05783336      9.35117207
C1          6.66955610     -3.28852414     14.88914066
C1          0.36165655    -10.56097449      7.57135140
C1        -11.31379937      9.37652966      1.62227663
C1         -5.46119096      6.85111090      4.10462919
C1         -5.46227438      8.90081426    -10.84713371
C1         10.34047796     -4.37968234      8.96232019
C1         -4.27262160    -12.32142139     11.14547689
C1        -12.82518020      3.36751513     -1.55147935
C1         10.78664432      6.51993725      2.51095004
C1         -0.19289721     -6.65093923     -2.44583880
C1        -12.52859798     17.27619393     -2.54243557
C1         -5.27462290      4.73118225      2.31121702
C1         -6.17151689     -3.46947152     -6.57925882
C1         -7.17303636     -3.36826139     -7.27887843
C1          7.70658209     -1.25243352     -7.27002219
C1         -5.79627946    -12.21678945     -9.85884960
C1         -4.25675970      3.09242814    -13.96285627
C1          4.53416882     -6.18155696     -0.06128273
C1          3.66295372      4.30080770     -0.11762208
C1         -3.54607145     -6.71372521      3.52707797
C1         -5.53113973      3.83502665     -1.55351690
C1         -8.79565049     -7.64943679      7.69932847
C1         14.60774304     -0.30325884      5.08266170
C1          3.48532609     -3.30874352     -4.24796654
C1         -4.68456397      3.38141687      9.20944628
C1          0.26721452      8.68608270     -7.33977827
C1          6.83843481      8.97591451    -21.55226336
C1         -5.95422630    -16.92083669     -2.51395659
C1         13.41680539      1.77482727      7.54272806
C1          9.17863568      3.60622067     -7.67691609
C1         -2.54436082     -6.72283411      4.13182011
C1          9.10804002      6.40212393    -15.60580083
C1         -2.12616308     -6.38012283     -0.60094110
C1          7.34447471      7.55397758     -9.08592083
C1        -10.64288252      8.11653127      4.20739758
C1          3.60525821      8.72186575     -5.17923358
C1         10.04327262     -5.54627911     -8.30123098
C1         -6.81587091     14.38894924      8.56726936
C1         -0.09333495    -18.08858521     -2.67204199
C1        -12.65591175      9.60103525      9.26146237
C1        -20.20037316      0.59941756      3.58191855
C1          5.26005908      9.06556436     -7.66483219
C1        -12.25039057      6.38789777      0.89132435
C1          9.08332963      0.63913461     12.33076669
C1          4.60347332     -3.33978872      3.45590249
C1         -3.75043732      0.88040227     10.72900962
C1         -1.82563182      5.42661516      3.63780177
C1          0.35806471    -13.46019641     -1.57784671
C1         10.87631678      2.17812413     -8.24121216
C1          0.63622284     14.64567600     11.76748979
C1         15.40859577     -3.20851320     -2.62864429
C1          1.02109818     12.26918809     -0.02575098
C1        -15.29855704     -2.02106511      7.66720490
C1          6.98021744      4.51772958      3.05454126
C1         16.94697596      1.67024090     -1.80363241
C1        -18.01282583      0.04899877     -3.10477701
C1          5.33980102      1.24923335     -4.22731267
C1        -13.94232484      5.12268872    -12.51011787
C1        -10.23082544      7.82332317      1.57354505
C1         -3.48053478      0.14491291    -11.56775929
C1          7.92197171      7.40578120     -6.60792800
C1        -14.24243437      4.67855404      8.27749528
C1          7.35354953    -12.68902099     -2.72074619
C1          3.37210351      7.00198794     -3.91218309
C1          3.92057115    -10.24833646     -9.77736229
C1         -6.12736333      4.85361440      4.04016580
C1          7.14518959     12.88041687      1.06942980
C1         -7.19712957      9.26108613      7.71607813
C1          4.28092976      5.85900650     -2.53336046
C1         -9.32093864     -7.79671809    -14.91916640
C1         -5.54217515      8.69409834     13.33511315
C1        -18.35237987      3.58797048      2.61470766
C1         -6.46726911     -5.73296934    -14.97436655
C1          0.88556366      8.33741095    -14.99142264
C1          3.83777271    -10.62418854     -1.58322085
C1          0.84483769     -7.18956934     -6.34868473
C1         22.05089967      1.84042402     -4.29585759
C1         -9.61899832      6.91893933     -9.90329292
C1        -10.52073084      8.70443680     12.44841768
C1          5.65635129     -2.44086961     -6.83714297
C1         -1.50728801      4.56266866     -1.57346807
C1         -7.00647852      6.80096595     15.97592874
C1        -10.40636859     -0.35123277     -9.15759682
C1         -8.29635349      3.00549715     -7.26594380
C1         -4.09014239     11.96130786     -9.86406675
C1          1.29244981    -13.56626209     -9.09683287
C1        -17.29524899     -5.69408808     -6.65950746
C1         -6.40363243     12.31072061      4.68528164
C1         -1.96262270     13.95981147     -7.50757842
C1         -5.47257465     18.55823099      7.75271248
C1          4.95989349     14.32222177      2.52689721
C1         -7.36031584     12.93869034      7.65520386
C1         -0.54113649      1.52683895     11.74534229
C1         15.29857522     11.22526697     -2.53349405
C1          7.44323825     -0.73182607     -4.20390438
C1        -19.23749399      0.46586006      4.16624543
C1         15.57644774     -1.16916714     -4.25603272
C1          0.27340288    -13.50820091    -13.13718954
C1         -7.42320300     -4.31313701      9.20687768
C1         -7.16609220    -13.73174177      5.04599219
C1          9.30990155      3.37428390     10.69977978
C1          2.47880965     12.76226128      5.08046343
C1         -9.75201176      6.24104273     13.98624316
C1         -6.52033092     16.62039791      0.03205064
C1        -11.02816111      5.37767459      3.61724762
C1        -13.11337387     -7.31070628      3.53131583
C1         -9.36719488     10.82458213     -5.72635978
C1         10.30656901     -9.19674317     -0.19564914
C1         -4.24934196     -4.28114238      7.61579008
C1        -13.99145919      4.43209524     -5.60671981
C1        -11.94233796     -5.79717005      9.29522878
C1          3.75729267     11.81650296      4.10464881
C1          9.93719315     11.99626412     -2.55487476
C1          7.76436342    -11.33466182      3.99795368
C1          2.01807923     12.89630334     -9.25739059
C1         -0.54792085      8.31290219     -6.66130993
C1         -7.81629677    -12.71590231     -8.30674104
C1          5.16961963      1.57227410      8.12530687
C1        -11.40529744     -6.36240149    -15.55570677
C1         -8.67406815     12.13609090      5.15404416
C1         10.21584624      3.95538210     -3.82547782
C1          6.19777479      7.60384196     10.07815355
C1         -0.18673340      0.51482317      6.66839818
C1          3.71579334      8.81975749      7.57806430
C1         10.64112353    -10.22964548     -5.16007892
C1          5.85107003     10.79054274     -5.10609603
C1          2.75446278      8.87683643     -9.26096545
C1         -1.19233318     -0.92224319     12.27675392
C1         -1.37933245     16.65240855     10.26503571
C1        -14.92246396      4.86585618      0.04324964
C1         13.66176608     -0.72349094      6.56310553
C1          1.79965434     -3.80776927    -13.37403118
C1        -13.06137216      8.58592253     10.85075292
C1         -3.80501785    -18.39260236      1.52385222
C1          3.95588690      0.02808545     -6.71756920
C1          9.88976618    -12.67855620     -1.19240676
C1        -21.52020810     11.85008653      1.01989594
C1          2.50007869     -1.67886099    -19.08557886
C1         -9.13764065      2.21669130      2.41119674
C1        -12.72985669      6.76911961    -12.57148887
C1          2.60667930      8.41877934     -8.23717547
C1         -1.13922930      9.69116531     16.56644103
C1          3.76984908      5.54174001    -15.00747437
C1        -12.15832864     -9.36573060     -5.12387195
C1         -9.82578574      3.34432198     -0.86528152
C1         -7.67416821     -2.95795366      1.00938950
C1          3.60282579     -3.35653037     -0.75430953
C1          0.54971449     12.75741217      8.19669848
C1         -7.14657164     -6.37941959      7.76566268
C1         -4.80925096     12.87339775     -9.84949548
C1          3.79051716     -0.94895229      7.54120448
C1          2.86664105     -5.73919569     14.83778307
C1         -8.04677346    -13.53964796     -6.75829952
C1          3.41222626     14.29176981      1.53868002
C1         18.94176441      3.13874814     -6.85614112
C1          4.81866297     15.36293219      7.56320198
C1         -3.97043992     16.69576797      1.66961633
C1         -9.17433314     -2.44665715     -6.63332074
C1          5.22383850     13.81257986    -13.21589462
C1         -6.85836900     -4.83474412     -9.76295241
C1         -4.21932452    -14.48237965    -13.91608939
C1         -0.18413943      5.04772789    -11.41835051
C1        -10.25015255     -1.74363055      1.46307151
C1         -2.31652800     -2.70125009     -6.77782169
C1        -15.65556330     -0.88828932     -5.70822634
C1         10.69647042      4.99400974    -11.85715915
C1          2.60575731      5.97478512      5.06323346
C1          8.62554475     -8.09410479     -6.80086686
C1         -5.48261945     10.76111368      8.78289696
C1        -15.41244520     -5.57612392     -4.05317315
C1          0.43396907      4.48655546     12.28776498
C1          0.55963093     -7.07762425    -15.51426183
C1         -2.10160191      9.28090581     10.74481794
C1          8.78457158     -4.63163412     -1.75827889
C1         12.72854488      9.53240854      1.50565640
C1         -7.17865675      1.48050552      4.16831514
C1          8.88291744      7.06450112     10.70510151
C1        -11.55835876     -9.18151161      6.76166636
C1         11.40793770     -2.99113717      9.17640785
C1         -6.39509410     -5.80773239     -5.69674279
C1          4.68596212    -16.00275671      9.18444096
C1        -18.51376706     -1.95615827     -2.10540702
C1         -6.20836005      4.44670686     11.76586555
C1         -5.66439687     -0.13083252     11.13731864
C1         -0.33134470    -20.98748685     11.64781818
C1         -7.77075748      4.90830408     -8.18977624
C1         11.26128829     12.89327585     -0.02808482
C1          9.24363156     11.29886842      5.08189419
C1        -13.00737062      4.43196004     -5.03376615
C1          5.32161606      2.55937005    -17.60857263
C1         -1.19737794    -10.63477294     -2.71954900
C1        -16.97594901      4.39072013      5.14788919
C1        -20.11719615     -2.98706668     -6.70411893
C1         -5.26244365     -2.38061647     12.72829007
C1         -1.04142560     -1.92174455      5.15905321
C1        -11.11604269     -8.37683288     10.76666484
C1          7.43847781      5.52893052      3.43168607
C1          5.44152518      5.42193350      0.94379728
C1         -9.23133858      6.29412398      5.01791881
C1          1.89675609      8.23699271     -5.08408236
C1         15.55473304      0.71629643     -9.90805221
C1         -5.98442299      3.63131272     -8.27674029
C1         -4.48236480    -14.22313843      3.37521194
C1         18.50596354     -0.25967727     -4.34869445
C1         12.85632582     11.17727654      0.91352926
C1         10.59685526     -2.14917218     -5.26196121
C1         16.75105652      1.06976717      5.00685517
C1          3.38364138     -4.21101115      0.97091511
C1         -2.82891059    -14.97233256     -4.04777587
C1          4.80132116      4.03131573    -14.90320735
C1         -7.38590995      9.43185074     -5.04246722
C1          3.81370784      3.94909271     -7.58191960
C1         -3.36454527      2.52826615     -8.73260836
C1        -10.32883569     -7.66950563     -1.51549303
C1         -2.89159824     10.18787109      1.79809272
C1         15.89143036      8.35845835     -0.05337679
C1         -1.43856831     -6.37115520     13.28331871
C1         -6.95997829      7.26061235     11.68672104
C1          8.34219070      5.96721266    -14.87348129
C1        -12.51732687      7.96719743      1.55142543
C1         -0.03998587     10.88866066      3.53485413
C1         14.58232745     -2.28141926     -8.36391979
C1         -1.13708970     -6.84102949     -3.01773634
C1         -0.00407288      1.54827584     -4.22564032
C1        -12.58052624      0.54819250      2.50124662
C1        -16.97635334      0.66725300     -1.64318030
C1          1.82460846     -3.91803434     -7.66627771
C1          3.62314413     -8.08221471     -6.52631016
C1          6.77439591      4.03726627    -18.09812446
C1         -7.84566743     11.00072924    -11.82026450
C1         -4.61191677     -8.16928905      0.02368082
C1          1.35693212      7.64253554      5.89586528
C1          6.89862664      5.86844809      2.41077344
C1        -13.84593868     -3.34517567     -2.15551480
C1         -4.80790624     10.48162227     15.90178863
C1         -8.83282235     -9.27370825     -8.26047643
C1          4.57752709      3.14899679    -19.09436461
C1         11.43764611     12.36416918     -6.65496094
C1          5.80459034     -5.35605827      5.98482634
C1         -4.36139455      7.34161281      4.23889579
C1          2.56802930    -10.64581494     -1.27558121
C1          0.34438956     11.25120266      6.66164271
C1         -7.42874303      6.89919919     -4.12000755
C1         -4.15787870     13.71081030     -4.23794360
C1         -0.22542119     -0.92458591     10.82797476
C1          3.84513928     14.70484488     -0.93377417
C1        -11.80828758      4.75459463      7.71252511
C1        -14.05185600     -9.65038732     -7.24601987
C1         10.71536019     -1.69743565     -8.35410149
C1         -6.97937460      5.50798974    -15.87918997
C1        -17.07235617     -1.91434982     -4.64535427
C1         -7.94177627      9.64666239     -4.10225631
C1        -12.99191520      3.92313049      1.53658326
C1        -15.46861456      6.38076509     -6.61775079
C1         16.17784245      0.67855544      4.02902832
C1         19.90831256     -0.42637945      3.96126005
C1         -9.20631579      0.05829249     -9.11277467
C1        -10.44303550      6.29565957     -5.58014127
C1         21.24225496     -4.04142799     -7.86033044
C1          9.21356912     -8.13857382    -13.56050698
C1          7.40424609     -2.32891250      5.58386032
C1         14.28872254     -5.01422502     -3.39001615
C1        -16.98315321      6.18299455      5.18437411
C1        -12.56762254      5.34337634     -0.94286081
C1          0.05183817      1.89169303      3.47995491
C1          3.80239686     12.21985131      9.15464603
C1         -3.33626353      2.40136539      8.24947257
C1         14.70675695      7.43465918     -2.61887117
C1          3.96293723    -13.22398349     -0.03923102
C1         -6.34499676      7.90999339    -16.63281555
C1        -13.83732462     -1.41642597     -0.02915999
C1          1.68161451      4.27211494     -9.80719267
C1        -15.28344478      8.47006751    -11.91357598
C1         -3.84159601     -7.49599931     -0.79355973
C1         -1.31100863      0.97067132     -8.21753433
C1          3.35260574     -4.24926918      6.59742872
C1          9.57955095      6.16114283    -12.35143780
C1         10.21061151     -1.28615802     -9.35153707
C1        -15.77762234      7.17674202      4.24846729
C1          3.06561918     15.31057326    -11.83775014
C1         16.00000536      8.89959294     -1.02224661
C1         -6.38895760      1.03526849      3.48505511
C1         17.47853643      6.44695663      0.89707833
C1         -3.40333167    -12.70416354     12.67556387
C1        -17.94919088     -1.63532742      0.97215967
C1         -2.22072427     10.07275934      9.99151153
C1         19.95805720     -2.29307923      3.97635417
C1          5.02069637    -16.91672420      7.54012882
C1         -6.71260511      0.08484604     -0.58038741
C1          0.37915237      4.51774358     -1.79417349
C1          6.70005709      2.03546099      6.23139274
C1         -7.79642767     -0.42911505    -13.19678576
C1          1.01622995     13.10777492     -3.94088285
C1          0.24116749     -6.20873592    -13.96759306
C1         -2.69102381      9.77361515     -1.57141445
C1         -6.73492050     18.51482099      5.23628431
C1         -2.35924292     11.73860765     11.77251711
C1          9.93644216      7.41341031      5.04933759
C1          0.15571215     13.65286697     -5.06957836
C1         -9.41220647     -1.83239309     -5.74075443
C1          9.18358864     -1.43872137    -13.44289905
C1         -4.25957697      5.38118096     13.33289608
C1         11.51531621     -2.64141877    -10.93285228
C1        -10.64881092    -10.61463498     -4.52360203
C1          3.34702600     -5.38041371      6.55375241
C1         -3.51873006     -5.28802163    -12.37065796
C1          5.27501826    -11.10452803     -6.82428838
C1        -20.49726072     -0.41832151     -0.58965964
C1         16.36359268      4.92576314     -8.31441717
C1         -5.58307207    -12.94695362     -0.65534520
C1         18.69330755      1.08382627      4.01345951
C1         10.27099967      4.45032434      9.07722531
C1          0.62572907     -9.15113269     10.81849226
C1         -5.89824070     -5.41389233     -8.21517004
C1        -11.21307522     -0.95614925     -7.19541658
C1        -12.23946703      1.39589528      6.77707702
C1          5.46357008     15.80587944     -0.12026360
C1          5.22210611      6.31428662      2.49368901
C1         13.82908381      0.18960797     -9.90381156
C1          0.91923007     16.08324726     -5.63152286
C1         -0.91040680    -17.54166774      4.90124115
C1         -2.61438407     -6.57654278     -7.32302182
C1         -1.30342330     -2.12868272      6.73664455
C1         -8.70331192     -8.23325205      6.75327693
C1        -17.70859001     16.75473528     14.38415118
C1         -7.60015435    -13.20089188     -5.88267835
C1          4.23610824     -3.14812490     -1.79441997
C1         -7.78465141      4.48240732     -9.93577000
C1         -4.80547034    -10.12689878     -3.91235211
C1          2.51990339     -1.87729319     14.31240999
C1         10.40563487     -9.63940277     -4.23749883
C1          7.63419129    -11.07597204    -14.48902002
C1         -2.82387653      2.50838915     -0.58090306
C1         -1.34946672      5.56434524    -12.33889334
C1         -7.69607263      0.61435319      3.54003556
C1        -16.06133066      7.90460275      1.67877169
C1         -4.07629215      9.02945691     -3.33331645
C1          4.47584363    -11.64118272      0.89165542
C1         -6.78508969      4.89008519      1.55458574
C1         -1.82281951      8.53675889     -9.24514808
C1         12.11559624     -9.02172835     -7.83822507
C1        -11.79641226     -0.01457249      1.95001583
C1          0.17006712      5.87925958     -4.99928279
C1        -11.80776417     -9.68648444     -7.27709263
C1         -1.94217188      9.39735361      9.16590474
C1          2.01276997     -1.76515462     -9.26549935
C1        -13.53219742      3.08692570    -13.97701741
C1        -16.32945049     -3.33864882      4.14174504
C1         12.10747537     -7.17652015     -4.30829147
C1         -3.48945330     10.79870072      0.19643385
C1          3.66896938     14.31942568     10.79744989
C1          5.24332142     10.61272842     -6.12321836
C1         19.66677603      2.51904849     -5.26857863
C1         -9.59012597      8.74348400      5.14411244
C1        -14.13992422      6.89806341     -2.52576063
C1         -7.02260051     15.06695005     11.85133805
C1         -7.49939878     11.89477666     -7.78941702
C1          4.57893234      7.94874025    -13.34743240
C1          8.48384321      3.54430561    -12.41638269
C1         -3.73755691     -8.85372464     10.66586121
C1         16.66341322      1.15047213     -4.20758431
C1        -10.09522397    -12.09387473     -7.34319926
C1         -6.79588567     14.54030725     -3.96340062
C1         -9.03835810      8.81084790     -1.44034147
C1         12.76406386      1.65188696      5.04618348
C1         -9.78608168     11.09148330      8.31946030
C1         -3.66153561      6.39245846      4.09572182
C1          4.33783558      2.20148957    -17.59516490
C1          1.93849302     -4.59750764    -14.88501188
C1         -3.77760675     12.74419226     -5.66281296
C1          9.84326908     -1.69783323     -3.32973643
C1         -9.75565090      4.51020287     -6.68672748
C1         -6.64103341      6.35445401      0.95178198
C1          3.80139842     -8.66790319      7.51286295
C1        -10.97780912     13.91961864    -15.89944024
C1         -6.22419737      9.72203312     -1.50152282
C1         -2.07328043      6.36121777     14.33929845
C1          2.43815494    -12.06181314     -3.12876400
C1        -13.35191642     -4.85816478     -2.52429675
C1        -10.10474347      7.25987034    -10.85280235
C1          4.24310356      0.93924842     -8.28023725
C1          8.63678195     -6.19303927     -6.83485753
C1        -19.58415559     -1.89586450     -0.56885993
C1         10.84157746      5.95230536    -24.90281473
C1         -2.09303316     -0.28214540     -4.20382164
C1          3.27430647     -7.23459515      6.59137487
C1         15.09935003      5.86895458     -5.16786928
C1          8.36248664      4.13012761    -11.40697856
C1          4.81998819      2.54096311     -1.56851610
C1        -12.91615438    -11.18445267     -7.22378224
C1         -6.77568625     -7.81654045    -15.61611187
C1          3.95003442     14.70732726    -12.43280061
C1          4.23301281      2.12678247     -8.30685184
C1         -0.39837118    -16.02921657      5.91436118
C1         13.79363020      3.17269385    -13.46607955
C1         -4.94711034     -9.70844690      6.07119561
C1         -5.16238567     15.62126104      6.18766802
C1          1.43951839     16.19022702     -6.61376915
C1          3.53114747      1.72406837    -13.39233638
C1         -9.68788906    -11.17618244     -3.09329713
C1         -1.15445894     10.99032538    -10.00396553
C1        -17.48469842     -3.24960375      0.14843857
C1         -0.64713767     13.54267139     14.93214903
C1          0.83866232    -10.21813788     10.70135465
C1         11.38905597      0.15282417      9.09016848
C1         -7.46158990    -14.05939813      0.03048942
C1         -5.74080493     12.96931071     -0.49965394
C1        -11.88598646     -0.42351943     -6.49198634
C1         14.24819888      8.44446276     -6.76596049
C1         -6.88615383     -4.46084535     29.05905551
C1         14.02970596      0.82994449     -5.31006608
C1         -5.29011528     15.17670274      1.42668905
C1        -10.46435599     -3.96783986     10.31537720
C1          5.82537497     -9.62484776      9.22344342
C1          5.37985461     -2.24206457     -8.32677198
C1         11.14799719      2.10091348     10.68110426
C1         -8.61941357     12.15572566     -3.99026406
C1         -0.45296694     -1.49831329     11.79761637
C1         -0.17124586     12.10577525     12.25117856
C1        -10.44103207      9.81449142     -4.15948007
C1         11.89920741      7.09048939     -9.26408450
C1         -2.59156484    -12.62910478    -12.97265415
C1         -6.90784937      8.39217865      2.58989474
C1         20.10348301      3.48589472      2.43986359
C1        -15.23627950      0.67038309    -13.92383618
C1         -3.47804615    -12.75809092      9.15921218
C1         -3.02771960      4.56795508     -8.19944101
C1        -11.08258154     -4.30476417    -15.03068866
C1         16.96118005      3.49826540     -5.24125799
C1        -11.59975171     -4.32696175      0.99547407
C1         -6.06448126     -9.64301570     -7.24241289
C1         16.60881743     -0.77059751     -4.18394954
C1         11.62964662     -7.12409899     -1.19398601
C1          3.90323487     -2.42041123      3.50526359
C1          1.77174978     -2.64293438    -15.62287697
C1         -8.62847701     11.97704857      1.79288629
C1         -0.66132037     -3.89417190     -2.25446954
C1         -6.12512910      4.46207246     -6.72100564
C1          8.98397302      7.42207118      0.89017378
C1          5.68763028      0.00084282      3.32507940
C1         -4.60807082    -11.28645454     -2.19136501
C1         -1.76892643     10.28522002      3.57013926
C1         -2.39983225     -8.23407855      9.15695968
C1         -3.49751329     10.48707127    -12.44710404
C1          3.20159448      4.89635191     13.10779179
C1        -18.57549881    -25.19129230     -1.66838269
C1          4.15122748      7.69062090      2.53668514
C1         -3.90851835      6.20937088     -1.62116085
C1         -6.85631664     -9.09007389     -3.12537207
C1        -13.70849411     -3.91481227     -3.17107551
C1        -11.66383536     -6.72395463      7.74461726
C1          7.47263934    -12.17568135      3.46748447
C1        -12.82885633     -0.44374492     -7.32702515
C1         -6.88419016     -0.62886160      2.61619841
C1          7.44727301      5.55450310      9.86757640
C1          7.16723601    -13.60844845     -3.29326571
C1         -5.02198889      3.56193699     -9.71308266
C1         -3.42164213      0.00853260      9.15176564
C1        -10.42081002     13.06494853      9.29201513
C1         -3.96862828     10.59977274      5.22878932
C1         17.37294714      3.23221582    -13.46206609
C1         -9.75217143      8.08551609      2.55717524
C1         -0.76180312    -10.32839423      7.57603047
C1         -1.64319069     13.15223309     -5.06108854
C1        -11.04812179    -15.06598678     -5.72046713
C1          9.65519562     12.94250382     -3.11543806
C1          7.26730707      2.59000054    -14.89538344
C1         -8.09006901     13.53454245      6.13681833
C1          3.98152622     -7.30476737      9.23840007
C1         -3.68674854      6.29744435      7.58892090
C1          6.27148927      7.37656058     -4.07820293
C1         -2.70927240     12.66861590      2.07381392
C1          1.21803043      2.04265165      8.13345078
C1         -9.82658856     -1.80497998     -8.19243364
C1         16.91022972      4.62417226      7.57986980
C1         12.55973857     -5.33674693      6.56567694
C1          7.61105884      1.77911748     -7.31031699
C1        -14.19999203      3.68394230     -7.66349160
C1         -2.74568860      2.43226766      5.07947744
C1          6.52591642      6.60906112    -11.43651619
C1        -19.20538365     -5.45113809     -1.54279059
C1          4.06555585      3.09428771     -0.93809487
C1         -2.53322419    -14.73116770     13.25461827
C1         12.27202525    -11.66125097      3.31296179
C1          4.42148619    -11.69984255      6.59597370
C1        -10.55177530      2.08777681     -8.23745980
C1          0.74758132     -2.26333767    -13.16882778
C1         -7.53882386      0.60532939     -5.79245076
C1         -6.11732026     -7.25128596    -13.79396982
C1        -10.93758930      7.95391245     -6.58840062
C1          1.56735762     -1.87756624     12.36156958
C1          5.90832837     -5.78623585    -10.94963277
C1         -7.69052912    -15.63816079      0.90984064
C1         15.52800571     -4.09433688     -7.82267468
C1         12.15318690     -6.72552224      5.56305802
C1          8.05414568      5.01913321     -4.13774128
C1          4.35005510     -7.18021662      5.05111961
C1        -14.61268079     -0.91815341      1.95730138
C1         14.45145484      4.59868810      6.00158997
C1          7.46773038      0.55613081      5.60447802
C1         -8.86294696     16.00408109      6.72816599
C1        -12.23837066     -0.42304797     10.18610233
C1         -5.49600014     -0.82496404    -10.92365159
C1          8.94603810     10.48300986     -8.29416763
C1         -3.88245985     -2.68053637    -15.62675854
C1         -5.33262936     -3.93850151     13.31799016
C1          2.54914814      8.27167097     -2.51339966
C1          0.77018557     -0.04745578      6.49580001
C1         20.22064457     -0.70720248     -4.30672960
C1          9.63936184     10.01323801     -3.08203505
C1          7.27439729      8.56890190    -14.93920964
C1          8.19556274     -1.62589241     10.78425612
C1         16.36268945      1.36410793    -11.92649085
C1         -3.96607269    -16.10781713      2.45638036
C1         -4.72624043      2.76358971    -14.88081555
C1         -1.75911153      4.32383318      9.20221171
C1          0.65277042     -9.47881360     -7.23300573
C1          7.56979132     -0.18741326    -10.79740920
C1         -2.26233025    -11.75018166    -12.39596046
C1          3.60476864    -27.60498865     -2.59051595
C1          2.83261039    -13.63761541      3.33055405
C1         -4.63772224      6.28257162     14.90996087
C1         12.15529475     -3.83426433      5.60228213
C1         -3.10634904     -5.85566690      7.57840655
C1         -2.51218415      4.57903530      1.91847324
C1          8.86163700     12.29593902     -2.57314198
C1         10.99943681      2.26926766    -13.42961516
C1         14.39897630      7.55380047      2.47483990
C1         -4.00173148     -8.24671330     -3.12848316
C1         -4.46128016      3.61039279     -1.49575299
C1        -14.67802915     -1.40797791     -0.77195878
C1          0.93800155      6.57408418     -9.20201170
C1        -10.78859019      6.35879317     -1.67764795
C1         -8.63732281      2.89215299     11.78747311
C1          1.15442916      5.82537645     -3.00647280
C1         11.05815526     -0.70504707     -7.74748680
C1         15.11358321      8.91324557     -1.62987886
C1        -19.37725887     -1.34199715     -1.49754515
C1         -3.85547922     -3.97239909     10.76227999
C1        -12.14922500     -5.80777769    -14.96450281
C1         11.35977771      0.07772158     14.87088888
C1         -9.81601713     -5.76891071      9.38945436
C1        -11.66094673      2.37337836      0.90388587
C1         -1.49932972     -1.57903967     -1.53105019
C1        -17.03095798      1.41532361      5.16686110
C1        -12.21487494     -3.96712081    -11.32461538
C1         11.39492433     -6.22983936      3.98122875
C1         13.01350983      4.41128609     -0.02383254
C1        -10.82361143    -12.59148845     -8.91757322
C1          3.96801921     17.71293608      2.61289246
C1          1.68267471     11.74375368     -4.04013081
C1          4.71275460     -7.80540534     10.76970866
C1         15.52639760     10.38439164     -9.84661146
C1         -7.05124432      5.69884495     -1.03561445
C1          2.35965853     -5.41658090      8.18292280
C1         14.33077599     -5.65515427     -0.10557799
C1        -15.03639354     -1.77063583    -11.35670878
C1          8.63395879      6.40313601      8.12604629
C1         10.93761469      5.98903090     -4.12634520
C1          1.45453435      6.64865505      0.89898916
C1         -2.57020916    -10.72404891     -7.32110138
C1         10.62359992    -12.06277033     -5.20875249
C1          6.61651284      1.71427329    -14.92878201
C1        -14.60247989      5.64005583      4.18977850
C1         -6.10862834      3.63657315    -13.97591333
C1         -6.89292207      1.85880031      8.11698264
C1         14.84015323     -6.49747307     -5.94331027
C1        -15.37204766     -5.26144332      6.11694369
C1          6.95360150     10.48689696     -5.15726704
C1         -8.29610365      7.97134984    -10.78702931
C1         -7.08957247     13.25220217    -12.39119735
C1          4.03258853      0.05668012     -3.16319249
C1         -2.18254208      9.48495779    -13.51828123
C1         16.80061655     -0.77171314      1.50852206
C1         -6.97652941     10.25016277      2.61538384
C1         -0.84476934     13.61841987     -0.01873702
C1         -4.95055701      7.24413051      5.10275848
C1          8.30008829     -0.11144787      4.93189369
C1         -8.47989331      7.18314000     10.69697046
C1        -19.08958123      7.59864499     -6.63761196
C1        -15.78283971     -4.80743040     -0.45369373
C1         15.14672771     -3.21850916     -0.47723764
C1         10.25121290      1.53573941      5.59741987
C1         -1.38881715      1.56678461    -13.00917290
C1        -11.38106514      1.53417455     -9.91421488
C1        -12.25331141      1.63113586     -8.28478320
C1          0.74132780      7.24506305      1.58868150
C1         17.34434257     -5.34109553     -3.33726968
C1          5.46041791     -6.88494680     14.28189533
C1         -1.26157127      6.95833465     12.32593945
C1         -4.32669681    -12.04611248      3.98723478
C1          9.25882755     -9.17066835      4.93779608
C1         14.08789437      2.60037078     -1.70040734
C1         -4.20427448      2.94489504      6.66853185
C1          8.75438057     -3.25147837     11.72029204
C1          7.69231979      1.81985905      0.48663318
C1         -3.26037715     14.24783325     -2.49797575
C1         13.02524812      8.57371193     -0.05075217
C1        -12.07917721     -0.90700240      0.03570850
C1         20.68003337      0.85073449     -6.91583728
C1         -3.71741541    -18.44534098     -0.62879761
C1         -6.64654407     -4.23254751    -10.78521580
C1         -6.67449061     -9.35691991      5.85591598
C1          4.88120314    -10.15923480     -7.39956237
C1         10.61206746      3.62210128     -6.76016079
C1         -4.29602344     -2.50104817     13.33671147
C1         -8.51144621     12.72872307     -5.23109037
C1        -11.78788768    -12.73621187     -1.57544121
C1          2.72658329     -3.79854886     -9.32882789
C1         -7.99589103     10.47099763      8.39252281
C1         -7.57909987     -4.27149521     -9.14566116
C1          5.31988491     -2.44996377    -14.04286458
C1         -6.82349658     14.30361828    -11.76509831
C1          2.23500811      0.75140949    -18.15136181
C1         -1.07414106     -7.78366074     -9.81700778
C1         -2.20165980      5.71221658      8.14728474
C1          5.09380027      4.94970695      6.60284607
C1        -11.42114709      4.49041333     -4.08525454
C1          9.86750216     -7.11556069     -7.76672753
C1        -12.15059760      8.81972397     -5.62697448
C1         -2.80585389     -2.49121483     10.93085486
C1          2.86779646      6.94340965      5.72451717
C1         -8.64693238     -3.88119053    -11.35311037
C1         -7.65773910    -14.51150634      0.96539979
C1         13.07373962     -0.24022215     -0.10031535
C1         13.18770620      5.61805842     -5.73393667
C1         -5.34516890     -1.01983617     13.27667367
C1         -3.14490375     -7.63807444    -14.83116849
C1         -0.20408568     -8.77700884     -4.17184631
C1        -15.36996411     -8.16715431      2.68848181
C1          1.93926187      1.55898082     -5.17507260
C1         -5.91141171      5.43925581      1.00025290
C1          4.93765360    -18.04121783      7.49513571
C1          3.16891743     15.27161897      6.53857958
C1         -6.05882252     12.11235153      1.18490123
C1         -1.91771465     13.25620613      0.04894935
C1        -13.79105527      9.23194185      9.20157969
C1         15.68190756     -4.21987593     -4.24814963
C1          4.05417252      8.07083116      6.02573032
C1         -7.50234997    -15.12846171     -5.82607333
C1         -8.80189090      8.24952382     -2.46199609
C1         -7.02858217      5.40242843     -3.20509794
C1         -0.82094903    -12.70706807      8.47200844
C1          7.88709107      0.69465558    -12.38539066
C1         -3.86514387     -9.17860625      5.83600403
C1        -11.92765560    -11.13603431     -6.59690235
C1         -8.82899435    -16.03545243     -4.85231964
C1         -7.87727050    -12.35672350     -9.85444712
C1         -8.47522597     -7.26440952     -0.52473266
C1         -0.70863473     -8.77835354     -0.05557053
C1          2.59545369      2.24823522    -14.93301747
C1         -0.99923841    -14.46996635     -0.67134202
C1        -13.20148325      8.86828049     -4.20969962
C1         -3.28339528     14.31965035     -8.38369375
C1         -1.00415359     -9.67936927     -0.67320421
C1          1.83173190     19.07970586      4.19361378
C1         -3.46949391    -14.67220033      3.43378954
C1         17.25919586     -0.39689848      2.41782029
C1         -1.99420036     -7.14099539    -15.02342866
C1          2.07145439      7.36859209    -12.37472746
C1         -3.91413657     -0.88708733      5.07769865
C1         -9.95711921     -7.77534822    -13.91408374
C1        -10.44479929     11.16946433      0.07990105
C1        -11.13492396    -10.60050636     -1.58828531
C1         -2.16426414     -5.87796553      8.18266386
C1          9.45960619      4.14501190     -5.11199941
C1        -13.17526253    -11.80463083     -9.85068315
C1        -11.84372893      8.43610252    -11.69045505
C1         -5.32923958     -3.30534002    -13.98468127
C1          6.37370368     -5.25693030     -4.26713071
C1          4.00833486    -15.00242876      9.11786920
C1          2.66791338      7.06323369    -11.39260018
C1        -10.72689575      3.98756229     -8.17883031
C1          1.72746350      5.42673534      5.64261173
C1        -11.33409058      9.27009885     10.84292649
C1         -8.64819791     13.34230875     -7.66367750
C1        -11.48040531      8.65888205     11.76324535
C1          1.47997217    -14.40221739     -4.74566734
C1         -3.52092369     10.34540300      2.67792523
C1         -5.44353609      6.82681232      7.66029299
C1         -8.23095137      6.25127335      3.50982351
C1          2.51305434     -3.26813975     -8.30800252
C1         -7.66189087      4.78845329     10.22347147
C1         -5.73643906     15.99398533     -0.53022585
C1         18.90050513     -2.32601397      3.51217118
C1          3.64688537     -9.21547361      5.06056739
C1         -3.27281913      3.85976179    -16.43262491
C1          4.14179537     -5.13201140    -10.88222386
C1          6.42704814      8.64523168      5.01940151
C1         -6.52684507     -2.68781852    -14.97015172
C1         13.33714000      1.75160352     -5.24210275
C1         -1.45306008    -12.69230210     11.64578552
C1          7.71343190     -8.12836348     -5.31288072
C1         -7.95086241    -11.76169216     -3.18929790
C1        -15.28310144      7.35881367      1.21425611
C1         -8.64415768     -6.25818705     -2.45448080
C1        -15.97427629     -6.73682606     -0.32270373
C1         -1.35658929     -8.81018266     -8.30780784
C1        -13.30631711     -1.84019175      0.97915009
C1        -12.42524046    -10.30531632      2.59976930
C1         -4.52991209     -6.27088657     12.69657121
C1          5.25172106     -3.28993442      2.51397772
C1          6.57961350    -13.87597817    -23.03102305
C1         12.64555321      4.02436611      8.10352525
C1         -6.41312578     -2.70261809      0.07331617
C1         11.46790900      5.48079712    -12.46263487
C1         -4.11899482      6.41248297     -3.18848077
C1          4.78329045      0.70910875    -16.54834354
C1         12.06069273      4.13871965     -5.79311800
C1         -3.78754776    -11.75558705     -4.15299828
C1        -10.72356274     14.83038953     -2.45500603
C1        -12.96310442     -8.71157418     -0.62131266
C1         -8.54736353      3.68956449     -9.80944224
C1          4.47689558     14.36036373      5.42937297
C1         10.12104436     10.10180869      6.62224943
C1         -2.60676350     -4.86735470    -16.50183434
C1          4.77258756      5.55719698    -16.51833018
C1          1.58389613     -7.80142923      9.97174950
C1         -3.18677321    -18.35818273     -1.58783703
C1          9.26372051     -4.76697113      9.07771370
C1          3.38805930    -19.87028132     -8.40367281
C1          8.07245043    -11.76551439      0.84736203
C1          0.74956052     10.30823772     14.26284689
C1         -1.89724416      5.50619625      5.48142320
C1          3.89910107      2.53427063      0.00688765
C1         -4.08136045     11.07774528     11.69414871
C1          0.03178331    -14.39813921     -5.76728074
C1          7.55054151     -2.62810611     -4.20177080
C1          4.53789091    -12.94923013      3.38809005
C1        -11.63687920      5.30985588     10.27145295
C1          4.29735341     -5.73481794    -11.90828775
C1         -3.96538881     -0.40872105     -4.83734316
C1          3.69101536     -9.39063277     -4.15310562
C1         -1.64729301      3.08168417     -6.62177895
C1         12.29103205      8.00342921     -7.29090330
C1          7.87669174    -11.08682118     -1.68826259
C1         -5.74813745    -10.26617168      6.61171970
C1          6.77410568     -6.24836562      9.20136116
C1          5.22105481    -12.91525748      2.43247599
C1         -4.70989185     16.00815834     12.89413112
C1          9.86621365     -5.97488345     11.67245839
C1          7.67811718     12.53921000      4.14186934
C1         -4.63637769      9.32040233      9.21152175
C1        -12.79438216      6.22963823      7.74610849
C1         10.55090175     -2.32400820      3.96258986
C1         -0.17513960     -4.36457341      6.65167794
C1         -9.26481098      4.89686044     -0.05124020
C1          3.22690056    -17.45394436      7.46843899
C1         -1.33447073     15.45965289      8.67901506
C1        -10.19216000    -14.57200094     -4.12626944
C1         13.08164222     -1.24328797     -0.14923023
C1         -4.98487929      5.41969572     -4.07702846
C1          0.18191971     14.28887975      1.00081671
C1         -4.38259892     -4.23491962      4.20710273
C1        -17.55198716      4.71116925      7.77121313
C1          0.23454281     11.75779245     13.26131115
C1        -12.17968497     -6.39255104     10.18367846
C1          4.27308313     -2.39648396      4.96167442
C1          3.48524809      8.35840964    -13.37566041
C1          1.58219664     -7.89211087     15.82217794
C1         -5.40702593      8.63033330    -15.01046865
C1          9.61297648      9.93985438      2.43382927
C1          0.23862652      5.92739178     -1.48490156
C1         -5.11518014     -9.57910950     -6.60721787
C1         -3.49132266    -14.70065778     12.67152450
C1          0.78597971     13.25082966     14.30713074
C1          0.20883223     10.62363824      7.63385687
C1        -10.00410844    -15.06517254     -5.15217559
C1        -11.08731972      8.41251830     -9.18603029
C1          3.82010036      2.52182523     -5.58304112
C1          2.20783794     12.29416870    -12.41012163
C1          5.72716582     10.41929352      8.10913418
C1         -1.92701898     17.01450265      0.11882954
C1          8.84535163     -7.43373586      2.49236919
C1         -0.74552121    -12.19392983     13.24802244
C1         -4.85142785      1.62530682     -3.59463797
C1         -5.24279044     -4.74848488    -12.43864941
C1         -5.85063757     -4.71397947    -11.49731447
C1         -2.05353670    -14.18762229     -4.10376777
C1         11.90353272      5.96980066     -9.25159603
C1         12.99275121     -9.55430392     -2.67343327
C1         -1.51436632      0.01191562     11.70335659
C1          1.66818787     11.89547862     -9.83469422
C1         -5.71794205    -10.78351476    -11.39226843
C1          5.22950103     -1.46299864     -6.71563842
C1          1.75058690     -2.66472996    -13.37439456
C1          0.64842885     -7.81814676     -3.16958538
C1         -4.01361729     -3.37969597     -3.18404340
C1          0.30158355     -6.86334022     -7.34733995
C1          5.47901467      0.09372812    -15.10339978
C1         -7.73845296      0.09278613      6.74652417
C1         18.78220179      2.63295280     -0.08693342
C1          3.85294106     15.85360870     -0.92282103
C1         -1.88320807     -1.09058439    -11.44996963
C1          1.24880922    -13.48131664    -12.46865150
C1        -11.21854236     -8.13117015     -4.15600741
C1        -13.83823048      4.33644335      3.61587945
C1          4.29144474     -0.79334326    -13.95642119
C1         17.10195942      5.62220260    -10.25018110
C1         -8.85212089     -9.70044747      7.08516902
C1          6.60283482      4.12410271    -15.89427747
C1         -3.79887234     -8.72916875     -0.63869437
C1        -15.58492902      7.53634571    -10.16881048
C1         -0.24498969     -4.13191248     -8.24178344
C1         -5.14318038    -11.53403619     -3.15263467
C1          3.08213002     -7.74223740     -7.42047710
C1         -4.28519170    -10.27127299     -1.58722480
C1         -5.13969811    -10.84139098    -12.36916094
C1          8.32358293      2.20888487     -9.23537136
C1          4.01675721     -9.07877409     -5.92412741
C1          8.19515882     -7.10799245     -3.33195915
C1         -3.08399255    -17.56019575      5.02115942
C1         -7.84367394      7.85996224     -2.49831274
C1         -3.57102704     -9.68726996    -11.38431736
C1         -1.43377581      4.10628206    -17.54325095
C1         -6.99767561    -13.20038618     -6.80545306
C1          2.75329818     -3.77872902     -5.76996835
C1         11.08084409     11.39497215     -1.60773609
C1         -0.28149374     17.05909365      0.93905213
C1        -17.41207326     -3.33382633      3.58183307
C1          3.86666210    -11.69556969      7.61154125
C1          6.50459922      2.43427320     10.67621810
C1         -8.55012381      8.46294640     -4.03140452
C1         14.57492804      4.04033060     -4.16808368
C1          8.20488548      3.46478893    -17.52531374
C1         -1.65589126      1.83191429     11.76352877
C1        -10.72977192     -4.89648129      2.71059232
C1         -5.97483012     -4.16566334    -14.00585517
C1         -3.06529820    -11.09603442    -10.45411670
C1          7.46641844      7.05065629     -4.12316609
C1         12.06459043     -0.80546528      5.65328867
C1         -3.46497131     -0.02233269      3.53838913
C1          1.22405425      7.29180840     -5.08147092
C1          8.33751604      8.94204507    -14.90380785
C1         -3.05497928      0.32927527      6.71242178
C1         -4.90389348     -8.93722248    -13.93101795
C1         -2.56574001      1.75945698     13.27419149
C1          0.23847211      6.94787909     -1.51964925
C1         19.19318549      4.07628327      3.05721189
C1          1.04562139     14.24371312      5.71930459
C1        -10.92430227     -9.14849254      3.54516949
C1          9.64632429     -4.69184199     -3.33287078
C1        -10.84256336      4.72678117      6.10271118
C1         -6.93131036     10.21544882      8.33752109
C1          1.54133636     -3.08493385      0.98793373
C1         12.68916253     -0.75723343     -1.05524398
C1        -20.13016198     -0.00011560     -3.15447515
C1         -3.59852350     15.72444904      9.31781090
C1        -12.29470204      4.01113153    -14.96154342
C1          5.92850703      1.05321403      7.53596316
C1          6.60629297      4.63425713    -11.53168821
C1        -10.25057449     -3.47442503      0.25531164
C1          6.60718234     -0.38814218    -14.89845112
C1          6.95557441     -4.67346706      2.55937204
C1        -12.18813137     11.77548612      3.47315933
C1        -14.49309086      0.44939992      9.32933800
C1         17.22409631      8.59321845      2.52266421
C1        -11.45086174     -7.26733768      6.76976727
C1         -3.83723178      6.87102802     10.82101463
C1         -2.54081539    -14.47195487      7.61332005
C1          3.58577085      0.05804340     -8.32095616
C1         -6.78998371     -6.68627916    -15.49694888
C1         -8.76072676    -13.05455306      0.93431362
C1        -13.09665898      2.09841496     -4.17913768
C1         28.36368690     -9.33313653      7.65746824
C1         14.32417837     -3.16681794     -1.08281292
C1         12.16934971     -2.15714329     -4.25629016
C1         14.61959232      2.64393582     -8.37207967
C1         -2.47106576     10.47063960      2.74473244
C1          7.99424918     -4.35035596    -10.36056224
C1         -5.62881656     -9.32526469     -9.75544382
C1          6.35369477      5.66806519    -19.05324747
C1        -19.38042248     -2.47778515     -1.45541713
C1         -1.07734359      9.86173689    -13.43826658
C1          0.73975973     10.29505405      1.57012721
C1          3.20301230    -12.66244200     13.25483701
C1          2.14201221     -4.79888579     -5.82002227
C1         -7.47859397     -9.49672188    -12.37050373
C1         -8.32170290     17.55081984      4.20797212
C1          5.53318986      8.00521230    -11.45533182
C1         18.42752270     24.17145201     -9.91892425
C1         16.60290752      0.80169871     -0.13856852
C1        -13.41506462     -9.71040077     -8.22495091
C1         -4.17467345      4.54705066    -12.40877732
C1         -9.52113742      5.40922171     -2.60203949
C1         -1.89186478     10.35798928     -3.50864792
C1          1.58468337    -12.63517769     -4.82092961
C1          6.54301289     -6.42463365     -1.79931501
C1          8.22542450      8.05155822     -0.61752261
C1         -8.73641083      4.43322494     10.23838598
C1         -3.13382465     -1.30616288    -19.76484340
C1        -10.56515181     -3.84645537     -2.43908130
C1         14.13104523      8.87381707     -0.06225475
C1         12.76114291      1.69844426      1.45026288
C1          0.89193365    -12.10751898      8.52313159
C1          8.74528448     11.03090930     -1.62339368
C1         -1.14158129      2.23722210    -18.98048193
C1         -4.09090294      1.44936990     11.76183778
C1        -16.97051434      3.05975667     -8.22803391
C1          6.15129231      5.00547231    -18.10139822
C1          9.02337318     -8.29966371     -2.63688486
C1          6.89929330      3.97703419      8.10432337
C1         13.22127649      4.99075700    -16.04578864
C1         -2.34385484     16.62935758      8.38750998
C1         -2.22876925     -1.31064653    -19.04216812
C1          3.06927385     -2.89443734    -10.87697952
C1         -1.75484321     -7.25532142     -2.20233942
C1         -3.52548756     -1.85291931     -5.71386864
C1         -1.12147829     12.67693112     -0.63602456
C1         -6.37300409      4.00056783      0.06079028
C1         -3.20238870    -12.11733128      6.02562500
C1          1.41585968    -10.16795895     -7.38769137
C1        -14.16133221     -9.13498944     -4.09592291
C1          5.30997792     -3.98523270     -0.69671692
C1        -12.86570185     -3.46922259      1.96502473
C1         12.24056500      3.23437648     -7.43699981
C1         -7.17154917     -6.44078099     13.32090922
C1        -15.54917824      1.49727261     -6.58626077
C1        -12.57046104      9.32543317    -11.80897421
C1         -4.69295964    -14.07105879    -11.39195162
C1          1.61801525    -12.53757415      6.46793965
C1         -6.83703505     14.37301066    -17.52487382
C1          3.27068843      8.50242409     12.43882335
C1          0.64027962     12.31239346    -13.25894770
C1        -13.96304692      1.57587812     -3.51431537
C1         13.84132804     -7.58944989     -4.32041609
C1        -16.42643773     -3.34279608      2.06032739
C1         -8.08978439      1.50739078      0.05837797
C1         -9.00028410     -9.30232157      2.59882665
C1          5.55256496      9.88767985     -3.46671559
C1         13.66490477      2.61705621      2.44407938
C1         -2.12344543      4.43371336     10.81146252
C1         -6.48057341      0.99061534     -5.72989484
C1        -12.02157162     -5.79439991      3.54396128
C1          7.35083792    -12.68979166      6.57287786
C1         -0.80335360    -10.16588154      4.00734549
C1          4.52861085      0.19150783    -13.34200040
C1          1.25841053      2.60337061    -16.54967370
C1         -2.36807118      0.86029597      6.07549147
C1         13.12584361     -1.19236468     -5.84819775
C1         20.87468224      3.99265260     13.28266818
C1          0.94976856      3.51721346    -14.99442428
C1         -2.32453239      8.86405691     -3.16196028
C1          4.91943785     -3.77618935     -9.28695639
C1          1.75978254     15.13997453      9.20393258
C1         -7.62012264     -9.68661331     -2.54710659
C1         -4.65720709     11.00968864    -13.31886606
C1        -12.04960378     -3.92394358     -5.64239610
C1          0.99046636      9.49576517     -9.21492347
C1          7.71313176     -3.05164342     -7.41923070
C1          3.24304105     -0.61738384      6.63526168
C1         -8.43239499     17.51011962      7.77774245
C1         -0.00650380     -9.51087570     -5.89118495
C1          0.38978385     -1.53521215      6.64067996
C1        -11.69280126     -9.79056627      1.90606553
C1        -14.39120165      4.78006967      2.59472966
C1         -6.86888476     -5.33767143      2.57217399
C1         -6.45574947     -8.18624289     10.27341374
C1          5.72559813     12.28475177      2.55819757
C1          2.68421331      4.21057991     -9.19119710
C1          0.69716888     -1.14333732     -9.96221183
C1         -0.48207768      8.20234229     11.72567930
C1          6.00030997      8.93272040      4.07838973
C1         14.71712185      4.39329491     -2.54922471
C1         -8.87875914     11.15492983     -2.55304497
C1         -4.62235576    -11.80876670      6.74054189
C1        -12.03213105     10.81005242     -5.12272961
C1          1.67446379    -14.53558204     10.09314407
C1         -6.47662189     -5.79651289     -2.12552475
C1         -8.81418019      9.22130938     12.36074322
C1          4.03345726      9.83132940     11.82086636
C1         -9.87595428     -3.23993297    -21.72108173
C1         -3.23801804      7.07855257    -10.80789431
C1         -6.23704016      6.72270933     30.02159242
C1         -1.65467344     -9.24452873     -1.55135155
C1          5.67238089     -4.84466701     -0.09870058
C1          6.65000271      3.01850495      3.97039307
C1         -3.53464038      2.53120812    -18.08144174
C1          4.94697223    -12.06847323      7.53735618
C1        -16.77769349     -4.24673394      3.59529557
C1        -15.04938599     -7.11566871     -2.43283122
C1          4.01006432      2.99188821      8.12896277
C1         -1.73992974    -15.37060632     12.63542140
C1         -8.94207250     11.63754159      7.71501201
C1          0.87257352     -5.35893360     10.72063373
C1         -5.36236011     10.18268428     15.00213875
C1         12.47727800     10.09633103      2.43535737
C1          4.61745901      9.85794060     -9.85944377
C1          3.71258321    -11.15668488     -4.32845494
C1         -0.14978999     -5.40614104     15.76467683
C1         -9.21767616      5.37399006    -12.39134527
C1        -17.52975835      0.54006632      8.68593810
C1         -7.75586811      6.38411683    -10.01892092
C1        -10.26430412    -13.09504805      3.49279406
C1        -11.89253348     12.66735301      4.07885385
C1          0.74529690      0.56249131     -0.65556771
C1         -8.76855463      4.43612810      6.71467155
C1         -4.49821981      0.38566162      2.11565247
C1         13.37464038      1.67370348    -10.94366998
C1        -12.49184134      2.44378581     -3.16149516
C1         -4.60653502     -0.35546552      0.02427556
C1          0.33280312     -6.56963578    -12.46937570
C1        -11.48429966    -13.55547578     -3.13796121
C1         15.91284848     -1.39417697     -5.77066422
C1         -9.77415615      9.29392784      2.56647233
C1        -15.66012645     -1.09108172    -10.75266030
C1         -2.64932610    -15.07201896      4.96979556
C1         14.66047158      0.75029756     -8.28822749
C1          2.88993402     -4.05755742    -13.39175125
C1          3.89049441     -2.29866178    -11.45444787
C1         -1.38274882      3.28940766      2.49894149
C1         -0.10302604     11.39498714     -9.94276010
C1         -9.28534193     12.63310436     15.03363416
C1          5.77517070     -5.93511429      9.11367959
C1         -4.92482432     -2.30534018     -9.85591045
C1         -9.75228538    -14.15293978     -6.71179705
C1          8.74267786    -11.14444416      5.90354945
C1          4.57440446      4.53890632    -10.66860348
C1         17.89323567     -1.67828093     -7.37035405
C1        -12.04956558      2.50112266     11.02682782
C1         -6.33469405      1.53203024     -3.28094688
C1         -0.05713855     -9.12713900     10.00223568
C1         -9.76275792      4.37694693     11.78029840
C1         -5.18150891      5.49714332      9.17913987
C1          2.71460890     -0.84920058     -9.27323819
C1         17.57752757      3.96675639     -9.33604568
C1         -3.34666177    -10.23649277     -3.03870986
C1        -14.51563171     -6.33454102     -8.08519764
C1         16.89394750      6.48446693     -1.62553108
C1        -11.17614215    -10.61211325     -8.62302511
C1          0.78321611      4.29904016      5.04976907
C1          0.03850122    -15.61528676     -5.75964563
C1        -18.47545289      2.90611437      5.79064263
C1          7.27040676      7.37828144    -14.95609359
C1        -17.67862730      0.44107881      5.21051489
C1          0.61765391     -9.59482874      6.03051063
C1         -6.64487883     -9.53574075     -6.19687975
C1          4.60502681    -21.86640639    -15.11376233
C1          7.39731801      5.50934663     -0.07188168
C1          8.09570802      1.48460827    -14.08734169
C1         -9.41165592     -4.27253822      6.66749277
C1          3.80421713      2.12099722     13.27676571
C1        -12.79894840      8.06944228      7.70955430
C1        -13.00188398     -0.89941769     -4.21528833
C1          5.56715705     -2.87850888     -9.34250429
C1         -6.30108403      0.82390124     12.76911128
C1         -6.47889112     10.49703479     15.05613228
C1          3.41513250      3.47362999    -15.61091624
C1         -4.19276885     12.71797513      6.76796090
C1          6.34501213      4.37117886     -4.15745927
C1        -14.77725913     -6.44482062     -4.04765137
C1          5.14275618      4.56444736     11.61652457
C1          8.66537427      1.46435746      5.99319739
C1          9.10024641    -13.31030218      0.80326804
C1        -14.33637971     -4.83708831     -3.06911124
C1         -2.13802392     -1.53396464     14.25672076
C1          7.91869638     -5.25402359      8.11355109
C1        -11.45228795      0.85394829      6.09326443
C1          0.81670185     -2.69939077    -14.10031667
C1         -3.73411770     -8.17963404    -10.89005072
C1        -16.30290289    -13.63241350     22.53985717
C1         -7.82687186     -7.85703793    -13.96041664
C1         -2.51019054    -12.69969567      4.07220204
C1          2.04550299    -13.58536937      8.56493617
C1          4.25012954     -5.64563613    -13.99772250
C1         10.45287177    -11.12049029      3.34503362
C1         -1.38796450     -8.29156111     13.32554669
C1         12.02479142      5.74044006     -8.07713886
C1         -2.53300317     -7.21002540    -13.92451896
C1          7.78157393     11.32521645      7.60978577
C1          3.72542101     -9.23180013     14.23956583
C1          0.14256206      6.95326090    -16.65591881
C1          0.66087763     10.43569230     -9.89454295
C1          2.90778887    -11.72329631     12.64654624
C1        -17.71617002      0.53903427      1.63601917
C1         -3.31971911      8.91579911    -10.80251151
C1         -2.76807120    -12.07783482     -9.82146617
C1         -1.26069464    -13.56071511     -8.35862281
C1         -8.58448867     -3.90529791    -14.92384320
C1          7.87552700    -14.13019569     -1.69937693
C1         -6.66561813     -4.92836489     14.39598571
C1          7.10688445      5.01618214    -19.63514408
C1         -2.64565440      1.12522218     -5.03023579
C1        -11.68717935     -2.46052716    -13.93659329
C1         -6.96615716     11.98367274     11.81270330
C1         -1.06514152     -2.98958027    -15.77155103
C1         10.24717134     11.33241194     -0.01237640
C1        -10.20273327     -5.15498998     -5.67985568
C1          1.60455963     15.16279434      0.00145577
C1          6.55591430      4.97429442     -1.55893508
C1         -7.42941440     10.48010591      5.26867147
C1        -10.04098278     -2.55423461      2.02768390
C1          5.59727889     12.79431239      5.71320958
C1          0.78348676    -10.30757333     -4.14144673
C1          5.88601582      2.29245151    -10.84163372
C1        -18.07264031      4.54451896      3.23143208
C1          1.96213557     11.33147667      4.18592310
C1         -0.38775762     10.48712812     -6.05196332
C1         13.07788741      7.47508839      3.40754872
C1          3.08013155      7.82134597     13.25750397
C1        -13.66312440     -4.05164887      2.75110934
C1         -3.18979776     17.26372614      1.05674575
C1         -7.25176612      8.69375530     -8.20115587
C1         16.31654990     -1.83024202     -4.87880308
C1         -9.67848509     -5.20393375      6.04963209
C1         -6.19789638    -11.10108835     -8.87342581
C1          0.32357768     -8.02619124    -13.98040224
C1         15.06435259      2.14804167     -6.86822479
C1         -3.95011034     15.44525217     14.43974138
C1          3.45800607     14.27857668      4.90481555
C1        -12.82397703     -5.20853032      7.71451718
C1          2.24732364     15.97461354     -0.04938655
C1         -2.98129510     11.81400066      9.24323773
C1         18.92071020     -2.25374941      5.38018729
C1        -13.32618125      0.62656388    -14.98062104
C1         21.04046027     -1.18656221      0.88454942
C1         10.68487382    -12.10909934     -1.78583039
C1         13.99490809      5.54980563    -10.89163420
C1         -4.24030645     -0.46898987     -1.60335987
C1         -5.87888163     -5.43038777      6.75354573
C1         -6.98589099     -0.93928942     -2.58946474
C1          2.73142092    -10.56264379    -11.47936369
C1        -12.30781791     -0.37870680      1.00934103
C1         11.74435618      3.62313756     -2.60447950
C1         11.98569410     -0.73940948     -9.34677637
C1          1.48538241      0.08696239     -8.20852847
C1         -5.18503213    -17.51589423     -3.18428938
C1         -5.79475063     -7.81721778    -11.37183022
C1          8.47469486     13.72123255     -5.75879766
C1         -4.20255771      6.02893060     -8.22758775
C1         -0.33966120      5.60626263    -17.54604624
C1         -0.12245326      9.96889229     -9.10902202
C1         11.54126570      4.06977901     -4.93593043
C1         -4.35662840     -4.19485649    -10.84460700
C1        -17.71230358     -8.79035244     -5.49720998
C1        -14.01646527      9.37121147     -3.52459780
C1        -12.61223007      7.31769521     -3.12466821
C1         -1.79696514     10.24559723     18.47750237
C1        -11.00227770      6.02185590    -12.46438724
C1         20.54496581    -16.56076622     10.66570978
C1        -10.60765359     -3.94098320    -13.98225625
C1        -15.54298757      1.07350314      7.63619829
C1         -4.88763290     -5.54897761    -13.97191678
C1        -13.65419758     10.25590323     -1.46431252
C1         20.50279066     12.84771135      9.16093326
C1         -9.84827131      7.47061497    -12.30305767
C1         -3.40263278     -2.45954822      2.59145654
C1         -9.26206596     -1.93537978      3.50281337
C1         -0.54948443     16.08406618     11.71656969
C1         18.24355097      5.52023839     -2.68369687
C1          3.79266304      0.95203413      7.51874605
C1         16.33694407     11.16767454     -8.34148439
C1         -7.05804655      2.05822653    -11.78685666
C1         -0.20931336     -6.53518897    -14.95942024
C1          4.28494532     10.76092711    -11.69654562
C1          3.57936461      6.37167548      5.20550823
C1         -7.45144868      3.51287199      9.20350444
C1        -14.50810362     -8.75448850     -1.43214658
C1          3.65520676      9.41121202     10.78898808
C1        -11.11545094     -2.55772699      3.34456677
C1         15.17094901      6.27238762     -6.70053782
C1         14.85495779      3.18161595     -5.76496589
C1         -7.19710211      8.21923163     13.39693053
C1          3.39836710    -12.03402064     10.12589021
C1         -5.69133465      3.31312977      1.63523933
C1         -2.65542861      7.82561285     -7.24747384
C1        -13.62953264      0.95125823      2.58406518
C1         -7.12115715     -8.83707055      8.67358083
C1         -1.37752550     11.78135886      6.61929092
C1         -9.74777911      1.33782555      8.24622212
C1          1.98825542    -18.46011150      4.94560418
C1         10.50899265      2.62599917      0.54612700
C1         -8.83488084     11.08695173      1.06129746
C1          5.10143085     14.33085789      8.22241912
C1         -1.85946492      3.60237645    -15.01289502
C1         -4.21292909    -12.11162253      7.69945885
C1          4.56395307      2.01778271     -9.86890194
C1         -8.39658185     -2.97686360    -10.74820724
C1         -5.40523571     -0.53473203      3.62789569
C1          6.47771603      0.09036230    -10.84474613
C1         -2.83030287     -2.85837299    -14.82926959
C1         20.87075795      4.04427627      4.00338098
C1         10.36936588     -8.05157881     -0.06902875
C1          3.02482419      9.68268222     -5.08679725
C1          1.02068483     11.22524139     14.90495465
C1         -5.29023435     -3.86698633      7.54221784
C1         -5.68752667     14.06932690     -0.55995601
C1        -14.47065821     -1.80461788    -12.33688486
C1         -4.57445493     -9.29297630     -5.72185941
C1         18.16828744      5.55621239      0.95792268
C1          0.13636330     15.55197074     -1.56404300
C1        -15.59496687     -8.75230156      3.63549931
C1        -10.49307067      0.90114689      6.69949714
C1         -0.33010170     -5.21807731    -13.97709636
C1          9.15453812      7.89327594      9.11843089
C1          0.87941388    -12.12275911     10.68780081
C1         -6.03608866    -16.14362606      6.00215362
C1        -13.32680214      4.82750158      0.87521066
C1          3.32925501     -9.05772354      6.52141030
C1          8.94682773     -5.22333502     -2.70107763
C1          4.56271282    -11.73779311     -2.60309231
C1         -0.64622611     16.19652259     -3.14336992
C1         -2.58639895     12.67828064     -1.67671594
C1         -1.50917003    -17.50578448      2.42559979
C1         -9.03180737    -11.74801534     -7.37726503
C1          5.91116196     -1.36235599    -17.53043655
C1         -0.43296923    -14.06692514     -3.22577264
C1         -6.73103653     -1.79046612    -15.52607578
C1          4.06709650     13.23791483    -10.86045043
C1          7.29142364     -3.81666067     -9.87870822
C1        -16.28742483     -8.21403425     -1.35949016
C1        -14.04682408      1.60729118    -14.94828293
C1         -2.95992703    -18.95702213      0.93727199
C1         -1.71192880     16.23392295     -5.02166608
C1          1.85970923     16.11755744      7.60076084
C1         -3.10502663     11.15404600     12.35086131
C1         -0.70214912     12.83606127    -10.85392313
C1          3.11755988     -4.80546058     13.22834739
C1          3.54444585     -1.53060473      4.93985707
C1          0.82567010     -4.25139212     10.82568599
C1          4.74885148     -4.77663305     14.33525466
C1         12.84385228      8.02314699     -2.59713182
C1         -9.40005751     -0.99931027     -0.65920473
C1         -7.05186751     10.58355617      6.75912303
C1         -5.91410326      7.02053879      6.64229213
C1         -6.18534168     -6.73397473     -1.51517698
C1          3.48392390     13.16524575      1.47888674
C1         -0.79600190     11.71102025      3.54623868
C1          0.87885304     16.11789273      3.55452368
C1        -11.19744455    -11.75811576    -10.80442124
C1         14.11243596      0.93950418     -7.26040651
C1        -10.09718069     -2.77180833      3.57473542
C1        -18.06003176     -0.33626597     -8.10759741
C1         10.93840153     11.98202390     -7.61670294
C1         12.79831753    -21.30023437    -12.66607431
C1         10.41400582      1.56701132     -0.01156490
C1          5.55790801      3.30440200     -9.26291986
C1          4.41932468     -2.61002912     -2.71762844
C1         -6.30869493     -6.27403872    -12.43656193
C1         -9.63157975     -0.88531279      5.07456465
C1        -17.30167882     -0.76382126    -12.35189608
C1        -11.04541790     -9.13185185      0.00586802
C1         -0.92016069    -14.50745271      4.92082326
C1          2.45192163      6.49731545    -14.04953111
C1        -10.12547138     10.26068667     -1.54012982
C1          8.04383080      2.59236228     -1.10031959
C1         -0.90005876     14.84708551     -9.25134343
C1          9.03497023    -10.23757770      6.50815674
C1         13.42048286      4.66852986      4.04860680
C1          8.66844924     -0.03497654    -14.37037398
C1        -10.33167381     -9.29203176     -5.73087081
C1        -11.70300421      5.49070204    -11.76124570
C1         11.94224391      4.13801853     -0.06214286
C1          4.46820253      3.34113452      9.04130288
C1        -12.93114363      6.36712620    -10.69443058
C1          2.95812210      6.31258894      8.14817715
C1          8.65754713    -11.74984152      3.33867554
C1         -0.13491505      3.07969918     -5.57264985
C1         19.68808187      2.57242487     -7.51690724
C1         -3.98262615     12.78512724     -9.21567891
C1        -14.41215165     -3.29595796      1.04736660
C1         -1.26370657     -5.82707895      6.63788568
C1         16.49334124     11.06802488      0.85397752
C1         14.97371310     -1.38583352      1.38328674
C1         20.94069928      1.07297547      3.95278789
C1         -2.23011605    -10.59031577      6.05291219
C1          2.28466154      0.57880139      8.20279572
C1         -6.81420358     -4.34205696      6.04264356
C1         -6.93709225      0.73080422    -15.96761509
C1        -14.21422067     -8.38435739     -9.88056497
C1          2.74725758     27.07013306     11.86000619
C1        -10.32420396     -3.43173444     -5.62951860
C1         -6.87128186    -10.26819467     -3.17223171
C1         -4.31445005     -5.38375234      4.21730685
C1        -13.98547386      3.79106007     10.22372394
C1          6.27445791     -1.40447420      0.77831250
C1         -8.97709873      2.05163974     -1.58919759
C1         -4.69325720     -1.42485905    -14.95520098
C1          5.51044594     11.10696877     -9.24772768
C1        -18.58177979     -2.97961276     -9.30198415
C1         10.53739212     -5.06753757     -6.80662753
C1          2.26870071     12.21467340      2.55386573
C1         16.62391587      2.56729327     -0.12621764
C1         13.34182155      3.55812319     -1.57188739
C1          1.14482024     -8.19606737      8.99161148
C1         -8.70693434      1.38500986     12.33783918
C1         -4.40329262     13.24306911      4.24063248
C1         -2.06833981      8.33956501     -4.13193370
C1         15.92401279     10.67999738     -3.40869941
C1         -8.69808305      6.47462207    -13.44512197
C1          4.66276316     -6.30865929      3.42874748
C1        -13.78333257      3.66577701     -1.55096009
C1         -7.91549388    -13.70495463     -1.03171291
C1          7.93165604      3.93958666     10.09198257
C1         -0.09417397     14.31186673     -7.65081527
C1        -11.73730972     -8.40771667     -8.29947096
C1         -1.14725503    -16.63228378      6.47895425
C1          3.65976865      7.40593366      9.02097286
C1         -4.15556945    -12.70252197     -2.67622636
C1        -11.95652113      9.72056528     -5.00830214
C1        -14.67491888      0.21372586    -10.76987768
C1          0.32723444    -15.44886222     -7.46508005
C1         -1.09012333      4.93176142     -0.59053042
C1         -2.00180769    -11.15738300      5.04975682
C1          0.99191113     16.08402895      0.09090383
C1         -6.94098217    -15.06620857     -3.30179977
C1          7.18507309     -4.85859071    -11.90822680
C1          5.80109351     -0.95104239    -14.33728618
C1          8.18522036    -13.32085560      5.93066556
C1         -2.08733782     -8.91747631     11.76224312
C1        -10.88689130      2.93380697     -3.20589589
C1         -0.97839311     -2.20829804    -10.76751095
C1         10.93503056     12.01407098     -4.13397189
C1         -3.23730193     16.06101056      1.07821493
C1          0.07692186      4.15385917    -13.02782690
C1         10.56925419      0.65995359     -1.69649767
C1         -1.09986306      2.00279945     -0.46935869
C1          3.98735775     15.91126952      8.20920259
C1         16.06823167      4.08648433    -12.41074411
C1         13.58354532     -3.81655364     -2.72804283
C1         -7.31869817    -14.28467394     -5.22283846
C1          0.18560590      1.02795137      1.92544449
C1         -1.58032701     11.32733124     -5.04884368
C1         -7.74758197      1.20588493    -11.85889159
C1        -11.40460505      9.27384347     -9.76209977
C1         -6.74020573     -7.82374946     -9.87283342
C1          2.44607245      9.75992222      5.01559090
C1          4.32527742      7.02920995    -17.48759969
C1        -10.44669965      1.98926839     10.09632638
C1         -1.81535280     -7.28452401      0.00288654
C1          9.68041002      3.20747738     -6.88389156
C1          8.29448261     13.65191910     -3.48115478
C1         -4.90659154     14.70921212      6.72837495
C1        -15.79885091      1.47701607     10.26477293
C1        -12.69130762     -2.22195091     -3.11626348
C1         -0.17534773    -10.28161459      0.87620451
C1        -14.45376959      7.81920448     -0.97327608
C1         -5.20544176     -6.60039989    -12.41863255
C1         -0.59074206     -4.55713247      2.55779916
C1         11.97092419      5.52958494    -13.48056277
C1        -11.56153372      2.53098518     -8.17225654
C1         -0.99259352     -0.06688448      5.25020919
C1          7.24532568     -4.38034680      4.98065270
C1         13.22478256      5.03552629    -12.56122977
C1         22.66385012     -0.16244622     -7.48332170
C1          9.73741053      5.01397833     -1.02620366
C1         15.49117186     -4.73681579     -3.32348535
C1          6.36291898      0.72541464     -9.83316397
C1         -4.62162687     -3.37814243     12.70574414
C1         16.27744011      5.57587806      7.59753252
C1         -5.35372704     -3.96399284     -5.06216198
C1          2.40842066    -13.25147100     11.71982756
C1         -1.48360382     -8.20531901      1.90405505
C1         16.69309240     11.90092187      1.52404266
C1         -4.48111855     -8.31778634      9.13272451
C1        -14.94094072     -4.85176366      3.50912293
C1         -1.48598263    -12.65008894      2.47473767
C1         -9.50221606    -10.62434044     -0.52183243
C1         18.25730527     -2.38885977      6.52233789
C1         -5.48415149     -6.39701792     10.80884861
C1         11.62079655    -16.82764412    -12.63967355
C1         -4.16964915     -2.90684250     -8.29930519
C1        -12.13799078     11.77161392      9.13427430
C1          1.50227023     -0.05879756     12.37931664
C1         28.61246187     -6.71642664      6.57798170
C1         -2.41911280     14.84162283     11.80909804
C1        -14.08103146     -2.45394823      5.11003899
C1          5.16392668      6.37357531     -3.12797929
C1        -11.40086814      5.83368113      2.53210737
C1        -15.06261170      1.21059708    -15.01690225
C1          1.74543148      2.09606813     -4.17428152
C1         -0.88312800    -15.75350070      4.94891192
C1         -4.14134939     -1.86237094      1.03488591
C1        -12.69729648     -8.26701007      7.74196078
C1          4.43631533      6.48019110     -5.63695300
C1         -7.34159196      0.90459762      5.12321886
C1        -16.78027745      0.58477619      0.00049431
C1          7.36542481      7.00125998     -9.91441754
C1         -4.09694723      9.38530474      2.66747071
C1        -12.52915936     24.33882920     20.27170518
C1         13.48866610      7.09792235     -2.63306364
C1          0.30149763     -3.86750966     -3.81610292
C1        -10.57521481     -8.01306065      7.68384197
C1          1.81187535    -15.20091048      9.06698884
C1         -2.90846521      0.69551161    -15.56671160
C1         -9.18619040    -15.72965530      3.48006786
C1          2.11266779      0.08606728     -5.74783184
C1          4.07296542      7.88199958     13.96654554
C1          9.25182481     -8.09846590     -7.74902235
C1        -14.20898798     -1.27268489     -9.73023586
C1          7.36036270      3.39493937      2.98015649
C1          8.91878372      5.65132091     -2.52342434
C1         -8.01396196     -1.01058848    -12.34538365
C1          7.26029144     -2.95453844     12.24103177
C1         23.98863371    -11.40397139     -2.24573733
C1          7.36165296      8.55520536      9.18897903
C1        -11.64788002     -9.76464167      4.01279768
C1        -10.37053513     14.23434308      9.35219497
C1         -7.76863524      1.33575535    -17.51310109
C1        -11.78433439      1.71593462      4.09932849
C1         -0.42865166     15.24893296      0.96463600
C1        -17.68589244      2.32695766      5.16081694
C1        -15.91271241     -4.96515859      5.15346166
C1          0.81206822     -0.82754245     -8.25107596
C1         -4.46766932    -13.56317794    -12.42204533
C1        -27.17627422     -4.54908691      0.98270442
C1         -3.62359982     -1.90884963      3.58885125
C1         10.74854648     -3.29789411    -10.32492346
C1          8.37011253      2.17159491      5.12330900
C1        -14.40189678      6.14617355      6.70524188
C1         12.47842273      1.79073393     -0.11863984
C1          2.45940878     -1.43152798     -8.28058489
C1         -0.74476983    -13.21385405     -7.36719086
C1        -13.79707108      6.24383363      5.77391224
C1         18.16293464     -2.42612794     -4.76824127
C1          4.77357173     10.38469816    -10.82328893
C1         11.29408485      0.21061555     -9.38561408
C1          7.61182984      4.06725754      1.39843262
C1          5.18740762      4.48087008      2.47558844
C1        -14.88508476      4.54414115      1.43593296
C1        -10.93701379     -2.46098955      7.02905655
C1         11.76739934      3.65805474     -8.38183117
C1        -10.48044625     -0.91587560      6.71601933
C1          1.37633231    -16.88379425     -1.67706960
C1        -12.03225109      2.05760070     -0.09662201
C1        -10.90887044    -14.50832888     -6.72387623
C1          7.31909512     11.02004675      6.63671600
C1         13.54008385      5.93012554      0.89738134
C1         -0.09851356     -1.69607799     -9.26225049
C1         11.58275545     -7.16987571     -3.30444801
C1          7.57011359     -1.32466385    -10.85130189
C1         10.35109227     -0.46231683      9.13054918
C1         -3.69442644     17.60771159      3.63038255
C1         -2.76292335    -12.07925451     -4.18780078
C1          3.15750303      2.47871532     -2.52210730
C1         -4.47613452     15.05908347      2.02903969
C1         -3.44269930     12.08817382      2.75816557
C1        -14.10822458      5.17487328      5.15613745
C1          6.10342643     12.39576087     -0.47509895
C1         -7.08246979     13.67129105      1.06936302
C1         -5.11386021     -0.05211158     -3.12780868
C1          1.91847375    -16.56599580      4.94010105
C1         -2.34344550      8.87062291     -6.55870981
C1          0.57038257      7.36934882     14.36109920
C1          1.49793755      9.75412744     15.81373811
C1         -6.82364684     -7.17321057     -3.17481704
C1        -13.00329130      1.98815013     10.82332256
C1          0.72786805     -7.20574745     -0.52721331
C1         -4.20588247     -6.53399603    -14.08445241
C1          2.74531819    -14.07128757     10.01866547
C1        -11.92496505     -2.54125310      8.62974691
C1          6.09222861      6.43506835     -2.51943038
C1         14.87042592     -2.85896563      5.62355425
C1         -1.45504265     14.48954718     11.76537512
C1         -5.05373859     20.05103471      5.20124498
C1         -4.41298790     12.05607511     13.34235973
C1          8.69159261     -3.15814776     -1.20154386
C1         -2.26815037     -6.92321786     -3.17608288
C1          1.91895058    -13.50305341      4.88351953
C1          0.43812164      9.85364352     -6.62727037
C1          7.46892532      8.83891890      1.39653033
C1         11.30149512     -4.42478301      7.57614963
C1         -9.76969703      6.33467515     -1.05251433
C1         -6.37165156    -10.58908256     -2.16075948
C1          8.86551200      0.77624173    -13.78605156
C1         -2.88404683    -13.59132861     -5.74903688
C1         -6.72000314      3.02520460      8.59957352
C1         -6.86438004      1.96240742     -4.24094434
C1         10.73774631     -2.86523838     10.09456541
C1         -2.61984299    -12.66549767     -1.55616796
C1         -2.58844838     -3.05228004     13.35339331
C1         -5.87375208    -23.49430251     14.21761385
C1         -4.67179252      3.32224456     -5.66086877
C1         14.29489928     -5.23930895     -1.66348695
C1         -1.70314785     -2.51018323      0.06691084
C1          8.73860678     -9.40650086      2.35888829
C1          0.86238358     -0.58355374     -0.56992568
C1          3.07764733    -15.99319995     -6.71523531
C1         -6.82631019      0.06294310    -13.37591723
C1         -5.61189022     -6.36879002     -0.58413521
C1          1.14843837      8.83297382     -3.13087338
C1        -15.92958711      6.02311373      1.61023265
C1         -6.34405201     -5.62206888      3.48812252
C1          2.98323412     -3.28577418     11.80198632
C1          3.83521036    -16.53245835      7.50280312
C1         -0.72248956     -8.69521487    -11.45107542
C1         -0.53084976     -6.39405227      2.51531536
C1         -2.85813499     -6.70918684    -12.94314291
C1        -23.12732222     -3.55509382     18.51197366
C1        -14.59240434     -9.28576525     -8.19583874
C1        -12.94640316     -6.41234860     -7.23790345
C1         -9.23261558    -12.71190043     -0.03897677
C1        -11.88551883      7.88122912     -1.57782842
C1        -18.63587457     -1.81126470     -5.57609242
C1          2.95913401    -15.39589081      9.05518125
C1         -2.96871828    -13.17434135      4.96728455
C1        -10.42066089    -10.56947581     -2.48617846
C1          8.60956366     -9.87947237      3.42334687
C1         -9.21871950     -7.74547120     -5.60786301
C1         -8.29364713      5.72229761     -3.39524788
C1         -9.85284608     14.32821187     -0.95277926
C1         -1.79265694    -13.20347608    -11.46969242
C1         11.05706179      2.07135472      4.98658704
C1         -0.89313698     -4.83186943     10.73382941
C1        -11.52634897      3.93091129     -3.20885512
C1         10.39211032      0.75046008      6.50572991
C1         -7.95064699     -3.90705331     -3.11092460
C1          2.44098951     -4.22844316      2.56209781
C1         -0.52818996     14.18442298     -0.91559423
C1         -9.52478307      5.90464970    -11.29901929
C1          4.94670651     -0.53059106      9.49518384
C1          8.44884626      1.13787094     -5.77854081
C1         -1.29355730    -13.59535894    -10.48785662
C1          4.44521089     -0.87109836     12.24846277
C1          8.99318924      0.56014242      6.54082466
C1          8.73535524     -2.74120553    -10.76709585
C1         -6.06008800     -6.80557595     13.40651855
C1         11.12458848    -11.67205402     -0.77450599
C1         11.90535836     -4.70818799      5.03071193
C1        -12.08260143      1.02153549     -5.64654559
C1          5.82419017     -2.42153773      5.89302155
C1          6.78244338     -4.47475355     14.90530240
C1          7.12408025      9.82457942      0.95105546
C1         -7.65686475     15.22478627     -5.61340382
C1          0.73759010      0.57694269      5.03755717
C1        -14.80982863     10.00260752     -5.06457696
C1         -5.45480496     -8.10951735    -13.96188999
C1        -19.72348023     -1.47578000     -5.70433846
C1         -4.47253805     -3.96709340     -6.75714950
C1         -6.92543408     11.99259441      6.30224086
C1        -12.00892788    -10.61908029     -0.03595138
C1         11.12087689     -0.71921418      1.42243816
C1         -5.94314703      7.16550532     15.97837012
C1         -0.83034414     -3.77323902    -14.94044988
C1         -4.95207876     11.90392826     -8.20336144
C1         -3.84219320     -5.73954112      1.67831183
C1         -2.64423509     -9.63014497    -10.81104357
C1         -3.00739747     13.47117084     -7.62927612
C1          6.96783859     -8.58965518      2.49375201
C1         -0.15996826     -7.66578166    -14.97522735
C1         -3.34121841      5.34480488     11.69120804
C1          5.72230335     11.25713150     -6.91062307
C1         -8.61798094    -11.29170708      6.71372149
C1          3.01328235     12.79675422     -5.07120429
C1          6.39712487      5.57642333     -4.16535050
C1          9.04717226     -0.22586014     -8.33740012
C1         -5.08005765     -3.04058713     -3.14786657
C1         -4.54041318    -11.24877180      9.26845454
C1          6.31111717     -2.28154225     -7.75210398
C1          9.45363191     11.86724511      4.12629877
C1         -5.48482587     -1.36517414    -10.00778534
C1        -12.15578266     10.63291367      9.22643936
C1          3.02214939      1.81443062      4.09583880
C1         -6.78500375      9.60816662      5.17004682
C1         -5.41377303     -8.72659818     -7.21282421
C1         -6.14134471     -8.17539001     -3.12924440
C1          2.72352175     10.77335070     -9.25782327
C1        -14.46094092      7.88731893      2.63881393
C1          0.72442086     -7.30030877     16.39047899
C1         -0.32801692      5.81619390      5.04296938
C1          2.67482030     11.96754356     -0.07344641
C1         -4.31574200      3.05730214     -2.69481288
C1         -1.22363922     -3.93094754     12.35114713
C1        -16.73792740     -8.45798174     -5.62722421
C1          6.89586369      2.23249273     -1.05979857
C1         -4.39695163     13.15455478     13.37676487
C1         -8.89998242     11.19945836     -8.25440825
C1          3.21659631     -9.61666758     13.26278694
C1         -8.45282679      0.47160050      8.63681043
C1         -8.05939826     11.65695076      8.36712379
C1          8.23479273     -4.77545956     10.66178906
C1        -12.06370248     -3.37769538     -6.86364678
C1         -1.71145035    -12.07497241      3.44432138
C1         -8.15789630      6.24640592      5.63800590
C1          4.53622633     -2.91888661     -7.73994447
C1          4.56412574     -4.49534458     -0.04250261
C1         -4.01349627      8.91223574     -9.90398980
C1         16.99219918     -3.22339340     -1.70036862
C1          0.19876154     -6.36037033     10.69486540
C1        -10.36763557      0.02478802      5.11458486
C1         -1.52517454     -0.82496189    -17.51042564
C1          9.80790029     -9.58468455     -3.24319745
C1          0.93559536     -0.20808848     -5.74457359
C1         12.41537826     -7.71155765      4.01839388
C1         -9.71790948     13.65925621      1.64673798
C1        -11.60279864      2.38690067     16.02153865
C1         -5.57880284     -3.38859889     16.50191754
C1          4.73596354      2.61580025     -7.27026723
C1         -1.07257693      7.91918498     14.38209689
C1         -5.86569441    -16.90189430      0.88672471
C1          1.39617600     17.68262006      6.77537989
C1         10.59567885     11.02993825     -2.53345073
C1          2.00734308      3.87404283     -0.38314223
C1          1.76706923    -11.59387084      4.92322699
C1          0.49682369      9.84240663    -12.39484126
C1         -5.45705061    -13.06387129      5.07845349
C1          1.73756938      8.78928350      1.45334726
C1        -10.59495157     -3.98064734      1.08514217
C1         10.01825132     -3.49634469      5.00461067
C1        -15.52375146      4.54206745     -0.90693611
C1         -2.61809417      2.99450953     -5.00420246
C1         -1.20046049      7.44263093    -12.44446838
C1        -16.17302364     -0.97216789      0.97478355
C1          6.81579792     -1.41624806     -0.17582369
C1         -3.96786312    -10.50954636    -15.61885123
C1         12.28827114     11.07591795      1.90116639
C1        -19.10430410     -1.92876674     -8.18689973
C1         -7.00873059    -11.67776138      8.45673269
C1         -9.41889482    -11.84471854      5.16075364
C1          6.15988523      1.61083569     12.24361482
C1          2.17985840      8.37238032     -6.63435523
C1          0.29296241      2.02367442     -1.59276236
C1         11.38483363     -4.78726075     -3.70828248
C1          4.04217153      1.65141253    -10.81277347
C1         -0.32282110    -10.11703875    -13.94732804
C1          5.86767750      0.99969397    -10.78167008
C1          1.02719868      1.50464872     -0.00120994
C1        -15.31553306      6.91316255      5.21902177
C1          0.31966765     -8.16599497     -8.05622907
C1        -17.78151007      0.62778004     -4.09915859
C1         -3.50429685     -4.84908397     14.91390696
C1        -10.90911075      1.10203580     -3.53453377
C1         -9.20606555      8.33501245     -6.70548107
C1         -1.03488883     -7.16253612    -12.98985692
C1         -7.44552865      5.43790311      9.18003243
C1         -7.78075212     12.59468642      6.74707508
C1         -3.03479156     13.43207673     -4.08066197
C1         -9.21757565     -9.76710184    -11.59764072
C1          0.44052636     14.23141509      6.66872399
C1          3.21807804      2.59442362    -17.56161022
C1          2.68686806     -1.41408738     -2.61964010
C1          1.22725767    -11.71337366    -12.50381566
C1        -16.04640772     -7.27800927      2.64098703
C1         -1.44958657     13.58994404     -6.60592143
C1         14.36805181     -6.17651970     -6.91757605
C1          9.25111569     11.34858712     -7.67445122
C1        -10.98657297     -0.70271557      9.22443386
C1         11.46046189      2.71374292     -3.13273329
C1         -2.59871122    -15.58241451     -7.37716830
C1         -2.59683609     13.93036661     -6.61794365
C1         -0.98194718    -12.63022956     -0.59903080
C1          5.65739745     -6.57635084     -5.88052678
C1          0.64011490      2.48810148      1.57746240
C1          2.08958986      4.44390940     13.20704017
C1          8.91832096      0.74172009    -11.80051964
C1         13.10692111     13.39721688     -5.65992716
C1        -10.37076252     11.08126734      9.28944583
C1          2.82657531     -2.28922194     -9.90320633
C1         -9.75705561     -8.66300916    -15.51694183
C1         21.81160237      2.25547136     -3.24120762
C1         -6.69072023      6.04318161     -9.94029663
C1         11.09710525      8.94531949      4.97421734
C1          2.94163285     15.90854082    -10.87231482
C1        -10.71489364      2.09812969    -11.83160682
C1         10.37846208      9.15428523     -3.88456224
C1          0.03641097     11.30203546    -13.35874132
C1         17.49011579     -4.70041285      1.44948704
C1         15.78635701      6.55268706     -9.22491206
C1         -5.08914143     -9.65337619     -8.81664969
C1          7.10972244     23.86199203      0.99801159
C1         -6.19928541    -11.81396391      9.20133725
C1        -11.10017585     10.30718099      3.51250253
C1          6.37017274      5.42728435    -13.37057730
C1          8.99139002    -10.35886209      4.39715554
C1         -3.69600684     -4.72970803    -15.02591346
C1         -3.88709226     -8.26328222     11.69417852
C1          3.41688270      8.31010184     -9.96522228
C1          1.03796387      4.45569567     -0.03782746
C1         -9.52434403      2.20474551     -9.92098385
C1         -9.09945132     -5.27091913      2.78857686
C1          3.05048584      0.18002410    -16.62114308
C1         20.06157961     -4.47694660     -3.24114603
C1         -5.43819925     -9.37309082     10.69899644
C1         -9.80361238      1.29322396      2.52606653
C1        -10.20110306      7.28722330     -5.07116963
C1         -2.08120339    -11.10145025     -9.84684440
C1          5.42885764     -2.08740910     10.67623332
C1          0.07083335     -4.78067115      9.22724306
C1          9.91407712     -2.71946813    -11.88228948
C1          1.45006317      7.92483141    -13.94977682
C1         -0.55024703      1.65229897     -8.80785446
C1          3.27895238     -3.78665084     -6.72206827
C1         -2.84081145     11.63437446      0.16879564
C1        -13.00982509     -9.16849719      3.58947444
C1         -4.56510505     16.69499001      2.62376430
C1         14.34905091     -0.12050405     -6.87566699
C1         -1.84278291     -7.85173643      6.65038160
C1         -3.23152412     -5.87373316     -1.62926506
C1          1.17003940    -11.12710885     -0.06811056
C1          4.59739469      8.07059831     -9.80378489
C1        -13.37840956     -6.72834991      4.49624960
C1         11.04714166      2.90272432      1.49435505
C1         -8.58401561     12.22777392     -7.75697548
C1         -9.17874407    -13.29608258    -12.43074633
C1          8.90696998     -4.13150539     -8.38984291
C1         -6.18348798      9.67211019      4.22702841
C1          1.62938311     15.53808043     -7.54030697
C1         -7.40671852     -0.95301510      5.18580699
C1         11.56474465     -5.26101061      5.96086532
C1         13.41053376      3.61398892     -5.01415309
C1         -5.38254457      8.76236248     22.69983021
C1         16.09592848      8.92587646      2.42986266
C1          6.53931915      4.57191352      4.98515847
C1         -0.06634103    -10.94645137      3.21349241
C1         -7.68183798     13.32459873      3.61895335
C1         -2.31991516     -4.01831824      6.12385934
C1         -2.60685991      0.62987683     -0.73455112
C1         -3.60888800      3.34466933     13.35080612
C1         -0.35023199      0.92887353      5.13669694
C1         -8.05913553      5.03963898    -12.41214920
C1         -2.79841828     -5.90792402      0.09979993
C1         -1.84164542      5.66399889    -15.02880276
C1         10.70456931     -2.17862709      9.24450095
C1          0.47137928     11.21654337     15.87866271
C1          2.12972011      3.06245364    -11.55321095
C1          8.71394077     -1.48713374      5.91058599
C1         -2.09846814     -4.66988671    -14.02622287
C1         -4.77122197     -2.13034332     10.17220018
C1         -2.73998913    -19.71675990      9.21917185
C1         -3.77025121     10.87884495     13.23163188
C1         -7.56562648     -9.78553453      6.76100113
C1        -12.27831240      9.34113204      1.02803315
C1          1.93299676      6.48550429    -10.80336175
C1          2.89840551    -13.57182627      6.93626965
C1         -7.57715583     -9.59551259     -4.55666510
C1          4.20936534    -12.62163996     -3.29227239
C1          2.62882566      6.97702844    -15.04058801
C1          0.49459200      1.48848810     10.12696550
C1         -2.44060259      5.34795718     15.86175074
C1         21.55342405      3.14814849      3.89512033
C1          0.62558555      5.54256102     -4.02838867
C1         -7.09950211     -8.75316287    -13.93603600
C1          9.56536480     -3.82820967      7.53642810
C1         -0.83007891    -13.24192997      7.48340286
C1        -16.70851719     -2.43675132      0.03101214
C1          4.33250772     -0.94933954      6.61732464
C1         -9.30580406      4.71358242      5.71997715
C1         -0.45689245    -12.96881092     -3.24033310
C1         -5.71106564    -12.90330625      1.01445078
C1         -5.80017813     16.04844747     -4.08283713
C1         -1.53080167      9.76151165      2.55532868
C1          5.65935131     -1.79299698     14.77613524
C1          6.11735725     -3.16452718     -2.65626481
C1         15.70540531     -5.35857583     -4.30408179
C1          9.44646507      6.02289735     -1.60408293
C1         -4.89537202      8.75393046     -2.54720686
C1         -9.71187629     -3.32230343      2.65740995
C1         16.47647036      6.02928144      6.53384370
C1        -10.01302763     -4.24292625      2.09186777
C1        -10.71878123     -6.57189863      2.60095581
C1        -11.48510710     12.33007060     -4.20289995
C1         -1.39524799     -6.80441067     -4.83559309
C1         11.25585240      3.49716667      7.54328260
C1         12.65089155      6.46020034     -9.89716143
C1         -9.17073769     -6.68437760      0.12648071
C1        -14.70130305     -8.69415832    -10.84313581
C1          1.29089442     13.44541480     -4.96813905
C1          7.95188305     -2.49389028     11.51799303
C1         10.95637187      4.11670559     -9.87363540
C1         11.28007952      5.02768398     -0.06936450
C1        -13.87086062     -3.88696844     10.15025830
C1         -7.72224874      7.77083473     10.14503922
C1          6.47120624      8.05632212    -10.85944172
C1         -3.71099654     -3.22097360    -10.82282347
C1         -0.68104496     13.23167753     13.26188173
C1         -6.46113718     -5.46001743     -7.23293247
C1          7.63830804    -13.63803765      5.02652614
C1        -15.82303916     -5.36777527     -7.24134759
C1        -11.67181619      8.78731876     -6.65479541
C1        -16.45024172    -11.17147952     -1.42753084
C1          4.71535908    -12.98494867     -5.83410029
C1          0.48059985      9.68473591     -3.14772396
C1         -1.92649255     -4.84830774     -4.74594860
C1          8.94482387      7.44521739     -2.58817030
C1          6.42657439     24.74194745     -2.54792794
C1         16.45345133     15.94348539     15.93848288
C1          1.33313980     -7.27916903    -10.75805426
C1         -0.26468386    -12.17405088     -4.94220576
C1          0.64547555     -6.20204417     12.48053370
C1         -4.70377085      9.23616541     14.90860076
C1          4.21947903     13.63792099      3.11079265
C1        -12.96451946      9.33337423     -1.51553745
C1         -5.37491323      2.05315848     -7.22059700
C1          4.41753598      3.99101611      3.12343071
C1          9.69612070     -6.53731829     -6.79579541
C1          4.62083693      0.12987429     -9.82362092
C1          9.21709861      9.49527514     -9.86884266
C1         -2.84103707     -2.34727943    -15.70417966
C1          1.85714491    -12.09751637     -0.01993732
C1          9.89788791     -5.92298577      5.96061473
C1          0.46904732    -12.52514388     -9.18173289
C1         -0.39217368      9.81193630    -10.88132998
C1         25.50734105     10.33771044     -1.56911651
C1         -5.57097682     -1.52593240     10.79544009
C1         -9.89552766      8.33081000      6.20462621
C1         -7.99517931     -7.70436488     -3.06812898
C1        -13.94065978     -5.81357921     10.13670987
C1          4.08982857      1.72080050      8.29808544
C1         -1.64186401     12.73610792      2.65090334
C1        -11.58931797      0.52772773      0.96903079
C1         16.36841469      5.05113555    -11.87705936
C1         -1.96584217     12.60956185     15.88149126
C1          8.44903144     13.80831892      0.05827423
C1        -12.20398764     -6.93684741    -11.21649889
C1          9.42402146      7.10560287    -10.76069201
C1         -1.70419569     -5.48839803     -2.23832112
C1          0.98832346      8.32612407     -9.21476644
C1         -9.05207570     -7.23553493     -6.67799679
C1         -6.03332600    -24.87105921    -17.64740706
C1          7.91495248     -3.88706156     12.16730143
C1         12.83342601     -6.57166937     -2.81756299
C1         -3.90454045    -11.21548261      6.10812747
C1          7.89285867     10.48412444      2.54437095
C1         12.55806752     -0.44112942      6.53387535
C1         -1.32004799     -5.76009662      1.17351856
C1         -5.06466730     10.26863787     -4.07730397
C1         -2.24253804     -0.80875132     -1.06687476
C1          4.21704775    -14.51441817      5.93349140
C1        -10.79432863      8.96174708     -4.72842556
C1         -4.69697763    -11.11924799      3.44668470
C1         -8.97074822      8.62400408      9.82800922
C1         14.09883326      7.10367994     -9.17025250
C1         11.15006618      9.00400978      1.55771430
C1        -15.97776268     -7.88770008     -9.78638468
C1         -3.88186933     -2.64072225     -9.82344070
C1        -12.22112300      8.07518363      6.70743426
C1          5.93618855    -12.05998627      6.00196878
C1          5.52376167     10.96882446      0.00557824
C1          0.73413398      8.29614993      6.77398136
C1         -7.24479968     -3.25390832    -10.78318262
C1          0.18268135      1.05027478     -5.20737900
C1          4.04181104      7.92017380      8.17074945
C1         -8.91355764     10.59792960      4.27098047
C1         13.34597401      9.54905810     -5.00380393
C1         -4.57256879     15.17034228     -7.22127717
C1         -3.57922278     -1.90258024     14.91580657
C1         -6.69873378      0.06234554     -9.78115571
C1          6.24526735    -11.13656786     -4.81722829
C1         -7.92612389     12.82917286    -11.79522183
C1         10.22903078      1.63526451     -3.60950093
C1         -6.43955495    -20.19400252      7.66774071
C1         -2.65402341     10.91293736      7.71138885
C1         -2.90280477     -5.79504639      3.56917459
C1         -7.77403366      4.89709086      3.12604018
C1         25.30581886      1.71370081     12.66410720
C1         -9.65868006    -13.04396796     -3.21316150
C1          9.83993833     -2.91000197      5.92373811
C1        -10.81883856     -7.81728417     -6.61528747
C1         -4.15340304      9.55911624    -12.46011536
C1         -7.54460602      0.65144424     -9.20965930
C1         -3.29853023     16.10300414     -8.22611354
C1         10.73291216     -0.00035745     12.31700066
C1          1.14047071     19.97678688      4.08902511
C1          9.49862215     -6.86550667      9.66817789
C1         -4.76197721     12.95573307      0.00201316
C1        -17.99069760     -4.46658245      3.04745285
C1          0.50929725     15.80637354     11.79698095
C1          6.91249633     -2.32579589    -10.86962466
C1          9.51138675      5.56465246     -0.08546096
C1          3.59114094     -0.25928537    -11.42336254
C1          3.16640392    -12.71078212      3.95732212
C1          4.40281606     -5.81979046     10.17452056
C1        -16.70634767      2.43779170     -9.29796412
C1         -0.21026086     -2.29267532    -13.95732258
C1         -8.58814241     -1.14075767    -15.07119970
C1          5.38686172      7.03109647      5.01290024
C1         -7.11889875     -0.83683903    -14.00779431
C1        -12.99241909    -10.61217251     -0.50731601
C1         20.79157088     -2.24457274     -6.90652548
C1        -12.88690240      7.83185903      0.03768175
C1          2.67987000    -11.09669990     -8.44814032
C1         -6.04255724     13.18393718      1.01803845
C1         -9.42767614      7.11862957     12.44042162
C1          8.54528644     -6.72519244      9.05419377
C1         13.98779291     10.43607807     -1.57107174
C1          3.34557537      8.50295370     10.15136750
C1         -5.99650816      8.15551417      6.64628002
C1          2.82689009      2.14573651     -0.02896328
C1         -6.23784981    -16.10859474     -3.21295104
C1        -18.59855679      1.13424074     -5.74991683
C1         12.35833406     -3.04678021      9.75886805
C1         -7.61445811     13.36332026     -5.60017550
C1         -8.51273408     -2.40968661    -13.33460015
C1        -14.34973029      8.44368381     -4.16856708
C1         -7.96256468    -14.74870483     -8.90862124
C1        -14.26465211      0.00388434      2.58270794
C1          0.66718562     -7.25685816      1.64711762
C1          4.21273669     15.60184121    -11.75770360
C1         -0.60747056     11.14885726     -3.17981012
C1         -5.44371768      0.92734471      7.74876174
C1          7.75490406      8.92066502     -2.51647388
C1         -3.27517559     11.76055986     13.31127554
C1         -7.28434616     -3.95060860      5.13002619
C1         10.69020671      6.14998493    -11.81150585
C1         16.82535558      3.50899852      4.00452093
C1         11.97158451     12.04001984      3.40137757
C1         10.10705192      1.58336260    -14.95620324
C1         16.52391513     -1.75001709     -2.64860053
C1         -0.67549995     13.73921884      3.34384066
C1         -2.95381895     -3.28639248      1.13369009
C1          3.03245618     11.28092099     11.70882799
C1          3.86513947     -3.80577573      4.05939728
C1         -0.93678832      0.67855515    -16.54199457
C1          7.78978746    -12.99680540     -1.70957037
C1         -9.55801301     10.25814439     -2.48965308
C1         -2.87255833      0.50275957      1.08551141
C1        -10.37975617     -6.81143802      1.07612927
C1          9.86827904      8.08301237    -12.49231535
C1        -11.60343308      7.17373331     10.25114719
C1         -2.33518945      3.99587397     -3.11758634
C1         16.85010385     -2.09546642      1.79087360
C1         -0.88520563    -10.15887013    -12.96488524
C1          8.92432423      3.14112918      4.00697888
C1        -12.20425185     -0.90618170    -14.87676980
C1          6.91851735     14.95345582      2.64512482
C1          1.14262489      9.95436187      2.55307490
C1         -7.83535192     15.66450389     -2.44091558
C1          4.80245508      7.35697405    -16.57702139
C1         15.32276703      9.57177952     -8.29292859
C1          7.42285173     -5.67152609     -7.80088334
C1          7.71325380     -9.27340564      7.67613593
C1          8.95926801     -4.06323454     -2.73676601
C1          2.12542800      9.84117584     -9.24033318
C1         -0.55621640    -13.63458367      9.09077500
C1          6.80991764    -11.23049470      3.41986739
C1         -8.03858791      3.76480857      6.08600958
C1         -9.17273062    -12.84736349      3.48708364
C1         -5.24244263      1.84537595      6.10562404
C1          0.76677202     10.25821351     -0.58238449
C1         14.28722697     -8.70325529     -0.12721890
C1         -7.87938777     -0.43461822     -4.19651805
C1          1.20120611      2.60391644     -7.25887387
C1          3.53293589    -16.56061126      2.41842226
C1         -4.41908820     15.19140033      4.28967872
C1         -1.31171260     -0.81418362    -13.95448037
C1          4.36255000      2.11074722      6.58847981
C1         -1.54971745    -12.69093344     -6.75464163
C1          6.82003661      8.90182890     -0.95714606
C1          0.79151826     -2.35497330     14.30312007
C1        -12.63411586     -1.36207559     11.72650848
C1          5.08934637     11.38969307     -0.99220171
C1         -5.65486815     -5.15993275     14.31632631
C1        -25.93058907      8.94954685    -12.20543860
C1         -3.31183578     -9.11356254     -3.03652466
C1        -16.66087607     -7.35018981     -5.65675692
C1          4.07518421      0.01794404      6.01882172
C1         -0.16449756    -13.30917696     10.09760237
C1         -8.95895124    -12.14594017     -3.18042553
C1         -6.45168077     10.55853179      9.26364439
C1          6.71048585     -9.57495181     -5.29159281
C1        -24.80515378      1.41762372    -21.53853882
C1         -2.16168733      1.51393384     -4.04807107
C1         -7.37135184      7.64492447    -16.66273388
C1          4.47978855      5.15036017     -9.83677513
C1         -8.10953056     -3.41469669     12.78440243
C1          0.51260723      1.56180727      0.99709971
C1         14.12518198      9.00650911     -9.30257623
C1        -10.10586714      5.40182013     -1.65013488
C1         -6.05951670     -6.74195115      7.71407305
C1          9.15909430      8.26191015      5.10224955
C1          7.86410193     -2.03797288     12.40730351
C1         -5.56590430     -7.57516289    -16.58203067
C1          3.46636212      9.58897957     -7.57551096
C1          8.41956296      8.91488953      0.00128693
C1         18.78824432     -0.80541728      3.99294096
C1          7.18033543      9.97726237     -8.28417985
C1        -11.11362586     12.07711535      9.22725293
C1        -12.80383093     -8.18037402      4.23688024
C1          7.11457872      2.07789468     -8.21688494
C1         -4.15538235     14.28542695     -6.63981808
C1          2.45917193     16.18644871     -2.57577291
C1         -9.28996477    -15.07522050     -1.60448939
C1         -1.78674258      0.69583355     -9.23926856
C1         10.16968073    -13.58068801     -2.74998696
C1         -7.83098169    -11.22572544     -0.59555203
C1         13.05302267      8.68348945     -5.75211797
C1         13.11391150     -3.84066389      4.03468436
C1          2.77750414     -8.68200791      0.02405809
C1         11.79757945     12.36243561     -8.25305547
C1          3.62755526      8.40670499     -7.69255481
C1        -10.40341677     -9.33011721    -14.91760992
C1         -0.34835396     13.29930311      0.95868378
C1         -9.36544537      9.63858745      0.09370830
C1         -2.14081692      8.16941826      5.11087086
C1         -3.97575942      1.52710371     -3.09442179
C1         -7.72084995     15.65076600      6.73755943
C1          1.06247852     -3.34474046     -2.21657527
C1         18.17046255     -4.12170161     -8.36857191
C1        -14.20055543     -2.41727490     -0.62476822
C1          4.69026061      8.04034272     10.97121893
C1         -0.69320683      1.00613019      3.42871771
C1         -8.68866499     -1.54065151     10.21895663
C1        -15.52122790     -1.04186433      9.20885873
C1         14.78321497      3.09692489      5.58820699
C1         -3.97781658      3.86651762     10.86671051
C1         -9.37570150     -4.23526816      4.52261658
C1          8.73520752      5.15324683     -1.60820341
C1        -13.77127070     -0.45210147      9.23809527
C1         -6.51193322    -12.82186639      5.02525514
C1         -1.89074169     -4.08867529    -14.94861263
C1          3.36422140    -11.98922099     -8.36823659
C1          7.62041304      8.26691107     -1.53913730
C1         -9.87567260     -7.81560967     -8.25757038
C1          7.91024920     15.00559002      1.03230165
C1         -4.88869218      8.74893223     15.91352524
C1        -14.40678841     -1.64382351     -8.20520209
C1         -4.30517937      7.26514996     13.37576074
C1         -1.81213087    -10.24199424    -11.48049376
C1          1.98755276      4.98707488     -5.71412138
C1         -5.46119076      6.99529094     -7.24265312
C1         -0.35916240      0.77973466    -13.95277204
C1         -6.69781894     14.53304151      5.16768295
C1         -0.18233077     -1.21799024     -8.25309571
C1         -7.27737924     -8.64245515     -0.81943362
C1        -13.43739972      3.19871643     -8.32340740
C1         19.81323927      0.80864397     -1.70315805
C1          3.56091785      1.64530062     -9.83477560
C1          4.08466950      4.77995898     11.49682160
C1         -5.49553321     -3.79919452    -10.82513534
C1         -2.84367880    -16.80543440     -4.21150071
C1          1.65754751    -10.94659098      6.82237697
C1         -3.82159087     -2.81209166     -4.18032555
C1          4.84756553      7.39354837      7.58497954
C1         13.11693657     -4.15352881     -0.20902711
C1         -7.33147672     11.20168609     -4.95198811
C1         -0.48167744     -3.40951924      8.24862410
C1        -10.74077646    -12.75358097      2.54524243
C1         -2.79355120    -18.38118825     -0.05192888
C1         16.36249701      0.29282633      0.86611826
C1         -6.47569045      8.71172905     14.94624117
C1          1.54604392     -7.85694962      0.96061490
C1         -2.61243108     -9.22462213     10.73441689
C1        -14.99991140    -12.04842208      1.06048450
C1         -3.22071184    -15.18821342      5.90916532
C1        -15.97952873     -9.70182725      1.73470395
C1        -11.49324933      4.63434740     -7.58184434
C1          9.25602428     -3.18131069     -7.81422676
C1          8.01931441    -10.22089683      2.36410129
C1        -16.97468835     -1.86460559     -2.44188392
C1          9.14052598     14.44799522     -4.05453942
C1          5.01807540     -1.41873220    -16.04735975
C1        -16.30439763    -10.66763936     -2.49990763
C1          2.36131089    -15.08654463      5.92557073
C1         14.08530051      5.67907857      4.03489634
C1          4.18717275      4.89713622      2.56968837
C1        -16.73488820      5.29064608      3.55891996
C1          3.22568432      2.59663160     -8.17653804
C1         -1.04411008     -9.47167506      4.92225860
C1         -3.95704331     15.12763160     -8.20303585
C1         14.78922411     -0.40313490      6.64418087
C1          5.30648529      8.83959245      1.53455933
C1         -1.42579676     18.49665018      6.74476806
C1         19.63518634      0.18001518      4.89100019
C1         -9.28381366      1.02681247      0.03438811
C1        -15.39785938     -5.68903484     -9.77411230
C1         -3.74250602     -3.90481485      8.61269857
C1        -19.72616316      8.81035370     -2.49351255
C1        -11.26076063     -8.68401610      5.85251895
C1        -15.55661970     -3.89670004      0.10932723
C1          0.57775125     15.19944607     -4.05535177
C1         -1.38462702    -11.75397706    -13.96727056
C1        -19.23494890    -19.95367000    -10.90189890
C1        -10.64694037     13.60018623     -2.45524047
C1         -7.97664880      5.15025638     -6.68140122
C1          1.17356743     10.67478294      8.28248993
C1        -10.52866032     -0.94233439     10.27009904
C1         -3.30381501      7.02863167     -1.51975959
C1         10.99126097     -3.72796812     -7.90315214
C1        -17.55169654     -4.74176109     -1.43523459
C1         -2.85806210      5.76594281      9.10833022
C1        -15.90096150     -1.86179115     -0.57128785
C1         -6.74402965     -6.64466984     -9.82276488
C1          4.84410571      5.35910603      9.67818275
C1        -16.47360112     -5.19403165      2.19774965
C1         14.10960077     11.96997815     -9.23704918
C1          3.53048470     -3.20062191     -9.84213750
C1          1.77900653     -0.91682014     14.28137097
C1          6.23792190     -3.34873166      0.84889537
C1          9.13096722      6.48209763    -13.33806182
C1          0.42304830      1.38032096     -2.64033702
C1         -8.96943664      1.95084640      7.72317102
C1         -2.78082076     13.28125078      5.21709762
C1         14.06918915     -7.73325315      1.45914346
C1         18.97816017      6.23221495      2.49401985
C1         -2.97135591    -10.51416400    -14.95912131
C1         -9.52950188     -3.87603128     -9.81748482
C1         -6.83975600     12.83717290     -7.61937909
C1         -4.36526535    -12.11998004      1.94046604
C1         -5.99666578      8.35248764     15.84672748
C1         -3.53853952     -1.91938366      0.06580480
C1         -7.54195552     10.21609934      3.64024247
C1         -5.11982470     -7.17897861    -15.58306800
C1          6.07817610     -6.87686413      7.55408927
C1         20.32396947     -3.81431993     -4.27678761
C1         -0.61056445     -8.64765048     -5.78527912
C1          5.94504452     -2.92452442    -10.82692884
C1         -2.19598395    -18.50494341      2.37952511
C1          9.47345948    -11.10916007      1.28658662
C1         -9.24031590      1.18382899     -9.27850258
C1          5.95365275      5.84176173      3.94148776
C1          3.40869296    -10.21889814      6.55369495
C1         -8.56609290      3.03081306      2.56975687
C1         12.57966276     -0.77605372    -10.28452227
C1          2.10841400      3.35746093      4.03297353
C1        -16.01469284      0.04573677     -0.59487034
C1         -4.12363148      1.63122205    -12.48985740
C1         -3.34904063     -0.96778283     13.42262916
C1         -8.48517061      7.29110825     -4.16260783
C1         -9.77869580      1.43413398     -3.18140831
C1         13.90330762     -0.54099722      2.35201263
C1          5.89486549    -10.15928516      5.92513117
C1         -4.68401999     12.74290424     -4.06120824
C1         17.21952917     -1.14829915     -3.33969938
C1         -0.57745201     -5.01124706    -12.40586694
C1         -1.11908968     -7.70156011     -6.33291483
C1         -0.37434200      7.39491132    -14.06424222
C1         -2.58254343     -1.74693315     -7.32620067
C1         15.80309192     -5.29174111      1.43676418
C1         -0.92211290     -9.76401570     14.29459089
C1          9.52462586      7.07986940     -6.63387847
C1        -10.49984036     11.13972613     -5.72003709
C1         -0.01493669      0.00477770      3.44239249
C1         -0.18775171     15.74393170     -9.10714515
C1          4.76134538     -4.46272393      9.13295493
C1          5.35288687     12.31175290     -8.23995809
C1          5.79963829      8.52942904     11.74932769
C1          6.54699545    -13.18665339      8.56178459
C1          4.26361472     11.87019028    -11.74087781
C1          0.07811017      1.72150880     -9.77885921
C1        -13.79621688      6.40943980     -0.00335001
C1         -0.84572005     -5.62041617    -14.98609657
C1          8.06413968      3.18558503     -9.84672931
C1          6.24233084      0.26452288     12.36454042
C1         17.49584167      6.56581648      3.02104001
C1         -0.61676716     15.94047432      5.96428773
C1        -15.62984020    -10.50671444      3.54786224
C1         -8.56555807      2.46475181    -13.35064729
C1         -7.10185712     16.63269424     10.29154988
C1         -1.41823158     -1.52243429     13.25656052
C1         12.05992600      2.27017289     -9.41159337
C1        -16.78466103      3.64252531     -9.21432808
C1        -14.34127167      2.88356808      8.26042843
C1         -2.60111781     -2.99085071    -16.63562511
C1        -10.53542925    -11.71663311     -4.65995761
C1        -11.47066475      1.46086217      5.11580196
C1         14.82308288      5.03086668     -5.75706588
C1          4.95786631     -8.37052466     13.30805053
C1          3.10559743     -3.36861856      5.88324660
C1         -1.96048273     18.23490651      0.00345812
C1         -1.56028096      0.04034933      2.55134770
C1          4.07360811     16.11100580     -5.16136010
C1         -0.50357406     16.17415229     -0.90498184
C1        -11.67057755     -5.50688120    -13.95342138
C1         18.98072531      5.03669916      2.40812730
C1        -15.38909714      8.45892424     -6.08004263
C1         11.83496609      1.79519459     -8.35615620
C1         -0.08002455     14.28952089     -9.77183344
C1         -4.39570115     16.11922108      7.70172974
C1        -16.24817549     -5.87596930      4.41425728
C1         -2.63657691     -4.90260042      4.17915645
C1         -7.62981780     12.21312766     -5.61681531
C1         17.81850417      3.05704988     -7.35521725
C1        -16.24770575     -4.01056437     -4.61983571
C1         -3.89842294    -15.31448128     -0.82014662
C1          0.65799951    -14.53986973     11.64806427
C1         10.52532976      2.61319266    -10.83668213
C1         13.48084051     -9.23270962     -1.78103427
C1         -2.78001102     -0.85859821      9.16102083
C1          6.01512805      9.52953903     -2.50769562
C1          4.73517060     -0.99651222     -9.03113080
C1         10.96733431     11.91456713      1.53152669
C1         -0.62299529      1.67930530    -18.18766709
C1          6.65240984      6.48561414     -5.61355266
C1         -8.33276401      3.87722068     -0.95871824
C1         -9.30892381     15.72921148      0.03860011
C1          7.62789744      4.75302557     -1.62741544
C1         -1.91098570      7.43663141    -15.03716268
C1          3.55888697     -4.09258965     11.70196355
C1         18.90412592     -2.23889916     -0.13592249
C1          4.87202338    -10.15006430      7.63462868
C1         -7.14858428     -6.37621286      2.01792796
C1        -13.55532005      0.60570692     -1.60849107
C1         -7.67624309     12.59179789     12.43204558
C1         -7.68812621      0.52104327     13.36980804
C1         -4.94034428     -2.35425607      5.12585895
C1          5.41370883      7.29924130     -2.51780529
C1          7.37928968      8.90877583     -4.10201376
C1         -0.71531917      4.67639548    -12.36288875
C1         -0.85101303     16.65297150      0.07989962
C1         -0.59789062     -3.42955912      2.59228843
C1          6.74368796     11.87879033      2.52386049
C1         15.51539490      0.70352359      1.55422803
C1          4.54121811     -8.06972894     -0.03868196
C1          2.95652198      4.44631529     14.03083807
C1        -10.51759217     -5.79029993      4.54175647
C1          4.59995615     -1.73664329    -13.35264151
C1          1.42883322      2.12706249     -8.26952261
C1          3.81506306      3.93942675      7.55466070
C1         -3.33620656    -13.23217489      5.95480514
C1         -6.49059695     13.61314404      0.10132014
C1         -2.95689540     13.52704704     -9.96117914
C1          3.68501272      4.53900040      1.56950160
C1         -6.57494052      0.22868537    -14.97660048
C1          2.77522528      5.79602894      9.10481832
C1          0.32308551    -18.43279894      3.99374223
C1        -21.09603071      1.08880193     -1.60161413
C1         -2.54389533     -1.86387569     -1.44635016
C1        -15.09149644      7.91077313     -9.24191629
C1          3.98628884     14.21474733     -1.87753468
C1          0.23844182     -8.68527733    -10.85996286
C1          4.76995509     12.33520155     -1.63246811
C1         -2.03340440      4.91224467    -13.93867943
C1        -16.36235490     -3.85602548     -8.24480411
C1          9.55864541    -11.79047164     -1.73355113
C1         -8.65337049     16.47307104      5.18240245
C1        -10.92158637      3.01158399    -15.82944376
C1        -12.28213955      3.22541348     10.17130325
C1          1.81286719     -3.88733927     14.17486465
C1         10.59447537     11.44633285      2.42569858
C1         14.60532280      5.53855770    -11.85324115
C1        -12.21943894    -12.98622942     -2.53563920
C1          7.92623860     -0.94406875     12.30889450
C1         -4.61237793     -3.38550820     -2.20023565
C1         12.01693958    -12.22368560      0.80015135
C1        -13.30346755     -7.87795258      1.05285140
C1          2.00652626      4.97050805    -14.94958964
C1         -6.38221211    -15.36939502     -0.13680320
C1         -0.66291755     -9.09793148     -1.65737914
C1         18.39293555      1.66023298     -9.92542779
C1          4.94740504     -5.44260253      4.01618989
C1         -5.04085141    -10.19950557    -15.51852563
C1         -3.92139329      7.00468988     -4.12734540
C1         -4.22689730      5.67742603      9.74015812
C1          3.41434925      1.74058145    -15.59825561
C1         11.75020317      4.68958423     -2.60155667
C1         -0.08407075     -4.87304181     14.74688649
C1         -4.50181474      0.12225115    -17.32652419
C1         -6.04990332     -1.13565252    -17.63564767
C1        -12.50918697      1.27538501    -13.37065739
C1          5.87870879      3.41874486    -13.96259976
C1         -5.93846147    -15.07003252     -2.69129411
C1        -14.70585023      4.04797122    -10.75899438
C1          9.84118801      3.02532092    -10.21358100
C1          4.33559652     13.74628115    -13.94536182
C1         16.90903584     -3.78885058      1.47273338
C1        -12.22879901     10.30541693     -4.12026381
C1         11.21528924      4.11442963      4.93784727
C1          6.22741540      4.60649240     10.07263094
C1        -11.01178907     -2.43769777      0.01372173
C1        -11.62813343      7.32618079     -2.48761018
C1         -3.05017941      4.46177441     12.31915766
C1        -18.30319507     -0.82224400     -5.07279631
C1        -18.27464616     -3.89514514     -1.50868325
C1         -2.87878695      6.86976623      9.17472352
C1          0.36307859     -5.77833154      7.52120861
C1         -7.23597232      2.67510652    -10.89693184
C1          9.84531750     10.48944364     -4.13581768
C1          4.86008215     10.34720219      7.56932442
C1         11.44554599      0.81348338      2.54060480
C1          6.66691721     -1.77926328      3.96388375
C1          0.04079930    -15.74551441      3.33976603
C1         -2.88136386     10.37319963     -9.87692340
C1         -3.74510762    -10.76839737     -5.68821015
C1         -1.88327435     13.26846415      3.62622077
C1         -9.62526843     10.51153913     10.90434952
C1        -17.55078465     -1.98513363      1.97234101
C1         13.00297281     -1.66522160     -2.60836157
C1         -3.04774234    -14.10415870     -4.74948176
C1        -10.02196031      3.01061433     -8.24215695
C1          6.76169277     -6.35449109     -9.40433997
C1        -15.45347559     -3.38441845      2.62495440
C1         -4.18503183      9.74856597     -2.53608576
C1         17.98132940      0.09805366     -5.29451463
C1         16.75073158      4.12610763     -4.20754419
C1          6.78916805     -5.84216719      3.96859868
C1         18.27277541     -4.71598561      3.93783558
C1          5.68453224      4.95838481      5.61848028
C1          5.11044942      9.45148329      8.15122984
C1        -15.05227236     -4.38076629      6.69572515
C1          5.36530813     -4.12334349     -2.73960797
C1         -3.84603107      8.73344396      8.64538679
C1          4.99389770     13.15859640      2.51031417
C1         -0.90847655      2.49121587     -1.56844345
C1        -18.18937301     -1.08779106      1.91851888
C1        -12.77339076     -6.33395783      7.70984842
C1         20.57964081      3.12779937      3.38778172
C1         -9.88848919    -12.66955920    -13.97263064
C1         -4.24158472     -9.13577753     -1.56737156
C1        -16.83593332     18.05393697     12.90360080
C1         -4.03555981     -9.61537529      1.04641616
C1        -11.11786464      5.38032255     -5.65929751
C1         10.43035033      2.60705908     -5.18664448
C1          1.49300945     18.84804625      6.72060641
C1         -8.22453558     28.84432359      0.11403336
C1         -7.75018162     -8.16288675     -9.78743926
C1          4.80019583     12.20864037      7.61000225
C1        -12.11214620     -8.18080090      6.70320144
C1         -6.31900780      1.97359580     12.70348388
C1         10.33134450     -3.20910750      9.07695951
C1         -4.92938288     -2.39825347     -0.61930785
C1         -9.04938735    -14.62267357      3.48600489
C1         -2.88653373      5.53467318     -9.74795887
C1          3.41610120    -12.02521698      6.63043499
C1        -17.24402307      3.97202389      2.66476048
C1         -5.78011457     -1.94459917     -5.63212104
C1         -5.82809515     12.61239030     -9.92686185
C1          1.51646394     -7.76895102     -8.37887319
C1          4.22032878      8.91973022    -11.78100225
C1         -1.91229761      3.64777327    -11.34743334
C1          5.28628308    -11.07307476      6.08090988
C1        -15.97248655      0.08426681    -13.24808584
C1          6.60630524      3.12977965     -5.12184419
C1        -11.63283095     -9.83841109      7.61769307
C1         11.21072721    -11.07628957     -1.69143549
C1        -11.72879901     -1.80646421      1.91602405
C1        -13.24582862     -2.43324075     -5.67962687
C1          9.86054441      2.55764721     -4.13315455
C1         12.78217086      3.57161968     -4.16574505
C1         -0.27762455     12.11326706     -2.54300961
C1         -7.06625330    -15.99314375      4.01077219
C1          2.67818973      5.92335109    -11.39266417
C1         -3.91619032     -9.42018518     11.75278178
C1          9.95352166      0.70895158     -4.23653357
C1         -1.17389284     10.74663933     -0.23153836
C1          0.56738322     -4.88214257     17.37949775
C1         12.69950248      4.60336461    -13.52320799
[truncated: 4,220,371 more chars]
