# Supplementary material for: A One-Component Patchy-Particle Icosahedral Quasicrystal
Source: ACS Nano. 2025 Apr 1;19(14):13714–22. doi: 10.1021/acsnano.4c14885 (PMC12004934; doi:10.1021/acsnano.4c14885)
Supplement: Supplementary file 2 — nn4c14885_si_002.zip [file nn4c14885_si_002.zip › coords-7P-e1.0.xyz]

       85609
Lattice="***** 0.00 0.00 0.00***** 0.00 0.00 0.00*****" Properties=species:S:1:pos:R:3 Time=     1.
C1          7.53871587     -4.02132559    -10.64541695     -4.89115443
C1         -4.62218935      3.79465895    -30.60061076     -4.17888070
C1          7.23407034     -7.99091256    -10.05988920     -6.18739369
C1          0.86554983     -8.70291532      8.28064897     -2.39472621
C1         10.37395560     12.20961467     -9.07992157     -3.63564306
C1          5.05071190      8.82053755      9.22080151     -4.34027197
C1          1.22585197     -5.75540914     -8.10252810     -3.13117205
C1          5.91360153    -11.65690806    -13.06262260     -4.83652110
C1          1.79177514    -10.48266069      4.24271469     -5.53447664
C1        -15.37691232      1.57945517      0.92237151     -5.78183141
C1        -11.34461307      5.65525024     -8.15728376     -5.27213223
C1          7.40353399     10.12635068     -5.61779584     -5.71073013
C1          5.56429828     -7.81664590     -3.39480176     -4.22319575
C1         -5.46684034      9.21461988    -10.84066502     -4.68946929
C1        -14.36184009    -10.18613976     -0.03475013     -5.16173318
C1         10.36347864      0.95031667      6.66566807     -5.41009867
C1        -11.69040675    -14.40960616      5.11234236     -5.27296062
C1          2.51376551     -3.19464597      4.77815685     -3.40241187
C1         12.09369719     -0.06800757      7.42796503     -4.94383709
C1         -3.21841724      7.21649210    -11.61427635     -5.75692841
C1        -12.83194698     -4.33776095     10.78150954     -5.36357011
C1         -6.53586486     -9.30848738     -6.57512206     -5.33725058
C1          6.39384561     -5.38493475     -4.94319042     -5.02026341
C1          9.66609816      4.79394533      3.28005728     -6.06993052
C1          8.05370052    -12.61121273      0.79777437     -5.61396831
C1         -9.78263809     -8.11028009     12.25523490     -5.39120638
C1        -11.89734010     -2.31064212     15.43003872     -5.85550144
C1         10.47839525      2.42032486     -7.44706073     -5.62796391
C1         -5.33559155      9.10483131      5.67568464     -4.31892365
C1         15.84269273     -1.39814391     -3.36048587     -3.93919675
C1         -0.35480531     -7.79952640      1.68839874     -5.81344399
C1         19.09023607      2.66852713     -0.69132454     -6.08199642
C1          6.36562513     -5.70722849      8.22714431     -4.39022721
C1          7.42304740      2.31280034     -5.48600343     -4.80038362
C1         16.09693455      7.17191800      1.69726429     -5.42102401
C1         -3.07033377     -1.36783905     13.92540847     -6.30167384
C1        -10.23711141     -4.76859092     15.45243724     -5.70742532
C1          4.02236269      4.64206883     -8.28340297     -4.43757655
C1        -11.29391703     -3.17442337     15.50400829     -5.64951634
C1         -5.63713949    -11.01525698      4.26230826     -4.13906865
C1        -13.83590790     -9.16502971     14.85576686     -6.23327035
C1          5.95544919     -9.84823367     -7.43855524     -6.15457643
C1         10.80483639     15.91328902      6.69828349     -6.11089939
C1          4.01071381      2.42067982     -9.15537651     -5.53864374
C1         -7.68420592      0.22841432     13.89747421     -4.80939084
C1        -11.70500529     -6.56890150      1.53506759     -5.63046407
C1         -2.80558620      2.50339262      0.60806878     -5.93685292
C1         -1.03995899     11.48126337      9.75447045     -6.02466676
C1          5.21666137      0.98266749     19.06771612     -4.88151199
C1         -3.75113454     16.45833852     -5.07459528     -6.07127617
C1          1.08551935     -3.35155210     -3.39632476     -6.03596906
C1         -6.65765425      4.77517969    -14.11579409     -6.23370293
C1        -12.67986991     -6.54908678      0.13606777     -4.08975623
C1         -3.31242183    -17.96081032      1.07240069     -5.83924244
C1          0.27804038     11.65962725      1.55444608     -5.01445527
C1          6.71487858     -7.60053545    -23.97962314     -5.01693935
C1         -9.10033613     -2.98553036      0.05852406     -5.86991449
C1         10.09505681     -0.92630735    -10.03071148     -4.86032976
C1         -4.79162636     11.71144336      8.19449163     -5.16722422
C1         13.04041090      7.12926376     -3.42112438     -6.37869358
C1          7.63342440      8.22934576      7.29429265     -5.50519269
C1          0.26904780    -13.49262399      5.15732106     -5.27012585
C1          0.08456043    -14.12439907     -8.38418687     -6.03143034
C1          1.79968438     -2.40928104     -9.07591067     -4.95483273
C1          3.31036341     -7.36534017    -15.61014714     -6.05138646
C1         -6.84299453      5.37986959     -2.49787859     -5.11233331
C1         12.48091971      5.72558223      6.81086512     -5.81727160
C1        -15.69797451      6.64941237     -5.05788599     -5.86347181
C1         -8.06955707     18.93122473     11.17926389     -5.77508430
C1         16.90913207     -6.38047385    -18.77509098     -5.01028433
C1         -5.71051285      3.80892972    -11.54576629     -5.96942740
C1          3.35633103     10.10877359    -10.06095968     -5.14069796
C1        -22.27014638    -26.92979781     13.43263124     -5.94474006
C1          6.66427364     12.94120596      9.20616094     -6.24471258
C1         -4.92622976     11.71826451     -3.13333539     -3.98276535
C1          2.66773380      6.34188954     11.78293107     -4.28791603
C1         -4.11196945    -17.44600598     -6.52442918     -4.27203275
C1         -7.62786255      2.97180606    -10.05453280     -5.63863128
C1          4.50569408     13.44775667    -12.19259939     -4.36329985
C1         15.01399151      5.74373714      5.14494813     -5.67415440
C1         -2.29661936     -6.93636164     -8.12324608     -5.98583497
C1         -1.81513037    -10.27325479     -9.08650258     -5.89503912
C1         -1.57060266     -3.30762726      7.26963110     -6.51369333
C1         -5.55500037     -1.47974691      9.77063675     -5.80090818
C1        -11.63718777     -4.86713279     -7.55469326     -5.02897401
C1          2.72584669     10.54829005      9.15367472     -5.36743401
C1        -25.69836548    -17.95695945     -5.63617595     -4.81373563
C1         11.72156267      1.45550388      2.66235882     -5.24902751
C1        -23.18922784      8.52189479     13.25191749     -5.92594911
C1         25.58465222     14.00218634     -8.01242946     -5.07660769
C1         11.05149964     15.37776986     -4.97677251     -5.79227056
C1         32.47626447      5.71888036      3.67847872     -6.08975062
C1         -6.36203896      2.25892912     14.86995531     -5.53795583
C1         11.67986470      1.82299805     -4.90575236     -5.70557571
C1         -7.12391207     -6.30320364     -9.70685319     -4.18799903
C1          3.52335364      8.67525790    -11.63949300     -5.51712134
C1         -1.87844373     -4.88653215    -12.06051449     -6.24141323
C1         10.24221888      4.92656016     10.06863194     -1.50875260
C1        -15.03080048      4.33483391      2.50493523     -6.40676232
C1         11.72581373     -4.33682576      8.31869081     -5.86891184
C1        -11.18990880     -9.48905531     11.68154539     -4.57252942
C1         -9.64835629    -11.15189445     -2.42767596     -5.84227780
C1         -4.61898829     -9.27634347      3.55818870     -4.66137435
C1         14.92706552     -2.02881639     -3.96978010     -4.69195625
C1          5.15881144     11.09582512     -2.45954091     -5.53553549
C1          1.28203039      4.35141423      7.34701327     -5.31679511
C1         15.58233174      7.20979759      4.31283375     -3.94802374
C1          1.33948049      2.49055795     10.81306096     -4.37778119
C1         -7.38603404      2.35519674     -3.45648485     -6.30069402
C1        -16.34088161      1.64355913     -0.61904144     -5.77665223
C1         -6.31521006    -11.53993989      3.60321998     -4.33091728
C1          1.74277147      7.78239657    -26.89532770     -5.07679862
C1          9.99813625     15.35341519      2.66433593     -5.92229709
C1          1.90541189     15.47787355      4.04585213     -5.39518764
C1         -9.11810789     -6.17311497      7.69903786     -5.10140337
C1        -11.02397205      0.64330639      9.18928341     -6.24150901
C1         -5.48590718     -9.26266133     -5.00697628     -5.12249029
C1        -10.71539244      9.71000159      3.12077281     -5.88584937
C1          7.20833553    -12.62567710     -4.16752762     -5.72376803
C1          3.64811291    -10.92784659     -9.93593698     -3.36898436
C1         -6.18646407     -0.55777636      0.64128601     -6.09905426
C1          2.85977850      7.27774581     13.32004320     -5.57704445
C1          6.50575301     11.95462207    -10.64463559     -4.94969616
C1         -0.21767251    -11.96396984      6.12914110     -5.61841092
C1         -0.62477385     15.44962127      5.60296637     -5.17020059
C1          5.10325068     -3.31239994     -2.41850642     -5.84637863
C1          0.30664659    -13.53175848      1.69008641     -4.70675462
C1         12.25000061      4.76942138      7.32135823     -6.28233880
C1          4.73767353    -12.51390792     -1.35926912     -5.93818568
C1          5.01607618      5.15725865     12.24898636     -5.65779356
C1          8.56353566     -1.51609583      3.26202591     -5.32674497
C1          1.71648008      5.26669962     -9.12713752     -6.41462497
C1          2.07497035     -4.72726108      5.79455928     -4.89657248
C1          8.53609286     -3.91689985     -9.08647897     -5.67221966
C1        -13.75233809      0.39877462     -9.13489180     -6.04450812
C1         -1.39599616      3.29895409    -13.17187959     -5.68126008
C1          6.11959898     -3.36909675     -0.97949638     -4.92475302
C1          5.22704241     11.70244734     -1.57218584     -4.07703405
C1         -3.52789320     -4.77274332      3.57183233     -5.94777839
C1          7.44805812     12.09302649     -5.51520423     -5.00059785
C1          6.19526840     -0.31191238     -6.51057009     -6.03217966
C1          0.56209552     -4.79873703     -8.09669646     -4.41596767
C1         -8.70232699     11.09923426     -1.01817681     -4.51075731
C1          7.21124501     -1.89567646    -10.10108270     -6.13644307
C1        -10.61426653     -1.49149175     -7.49564116     -5.45897290
C1        -14.79230046     -3.19501624      7.65005748     -5.86281647
C1          4.84896460      2.36453969      5.11568731     -4.81401668
C1         -8.13380741      1.54498139      5.64729645     -5.65076103
C1         -0.51098255     -9.49657259     14.34333437     -6.19562264
C1          2.50988118     -8.14038272      8.33785363     -4.84058735
C1        -10.66918746      3.43574552      5.07815610     -6.07304270
C1         -0.70607502     -8.79820023     -9.02458386     -5.99423645
C1         -9.63092067     -9.21948724      1.00026934     -4.76891641
C1          8.97831325     10.08590323     -6.53562421     -5.08892821
C1         -1.23538386     -5.40165696      6.73751054     -5.94359844
C1          5.46321251      5.31237477      2.63434662     -5.04231723
C1         -1.31872403     -8.73717993     -6.57840322     -6.14556418
C1         -2.69008085     14.96897706     -5.07935297     -5.90193002
C1         -9.64428433     12.99104907      3.01228771     -6.44461187
C1          2.26228954      4.26150168      1.01694679     -6.26015761
C1         -9.48521208    -15.03654987      6.08577277     -5.11184850
C1          5.61156176      6.66859242      5.67717430     -5.60848442
C1          2.78963752    -11.67340732     -8.99220298     -6.18794917
C1        -11.76643987    -12.55544343      5.08095844     -6.04803885
C1         -2.95989311      4.92809364      6.68054469     -5.24301881
C1          2.49972383     -6.19357030      8.28619297     -4.28340738
C1        -14.20570421     -3.03747360     -2.53680511     -4.61358038
C1         15.27501252     -1.52169271     -9.98235097     -5.71616189
C1         -6.78680274     -2.35649035      1.08812029     -5.05900949
C1          9.68085384      5.32264779     -9.13614590     -3.88726070
C1          1.63002538     -6.20181558      6.75955600     -5.76652975
C1          3.60843093     -9.18928199     -2.76056156     -4.70856630
C1        -11.60898380     -4.23215203      2.61859300     -3.61572127
C1         -9.65606399      3.41414958      3.12315463     -5.93020076
C1         -5.11623281     -1.78043760     -2.50888473     -6.28249593
C1          1.24534175      8.70656740     -2.48521184     -5.96328150
C1         -1.37440594     -0.83792411      8.18245895     -4.46173560
C1          1.93737241      8.70171099     -5.04240189     -6.06014269
C1         -5.95203593     -7.23351329     -0.85427742     -5.89684853
C1          7.80374292     -7.14168789      6.75291482     -5.62982769
C1          3.27974150      0.96042064      6.69227579     -6.01131685
C1        -16.27990570      1.49681559     -4.16751687     -6.15849941
C1          4.01011797     14.45146107      6.60684719     -3.61613145
C1         -7.34048557     -5.60232003      0.65529161     -4.53582388
C1        -20.86568358      3.08295781     10.75921889     -4.33786944
C1        -12.96000690     -0.85347723     -5.06106280     -6.20879877
C1          3.33250085      2.75905191      6.68354280     -5.84610679
C1         -7.95281620     -3.76345118      6.65269095     -5.33582017
C1          2.61356354    -21.94093942     -9.94113991     -5.47030134
C1         -8.72406221     -1.41377930      8.23324400     -4.31066224
C1        -10.47560328     -3.74983740     13.90713637     -5.78706288
C1        -13.01657115      5.77597435     -1.55764587     -5.19630910
C1          9.37479669      8.56338399      1.69722700     -5.17814782
C1          9.77500170     -2.99965607     -2.38568012     -5.72792947
C1         21.88354570     -1.64228138     -8.41330553     -5.42798734
C1          9.70838721      1.73115016    -11.59325249     -4.76321508
C1         -4.98259187      1.84145152     -2.54596849     -3.86548782
C1         -1.70837148     -4.19049150      0.00571776     -5.44658011
C1         11.70485085      8.23333790      8.25815404     -4.93966009
C1         -7.36752820    -13.48552209      4.19188554     -6.14288090
C1        -13.97849093      1.03222496     11.65677083     -6.41408606
C1          7.37069524     -5.32018552      0.10482002     -6.29294819
C1         -7.37461386     -8.69181412      4.12866892     -6.09096764
C1        -14.14767640     -7.09515471      4.13726059     -5.98136687
C1        -12.09546257      8.04766923     -6.71241906     -5.52021702
C1         -4.51062974      6.66763247      0.68627537     -5.32141387
C1         12.75419399      1.45546252     -1.42373642     -4.38347662
C1         17.42513878      1.45933106      2.67773535     -6.31291314
C1         11.55021676     16.49653620      1.66540866     -4.36676522
C1         -9.69897133    -10.89572314      6.73518772     -1.15019951
C1         -8.11258822     11.02822057     -9.23511761     -4.28027227
C1          9.42251067     -5.79760865     -3.94262473     -4.94447285
C1         -2.74268450     16.44762013     -5.61318480     -5.26333346
C1          0.45655174      1.53765365     -0.95100987     -6.07448765
C1         11.93606716      0.89924136      5.87298050     -5.92281157
C1          0.84552949      1.21172605    -19.69519033     -4.14328889
C1          8.66064502     15.93429826     -2.48168583     -5.70858421
C1         16.85960208      0.36647039     -7.45051176     -4.81572931
C1         -3.99376392     11.11236669     -8.18027736     -5.24644203
C1          5.19946915      9.16830213    -11.63151522     -5.57983583
C1         -4.52010132     15.91011257     -3.47205221     -6.61432341
C1         -2.47400676      6.57375715     -4.04585440     -5.71319650
C1        -10.94332075     -7.17502699      3.50029419     -5.66023554
C1          6.08759941     -3.26356794      4.75733703     -5.29392593
C1          5.99991989      3.29554256      2.60646205     -5.60886254
C1         -7.33343390     -2.46900149     -9.07031911     -5.20844309
C1        -10.16865901     -4.78335439      0.67919009     -5.09275069
C1        -19.05328969     -2.27145940      5.04919233     -3.86003391
C1         -1.57553648      8.27743537     10.81020212     -3.29458913
C1         -1.47646370      1.53617639     -7.48837909     -5.98943024
C1          0.31009370    -13.56128969     -0.49472219     -4.99860830
C1         10.04739069     -3.99600719     -9.96207203     -5.72542111
C1         15.25299871      3.34769676      2.73729300     -5.85523121
C1        -10.42934891    -14.54237643      2.59960742     -6.16282383
C1         -6.88471577     -4.21747279     12.33090270     -5.92615401
C1         -1.71259123    -12.09222575      0.20653883     -5.14413285
C1          0.28556978     -6.90964188     -9.54456925     -4.90141162
C1         -8.58418260      4.86756866      6.60199586     -5.84137372
C1         -8.14849252     11.10135516     -3.48408688     -5.28811478
C1          6.15282693     14.68999682      2.55233611     -5.96842826
C1         -0.94450804      1.81789836     -1.52484627     -4.82048992
C1          0.77018132    -12.02215581     -1.42793426     -5.78851339
C1         16.00596925     -0.90053574     -2.40819892     -5.80655591
C1         -6.73455092    -14.99423333      1.05563768     -5.12720481
C1         -1.11941408    -12.52781943      7.71109761     -4.73092031
C1          1.04975975     -3.30849181      0.10996094     -5.07526364
C1          5.40579096     -7.24434324     -0.86673832     -5.54156616
C1          0.51928728      1.92445912      8.86590312     -5.92375367
C1         -2.79843107    -13.15592202      4.17417718     -6.29131761
C1        -17.55957005     -2.25130448      7.67310247     -5.90146527
C1         13.84111407      6.62273054      4.26570637     -6.08397298
C1          4.37894904     13.63176906      6.06490190     -4.03378778
C1         15.58471104     -2.40894605    -10.52171649     -5.46783900
C1          4.56259622     12.95535913      0.06501620     -6.08030714
C1        -14.28711948     -7.64685167      6.62674307     -5.09206417
C1          5.15809230      4.34693953     -8.24951741     -5.08340876
C1         -0.53539749     13.01759041     -2.47770156     -4.15693034
C1         14.60562333      4.29208172     -0.75745567     -3.67980209
C1          7.17398437     14.33526180     -0.85105872     -5.78883403
C1        -15.54393386     -8.67086894      3.58836985     -5.67193377
C1         -7.02878930    -12.54467132      9.25808351     -4.91289442
C1        -14.78579813      1.63326421     13.29502659     -5.84788485
C1          4.39900528     -0.95918894     -4.43458237     -6.46576036
C1          7.74587218      3.72262823     11.49222452     -4.26792615
C1         -9.91206450     -5.32378071      1.61784157     -5.93221883
C1         -7.95826793     16.45493214     -2.57841966     -5.90943562
C1        -11.75633762      4.89299315     10.81300693     -5.38281845
C1          1.29805477     16.87683047      5.08207260     -4.97818610
C1          2.11123162    -12.62649697    -12.52268068     -4.12296740
C1          4.08514711     -9.66763348    -17.30330219     -5.97812493
C1          1.03970976      1.47107299     -5.64096131     -4.70801141
C1         -4.60605261     -6.28755577      0.05682655     -5.81624846
C1          1.51186368      4.78704495    -12.21651706     -5.75493898
C1         -0.51538968     11.14959358      1.03930717     -4.55661122
C1        -27.74680392    -14.59223394     -1.61690845     -4.78689130
C1         10.72761454     12.68787201      8.21252959     -5.13223683
C1        -15.30639211     -4.30945101      6.66141646     -5.05271873
C1         10.49373105     15.00181140      7.35442026     -6.20006716
C1         -6.98377152    -13.08920450      6.73798472     -4.25792245
C1         -1.88378453      7.34932454      5.70560558     -5.97906462
C1        -10.15768217      1.97816634     13.27669995     -5.50747428
C1         -5.27075545     -2.38425137      0.04093599     -5.98635622
C1         -7.24908984      1.51852701      5.04319740     -5.62483290
C1          1.61335291     -4.35899053     12.30304018     -6.26050376
C1         15.02845841      7.57603928      5.15339105     -3.81147058
C1        -15.99902305     -7.09508804      0.98799137     -5.66901398
C1         -4.89322510     15.10140212     -1.51021529     -6.12024175
C1          3.50924679     17.73948803      4.01104723     -5.31823597
C1        -12.58456751     -0.01855943     -5.65773398     -5.06746531
C1         12.04311816     11.64476548     -9.04290725     -6.22758754
C1        -11.17481156    -12.54174830      2.56431174     -4.95458354
C1        -10.84609965     -8.68712137     -4.99258901     -4.88067565
C1         -2.26183970     -0.60877980    -15.64750829     -5.50903428
C1          7.18320791     -6.72204168     -6.44147432     -4.19107928
C1          4.42681560      6.86952077      2.52057991     -4.75793759
C1         -6.05856704     -7.77046531      1.60457328     -5.59926225
C1         18.16098751      8.68671518     15.97370841     -5.74596050
C1         -4.74816723     13.48979643      2.54505842     -4.58545867
C1         -9.48168927      6.61989478     -7.53245492     -5.93886940
C1          7.59680337      3.29602808      5.26623144     -5.93616914
C1         -1.49563323     11.17479812     10.68259310     -5.84344632
C1         -3.83819469      2.15649616      9.70955372     -5.56201847
C1          9.13495541     -3.92368723    -11.60272083     -4.87078671
C1        -14.77401388      0.28462780     -5.03049084     -5.53389224
C1          4.53167920     -3.33155305     -3.36542973     -6.26410766
C1          6.50478622      8.20477740     26.34579911     -5.12637338
C1         -7.18148709     -4.41021644      5.12696555     -6.26763558
C1          0.26155305    -14.67016346      5.22331194     -4.94522245
C1         15.38922936     -0.02637462     -2.43150459     -6.08861089
C1         -5.58357293    -11.13737326     -4.97546007     -4.18224195
C1          6.55903035      9.63982178      1.62465582     -5.97767397
C1          4.94136555      5.25834377     -7.55841363     -5.59217214
C1         -5.57368825    -15.91410895     -1.47454763     -6.06620570
C1         -8.96217246    -10.46526491      5.08708005     -4.92280741
C1          2.57361451      8.17638152     11.77614343     -5.58165800
C1        -10.59298330     12.95595723      1.52846842     -6.30801960
C1         -0.33645581    -11.69362283     -4.83722711     -5.87656195
C1         -5.12371462     -1.74166066     12.25927915     -4.27035628
C1         11.10017603     -0.77623174     -1.39083289     -2.31295897
C1         11.10649445     10.15965619      8.28227743     -2.91283766
C1          0.29398127      5.67063686     -4.13282589     -6.24642829
C1         -0.20593942    -10.30133821     -6.49838181     -1.78909280
C1         12.84006556     12.83449831      4.18221889     -4.61229753
C1        -11.66651616     25.31694796     -7.64880560     -5.80023596
C1         -7.64476369      6.59709427     -0.95198728     -2.98521824
C1         -3.97393907     14.09567333     -2.55797377     -5.10353113
C1         -5.90389077    -12.12077258     -6.48974050     -4.74343420
C1          1.77250855      3.81824007      4.11736719     -3.81057024
C1         -9.02220127      4.05438134     10.75047994     -2.92261253
C1          5.61391135     -4.74342332      9.18708231     -5.04648065
C1         10.76386432      3.27488737      3.22543926     -5.88893054
C1          2.77904600      2.73721201     11.34537234     -3.55932038
C1         -8.48703106     -2.17754702     13.24881719     -4.94009427
C1         15.21714308      8.13910084      2.68177438     -6.26788999
C1         -0.55379081      0.42315338      8.84136599     -5.27670896
C1         11.54110748     -3.82548728      7.31746913     -6.30885544
C1         -3.08802383    -12.87009419      8.23836793     -4.75020642
C1         -9.12557057     -0.01495441      0.01328193     -3.89273847
C1        -12.22754724      1.56408462      2.61696425     -5.82275065
C1         -5.94212983      2.59153734     13.90897161     -5.27893326
C1         -1.12656352     -5.48519210    -11.56369077     -5.94006126
C1         12.22476933      6.60037711      1.68093764     -5.82685897
C1        -12.06627249      8.19913808     -4.48873615     -6.04950273
C1          0.27284543     10.56023060      5.18875955     -3.61698470
C1          6.64945466     -6.25693496      9.20051115     -5.68492195
C1         14.79331852     -1.90547353     -5.52694594     -6.24022317
C1          1.29712243    -10.18664166      1.73757261     -3.38775767
C1        -28.51025781     -9.81001310     14.81696652     -6.33022251
C1         -7.38393209     -0.86015081      9.69511820     -5.28049607
C1          4.44686008    -11.99659692      6.77503788     -5.56058429
C1         -8.11894628      8.16008357      0.01180298     -6.04449395
C1          4.90995779     -5.49171153    -13.13595061     -5.45719948
C1         -7.57498040      1.94598809     13.87847943     -5.93573718
C1          2.36153762     19.81771596     -2.47840800     -6.30214061
C1         13.86795498      9.53955118     -4.89717587     -4.77852992
C1         12.14413937     -2.36535127      0.79888933     -3.69631330
C1        -12.69830990      2.98788066      5.65630933     -4.50542884
C1          4.27193557     -5.65780674      2.61808461     -5.69209968
C1         14.78370816      6.65798213      5.78946605     -6.27659647
C1         -8.64990883     14.06435632     -0.94332038     -6.17277810
C1          4.75031361     12.63690289      4.19695537     -5.33001951
C1         -0.56031058     -9.32456296    -11.54012286     -6.25660080
C1        -29.18595529     -9.44060533     21.50688064     -3.40992263
C1         -1.28893676     10.53374801     -0.92729063     -5.27661141
C1          9.19999608      6.31859423      9.84524125     -6.03638351
C1        -16.24466761     -1.39832933      1.54999715     -5.71339590
C1         18.96099286      1.77950413    -11.49730856     -5.27237754
C1         -3.59540041      7.30636333      2.60984115     -3.70149557
C1          8.07212337     -4.80531872      0.73329791     -5.89090475
C1         10.51410746     10.13320241     -4.01206672     -5.78654661
C1         -6.41093755      8.83646695     14.76432320     -5.71933573
C1         -9.92982771     -0.60496834      1.59841838     -4.71765006
C1          7.32393034      5.41129382      0.09445115     -5.33617527
C1        -11.40259753     -6.85958733     -5.93668190     -5.64227689
C1          7.74700939      3.29544607     -7.53828075     -4.41893606
C1        -10.04887432     -7.13883622      1.53780025     -5.36333440
C1        -12.18524374     13.03055707      8.13605914     -4.77137708
C1         -4.58758656      1.41201266     -3.47327779     -5.01541790
C1        -10.98587378     -2.30639601      3.58015717     -6.08818991
C1         -1.78995175    -14.90310606      0.10108766     -6.30721186
C1          5.82990115    -25.75893513      1.14537689     -4.88335143
C1          7.66462470     14.04165050      5.13226847     -4.27266808
C1          1.68498022     15.03712019     -0.00842079     -5.11029832
C1        -12.00455018      4.00015246      9.20177853     -6.29778503
C1         14.65395211     11.82778918     -0.92548414     -5.55792551
C1          4.78957826     -4.88195079    -14.08614031     -4.82480027
C1         -8.10239849      1.48937952     -3.42367952     -5.87181926
C1        -11.27301257    -10.92051335      9.76449688     -5.35414545
C1          6.89743120     10.62741199      6.62376653     -6.12504469
C1         10.26473145     -0.06456621      9.86650311     -5.94322431
C1         -0.43957927     -2.88222032     10.71627315     -6.10601924
C1          5.80990577     -6.85527542      7.32867306     -6.34236649
C1         -9.36724657     -5.35230955    -10.07004426     -4.19372089
C1          8.31844700     -6.26101894      2.63061471     -3.44897171
C1         -6.05235464     -4.85759709     -1.96210465     -4.20597343
C1        -15.10401988     -2.35947675     13.94739481     -5.81277943
C1          8.59575645      4.81276727     12.94365828     -5.88102598
C1          1.47694397     -1.78544259      2.60030560     -6.02480808
C1          0.34649241     13.54638092     -4.10176486     -5.99804779
C1        -19.63083815    -21.36067578     -6.49406059     -2.27191746
C1          0.39765880     16.43459782     -7.55524890     -5.61994408
C1          1.52623709     -0.00997992    -10.05860924     -6.05744528
C1         -1.96460077      7.75774607     -0.89873195     -5.69545733
C1          2.35417003     13.11083870    -11.70088545     -5.07145503
C1         -6.80599503     -0.58441597     -2.47413559     -4.06937426
C1         -8.39812977    -12.03402420      4.14270336     -6.36253038
C1         -1.21925019    -15.02744117      1.08470427     -5.37101623
C1         -8.33455721    -10.20808944     -4.94667512     -5.82336403
C1          0.06555720     -3.26428843      4.14634478     -5.79939647
C1          3.27124617     14.98627516     -6.60705983     -5.27094952
C1         -5.85065617     -4.18964322      2.66427260     -5.23388104
C1          6.46240251      2.35152698    -10.66372502     -4.27278645
C1         15.11480171     13.37151757     -1.77011891     -5.81725257
C1          5.85959887     -8.65216466     -9.62712309     -4.08290818
C1         11.72828469     -6.31376669      2.76040575     -5.94696023
C1         -6.11754526    -10.66514601      5.22737659     -4.99393084
C1         13.46016229      0.89504790    -10.06040521     -6.08247670
C1         25.46064577      4.78759595      2.73293046     -3.59793491
C1         12.80259718     22.23554101     13.91370962     -5.65294534
C1         -5.90402938     -2.36511732      8.18888997     -4.84076491
C1         16.43076115      6.56593098     -6.59888286     -5.28094335
C1         -2.69808843     -4.73142547     16.41599965     -5.89417587
C1          4.67138133      4.88085732     -1.46531740     -5.82406506
C1         -3.68334899      9.13400980      8.13835667     -6.20722848
C1        -11.82755347     10.04429154    -19.97173611     -3.70153620
C1          6.81460237      2.72189140     12.33370966     -6.23150182
C1          2.77669844      3.82163400     -5.58041559     -6.37774636
C1        -11.57246163     -2.33354226      8.22253636     -4.95547369
C1        -15.09164065     -0.39878045     -0.99228001     -5.20689326
C1         -6.50113432     -6.25898690      2.59457748     -5.50211327
C1         -5.57724649     12.14454408     -5.06080998     -6.24189728
C1         -9.38809597    -13.14250193      2.58368393     -6.29845138
C1         11.97542217     -3.53553189      4.22349705     -3.60233368
C1         12.30947462      7.73180838     -3.98749232     -5.95450915
C1        -10.74716234      4.89660480      3.17413654     -6.14353809
C1         -3.32710684      7.18242654     -2.51483839     -5.00557963
C1         -7.10162064    -11.05427917     -7.48462964     -6.20277288
C1        -34.40586878      1.68944269      1.15578380     -0.35417234
C1         -6.54174587      3.29076245    -10.13735344     -6.02925741
C1          0.99570303    -11.16335473     -5.48950230     -4.13884189
C1        -10.22413504     -9.57220140      4.17228795     -5.60845491
C1          3.21042079     13.05983714     -6.50794155     -4.12406954
C1          8.32867886      2.37002722      1.69021777     -5.24052763
C1          0.76866102     -9.82889081      8.40447449     -4.48189230
C1         11.96602928     -3.95372027     -9.03052926     -5.26017626
C1        -10.52866875     -3.83772087      8.23601820     -6.14802362
C1          9.41957804      0.87070080     -7.42151054     -5.79932072
C1         11.28316015     -9.58895771      0.23306240     -5.97038949
C1        -10.51886844     -2.67494106      8.16976591     -5.32421729
C1         -1.47210977      1.43196024    -13.21183017     -4.18575507
C1         -1.46429039     -6.35025404    -13.11969151     -5.15080059
C1        -17.58031177     -4.09563184      7.55632872     -3.95815400
C1         -3.04379096      8.20167733      2.60333418     -5.86176232
C1         19.79377991     12.53139916      4.85809880     -4.12762481
C1         -0.03917844     -5.96114863     -3.37287975     -6.03689591
C1         -3.31555815      5.67108306      1.62133321     -5.15828223
C1         -0.54176451     11.17675306      6.70857299     -6.06197994
C1         -6.36480407     -8.69602840      3.56544017     -6.34198410
C1         -9.05410989     -4.44198742     -4.98433823     -4.81092643
C1         -1.32121311    -13.54769473     -6.49773587     -5.86467928
C1        -13.46010157     -8.96021716      1.53096237     -6.25750953
C1         -7.12261443     -1.44473628     -1.85302555     -4.75014085
C1         -0.13406188     14.95983899     -6.64731198     -6.43424371
C1         10.39821950      3.94439760     -2.42385851     -4.80905750
C1         10.41521401     16.78380259      1.64982039     -3.17448085
C1        -14.67239594     -6.38771344     -5.04878268     -5.66028740
C1          9.85192103      7.20952325     -4.87025291     -2.74067720
C1         14.20591724     -4.27892229     23.86638009     -4.45799659
C1          6.43014931     12.07766901      3.98753037     -3.76281247
C1          5.24422713     11.02088914    -11.52230400     -5.35670077
C1          5.90043410     -3.93395148     -4.00893858     -5.23593880
C1          1.44909900     -8.33124035      1.69158652     -5.82027658
C1        -18.67649750     -0.76719488      7.63154046     -6.30359020
C1          5.18254915     14.11329742      6.62739561     -5.85777721
C1         -7.29721713     10.66766169      0.54577461     -6.07425270
C1          8.38636459     13.94197260      1.55968814     -3.92893064
C1         13.77281396      3.24999068     -3.38025774     -5.61384936
C1         -7.92984048     10.55413384     -2.51253216     -5.00883503
C1        -12.98895599     -8.56683015      4.14011063     -4.79737390
C1         -2.93264442     -4.76757375     12.33297159     -6.01622689
C1          8.49006640      2.59743553     -5.57371683     -3.60031826
C1         -1.01583534      2.88376451    -10.72481118     -4.68805895
C1         -9.31028512    -10.20180155     -0.83502005     -5.97264246
C1         10.93548493      5.69228009      0.71591234     -6.11830893
C1          7.90866518     18.27591338    -21.34469951     -5.94662840
C1         -0.95952756     -0.13319177    -14.08531286     -5.90038833
C1          1.90538754      8.68159974    -10.59773731     -5.72465098
C1         -2.47084913     -4.78034817      1.59618340     -6.06747033
C1         -5.25155627     16.47248922     -4.06057918     -5.71997516
C1         15.79842198      5.11401797      5.71853830     -5.27523021
C1        -16.09862940     -6.69784063     11.72663407     -4.36116873
C1         -0.29476404    -13.18083306      2.66554978     -4.77372131
C1          2.60907391      9.99702463      2.58292082     -5.27145343
C1         -9.66582783      4.42814750    -11.73422430     -5.89933489
C1         -0.98128226     -5.92295788     -4.97423523     -4.87131344
C1          3.88722811     13.90644790      0.11053616     -4.19570013
C1         12.14593248     11.91379925      4.11293891     -4.73595145
C1         -9.28585533      5.49743958      8.16184404     -6.15374689
C1         19.13515786      3.83099650     -6.51126676     -5.84299648
C1         -0.97977834      9.74911008      9.75191755     -5.55558728
C1         10.27766718     21.80248395    -24.01309989     -2.81313715
C1         -4.67154473     -3.18942081     14.74345126     -4.07685187
C1        -11.70494761      6.63709282      1.52833223     -4.29890113
C1         -0.15856818     12.01807814    -12.31464936     -5.78178014
C1          9.13452478     16.06842427      4.07150929     -4.14116533
C1         -6.10549930      6.36529077      6.59817837     -5.77808159
C1         -3.11067331      8.06207710     -6.62941634     -5.91178689
C1          7.35234879     18.65938910     -0.00860323     -5.54278280
C1          8.89358629      4.81258201     -3.93433803     -5.36929825
C1          5.61288607     -6.62100354      0.13014806     -6.07976891
C1         -7.77495294     -2.34657602     -7.51452876     -6.19238972
C1        -13.36485313      7.88578646      8.23102702     -5.15828342
C1         -5.89057966      0.59132034     -6.67693330     -5.41935652
C1         -9.97793015     -7.19776242      5.16079674     -5.97719101
C1         24.70419271      4.18593041      4.21211942     -6.20250922
C1         -4.60023772     -6.42136250     -9.07490843     -5.40590887
C1          6.80567281      3.26634428     -5.61123038     -3.65308568
C1         -7.66795568    -17.33438324      2.65156524     -5.14680652
C1          5.43867125     -9.01687083     -0.77575756     -4.98534179
C1          3.41473413     -1.00651453    -11.61550560     -5.69565827
C1          7.58382059     -8.85921692    -10.62224411     -5.91278598
C1         -9.26199796      4.95159174     11.30344675     -3.67651756
C1          9.96117564     -5.89874841     -9.95984221     -5.44524642
C1         18.42683775      1.37412329    -10.57792083     -5.40138789
C1         -7.11589234      4.53823261     10.61838697     -5.65754964
C1          6.73985655     15.88182177     -5.55668282     -5.95153347
C1         -7.90711816      7.63639060      3.15619313     -5.09007075
C1         -1.82949682     -5.45792550    -14.67302227     -4.84544929
C1        -10.44191463    -11.58650455      2.58353010     -4.46626734
C1         12.06959143     13.49316843     -5.49269220     -6.15938616
C1        -19.13147147     -3.30683239      5.13039010     -3.48316060
C1         -2.85657216     13.56859250     -5.70635461     -2.70394424
C1         -0.07148785     -9.26164289      9.94314186     -5.11492323
C1        -19.27175483     -1.10586005    -10.71106770     -5.36313826
C1         -6.81308240      7.23657600     -6.08433520     -5.26973744
C1         -1.09693356     15.13459095      6.57946792     -4.92409810
C1         13.98858700      7.13387520     -4.01979717     -6.47057875
C1         -8.05917421     13.05093661      0.01224107     -3.37483839
C1        -22.16063503     -2.62873312      4.15074166     -5.57939299
C1        -11.94839672    -13.04692507     13.23102012     -6.23384679
C1         -9.21028824    -15.52581589      0.06785365     -5.35501075
C1         13.81995319     14.50627510      4.25919631     -2.70083298
C1         11.64100589     12.92799854      2.64609761     -4.43795324
C1         -7.73430579      9.48536870     -0.88157140     -2.44966122
C1          0.99988386     17.48554618      1.57684524     -5.91621069
C1          5.54202817      2.39553390     -6.60829325     -4.29693202
C1         -7.64577302      6.74121733      2.56598075     -4.88047203
C1         16.75435795    -14.06533768      7.40737181     -5.96124831
C1          0.68722091     -7.74148958      1.12049428     -5.15400702
C1          5.84917402      5.25842435    -11.65299108     -5.57182846
C1        -15.64282398     -0.77383611      5.55698309     -4.22880302
C1         16.13156284     10.49683359     -2.39165208     -5.02258069
C1         -4.63087427      3.36483342      0.03192687     -6.28840792
C1         12.25474842      1.76955471      1.58172969     -5.24431107
C1         -9.05539313      8.22797506      0.57089851     -5.88743138
C1        -11.29900775     -6.27153518     13.25387843     -3.52153114
C1        -11.55137012     -5.25763068     11.78512907     -5.24831436
C1         -8.68284248     -1.51689504    -10.13711143     -6.24603003
C1         -5.28546713     -7.08745055     14.89318752     -5.18456635
C1          1.51327606      1.80880498     -6.53846130     -4.94695522
C1          6.13398064      1.85251388     12.38282590     -6.10686541
C1         17.91052719     16.22888901      1.63524788     -6.00284622
C1         -1.98520504     -4.75552351      2.59044429     -6.05791272
C1         -1.58383047     -3.21352617      5.17079690     -5.51406973
C1         -0.99096214     15.57394382     -1.54541148     -6.20403569
C1         -2.74794091      2.40133263      9.73301458     -5.77868602
C1         -8.37471496     -0.53594688      0.67090387     -4.98485798
C1         -3.08709407     -1.51806763     -0.92123517     -6.19767999
C1          2.02888301     -6.37670311     -3.91115359     -3.44246245
C1         10.53900394      4.88599984      8.28020886     -3.91273743
C1          3.08862336     -4.79128916     -1.85761906     -6.10606278
C1        -27.65550704    -14.98645223      2.52720056     -5.12960075
C1         13.25860383      8.17059504      7.27904786     -3.45447930
C1         -3.07510165     -6.32036147     -3.05331977     -4.78681254
C1         -1.18988104      4.32034385      6.67375870     -6.44946239
C1          9.16094856      0.35225909      4.22488164     -5.59971965
C1        -14.20863319      6.69004448      1.04003484     -5.24441552
C1         11.21358479    -11.13143598     -1.70997691     -3.34014127
C1        -11.39651409      7.51931216     -6.03866148     -5.94477705
C1         -2.54060715      7.75811893      1.57649405     -6.23715490
C1          0.00088374    -11.06825510      9.88670333     -4.99817764
C1          6.71081640      3.30661792     -9.11462793     -6.07726530
C1         -8.09949765      4.61064332     11.35770834     -4.86669828
C1        -13.53871344     -5.27714906     10.84466655     -5.37197860
C1         -8.88319045      3.84453125    -13.23065764     -5.26367593
C1         16.60000790      4.28597614     -3.33523109     -5.84921025
C1         -6.26885511     16.37362546     -5.66753106     -4.72665803
C1        -15.22079403      1.80932793     -7.53155968     -6.34701740
C1         -7.68950895     -0.51676891     -7.59448525     -4.02103025
C1        -12.80290496      3.42561428      1.61658795     -5.84801118
C1         -0.13642221    -12.60293644     -5.49691188     -5.76361648
C1         -8.28486922     13.18516217     -1.53581284     -5.92583931
C1         -0.57250059     -1.42100154     12.33321328     -5.89472970
C1        -16.67017265     -7.05258758      9.17523254     -5.46133609
C1          2.64649023      4.71447396    -25.30881295     -4.88758645
C1          3.34161547     16.58290408      6.59443481     -4.28416569
C1         -9.16294428     -4.90817444      0.00691501     -4.22099031
C1        -16.62050882     -4.75765498     -1.01073043     -4.07944756
C1         -2.45908257     12.56614212      1.56834277     -4.81447533
C1        -12.36945169      5.48315323      6.75452904     -3.83810403
C1          6.71537874      2.18469262     11.39345859     -6.02853924
C1          2.58891912     -6.36154927     -6.49952019     -3.87872935
C1         -1.13572441     12.08293027      6.72336160     -5.65578800
C1         -4.74315013     13.55707946     -0.94316858     -5.77899195
C1          5.16666284     -6.41298108    -13.71126021     -6.16051440
C1         13.93868508      7.26697794      1.74897817     -5.30329557
C1          8.74049631     11.06184761     -8.11079809     -6.08361583
C1         -1.75595116      2.39895791     -3.47214656     -6.21779928
C1          5.29385740     16.45111543     -1.51111150     -5.78720470
C1          9.98520749     16.78769160     -5.04885353     -6.07959041
C1         -5.41172993      5.78242050      1.63450958     -5.95456696
C1          9.66020456     -0.97355591     12.44577111     -4.04653691
C1          7.31555199    -11.96453060     -3.27537055     -4.94944937
C1          0.37525109      5.77124647     10.78253724     -5.54705301
C1         15.98696139     10.44347206      3.22888702     -3.64196597
C1         -7.31306358     13.64518240      4.01720341     -2.75617506
C1         17.02509673     -4.85886999     -9.01035641     -5.78801981
C1          2.57500644     -1.39838934      8.20377473     -4.70598823
C1         -6.26067015      5.72245779     -9.20743140     -6.16263226
C1          0.59753585     14.47679929     -2.49624263     -5.96116807
C1         17.62184869      3.89075802      0.13464416     -5.81995258
C1        -20.82441928    -11.87359270     -2.99312230     -4.59166033
C1          4.77852285      5.34529219     -9.77538244     -4.86751583
C1        -18.11394569     -0.72532318      5.08656209     -6.06879454
C1        -17.91112881     -4.99780540      8.23521230     -4.74710990
C1         13.90492080     -2.38319366     -3.87873028     -6.29292581
C1         21.99577736     -5.98401266      2.68353048     -6.06276399
C1         19.65184799      4.15149515     -3.90550839     -4.62223010
C1         -7.05812815     14.16039751      7.18499240     -5.56194624
C1         13.44690611      5.70688936      8.32367318     -4.66658286
C1         12.98087076      2.33785268     -9.07894891     -4.28753480
C1         -3.86216898     -6.82993505    -14.07301174     -6.09307526
C1         -9.35248059      2.51817310     13.88927114     -6.04306749
C1        -14.53218055     -8.64819695      5.06755737     -5.84765943
C1         -3.77735551     -0.93107718    -10.67742401     -4.61491275
C1         -3.56343206     -7.69352842      9.23427538     -4.82042771
C1         11.82024329      1.38171592    -10.13073783     -4.58461396
C1          3.03897402     15.86347279     -2.45432698     -5.90352798
C1        -13.42961747    -10.09208464      5.07925042     -5.90785069
C1          6.98762927     13.54944576     -4.64463442     -5.25855190
C1        -12.42189747      4.15566955     -8.27901400     -4.49797019
C1          5.17352549      1.47807891     -2.47106682     -5.23166161
C1          8.02060406      7.08324492    -11.51846505     -4.15142643
C1         -1.49476054     11.03585755     -7.59318654     -6.08797524
C1         16.30638227      4.80636303      2.84052952     -4.76005421
C1        -13.80028138     -1.41131982      3.47014885     -6.26263367
C1         15.68169446      7.92078296      0.15970181     -1.21088583
C1          0.03195327      3.31884377     -5.06950118     -5.38521540
C1        -10.15345551     14.43686684      0.51082695     -5.90238148
C1         -5.09860562    -15.51719302     -5.89376747     -4.98275103
C1        -17.27722088     -6.19355503      5.74695224     -6.14790250
C1          1.03998470    -11.15982016     -9.09485058     -6.39810627
C1         -0.48604815      3.31912608     -8.15188890     -6.11099329
C1        -11.83031674    -13.12097186      7.64128869     -5.09786903
C1          5.13579799     -9.24109232      3.20550807     -5.05596730
C1          0.86381408      7.14963679     -5.09713348     -5.91235545
C1          4.28768847     -4.55817892    -13.17427994     -4.46659499
C1         -8.13226322    -11.02677987     -3.44237594     -5.69822705
C1         17.29439996      4.63049235    -10.56029413     -5.82534864
C1          4.92218542    -13.15287977      1.74842087     -4.70480747
C1          8.21532608     14.50630320      9.73991104     -6.08506665
C1        -18.37010320     -4.78501036      3.49799192     -6.11955296
C1         16.57575511     23.15436686      7.68091887     -6.00986529
C1         -0.27117387     -5.32658875     11.81590349     -5.10738889
C1        -16.80354731     -6.58265762      2.66048714     -4.28025831
C1        -30.77511142    -14.95193964      3.15754836     -5.24731036
C1          2.14266962     -4.83801402     -9.06791785     -5.42239515
C1        -13.10918771    -11.64251900     -1.51893573     -5.19489163
C1          4.25284632      2.19704023     10.77777707     -5.63994821
C1         -3.31814158    -15.05462427     -7.99144089     -5.99033918
C1          5.49538057      9.00688149      2.50751497     -3.78852892
C1          6.78054263      0.83258572      3.18421369     -4.93355624
C1          4.28456076     16.51035164      2.44268962     -6.35104262
C1        -10.10200025      6.67044539     -1.57889427     -5.95547908
C1          0.05692239     12.60991809     -5.59698389     -5.74659015
C1          0.57712549    -15.56751362     -5.89246986     -5.69325002
C1          8.55168152     -0.96049405      0.09703612     -5.58943118
C1         -6.34045988     14.73902180      5.55888953     -4.47798400
C1         -6.40392859     -3.83041963     11.37014151     -6.28994536
C1          1.58065813      2.97603833     -0.90835920     -6.35903344
C1         12.52634885      5.70846189      1.11699678     -6.18556478
C1        -10.75500905     -2.84396930     12.25394358     -6.08482373
C1          6.68894617     -6.26984171     -3.34883695     -6.11333296
C1         -7.10147075      3.27288854     -1.90890366     -5.74211746
C1         -8.71448447      3.39086365      2.56879054     -5.84831836
C1         -4.66152648      3.40551809      5.63581707     -6.33599589
C1        -12.99309230    -18.24835423      7.66582940     -5.45695824
C1          3.75831657    -10.15984384      9.29423274     -6.23341289
C1          3.34569420      0.90102452      3.15734295     -6.46929810
C1         -8.44029521      7.38276969      6.27611940     -5.40178716
C1         -0.11651338     10.25342012     -0.97304182     -5.51675848
C1         13.78020066     11.02270113     -5.54494701     -5.93029298
C1         -0.66520308      6.84319072     -0.02347902     -5.30192802
C1         -8.95495484     -5.56202548     16.42192146     -5.85638161
C1        -13.50074967     -8.96420694      5.07130961     -5.88822833
C1         -1.22072914     10.25704254      6.63872658     -5.77065102
C1          2.80320819      0.91652718     -9.08639503     -6.17750325
C1         -0.24295734      0.87326522    -14.22586928     -5.75469932
C1          1.61494997     15.58175166    -10.13458335     -5.31435512
C1         12.60374544     10.49952089      1.08793261     -5.19071005
C1         13.33352907     -4.37925525      7.34148605     -6.03239550
C1          1.86804259     16.84424763     -3.38114366     -5.92313091
C1        -10.59876302    -18.99464368    -13.12295207     -5.50980033
C1          8.47205382     -2.74652740     -9.09663466     -5.71924264
C1         27.81832451     -8.40595530    -18.22180502     -4.42958252
C1          1.30965002     -6.91302933    -11.54022504     -3.29263890
C1         -7.17461760     -6.15582482     16.44039665     -3.99841533
C1         -9.85900124     -5.72948913     -3.49236939     -5.52907711
C1         10.91250936    -10.49207725      0.82658239     -5.90919509
C1          0.51449226     -4.85696091     -5.94471173     -5.01816524
C1         15.88817837     -1.50501937     -9.02148000     -5.85294479
C1        -14.67120911     -5.64926299     10.74423787     -4.51597455
C1         -6.36668296    -14.66896354      0.08726462     -4.29576545
C1          5.74847882      9.11600507      1.03022234     -4.93907911
C1         -6.33557666      5.73293193     -5.68564545     -6.01584348
C1        -10.89025744    -27.65366504     -5.58292389     -5.62177966
C1          3.47508305      0.45139229      9.70141211     -4.98559851
C1        -13.19580077     -7.40580870     -5.99057664     -4.94948146
C1         -8.34228525     -3.75505067     -6.60378477     -4.73122515
C1         10.07055840     13.50916072     -6.57620985     -5.73143864
C1         -3.50621033      7.93139741      9.14413917     -5.25279082
C1        -14.33723946    -10.65570215     -2.42572853     -3.83953521
C1        -14.15186624      7.91195749     -2.56581589     -5.93048420
C1        -11.15636987      3.31149247     -1.50024576     -6.12795739
C1         -0.00034014      1.40875435    -10.71819079     -5.45895977
C1          8.49354791      0.77612144     -9.09979619     -4.99366089
C1        -10.23604803     -7.76185057      7.64300528     -5.53686531
C1          9.18456680     14.43799655      0.10573490     -5.80216976
C1         13.89494076     -4.83354712     -8.40665450     -6.10248667
C1        -11.68915331     11.52320018      1.58387652     -5.83807431
C1          2.59900758     10.03910807     11.79157677     -4.63272825
C1         -7.60814922     14.67891030     23.02393087     -6.02968847
C1         -7.83484509      8.75786758      3.09893814     -5.26448387
C1         -6.82607235    -10.06512342     12.30537205     -5.92772123
C1         -1.92768214      6.66886839     -0.88144743     -4.84529186
C1         -0.05708090    -17.38479638      3.61785370     -5.25238638
C1         -0.49714343     -7.70715239     14.25671016     -5.77982237
C1          8.81649204      9.56053141     -9.63519790     -4.80043111
C1         -3.73725492     -7.28084521     -6.56235085     -5.14965035
C1          0.75711552     -2.34999005      4.08106060     -4.09763760
C1          7.43019708      7.17521192     -5.66878054     -5.49386741
C1         12.35423394      9.60335512     -7.50018239     -6.12093174
C1          6.13316818      7.80652346     12.22805647     -2.43942845
C1         -0.18001356      7.29998442     11.74409787     -5.89422081
C1          0.81133816     13.14462746     -4.97763851     -5.98534145
C1         10.20865010    -11.08256930      0.16084334     -6.31887608
C1          2.12394695     13.07446954      5.11916210     -6.13289800
C1         -8.70516747      1.63996617      8.18681481     -4.52945362
C1         -9.10409120      1.46450151     -5.01520211     -5.06417029
C1         12.94267034     11.97310020      0.11907617     -4.48870650
C1          8.48736437    -13.54656281      0.23503691     -5.59198498
C1          6.83034085      0.99405818      8.80456269     -6.04126147
C1          8.19764664      2.87021336    -10.63843714     -5.91828107
C1        -17.36243605     -2.70399989      5.08562446     -5.91207862
C1         -3.83333201      8.77656792     -1.54961709     -4.58326848
C1          3.20564804    -10.71287563      1.75555132     -1.47098210
C1        -13.27966785      3.04270935      8.16868453     -5.18911804
C1         -8.42059568      1.29072425      0.70536831     -4.09101670
C1        -10.03860083    -12.61300962    -14.12932649     -5.98683924
C1         11.27482979     -1.07897085     11.45465841     -6.08853570
C1          8.46209547     11.65402214      9.14809895     -4.43816012
C1          4.10042508     -0.02484787     -2.51258384     -4.49557975
C1          7.97183976      7.17688231     -8.14286812     -6.00091311
C1         -3.60092952     -2.94530190      0.03591183     -5.57505921
C1         22.72471305     -4.01438912    -15.63961549     -5.97104511
C1         10.94161025     10.49839118      4.17254364     -4.90727534
C1         -6.05251421     12.58283086     -4.10637718     -6.05882402
C1        -13.74066259      8.10325546     -3.57181360     -5.35563953
C1         -2.31408502      7.00287057      6.68751564     -5.07794127
C1         -7.88589101    -14.64726572     -2.44952439     -6.34987583
C1          9.32184792     11.09968669     -4.99556741     -6.41409600
C1         -2.51529269    -15.56434143      1.67617386     -4.57614684
C1         10.83957217     -6.27566701     -5.93810157     -6.06358073
C1         12.54824251      5.68620885      3.26030751     -5.82675088
C1         -2.74411424      0.49817722    -10.70312622     -5.24593768
C1         10.65582639      3.30109875      8.88353308     -5.88083163
C1         10.46127677    -13.58256971     -2.30176916     -5.93873672
C1         -4.60872947     -1.28716288      9.19642803     -4.64148943
C1          2.34483942    -13.21094291      1.07215229     -4.76644014
C1         -7.79948069     13.11916365     -4.09594382     -5.65747985
C1         17.87276230     -4.93103162    -22.25398143     -5.69802192
C1          0.95366918     13.10954487     -8.49090826     -3.53005525
C1         -1.51390378     17.41475701     -2.45114507     -4.96645845
C1         13.55069732      2.00379837     -0.76294523     -3.98581343
C1         -3.16721986     -5.70934445     -3.99288369     -6.07065430
C1         -7.13673836     -1.38768824      7.22782544     -6.38399237
C1          3.39210242     -6.89131968     -5.96762662     -5.08052636
C1         -1.98346913     -3.04841712     -6.55927798     -5.60908623
C1         -8.10763581     11.11812961      2.13048670     -6.04634349
C1         -8.72148632    -11.11195533     -0.86654545     -6.03032163
C1          0.73474990     -0.68432631    -14.14158034     -4.86193589
C1         -5.34287099     -0.81367083     10.67854449     -4.02188737
C1         11.98782384      9.05410659      9.85284496     -5.97805491
C1          3.07603441     -6.17962513      5.72984569     -5.37706639
C1          3.06042375     -4.76263964      5.16943890     -4.24941107
C1        -12.91787249      4.00808562      4.20399804     -2.08820870
C1         -4.58128372    -14.00507195     -5.54943876     -6.31119351
C1          2.27040366      0.60180795      3.19469071     -4.99725132
C1         -7.93583147     -5.22746795     16.40935407     -3.32886296
C1          8.37561261     10.55084549      5.67764585     -5.74860254
C1        -12.77304845      1.57249577      1.61774503     -6.03268697
C1         12.77692704      0.32254300     -1.39726668     -4.90561231
C1         -5.41511464    -16.58513404      5.18857697     -5.62727064
C1         -4.03137147      9.47455423      6.61812248     -4.73678893
C1          0.31884982     12.40860318      5.06353425     -4.22378714
C1         -9.22960077      9.82356644      5.61504459     -4.38226970
C1         13.34027903      9.54557932     -8.10755144     -5.77297400
C1          8.00193506     -5.42082411    -11.57506690     -5.35087885
C1         -1.71213477     10.21808198      0.02131684     -6.01031855
C1          1.57212607    -11.05732422      6.74753822     -5.15613526
C1         -6.54467753    -12.53430646     -1.46323074     -5.67343891
C1         -0.79342884      0.52210719    -13.22173074     -5.46168683
C1         -6.37896568      3.84785566     -3.52751901     -5.41099610
C1         -1.31396478      0.89241625     -0.98073775     -5.89852611
C1         -9.60560318      3.32459170     -8.17677029     -6.42270781
C1         -2.75679177     -7.15257104     -1.56076094     -5.52484781
C1         11.03532860      0.76046752      4.20207923     -2.44211020
C1          0.01212085     -4.87833421     -9.04029845     -5.05050194
C1          8.55591557     -3.30084655      6.73504893     -6.23933246
C1        -11.23301499      6.42903757      9.75704271     -4.88105402
C1         -5.05821743     -4.72260501      3.20440958     -6.19230148
C1          7.32622208      3.60679575     -6.57794927     -4.81391161
C1         -9.30408902      6.09159267     -6.60749357     -5.60142592
C1          5.06961226      2.30976255     12.25974262     -4.94429084
C1          0.57862843      4.75531203    -11.60514903     -5.90508432
C1        -10.07114334     -7.11742084     10.75461555     -5.18106692
C1        -11.54546954      2.50179986      8.24693101     -6.11708966
C1         -8.38541953     12.07269091      0.57786495     -6.26204911
C1         -4.29961091      4.16696858    -13.18093359     -4.42307208
C1         -3.20165467     -3.89140312     -3.97972576     -6.53589371
C1          9.34274523      5.11211678     -4.96350930     -5.83789502
C1         -8.32936733      7.20108081     -1.52189599     -4.07659058
C1          1.88618523     -6.93977518     -4.95068895     -6.05107018
C1          5.91154627     18.31026889      5.04429589     -5.89572526
C1          7.89471910      5.74602774      2.65116470     -5.07022180
C1          7.99402655     -7.24045685     -5.87033970     -6.22858953
C1        -18.47871277     17.61009355      9.01423910     -4.37996955
C1         -0.99635066      9.60510860      0.55043223     -5.33023399
C1         14.30678540     -8.13557361     -5.82294562     -6.19438055
C1         12.09796290      1.78661609      7.40474362     -4.67414758
C1         -0.96391290      1.76865795     -5.01843387     -5.79184176
C1          3.10489210    -15.56079800      5.25516407     -5.07739350
C1         11.23067024     11.47530132      0.16695194     -5.21037679
C1        -11.68244051     -7.67351545     -1.92049024     -4.58600036
C1         -0.29631406     -0.48275868     -0.91545730     -5.26404938
C1          7.74635363      1.50961222     -1.79754419     -4.35955403
C1        -24.25088245     -5.97176271      8.16264808     -5.14512186
C1          1.66275162      8.24107797      6.68991014     -5.28594549
C1          7.69011391     18.82646455     -4.02241570     -5.98184225
C1          3.57584687     20.74706284     -1.47150652     -6.12287004
C1         -2.20938814     -1.30621915      9.79364600     -3.30825226
C1         -2.82929140    -11.67297827     -3.37009387     -4.46217137
C1          2.35150996     13.86092669     -2.47101849     -5.07153499
C1         12.51917379     -2.01404164      6.82114711     -3.73431626
C1         16.36002247      2.97877698      2.73228513     -6.57845744
C1         14.55988822      8.75793038    -10.58527293     -3.87743511
C1         19.90884952     18.02730218     -6.80897817     -0.30188005
C1          6.10538077     -1.42332605      2.61411639     -5.81799240
C1          1.03182332     18.89325171     -3.55056585     -4.72337319
C1        -10.67935428     -8.03018516     10.70061134     -5.33727709
C1         -4.23546917     -4.15381831      5.18768037     -6.03593201
C1        -10.12176955      6.78353211      4.02585455     -6.06407609
C1         12.00394183      4.27762036      9.88308404     -5.48661599
C1        -13.75306556      7.53636952      9.22309952     -6.23252209
C1          5.00413914      4.71679875    -12.33451729     -4.29186631
C1          7.91356898    -11.94624410     -2.31454027     -4.11790252
C1         17.00226843      3.81031485     -9.91600447     -5.73445603
C1         -9.27849800     -0.56050877     -0.98228827     -5.29624620
C1         -1.18599565      2.54342738     12.33264076     -5.27097824
C1         10.27626868      3.27997745     -5.54867668     -6.21510254
C1         12.60307278     11.03030117      7.74867145     -3.92685195
C1        -10.17875330     -2.95607615      4.13738144     -6.40676156
C1         -9.22716236      4.73281084     -0.02553690     -6.04317422
C1         -1.50886063    -12.61732144     -2.35288747     -5.96668814
C1         13.53687270     -3.84642297     -6.51641165     -4.09124832
C1        -15.07509364     -5.24662549      6.06157548     -6.25606073
C1         -3.76434957    -10.03367761     11.83845276     -5.51476473
C1         16.84694235      1.43406901     -7.48847333     -6.13847916
C1         15.21111986     11.01112172      2.57944172     -5.83895032
C1         -5.58390987      6.40032786      7.58004857     -4.09471308
C1          7.85481287      4.33601904      8.86603831     -5.52573774
C1         -9.60316252     -1.42703776      0.95731613     -5.14421874
C1         -5.05480255    -10.79846551     -8.04279886     -4.12500547
C1         -1.12682370     15.99918980      0.01783298     -5.13961831
C1         -2.73585498      4.34122417     -1.52130391     -6.27041152
C1         -6.32154196     11.68096317     -0.01054529     -5.90985293
C1         -9.39580117    -16.10337080      2.66529812     -5.31537524
C1          7.66143299      3.33611981      1.75175589     -4.93761034
C1        -11.43808956    -10.42874685     12.36131951     -5.03021318
C1          8.16979124     14.40224830     -1.46005787     -5.87348826
C1          9.39018074     -2.79708616     -7.47454327     -5.18712817
C1          8.68832098      7.99607676     -8.12480009     -4.42552141
C1          5.61509221     11.51200990      3.51540231     -3.31679275
C1          6.91335998     -7.00836514    -11.56024053     -5.51051986
C1         16.59292178      2.26962761     -9.03643502     -6.11721249
C1          2.40229662     -4.24694627     -8.10215973     -6.17669931
C1        -12.95675368    -13.40455423      7.59985996     -6.48509619
C1         17.63822126      6.83047814     -9.07250645     -4.63152290
C1         10.50011103     -2.41748803      1.66784063     -5.10326463
C1        -18.03727095     -6.75143675      1.65403586     -6.32845937
C1         -3.55151460     -9.45362651      9.29935774     -3.02241759
C1        -12.98577751      1.07540457     13.36499128     -3.15119046
C1          8.19017106      9.63713079      4.11688626     -4.60237868
C1         11.93029407      0.94639008      0.07207275     -5.15611926
C1        -12.80062039    -10.55386295     29.67701369     -5.15086251
C1         -5.25944677     -0.48187819      5.60055246     -5.00175252
C1        -19.13832801     -7.11989842      1.67570423     -5.69921040
C1         -0.98676626      4.83577613      0.56881927     -6.45706922
C1          6.98236567     -8.32914691      7.39590486     -6.11731500
C1          0.88544314    -12.58682513     -4.03510402     -5.43028649
C1         -6.02709634      3.02492537    -13.20143742     -5.92731758
C1         -5.66617459     -3.21509345     13.26209990     -5.81856800
C1         13.05056686      5.38806472      5.81488873     -6.15406300
C1         -2.26450461     13.52847489    -11.66120608     -5.66342473
C1          0.78267550      7.35446660      4.16869666     -5.81128760
C1          0.07508850      6.45974977      9.80343420     -4.51847352
C1          3.25327449     -5.69162165      3.27047765     -5.66586065
C1          6.53877169     -1.86758370      5.12161141     -3.16373623
C1         -2.44131788     17.49049282     -9.73215578     -4.49695721
C1          8.18597181      7.74162772     -7.18319435     -5.10733792
C1         -4.48077573     -2.98625762      4.17665591     -5.18449497
C1          3.85661676     11.60020677     -7.53898255     -3.80615329
C1          9.72337116     11.40872547      3.21829105     -6.06937047
C1          9.18154980      8.18550096      4.14390347     -5.32506238
C1         13.53352089     23.59367405    -18.84508488     -5.94748656
C1         10.32705355     15.88042841     -5.58083083     -5.50071368
C1        -29.10264313    -11.36832750      6.64458011     -4.73266936
C1         12.24229446      6.64814068      5.18554034     -5.66217149
C1         12.50698756     13.45653065      3.12791271     -5.47892482
C1         -7.92144521     -0.76810045     12.26144570     -4.15147153
C1          9.74968214    -12.73273406     -2.31668392     -5.71888828
C1         -1.66056313     -0.02066468     -2.47597646     -5.15544676
C1          8.84597922      2.95563653     -9.69721738     -5.21289372
C1        -13.71207957     -6.25169531     -3.48216718     -5.98666899
C1         -4.61345753     -0.40965636     -3.41134158     -2.78249246
C1         -5.84022209     -4.29619847     -0.88671772     -6.07009175
C1         11.95682892      5.66300455      0.14091125     -5.77118014
C1        -11.11491047    -13.04722116      9.22515621     -5.28071039
C1          3.44836876     -3.84584912     -8.08979264     -6.06264542
C1        -12.02598644     -2.34111903     13.26736517     -5.21862604
C1         12.25640677      9.60927546      1.61610015     -6.24435907
C1         -6.63022206     15.57459360     -1.65143783     -5.72306238
C1         -8.06202919      1.46437773    -14.82242443     -4.98924304
C1        -19.65257019     -2.65406354      8.22765956     -4.82046232
C1          8.51682645    -13.55038849     -3.27875184     -5.87253904
C1          7.68530190     14.76738865      1.57680139     -5.57357471
C1         13.84185623     14.37375243     -1.41606279     -6.02939358
C1         -2.96721816     15.87812441     -6.63199000     -5.86140545
C1         -1.56200682     -9.16183671     10.91495065     -6.15032541
C1        -17.38605091     -4.65812619     10.77777931     -5.89941802
C1        -21.30515916     11.07430134    -19.37328949     -5.97301171
C1         -8.31589657     -2.31401343     -4.97972341     -3.65341857
C1          0.37644749     16.48822653     -4.04174740     -6.33495760
C1         -3.14785063     15.02590507    -13.91901186     -6.20228776
C1         -2.25695284      7.70486348     12.39150677     -4.36545777
C1         -3.17134212     10.58323519      5.15083355     -4.63621721
C1         -5.59155746      3.35607988     -1.54675196     -6.42619190
C1          9.58079583     -0.97051205     -3.93506566     -4.69522600
C1         14.02647932     -1.28013028    -25.33084125     -2.92704050
C1          0.71768362      4.87656537     10.13938732     -4.19509204
C1        -20.70786235     -2.20653237      8.24908850     -5.53293838
C1         -6.37179748      1.12720297     14.85790322     -5.18443753
C1          5.96191227      8.62010246     -9.58757374     -4.18127573
C1          2.04009480     -1.43859356      7.27474485     -5.26091643
C1          6.66227941    -11.02187367      0.16642089     -4.28731698
C1         10.61739389      7.21372952     -7.58941404     -4.99437993
C1         13.55070638      6.77859081     -6.47420393     -5.96914600
C1          1.84543555      3.86978808     -7.15121680     -3.39990671
C1         -1.48910956    -11.07000629     -3.92936375     -5.89465606
C1         -9.30585859     10.25382553      8.24391720     -5.85024219
C1         -9.41630090     -5.30487540     13.90948389     -5.15594127
C1         -3.18959928     13.60175999      5.11348585     -5.90925139
C1         -3.27176207     14.93004795     -6.06871088     -5.96242283
C1          2.54491752     -9.41350526    -10.03832642     -4.93909148
C1          7.39678103     -0.55830251      5.87248109     -3.86838692
C1         21.67795970     21.32708393     15.86980516     -4.22650015
C1          4.15168576     10.05307725      5.12731767     -5.87990259
C1          3.56838269     -6.41171583    -16.22705787     -5.68572304
C1         -5.54378523     -1.48920096      0.66429533     -4.66925302
C1          6.02890999     16.43886638     -4.02096092     -5.02396076
C1         16.08893073      5.48472975     -8.14499405     -3.97605579
C1        -11.43354280      2.03358569    -11.60411772     -5.39759034
C1        -13.46311598     -7.13196847      5.08245487     -6.03419662
C1         -1.03062730     -9.60198624     -1.37387680     -1.98628839
C1         11.27947153     12.69206985      0.06527695     -4.32713949
C1         10.86237217      8.13077536     -2.48548795     -5.73518042
C1         14.62190119     -7.23874830     -6.40353927     -6.25907566
C1          4.07989579      7.90293816      1.01024109     -5.85174304
C1        -14.78092116     -1.46092015     13.30409787     -5.17040136
C1        -10.50862940     -5.59938222     11.71084202     -5.40068910
C1         -6.32103517     -6.82658507     -9.13266819     -6.15944947
C1         -6.01998346     14.04066059     -2.52102672     -6.10579153
C1          9.90997447     -7.20963205      0.75018070     -4.16954786
C1        -12.19657378      4.58180006     11.80474509     -6.16632531
C1         11.48726563      8.76170210     10.77721771     -5.76723357
C1         -9.44216031    -14.96097002      8.26744339     -6.04190888
C1         -3.38449555      1.87864367     -5.58551090     -4.05861823
C1          0.28921711      0.86538049     -1.95103163     -5.97490517
C1         -5.50049463     -8.00389596    -10.59238097     -4.21791088
C1         -5.59315102     11.13599092      0.56084080     -6.07081530
C1         10.98244114      2.77715998      4.17699477     -6.24817839
C1         -1.27665817      8.52890337     -6.55160472     -4.01999140
C1         -1.98826277      9.68036414     13.87385449     -5.79365376
C1         -5.89243612    -13.23637171     -0.79637369     -5.53203717
C1         -3.25554942      0.49664811    -11.71968995     -6.00966387
C1          2.14518072     -4.81585630      0.05776717     -5.30908155
C1         -7.57512491    -12.64589667     -0.85635439     -4.94314397
C1         -1.67928325     10.62907667     13.27884500     -5.68466707
C1         11.73671638     15.93319595     -0.86592407     -5.10244311
C1         -5.56678713      3.29820014    -14.14030303     -5.82354789
C1          9.55194652      8.62058483     -9.67965815     -5.04651465
C1          7.66796882      8.18725607     10.79649438     -6.30373986
C1          5.52976367     -2.95406517     11.34365998     -6.12546131
C1         -8.89114945    -11.56394024     10.79125638     -5.87437138
C1        -25.46710279     10.90821283     12.20737546     -5.03441242
C1         -0.75804574      2.83013785      5.63760259     -6.10751370
C1         -7.17947728     -3.29375464      5.06620058     -5.76948081
C1          0.18011976     -0.95051935     -7.58155665     -5.38918428
C1          5.97307186     11.72947735     -3.98877854     -4.67509937
C1         19.12889382      4.15211303     -4.94115206     -5.92633151
C1         -0.65540185     -1.46417829      6.65897414     -4.77557204
C1         -2.55826269      4.89017599      5.03883234     -5.33414586
C1          0.28460422    -16.43511325     -0.46951400     -6.16650326
C1        -23.61519264      0.96445741     -4.13035182     -4.43623594
C1         -4.11952396     -4.80320554     -0.87387394     -2.50224190
C1         -5.26096442    -10.21918221     -5.53187179     -5.09481961
C1         -2.28557371      8.69074778      1.02875512     -6.28140048
C1         -2.45420223     17.32761806    -18.75977081     -4.04959243
C1         -0.67878954      0.88142853     -3.43398717     -5.83320700
C1         20.57979372      2.35696135     -2.37730244     -5.82672961
C1         -6.60524673      4.85907353      0.64319745     -5.40208074
C1         13.18284437      1.81914894      6.78281909     -5.14910443
C1          0.09434259      6.29987394     -1.50739447     -5.95714297
C1          4.62788195     11.44938358      7.55889656     -5.95430367
C1         -0.25847766    -13.22387172     -6.49447475     -5.19756660
C1         17.97180583      1.70353466     -7.49826681     -6.05376365
C1         17.36078636     -0.02160379    -10.59091241     -5.61928035
C1          2.87752241    -11.97997333      4.27356651     -5.28083165
C1        -21.04791735     -7.10670382      9.76866731     -6.17458258
C1          0.05711095      9.31979297      4.19359965     -5.27772117
C1          5.59228896      9.69503677      0.07346918     -3.46375141
C1         -0.07151787    -11.03201613      7.74425276     -3.94491773
C1         -6.22641408    -11.77120643    -14.68217762     -4.37176818
C1          4.06790605     17.46966799      6.51599139     -5.08770179
C1        -10.08498644     -9.55012927      1.98976019     -5.88128899
C1        -17.09440764      2.22149682      6.63128626     -5.28012736
C1        -11.17709163      1.59887986      7.63017372     -5.30519433
C1         -3.67952919    -14.01470883     -3.89480129     -5.29896428
C1        -12.50188919      7.30871747     -2.46766815     -5.73369587
C1          7.11564439     14.50187909     28.79250883     -5.79050062
C1         10.21693984      3.26648117     -9.04935360     -4.34505571
C1         -7.53286520     -6.56723653      2.63784104     -4.95283383
C1         -2.60160612     -2.90348910     10.84308229     -3.20758315
C1         14.73196841     22.27772321     14.92583458     -5.83697380
C1         -7.78675529     -4.11606804      1.61868970     -2.99575436
C1          3.61732659    -12.24150894     -8.45207650     -6.11138764
C1         -8.48162116      5.47717364     24.53378418     -5.91219472
C1        -11.23347848      5.26528227      4.12573300     -6.62040957
C1          1.80655956      7.71612553      4.15767342     -4.85793205
C1        -15.00595908     -7.04045096     11.72264757     -5.82327791
C1         -1.98096276     -1.82290855     -0.90620876     -6.04276240
C1         -6.84796485     -2.38595102    -11.59068629     -4.50878167
C1          9.36692385      5.72991292      7.25658588     -5.17133310
C1         -1.43733349     -3.36271802     -7.55790222     -5.71229298
C1          6.55415778     -0.48787696     -4.94675296     -3.03643624
C1         -7.12787455     -6.39195858    -16.70580620     -5.35460464
C1        -17.88381803     -3.33499264      2.53250044     -5.48230621
C1         -1.45565982    -18.86257142     -0.49570082     -5.55240612
C1         -3.34165508      0.60377281      8.85193389     -5.25647807
C1         -9.00488724      2.07354691      5.02454571     -3.87188409
C1         -8.84862618     -6.81414335     -4.03485638     -5.44480574
C1         13.78102109      9.72359738      4.14166611     -3.12926401
C1        -10.61714863      3.31006496     -4.15693917     -5.46644360
C1          1.52395321      4.89023449      2.57932014     -5.31875520
C1         -4.81294544     10.59746569     -0.99575359     -6.49382630
C1        -11.06394106     -3.03303333    -10.08984175     -5.66365247
C1         -9.89339617    -16.40456823      3.62135574     -5.01401455
C1         12.77987676      6.61912911      2.64501414     -4.90507258
C1          3.10296913      9.72744134      1.56912594     -5.99976991
C1         11.11675161     10.47244431    -10.63003601     -6.12528371
C1          7.84405210     -5.20967744      6.78930699     -3.94569168
C1        -11.16302457    -12.45636345     13.85546059     -6.13238580
C1          8.73810869      7.87938723      7.26609368     -5.05522320
C1         -8.07657352     13.98732334     -3.54329042     -5.38177738
C1         -5.09617504      3.05246926      6.62244977     -5.97427332
C1         -6.55265118     -1.33578733     13.75391304     -5.99549957
C1          4.32547393     10.58417209      6.06911101     -6.06319701
C1         -0.40251842     -7.71693757      5.19048722     -6.37760502
C1         -0.43890969     -1.47374605     -2.52613212     -4.59819925
C1         -6.71124647      7.26249035     -8.29409131     -4.48891001
C1         18.58397194      3.79713891     -7.52322193     -5.55143794
C1         -0.80842935     -2.37007152     -3.99479999     -5.90838805
C1         -4.52013769     -7.73814531     13.35004549     -5.96322679
C1          8.93906217     -0.58655929      8.22745513     -4.06700395
C1        -10.21165864     -4.78035444     -5.02584938     -4.85871935
C1        -13.89986272      0.90116611    -10.06068292     -6.02639539
C1          4.76318196      9.63097713     -7.26537381     -4.45956209
C1          3.69158082     11.12586065     -1.52961032     -4.07438060
C1         -5.53257343      8.12611172      4.05751522     -4.06017963
C1         10.95910499     -5.68777525     -1.35730175     -5.84467726
C1        -17.56575045    -10.02024511      7.63623844     -4.57563710
C1         -9.92623791      9.10742659      1.57590217     -5.16504596
C1         -6.60760929     -4.81762248     -4.93256479     -4.95228900
C1         -0.02606588     -6.25460487      9.89805099     -5.86177121
C1         -8.05691174     -3.18867154     -0.01789389     -4.28048466
C1          4.36553007     10.57355359     11.76617304     -5.31415225
C1         11.39773180      1.25359548      6.81163264     -5.93331697
C1          1.31216701     -2.54010874     -4.05025759     -4.22488280
C1          0.23910797      8.72609799      1.73351721     -5.77478933
C1        -11.89427986      2.54225592     13.27279559     -4.76771712
C1          7.88482682    -12.38881425    -28.02479033     -4.17782970
C1        -15.80312306      2.02044689      4.07786643     -5.39635894
C1          7.72281215    -14.21826859    -22.26882008     -4.48292930
C1         -3.01683850     -1.51744297    -12.18790918     -4.62058794
C1          2.24157692     16.52642743     -0.93550025     -3.44984490
C1          8.91767614      5.33444575     -6.58405422     -5.74125008
C1        -12.96123135      6.95450900      9.71370164     -5.97540902
C1         -2.00588377      0.10113500      4.68683175     -5.92831752
C1         -4.74965587     -3.86217426    -10.04773383     -5.75589306
C1        -11.39549899     -0.81170929      6.71127931     -5.77694897
C1          7.81951793      0.94041013     -0.88434304     -5.63850655
C1         13.56298745     -0.94547962     -0.81710088     -4.41111050
C1          5.41574664      2.43196725      8.22504339     -6.13983918
C1         -4.13717914    -13.41816425      9.26354975     -4.66424636
C1          0.09853897     -0.05419215    -12.60792978     -5.78738201
C1         24.26606661     15.58944306    -20.17074373     -3.89913391
C1         -8.61605177      0.09638645     12.27875168     -4.80944512
C1         -2.29930416      0.95758830      0.92987461     -5.73231365
C1          6.55255780     -1.86983366      1.68555154     -4.27594274
C1         -1.04515705    -15.60282186      4.14487714     -5.80881803
C1         -8.41051095     -2.39238046      9.71433692     -5.89699960
C1          9.57638817      2.46356525     11.44935165     -5.41156145
C1          0.28970746      0.85491737     -7.54377627     -6.11175734
C1        -12.22622343      8.14571222     -0.91935591     -5.31549711
C1          9.52599703      9.10056735      9.21906580     -3.53159561
C1        -15.63413678     -1.98833684     14.89823859     -6.21821144
C1          6.36075773     29.39179914      4.18448086     -4.41347566
C1         -6.01038266     -4.75452863     -3.98101824     -5.36714532
C1         -3.97805467     -2.01036436      4.17861244     -5.20696858
C1         15.34583705     -2.98567151     -2.28620779     -5.71461947
C1         18.24672360      7.25247159     -6.55075645     -4.09804574
C1         -3.47564184    -14.46430522      5.76206966     -5.55920742
C1         16.51795174      2.37494744      0.15447092     -6.34321791
C1          1.55656078      4.71054889     -3.09905671     -5.34434137
C1         -3.05376695    -15.90251887     -6.45397261     -5.84614042
C1        -18.52246361     -2.19462549      8.23687689     -5.98896243
C1         -5.83832075     -0.70291163    -27.04244011     -5.93205475
C1         -8.96041405     -2.04784437      5.14303648     -6.06235208
C1         -2.79980454     16.90974931      3.97142301     -4.91223486
C1         -1.04135473      6.73827989      4.13900418     -5.40661776
C1          5.75783010      8.19353499      9.71938256     -5.74916207
C1         10.47386533     -2.45740467     -1.74074438     -5.52141519
C1        -18.87756266     -9.15991271      6.61195827     -5.45758486
C1         -0.44255321     12.99890069      6.65107104     -5.03846826
C1        -12.66432926     -7.71260170      9.13880760     -6.00132980
C1        -11.99842301      0.94939604      0.01465109     -5.39683194
C1        -14.26070968     -7.71130245      0.92395261     -4.65516194
C1        -13.97185021      1.05029380     13.86629900     -5.41848158
C1          7.55679554     -1.00895153    -10.67718262     -6.11295273
C1         -9.98541406    -10.22261979      5.07481613     -4.92343647
C1         -1.01780770     18.76899131      0.01125245     -4.30576608
C1        -11.46323807    -13.43317331      3.13553683     -5.42610454
C1         10.49520653     10.22472808      7.31011031     -5.92399972
C1          9.12789128    -12.59385282     -3.28248326     -5.56039003
C1          1.07742512      6.23185832     -9.16960560     -4.88150300
C1         15.59823854      2.33303994     -8.40103823     -5.95816894
C1         -3.75430435     -9.96115328    -10.58687940     -5.47977721
C1          1.41134759     10.90364125     10.86018411     -4.90730379
C1          3.19565534     12.56205945     -3.97693669     -5.72555725
C1         -2.25495511     10.58905962      6.63716968     -5.97828599
C1          7.97910479     -7.27641244     -8.03636573     -6.01370336
C1          3.88601996    -11.91068379      0.20334074     -6.18166460
C1          9.61000443      9.53485039      1.10324023     -4.20447055
C1         -2.89497363      0.05194076     12.25498782     -4.62023678
C1         -4.83315594     -5.66158589     11.81209581     -5.03050638
C1        -14.26610804      1.79271131     -8.14694044     -5.92088541
C1          5.72304189      1.80686651      0.18906925     -5.88532247
C1         12.54095559     -5.72745193      1.13366286     -4.37604411
C1          6.44083473      8.22914362    -10.65109696     -4.76473116
C1          3.49273137      8.68624695      6.76651963     -4.42587101
C1         -3.08243880     -9.14725142     11.71277357     -5.05607664
C1        -11.41923761     -0.79497294     -2.55755358     -3.03207769
C1          8.84513382     12.28492314     -8.12183079     -4.90634627
C1         -1.27638832    -10.11689303     12.44550267     -5.33294864
C1         10.69506352      2.91073808     -0.84617348     -5.55261321
C1         -3.32238469    -13.49463627      7.32904930     -5.26906661
C1         -9.53153477     12.99508792      6.58613347     -5.58207731
C1          5.40844495     15.04129751      8.15835082     -6.05040009
C1          4.70555230      6.29280794     -5.65746990     -4.82053959
C1        -12.68607026     -4.81449117     -3.47030719     -6.15846869
C1         -5.20044475     -3.01110306    -11.57709531     -4.71729673
C1         -1.04044715      3.04505763      4.09073031     -6.15161044
C1          5.11629454     11.21908338     12.35311399     -5.61996535
C1          9.96565456     10.17942861     -4.95951369     -6.04480298
C1          2.46262802    -13.45473311      5.25440171     -6.06167003
C1         -5.84295037      5.53684125      8.21820520     -5.08350366
C1         -9.98804308     -3.60549765      5.10770204     -6.09696024
C1          8.01667585    -13.28215667     -5.81052218     -5.94627311
C1          0.71727227     -0.63643723     -5.05441650     -4.99255933
C1         15.56013875     -0.58054318     -8.35229587     -5.16568788
C1          0.47901817      0.03796022      8.84464422     -5.88579441
C1          7.32681756      2.39471725      5.89159536     -5.47850957
C1        -16.01037937      3.97247946     -0.90897453     -5.84343626
C1          4.09515521     -0.02498128     -8.09812240     -5.97275500
C1          0.39447715      4.26263741      5.67132888     -5.79218836
C1         -2.06198334     -6.55476844     13.93759208     -3.52833834
C1         -1.32137818      3.17024779     -2.18974917     -0.47941041
C1        -12.09149308      0.32236112     -6.59166142     -5.71349545
C1          6.24802645      2.99906985     -8.12776764     -6.17966179
C1          0.24649257     -6.81633416     -1.83951566     -5.50280751
C1         -5.87380222      7.33213638      4.75438512     -4.34774322
C1         -3.24390146      5.86481665      5.02661495     -5.09743862
C1        -11.21998382      8.17784047      0.56991377     -5.27285087
C1         -3.71514175      3.97278900     -5.03634360     -5.25975721
C1         -0.93252767      7.70403645     -5.11866603     -5.46207597
C1          1.42373792     14.98219914      1.57143839     -5.73149827
C1         14.80709899     -1.86988784     -8.92844416     -5.66413316
C1         -9.14910856     -2.94887060     11.42733167     -4.39628918
C1          3.58116354     -1.46347310      4.21082713     -4.94674749
C1         12.52858903      3.85886836      6.74886531     -5.90191993
C1         -7.33705385      6.92194584      9.77944818     -5.92431157
C1        -19.10709927     -5.25035104     10.79960249     -6.37503300
C1          9.66438162      6.68361126     12.39008591     -4.81242332
C1          3.07362224      0.03938944      5.15861854     -5.23988510
C1         10.25109100     14.06207740     -5.60492745     -6.40678534
C1         -7.93353444     10.68148199      6.55095868     -4.66450803
C1         12.99828477     -7.18486962     -3.38741379     -3.81931485
C1          7.90590780      7.27849951     12.31689045     -5.16447982
C1          3.05386897     17.39958479      5.06325595     -5.84907017
C1         16.37209103      6.56233995     -0.76246314     -5.98640702
C1         11.18418778      8.12311234     -4.05391589     -5.93788710
C1          4.63608999      1.43759416      0.09463842     -3.37496691
C1        -14.39287286     -2.85533645     10.16322730     -3.94369498
C1        -20.92968522     -4.76079789     -1.91553343     -4.09023056
C1          3.07944233      9.68100051     -0.58374905     -5.66003983
C1          4.41187600     13.44581890      2.48195992     -4.26552206
C1         12.53212446     10.47853822      6.71725623     -5.02276849
C1          1.15818724     11.10529559     -5.61438631     -4.08819782
C1          6.64811168      7.67945751     -9.70016434     -4.42770516
C1          0.37094233      7.19603033     -0.00032506     -5.91759783
C1        -11.78685641     -3.03068091     -7.57341663     -5.24956547
C1        -12.88824180      7.55742936     -5.11884315     -5.85537198
C1         -7.89262885     -0.95552929    -11.62582271     -5.50509012
C1         25.63296911     -3.14249986    -21.20576709     -5.87775674
C1          5.36857768     13.53061790     -1.46085387     -4.21195926
C1          8.38620051      3.93456057      0.17723288     -5.88360167
C1        -17.86432812     -8.05385563      8.17832987     -5.95464352
C1        -18.37513624      0.16673598      3.50109095     -6.34670477
C1         -3.37198304     17.33979950     -5.62669308     -4.58674740
C1          1.04076907     -6.31751701     -3.44218013     -5.09210550
C1        -10.26570375    -14.41832374      7.67951693     -5.58199159
C1         12.84133692      9.56920581      2.57523903     -5.84727653
C1         -2.00938416      0.13764959      8.17863078     -5.63014898
C1          8.73496209     -4.91096904     -4.04841647     -4.85441665
C1          3.54673627     11.14943506      7.60258915     -5.76671626
C1         -5.48499853      0.26989826     -1.57467112     -4.60135565
C1         -5.23862355     -4.62984092     17.96284184     -5.42951170
C1         10.15862710     11.12832682      5.69944253     -5.85869588
C1          9.14744564     -2.92984335      0.10670077     -4.91916247
C1         -9.79776268     -5.70782105      5.68903691     -4.97062027
C1         -2.40400867     -8.78742764     -8.11569060     -5.08541145
C1          0.05877513     -9.19481821      7.70460298     -4.46734216
C1          3.16293255     -4.80769995     -9.72298526     -5.96655590
C1        -23.71196721     -0.87648141      7.23624288     -3.73682607
C1          5.08767032     -6.25395103     -5.88319712     -5.09911240
C1        -10.95642471    -15.02059093      5.71285565     -5.82872991
C1          4.67516778     12.62284248      7.65406604     -5.45642755
C1         -3.18053052      6.96925702      4.96439506     -5.18151663
C1          9.68121405      6.62610956      6.67122079     -5.68454031
C1          0.79795711     18.03288695     -1.55883774     -5.24956981
C1         -8.59397463      7.82877033     12.26418754     -5.48955660
C1        -10.82832416      1.96405055     12.29298735     -5.86577558
C1          4.45459440      0.95637885     -4.33835133     -4.68852292
C1         -5.89216630    -13.14090902      2.64094019     -5.21681594
C1        -15.51480522     -0.76470222     -0.01685825     -4.81949261
C1         -8.09627174     -9.28644717     -5.57187859     -5.45062390
C1          9.55330774     10.40684538     -9.66546325     -5.40212086
C1         -7.10638212     13.03532555      1.55341198     -5.96035622
C1        -11.77308975     -5.83774609     10.79320888     -5.55703513
C1          2.33248789     18.33207473     -6.57009131     -5.40521491
C1          2.39431187      9.08297926      6.64470833     -4.94854161
C1         12.44213169      5.80461413      8.83305334     -5.33942582
C1          1.67552079      5.24532401      6.78871141     -5.36640917
C1          1.33895384     12.02699148      1.57162128     -5.95876800
C1        -16.49575764     -5.54488326      4.11703345     -4.77999917
C1          3.24050284     -4.21132837     -0.88422295     -6.37218987
C1         -0.00955291     19.20334543      0.01710878     -6.21197746
C1         15.63364984     -0.58745919     -4.90795194     -5.23220073
C1          7.49592742     -3.87746187      9.86341545     -4.58212517
C1          3.86605301      5.53081979      0.03622204     -5.45169075
C1          2.79728391      2.76252952      5.77634031     -5.51287990
C1         -8.92479016    -10.58407295      1.67692137     -4.77699987
C1          0.56339086      1.81754556      3.20097660     -5.99261043
C1          6.96143386     -5.72168451    -11.61653466     -5.63130640
C1         10.65978912     -6.17614623      6.81178440     -5.29199273
C1         13.52122454      8.70130952     -0.92834302     -5.66380807
C1         -5.48478348      3.43601510      9.68414787     -5.36509225
C1         -0.26104027    -13.43888923     -1.42986037     -4.11880349
C1         -6.62857728     -3.23102800     13.90750666     -3.86887302
C1         10.09630035     -8.73661513     -6.47690523     -5.26553299
C1         16.06873974     13.43353234     -2.31126351     -6.03035849
C1         18.08047857      2.36695409      2.72225176     -6.11644813
C1         -5.85467971      4.21803306      2.49805421     -3.26744355
C1         -2.82061869     -4.14692582      4.18622922     -5.81738070
C1         -1.85983054      4.90708245     11.74664529     -5.48742684
C1        -14.55655822      2.68815897     -7.56877120     -6.14451273
C1         -1.70829700      5.31323886     -9.10557354     -5.78306199
C1          0.02816164      2.97687269     -0.01044620     -6.03440903
C1         -7.11766367     -8.16978192     -9.70651431     -5.93513715
C1          7.87468391     15.32165933      2.56841804     -4.94532392
C1         -0.16188586      7.20878361     -6.67625062     -3.09492388
C1        -10.19574863      3.04835344      9.72641498     -4.91532558
C1          3.83723707     -7.08027112      0.14436901     -3.48616065
C1        -10.90677443     -0.44306903      5.70232717     -5.60721209
C1          0.77040989      5.39615992     -1.56563278     -6.17142045
C1          3.93877169     -4.28664286     -9.09513738     -5.99813043
C1         -3.12941428      1.35850144    -10.13866597     -5.11444892
C1          4.81463241      0.42852333     12.34458076     -0.43829989
C1         -0.79761133     -3.80703260     11.37179273     -5.77151590
C1          8.46066340     12.06589881     -4.02793794     -3.25980867
C1          1.32620618    -14.92748206      8.71843439     -5.97964579
C1         -1.96183399     -6.57704192     -0.89579066     -5.92235016
C1         15.90496088     11.00946191      0.10073146     -5.84126141
C1        -13.41871501      7.19165724     -4.16790274     -6.27944311
C1          0.54490840     -2.94410066      3.13715824     -6.16761042
C1        -12.05387060      0.99586748      9.13504512     -5.91807068
C1        -16.75785724     -9.54049906      6.05897803     -6.52282037
C1         10.50078677     10.93616148      1.57233145     -5.70938040
C1         -2.45647964      1.78340231    -13.15116535     -4.80384148
C1        -11.89476573     -3.28971436      6.64643874     -3.63436295
C1         14.90955057      2.85582726    -23.85841056     -5.53467808
C1         -1.56826361     15.92891185      1.58215546     -5.34180145
C1          3.85496804      4.29821827     11.42981938     -5.98972254
C1          1.00171872     15.63633222    -13.27523288     -2.57283232
C1         -2.77613138    -13.10669155     -4.84048489     -3.76805732
C1          9.28130790      4.34380284    -10.66702473     -6.11246500
C1         -6.69928520    -12.63528647      4.13491410     -4.66934660
C1         -8.94425810    -11.73265768      5.11583573     -5.39762039
C1         -5.21813920      5.37850566     -9.12186662     -6.24295521
C1         -1.74792771     10.03303113     -5.67872633     -4.09255305
C1         -2.28785234     -6.85597155      6.67899782     -5.18897546
C1         14.11007296      5.30521130     -7.49886997     -6.05923181
C1         10.45251117      2.37215559      1.70230899     -4.04360417
C1          5.40357002      2.74725196     -5.03177387     -4.11792173
C1         12.68721976     11.12812397      9.79951155     -3.31825675
C1         -6.06126144     14.52449818     10.74307485     -5.19993757
C1         -4.37063787      2.42771933     10.75687360     -5.01930971
C1        -13.79111922     -9.25414218     -3.45550049     -5.81330241
C1         12.80048677     11.43190692     -0.85975182     -4.27856393
C1         11.07553051     -5.67993009      0.79894312     -6.21732128
C1        -14.26793352     -1.17430694     -2.49552388     -5.15986154
C1         -0.95202041     -8.10485173      8.39209235     -5.14125867
C1        -22.12494365     -3.80635122      9.79868752     -5.19009153
C1         -9.86106794    -11.65227663      0.07550248     -5.26520597
C1         -3.86318549      6.94717670      4.09246863     -5.77126001
C1         -7.00247627    -14.37639356      9.19620806     -5.92512463
C1          6.71859862      3.36374540     11.43051810     -5.83715305
C1         -4.01791067      3.38386708      6.61886488     -5.93953079
C1          3.58908308      6.24035524     -7.24596802     -5.95941847
C1         -8.68501170    -24.99739358     21.57344104     -5.92107055
C1          3.47732798     -6.22397613      4.21582186     -5.91429072
C1        -19.91385625     -4.58212772      6.81205127     -5.73271484
C1          6.13852309     15.94411331      8.15686503     -5.96142845
C1         20.89800192     23.61281003     -8.63864536     -4.74799025
C1         -2.55338031     -1.79989309      1.70057046     -4.67295520
C1         18.39526857      4.94730290     -4.91066346     -4.69232489
C1        -31.01805185     -9.50439122      9.14904339     -3.83657888
C1         -5.56950190      6.31086492     -1.52813428     -4.99676865
C1         18.02627620    -10.04313768     14.13635622     -6.18081518
C1        -13.62336792     -6.01580188     -5.04731760     -5.07246239
C1         16.00917959      8.61470124     -8.06465997     -4.57110732
C1          2.45498394     19.87159597     -6.03889810     -4.84346756
C1         -6.58411517     -6.23870827     17.42467720     -4.99838958
C1          1.06737833      3.35475019      9.18231178     -4.65642443
C1        -18.51149144     -2.32487543     11.72076145     -5.91583174
C1        -10.63717137    -12.91342347      5.07289670     -6.29420683
C1        -14.29227048     16.85041307    -12.86485520     -6.09707843
C1         10.19707776      7.78290156      9.78709382     -5.76956099
C1         -3.03543796     -3.36686322    -12.19522934     -5.28838407
C1        -12.16782590      6.31885786     -6.64678967     -5.89079802
C1          0.81872291     -5.60533008     11.78105876     -5.30115050
C1          0.26023941    -13.59730959     -7.40409100     -5.87116838
C1         -6.77952086     -2.38137984      3.20009279     -3.75360920
C1          2.48562842     14.45496730     -4.91789417     -6.01952321
C1         14.08192760      7.43181298      0.10983877     -5.52847319
C1          9.69724072     14.43341985      1.10956950     -4.90019570
C1          8.71918733     -8.11715253     -2.39452620     -5.42250281
C1         18.90890441      1.76871385     -8.09644789     -6.03851818
C1         15.73935450      0.04057773     -3.94807909     -5.86222974
C1          1.16542155     -8.78563638     -5.86786076     -4.62696088
C1        -10.20154158     -4.66629519     13.33227814     -5.81903660
C1          1.31325405    -16.55780276      1.09452916     -5.67727217
C1        -23.75286579    -18.15966059     19.89114690     -4.62624827
C1         -3.27889811      6.82946301     -7.53924205     -6.01725588
C1          9.48537810      3.80022678     -9.73578392     -5.96025898
C1         -9.42609539      9.06404795     -0.97463997     -6.21017747
C1         16.13704708      4.23438373      1.82267678     -4.25752586
C1         10.24388132    -14.16243442     -3.27759778     -6.20307162
C1         -6.44837611      8.25493717     -6.65073147     -5.26898190
C1          3.75283777     18.31055299      5.03355915     -5.92250862
C1         -2.00424608     11.09367370    -10.78224721     -6.29872544
C1          1.49178182     -7.23757483      1.65236976     -3.31284815
C1         -1.94691235     14.04543264    -10.77481409     -5.71264247
C1          0.75559382     19.81111087     -1.52335868     -5.39613443
C1         16.04975168      2.78698465     -2.30136257     -4.71029949
C1          0.01361582    -12.62853658     -9.05808229     -4.37608878
C1         -6.88625262    -10.17979278      0.99005927     -5.60476720
C1          2.50433803    -12.61630814     -4.87023372     -5.11899976
C1         -9.72537519    -12.90684898      6.61470911     -3.82063949
C1        -11.62930361     -2.35965690      2.63983314     -5.56633261
C1         -2.39444606    -11.06716372      5.68320341     -4.01353941
C1         -6.06958171     10.67304912     -4.15592357     -4.51951349
C1          2.30012148     -0.56103664      8.86251590     -5.18835525
C1         -4.29642754    -10.17772022     -7.50159029     -4.94049254
C1          8.96821953     15.02803522     -0.83971925     -6.22771169
C1         13.21425581      6.38458754     10.83022641     -5.05630009
C1          0.76646050     14.99224992      4.12798152     -4.42180806
C1         -9.41159445    -14.96253023     -0.90213679     -5.42899180
C1          2.17012832     -0.00821967     -0.00143200     -6.32863096
C1          2.90309663     -7.18362961      0.73827035     -5.00025401
C1         -5.27236857     -8.34739641     -3.33694786     -6.31056058
C1          6.02042617      5.20500289     13.91411324     -5.58057711
C1         -4.09659737     25.29671666      2.49436408     -5.51760446
C1          1.33136767     -5.29696529      1.63512440     -6.21435585
C1          2.90586831    -11.70708152     -3.32277844     -4.24557442
C1         -1.30654566     15.42173275      2.58244884     -6.03312839
C1         -1.98856856     -0.03372425    -10.12816290     -5.81433063
C1         -2.05059872    -12.28911201     -4.91655090     -5.20898659
C1         -4.77899612      5.80155720      8.21837164     -4.99527711
C1         15.32518736      6.30152496     -6.52071963     -6.38829291
C1         -2.79415730     -5.39337793      7.69204910     -6.19487053
C1        -15.14366779      4.90672167      1.57247342     -5.45744860
C1         10.80546808     -1.49097657      6.75285687     -5.09880051
C1         -0.18733347      5.31331377     -0.93882667     -5.80522508
C1         -5.23580570     -7.21619210     -3.36499032     -4.67971943
C1          6.84740176     12.34555786      0.99351074     -5.10209506
C1         -9.97011151      0.60002126      7.23839950     -4.88062811
C1          2.99799944    -10.86879405     -7.39405569     -5.59923129
C1         -9.97846390    -13.15200999      1.61657342     -5.31011310
C1         23.37247209      8.18487706     12.46923759     -5.65494411
C1          7.92676267      2.39175128     12.35415908     -6.19210684
C1         -8.92817809    -16.47720349      1.73189126     -5.67235863
C1         -3.92780429     -0.81577862      4.14609885     -4.89250361
C1        -12.04101995      5.70861542     -3.50981972     -4.14358187
C1        -12.88984214      3.87801664     -5.04577658     -6.26311270
C1        -12.53806218    -10.08080842     12.32873431     -5.08334970
C1          1.48062716     -5.51598555    -13.17166089     -5.87481736
C1         11.21375248     -3.37613926     -7.49274896     -5.63097159
C1        -10.67510372     -3.27080307     10.70783613     -6.21729163
C1         -8.88243179      8.63871534     -4.14828995     -4.65341025
C1         -4.52723707    -12.62897003      4.11511535     -5.64734862
C1        -13.40425360    -14.91229806      1.52923217     -6.00558059
C1        -16.11145031     -5.65184745      8.24024876     -6.05579998
C1        -19.60921629     -1.84234699     11.72007897     -5.84428930
C1          6.82413456     -3.89381774     -2.49609501     -5.57060777
C1         16.39236112     -0.06077020     -9.96510503     -6.13905004
C1         11.48316515     15.03147323      6.74136635     -6.16399352
C1          1.05438161      6.34136231      5.70496045     -5.31054581
C1          8.34651734     18.28494625     11.45484635     -4.66799622
C1         13.67785849      1.48362403     -9.06751987     -6.27863886
C1         13.07418628      4.14921152      0.12027172     -3.00317896
C1          1.50844710      7.68637010      2.63976164     -3.89887050
C1         -5.87622516    -10.13111948     11.76673189     -5.80491301
C1         15.21808570      8.64206641     -9.62801230     -5.55077624
C1          3.93650789      9.15748719     11.40252748     -2.74814027
C1          2.38652784    -10.08555432     -2.38788675     -3.42055638
C1         -5.31408367     11.64981180     -7.59187487     -4.96477170
C1         14.28464010     -0.70542588     14.01980981     -1.82191141
C1         -4.45770474      0.09714527      0.54504978     -4.49608006
C1        -16.84867649      4.85387490      2.53960769     -5.80666601
C1         -1.01360605      1.81055113    -10.73124570     -5.15370129
C1          1.53318966     11.99577423     10.80947060     -3.65105690
C1         -2.34758693     -0.84891183      1.00158040     -4.79416237
C1          0.33447663     13.75096359      1.67114303     -2.80190221
C1         -4.65380612     -9.23986178     -3.35130889     -5.80976990
C1         -0.02185272     -1.83107590      5.78840805     -5.37122794
C1          8.18656559      5.72603283      5.68999522     -1.86602039
C1         -2.57089755     19.28686641      1.46558312     -5.17999700
C1         12.73427507      0.38440341      0.65794467     -6.33018655
C1         -8.06348084     -1.40293787      0.04570804     -5.09678779
C1         12.08263924     16.81905592      0.70139610     -5.15979767
C1         11.79258857      3.33737732     -6.51526791     -6.34710725
C1          7.42031058    -10.46739453      4.31841696     -4.87352351
C1         -7.16656826     14.19633132      4.94641401     -4.99006462
C1         -3.51486282      9.58267888     -9.17242106     -3.94711725
C1         -3.06205880      3.34906374      4.72828461     -6.01534933
C1          0.81864263      9.07445521     -1.51941842     -6.11305494
C1         13.86221835      4.73759508     -4.96180045     -4.79467816
C1         -0.69333192     11.68023208     -9.07463864     -2.58277535
C1        -12.75678511    -11.37641173      3.40555352     -1.36889892
C1         -1.71953125     -5.70249965      4.15207282     -5.57172170
C1         -8.91328748      4.00356435      5.05736809     -5.58932490
C1          8.40888761     -6.88628409     -3.32121736     -5.33171180
C1          2.40870352     -0.00897382    -10.68687409     -4.50702261
C1         -4.36423511     13.20093699      5.01732077     -5.94808194
C1         -0.20358997      7.20916450     -0.96153209     -6.53020032
C1          5.07395746      9.96443776      1.01443580     -5.03002991
C1        -18.04280480     -5.57264417     10.78773287     -5.27174621
C1         -3.75311461     11.59178821     -7.24136581     -5.46911792
C1         -2.21893091     -0.90471193     -2.47776843     -4.90457070
C1          9.45674942     -0.52457035     11.43780350     -5.94758317
C1          2.17765229      6.72254189      5.70835175     -6.29786804
C1          5.96551260      2.87448983     10.80529315     -5.99344569
C1         11.78277714     -3.28926572      8.26845214     -5.96966705
C1          1.61613399     -7.93913995     -9.93027500     -4.56200928
C1        -12.09444762    -15.79729406      2.59891575     -5.70624347
C1          9.59585022      3.71008149      8.94792086     -4.98214110
C1         -4.86571315     -8.63837044     13.92092713     -6.09137125
C1        -12.46845380      4.38172357      3.18842001     -4.66714307
C1         -5.82062477      9.15276333     -6.68535213     -4.94068270
C1         -4.54039287      8.12576185     -9.14011065     -5.41159487
C1          4.07247745      6.67625088      1.04240891     -6.20960556
C1         -0.26974583     18.27876381     -5.10694682     -5.64040788
C1         -5.63627105      6.31279503      0.62239927     -6.01771691
C1        -16.63576459     -4.08062638      9.18997637     -5.81055407
C1         -3.99386990      3.33833188     -2.49381183     -5.66045923
C1          2.38929375     14.89390896    -11.68406925     -5.94618638
C1        -13.43388413      4.22700700     -4.12869439     -6.25060895
C1        -14.55771861     -1.95013300      5.05960588     -6.32257810
C1         -2.48544432      6.31063693      0.06853328     -5.13592674
C1          7.76911443     -3.42072423    -13.13508148     -5.87272031
C1         13.82579059     -0.03962015    -10.67054891     -6.13298668
C1         20.42085300     15.61881164      0.05721923     -5.59337897
C1         -4.69204663      5.64648968    -10.10403387     -5.15804686
C1          3.02935067      6.57625627     10.78240127     -3.22294767
C1          5.60212577     -7.79260487     -5.49055645     -5.70510069
C1         19.92816902     15.85369814      1.02801848     -5.81814806
C1        -31.56322700      6.05558338     -1.01499126     -4.68041586
C1          7.31516886      4.66140018    -12.22825620     -5.09358772
C1         14.58618322      7.18964918      2.63234552     -6.02001928
C1         -3.84158520     11.67960186     -1.56932732     -5.92834449
C1         -1.77068928     12.03145109     -9.13570050     -6.10830485
C1          3.57814912     -0.48682660    -10.56584226     -3.02032892
C1         -1.27141212     -2.39423169      6.71401784     -6.22699979
C1          0.39761519     -5.13370987    -13.11889226     -4.55389243
C1         -6.34770705     -3.97256399    -12.59753357     -5.99109907
C1        -13.28831516      4.91493961      8.24057132     -5.78458718
C1         -4.23967172      7.12189976     -4.09049155     -4.88432088
C1         -5.09431974     -1.80971164     -5.97298713     -4.24844091
C1        -19.02683836     -8.32561773      5.19768072     -4.78795644
C1          4.92757134     -0.54184535     -7.61363676     -4.67106838
C1          8.03453028     -7.28676395    -11.48102807     -5.61234337
C1         -8.48185065      1.86705372    -11.64575492     -4.13601410
C1          4.22108564     -9.41991355    -13.08831248     -6.19178501
C1         -2.43505067     -3.39743779     -9.04570158     -6.05536148
C1          6.42745383     12.01725894      9.78329161     -6.08150427
C1          3.61841552    -12.30009512     -4.89642668     -6.03575573
C1         -6.15872284    -15.92789519     -2.44654888     -5.22050181
C1         -2.41216420      8.13433843     -9.12446390     -4.55175990
C1          3.17877722      1.88330541     10.74679230     -5.07322659
C1        -10.59718901      5.12893054     -7.57678240     -6.13523520
C1          8.91403532     -3.62619539      2.65939435     -6.14273327
C1         -1.27369085    -18.30214662      2.64702774     -5.87895890
C1         -3.58868087    -14.40102375      3.48900385     -3.15682820
C1         14.77962553      3.72526720      5.81687990     -5.43507294
C1         -3.11922777      3.89026860     -7.49163508     -5.79089605
C1         -8.42818751      2.41062682     -5.06926822     -5.16926028
C1          1.55349727    -15.58255725     -6.54616031     -5.96787852
C1         -9.68921880      6.51437756      6.63524094     -4.00144379
C1          7.02344410     12.84476571     -1.52561842     -5.27937405
C1          1.72246634     12.03789611     -0.00772390     -6.23875021
C1         17.05954422     -0.91159369     -6.46703360     -4.98260752
C1         -4.04239668    -11.09751802     -2.50920117     -5.55339095
C1          7.25881508     -2.36709506      5.76732141     -5.81503093
C1          2.55199145    -15.52601290     -4.85726376     -4.61919419
C1         15.80306932      1.50566974     -3.33873343     -4.27317499
C1         15.78299455     -4.43414140     -3.28604319     -5.61118211
C1         -8.21504002    -12.19186662      9.28142579     -4.75717562
C1         -0.22693990    -10.11916711     -0.87567036     -4.13015627
C1         -4.86807931     -8.65359733     11.77679059     -5.95388101
C1         -3.37477657    -13.10032109     -2.33356946     -4.64725948
C1         -1.44256758      6.38604267     10.79572740     -5.96329261
C1        -12.87135087      1.63400398      5.07210878     -5.10845835
C1         -3.19404997      5.69585327     -4.08605965     -5.45421944
C1         -7.10209105     17.10252039      1.54478817     -5.56788029
C1        -11.99670584     -0.50894303     13.31232646     -6.05884080
C1          9.18518858     12.89600827      0.73446852     -4.21656225
C1         -7.11889995     -6.21372040      1.63546997     -5.60751886
C1         11.46336176      5.33468431     -5.96893960     -4.94543677
C1          9.92843292     -7.19354021     -4.90646230     -5.84594196
C1         -2.01641629      6.27451193    -10.66911626     -6.02794353
C1         -0.73792233      7.18441457     -4.11031553     -5.87207411
C1          4.12646154     -7.72711420     -2.50114713     -4.79538424
C1          1.35038741     -2.34838512      7.33674788     -4.27181891
C1          4.57161122     -7.73752622      9.83830747     -6.13161534
C1        -19.08340280     -5.26828606      5.14541330     -4.37018952
C1         -4.39377857     -1.00616761    -11.56542635     -3.84309135
C1          1.52256978     -4.87498027    -15.63911923     -5.60836489
C1         18.99185823      4.78460888     -8.01814807     -6.05541214
C1         -0.21690481     -5.45365038     -6.53389604     -5.19845968
C1         -5.55106323    -15.91338739     -4.94237919     -6.21622053
C1         -4.53707977     -6.27850016     -5.61886180     -3.81353047
C1          1.53420375     15.64532138      2.51763321     -5.83255111
C1         -8.54635830      7.27712116      0.61990628     -5.16240022
C1          1.48311171     -9.68830260     -6.47568792     -5.33989622
C1         14.15042362     -5.76079839     -8.92711958     -5.90115938
C1         -9.45054014      6.95474384      9.74233918     -6.10083937
C1        -10.93348893      6.09830712      0.05385988     -6.03276769
C1          1.14900996     -4.79253964      9.79552074     -6.08577296
C1          9.70448073     16.27218367      1.06119680     -4.99256182
C1         -5.22595230     -7.27766448     -5.70127008     -4.67466909
C1         -7.13778857     11.21470739      5.03012575     -4.98718057
C1         11.32652790      6.62001330     -3.32951194     -5.03174713
C1        -11.20513713     -1.37723288      9.79205826     -6.39859777
C1         -4.04016498     -2.97834367    -15.67516225     -5.94518503
C1         -7.90984267    -14.58913204      1.01914357     -4.42895779
C1         -7.37312896     -8.65612178     -4.90349799     -1.97734626
C1         17.39930713     17.72558532      8.33249370     -5.96078135
C1         -6.80734987      5.44055764      6.68820764     -5.74297162
C1          0.20794463     15.41187067      1.57385530     -5.26390795
C1         -3.57181081     -1.51238409    -13.14236007     -6.14587955
C1         -9.96208153     12.07195463      1.51315865     -6.07638905
C1         -3.05926516      1.57712534      8.19114342     -2.54280524
C1         -8.12265552     -3.18761945     14.84248982     -6.42338616
C1          0.96344284     -6.83700872      2.53530488     -4.67874648
C1         -8.57348343     -7.62256065     15.85991970     -4.47560709
C1         14.79275308     12.59339979      5.74285621     -6.39777830
C1          2.22385955     -4.18120939      3.17185774     -4.28749690
C1          3.31030737     -5.38671412     -6.60128049     -4.37517249
C1        -11.12328601     -1.47443479     -4.91350939     -5.03006068
C1          8.61774467      3.29903176      3.27639294     -6.15612427
C1        -11.79874098      1.97677989     10.78837429     -5.92056017
C1         -6.96025767     16.46788380      2.54747536     -4.61455442
C1         -3.12863593    -10.99080695     11.81389721     -6.18387668
C1         -4.77277041      6.92007236      8.23088131     -5.02156077
C1        -13.68962581      0.10781151     13.23673405     -4.90124089
C1         15.54572379     10.15612888      4.20954015     -5.75288989
C1         -6.30054026     13.58125418      5.57856764     -5.96002841
C1        -11.23551390     11.10658346      0.55748287     -6.19243823
C1          7.47306422     14.92847710     -9.14957704     -5.61030429
C1          1.63692791      6.37800172      1.01471226     -5.98958860
C1         -9.42780184      6.10550126     -0.98103386     -5.52898182
C1        -13.75028830      4.50178486      9.13029816     -5.76941563
C1          3.35055736    -10.19208462     -4.23436324     -5.67208409
C1          3.39934089     10.49381156      6.68540709     -5.36232165
C1          3.23161460     12.54371048    -13.25285535     -4.00369303
C1         -6.34184133      5.76396992      5.68711276     -5.12705302
C1         -0.88303636     15.57795226     -5.06553242     -5.72938513
C1        -15.00504770    -11.96204120      2.55592015     -5.02165026
C1         -2.85908982      0.93749528     -5.65260136     -3.93717033
C1          1.74739414     -3.84900216      4.21456779     -3.40803406
C1          8.70970467    -13.06351792     -2.25664387     -4.68516664
C1          8.15862158     -6.64453210      0.71483984     -4.23802272
C1          5.64795298     14.47738888      9.12283086     -5.72373295
C1         10.71002005     10.01858255     -9.64108593     -5.46998739
C1          6.73239437      2.31900113     20.60406127     -5.62085594
C1         -3.00384425      3.38655416     -0.92546821     -5.87853806
C1         -8.51719638     -5.29171369     15.43245325     -4.10972528
C1        -11.76014118     -6.70909151      5.16222164     -5.90534754
C1        -13.92766718     22.96353052      9.74249345     -5.30893469
C1          7.21918959    -14.48373764     -0.71278306     -5.70567856
C1        -15.32178438     -6.11205873     12.21525439     -5.40881707
C1         -7.96878217     -8.60699273     12.33426648     -4.99831862
C1        -13.96770900     -0.81033201     11.68305459     -6.11121852
C1          9.00294127     -4.31710480     -9.97565561     -5.80956108
C1          9.84267199      3.91039199     13.95480089     -5.69126518
C1         -3.83562980    -10.50994716     -4.87996823     -4.85062514
C1         -0.55289637      1.47663387     -8.10109078     -5.98031791
C1         -2.71053054     -5.38437261     -4.97112708     -6.34812857
C1          4.05153553     -9.66986161    -11.57176101     -5.53579596
C1          8.71962305     -9.66245584     -7.41722763     -5.06004843
C1          4.07028882     -7.82238738     -5.88224894     -5.15894800
C1         11.51687844    -12.10720906     -2.33918083     -5.96967268
C1         15.62018972      5.43079300      4.27916646     -3.93157093
C1          8.67895562     -4.84442453     -7.41506526     -5.92131953
C1         -3.80176493      6.79272584    -10.68929515     -5.99529080
C1          4.24666459      0.92018446      4.84492505     -5.52807595
C1         -4.37559625      4.18285219      1.65034354     -4.62911843
C1          3.66387021     18.90361958     -4.95112530     -5.79331177
C1          1.00301069      9.99587479      9.17975735     -6.28986320
C1         -7.25454624     13.49292390      0.56266612     -5.62746238
C1          1.02431171      1.53472848     -0.00365658     -6.32560180
C1        -12.43262606     -4.24355452      6.63342460     -4.01348282
C1          9.44660020     -5.68296177     -1.74347111     -3.32215334
C1          4.33997497      5.82067287     -0.89756766     -6.02068537
C1         -7.71001515     -9.51324314      8.21578275     -6.27389670
C1          9.31805031     -3.83348480      7.41516562     -5.42660951
C1         27.15553953      9.52750366    -16.49002616     -5.84682057
C1        -12.06270057      0.93131134     14.90877855     -5.27619471
C1         -3.79539702     -7.11406032     -0.83720255     -4.78336057
C1         -0.02550511     -0.05199662     -3.44191830     -5.37217804
C1          8.66711815     -4.75182508      5.15116117     -5.30691745
C1         12.00177299     13.52199495      5.71011567     -5.67959572
C1         -5.63259350     -9.27752122     -1.47357186     -4.20936150
C1          3.61303577     -9.55732258      8.35324050     -5.22752022
C1        -10.55944169     -6.27626650     -4.04426248     -5.98660678
C1          6.91183124     -5.78686862     -5.87441163     -6.35848338
C1         -9.72755554      3.46520424     12.40320959     -5.26713839
C1         -6.28514818      5.68966843     -3.49521184     -5.71931402
C1         -5.30178428    -10.16953003      9.23436122     -2.33214108
C1         -9.21101992     14.48528925      0.04204485     -5.61950597
C1          4.53779614     -9.55756828      9.88174721     -5.83573865
C1          9.04445337     -0.00473283      5.79632079     -4.75812788
C1         -5.71399165     -1.31842525     15.40766089     -6.02934910
C1        -12.29976400     -1.36996810     11.75031627     -5.76641287
C1        -27.26770756      0.69687228     15.82064335     -5.66009906
C1         10.04008684     11.77256460      8.24705918     -5.63054092
C1         -1.81153889     -0.57048255     -5.57249939     -5.06864444
C1         -3.78553022     10.61051200      4.10540330     -4.66579150
C1          1.41550914      0.06349929      8.26953129     -5.70906021
C1         11.17011283      9.68092390      5.71118310     -5.78501845
C1         -6.65851394     10.74119320     -5.06199411     -5.71915490
C1        -16.27120955      3.49272171      5.07008150     -5.97968434
C1          4.59154737    -28.09662035      4.23964692     -4.36704351
C1          1.74392147     10.18741144     -9.10412238     -6.00707367
C1         12.25652226     -6.66368613      1.76256543     -6.40344263
C1        -13.18581628     -1.34480281     12.32245437     -5.12879831
C1          3.69382773    -12.55482853      6.18143034     -5.37373344
C1          1.77060799      7.15527024     -9.11097199     -5.94328743
C1         -6.40062857     -8.66821196     -3.47043844     -5.48251649
C1         -6.39371050     -6.88748261      0.14343604     -5.57623077
C1          3.93332475     15.01723915      0.07611810     -4.86957522
C1          9.05659634     16.79014560     -6.61612827     -5.00740796
C1          5.07032923     14.83370923      0.99420513     -2.88363936
C1          6.70903180      1.33268361     -9.07498349     -4.79565104
C1         -5.07633650     -8.00831081     10.83158591     -5.26931923
C1          2.79283830     10.57400075     -0.04391473     -4.71739176
C1         -7.70125986     15.09968175      7.09309106     -5.52856585
C1          8.44462304    -11.68340592      0.18572161     -5.88523827
C1        -10.96932218    -10.16735319      5.72068306     -5.14538541
C1        -17.56551078      0.72166542      7.62978580     -6.34184442
C1         -0.02620493      1.56193764      4.09848273     -5.88069424
C1         -2.98420143     -1.58584704    -15.66873431     -5.44240036
C1         14.24362196      7.96486175     -2.50471975     -1.85530864
C1          0.97543550    -11.10117689      3.61507965     -5.89583082
C1          3.06487296     11.52233902      5.09688335     -6.08436735
C1        -13.02934977      3.94395972      7.59672602     -5.98304229
C1        -17.54406299     -3.28280750      4.12770974     -5.01584778
C1          8.40470833     -3.88140787      9.25927440     -4.42984080
C1        -12.47064610      2.36839638    -11.63821259     -6.43338636
C1         10.70594932      9.52908712     -3.01600940     -5.01191149
C1        -12.96447953     -3.88114438      4.15972916     -6.29016084
C1         11.76157822     -6.38073376      4.84157474     -5.31498054
C1         -6.59992168    -11.06267936      2.57382252     -5.01589636
C1        -10.31982213     -5.33874686     -6.05983331     -6.01761206
C1          8.11722992     -4.85949719     -4.99938399     -5.06268119
C1          8.69595610     12.96909163      3.25506608     -5.31928208
C1         -3.86421529     11.68800918      0.63438026     -4.16493540
C1          0.01729714     -7.87497014     -5.60319959     -4.72090252
C1         -8.87437267     11.75346965      1.51842853     -6.34200182
C1          0.27973889      0.95879178      7.19915039     -6.01004404
C1         -0.18614259     30.68871726     -1.44343207     -0.65243964
C1          1.01412216     17.37716704     -4.04524987     -5.48974086
C1         -0.02365556     -4.74577540      0.05186737     -6.02131184
C1          8.65807104     11.17200958     -2.59869018     -4.31887686
C1         -3.57026717    -11.41748179      9.17307768     -4.84634000
C1        -18.07820458     -3.68082259      5.10667227     -5.91226811
C1         -2.77714397    -10.19613090     -7.12552521     -6.33801366
C1          9.34956758      0.85227505     -1.78058385     -3.80808302
C1          9.45235560     -2.04473897      1.69293195     -5.87572099
C1         10.23320048     -1.40146930      0.07392145     -4.44467085
C1          8.49645471      3.89827010     -3.34083761     -5.74177241
C1         -1.04717871      0.07685990     -5.02162129     -3.81507144
C1         -8.56492576      4.88142875     12.27236932     -5.67886221
C1         -4.55520810     11.13387138      5.59364569     -4.22510415
C1        -15.30271263      3.33127807     -2.49925832     -5.63142502
C1          1.11677838      9.21427947     -9.06274783     -5.51046904
C1          2.15634077      9.68975155     -0.03906697     -6.18238963
C1        -10.10145261     -2.96588587      0.61008282     -5.96202502
C1         -4.03963956     14.40737992     -6.70758274     -5.49316631
C1          1.20329526     18.34052062      0.89413608     -5.69869742
C1         -4.65384590      1.73561582     14.82782828     -5.70823440
C1        -13.06011699     -8.64760336      9.79575490     -5.13533858
C1         -8.79592260     21.23047327    -13.26293167     -5.62812653
C1          5.44429004    -10.18940344      2.74661143     -6.19670008
C1          6.86074685     -5.64981041      3.23705304     -5.10891129
C1          5.71893892      6.61073422     -5.66597597     -6.07575508
C1         -7.59050353      6.67604641     -6.67995928     -6.17821621
C1         -6.33724143      0.74182057     -9.22234064     -4.59480920
C1         10.63396098      2.70218043     11.43656783     -3.13180679
C1         13.54385485      0.90055827     -6.56342686     -4.95780230
C1        -12.15250694      1.45518978     -6.57147818     -6.15480505
C1          1.29482751      6.83473567    -11.65273402     -5.97308599
C1         -0.08095377     13.14639662     -6.65032219     -5.89416813
C1         15.90953275     14.01925565     -3.32601814     -6.11626742
C1         -1.17389030      2.70659038     -0.93665737     -4.21451830
C1        -13.60715351    -12.52901868      4.12864113     -4.86558544
C1          8.21976978      4.64549150    -10.64754652     -4.80780105
C1         22.69965026      0.67429377    -21.25641138     -4.71190678
C1         -3.44084799     12.66568840     -9.20411905     -5.92005093
C1          0.80980120     20.84201309    -10.67331494     -5.79887297
C1          7.20267176     -1.92692018    -12.19297365     -5.73920643
C1        -16.53212588      4.24371883      0.03664655     -5.71890363
C1          8.14572514     25.61158769    -17.18197870     -5.83022853
C1          7.46215402     14.98464006     -5.53617365     -5.30117589
C1         -1.74600075     -3.59252777    -14.74249873     -4.11611863
C1         -1.29282777    -14.73596772     -6.42805938     -5.61382377
C1         -9.65529097     -1.44709752      6.60628891     -3.47066087
C1         10.41866388    -11.97830469      1.77891822     -5.91407779
C1        -13.14897852     -6.28655486     -6.03473723     -6.39461033
C1         -0.24161527     -2.29579614     13.83634030     -4.23765935
C1          5.63992130      3.78028601     11.31596759     -5.57687214
C1         -3.05846018     -6.16919221     13.81257197     -4.71949488
C1          0.89944571     -6.86144941     -0.93927931     -5.55375320
C1         10.44005408     -2.33745134      7.34138929     -5.02580079
C1          9.25131234    -17.01036219     13.46451522     -1.62456896
C1         -2.60680722    -15.50268163      5.17531581     -6.40777079
C1          8.81940282    -10.79508749     -7.38483443     -5.23446968
C1        -13.02596377     -5.59218506      7.56015428     -6.46475915
C1          8.17324804     -1.97790865    -10.69598005     -3.70887422
C1         15.60207953      2.32722170      0.76087060     -5.81415009
C1          7.08765219      9.66617354      8.20385802     -1.79369907
C1        -10.61814563     11.06586042      1.53863238     -5.73259813
C1          8.00342710    -25.22110896     10.02945416     -3.18935291
C1          1.49334502     14.49864464     -0.89890419     -5.86860210
C1         -0.21107515    -10.08076326      6.23680022     -3.41077358
C1         -2.20602652     13.52505232      3.13262841     -5.71073981
C1         -5.20138838      9.20394044      9.18126571     -5.27094310
C1         -6.69990612      6.67147308      4.09413175     -4.26968144
C1         -6.64194920     -7.76336840      4.14425564     -6.04449602
C1         12.08234590      9.01945553     -1.50548064     -6.41207846
C1          8.73896596     17.35094305      5.05732588     -5.57316348
C1          9.49824020      7.26195739      9.17989309     -5.89693829
C1        -20.88098758    -17.26655789     10.76827355     -5.82067993
C1         -7.42024691     -3.82347338      9.73224544     -5.21347576
C1         -8.64972758     -7.62012313     18.02697324     -5.41664514
C1        -19.77145475    -12.34556243    -13.20908618     -5.81069084
C1         11.00335004     -0.94783405      9.87312853     -4.46010730
C1         -2.03862617     14.07552262      4.09449002     -5.85812035
C1         -5.25646158      2.29834754     -3.48691253     -6.07737513
C1          7.64227349     -1.49093090      5.22043066     -4.35881709
C1          0.92112226     -5.68067755     -0.94321623     -4.03946740
C1        -19.27782220      0.12084057     -1.60020150     -5.61118813
C1         12.42340459     -0.54989767     -6.47242833     -5.73488628
C1         12.69200920      8.06249000      4.17096743     -6.13614376
C1          4.17044972    -14.05219886      5.25811909     -5.86047157
C1         -2.99203689      4.42975956    -12.22407092     -6.42648244
C1        -10.38096961      6.96563568     11.75007300     -5.53186918
C1          0.82016260     -0.65017343    -10.71288080     -5.43819342
C1          5.15823699      1.43202642      1.12320387     -4.83275091
C1        -14.14790780      3.14960407      3.26204091     -3.59258856
C1        -10.22096524     -5.79701362     13.26757082     -4.56976480
C1          5.89326618     -5.68683551     10.83322452     -6.04947761
C1        -16.11290878     -3.81772765      2.58187466     -5.22110971
C1          5.69657102     -0.01007216     -3.40171967     -4.14719818
C1          5.33360769     -8.76785968     -4.90823137     -4.51502197
C1         -1.72504411      8.80046050     13.27005452     -6.04756468
C1          0.73273157     16.87098051      4.10165831     -5.84388402
C1         -5.53952121      0.37048656      0.58880947     -6.08305175
C1         15.05505273      5.77150273      1.64234248     -1.51141876
C1          5.66667388     -1.85105587     -9.02268093     -5.70016150
C1         -8.31516952    -11.56123305     11.75758043     -5.73077984
C1         -1.07281387    -11.41816752      7.72142702     -5.41184160
C1         -6.06339103      6.69516272     -7.67940338     -4.83774575
C1          6.04288713      8.17093055     -3.03127869     -6.28708711
C1        -12.33663075     -2.92505400      4.13952340     -5.99231360
C1         -0.47621473     -1.49818166      1.01965014     -4.26647676
C1         -5.33125116     15.04410109      5.62369889     -5.72795128
C1         -9.93608312      2.40788307     -7.52769672     -5.96835975
C1        -12.15256542     -6.31751138     -6.63256866     -5.44292888
C1         -1.84618508     12.06427805      0.12973659     -4.21277622
C1         -5.04967287     -4.79715218      6.58498382     -4.17777472
C1         -4.05098052    -12.88113090      6.67099569     -4.82056812
C1          2.76575427     -5.71366400     -3.36425323     -5.75883703
C1        -26.04948119    -15.85267273     -5.03492751     -6.19030358
C1        -10.32404211      1.55991264      9.25279562     -5.99234232
C1          8.16124615     -0.07950406     -1.51681578     -5.71196356
C1         -1.77341825     -5.37591241     -8.99289744     -3.91607361
C1          4.89368584      2.41674448     -7.60290908     -4.96281596
C1          3.30353013     17.98394440      2.49454875     -5.05709701
C1          3.58129731      8.16831870     13.31542447     -5.70337200
C1         10.10447078      5.66652127    -12.19414878     -5.94887514
C1        -14.07310158    -10.08779514     13.22327587     -6.23040623
C1          9.57878140      4.29743457     11.45228212     -2.36865275
C1          1.42178359      2.28870697    -13.21129192     -5.30530224
C1         -2.22429333     10.50628425    -11.71572332     -5.64962980
C1         -8.23413761      3.92153926    -10.15340523     -5.76031221
C1        -11.70536347     -9.52907668     -0.63678101     -2.98003307
C1          9.02713356     10.87321426     -0.85119479     -5.48584766
C1          3.27343460     15.01259604      2.48987341     -5.70525175
C1         -9.31369594     24.62099212      8.04729211     -6.05788129
C1        -18.58442772     -4.09957590      8.26356900     -5.02963108
C1         -0.04934287     -3.23781291      7.73978016     -1.31741606
C1         -6.44553849      8.73709851      5.72188992     -4.17452210
C1        -16.80663486      0.07727660     -3.13299847     -6.09815304
C1         -8.42315416      0.57108993      9.68401788     -4.95536446
C1          7.76774263     -1.50234782     -1.87341450     -5.07533119
C1        -14.26837825     -4.64817833      6.63895186     -5.08263961
C1          9.92328021     -5.70044907      2.70637071     -5.50626167
C1          2.03778691    -12.19833374     -3.95545819     -6.03953187
C1          5.13447875     -9.18450894     -2.29134137     -4.49761958
C1          2.21303109    -14.44524872      3.72150071     -5.48263836
C1          4.86319670     -8.65233658      9.28832310     -6.02544509
C1          2.32237183     -2.42754404     -5.99855946     -5.47473649
C1          1.03228639     11.10132842      9.21761638     -6.26682493
C1        -18.90323534      1.74732695     27.15766310     -6.12297026
C1          9.31972244     -2.03408829     10.84871457     -6.32400131
C1         -4.60664800     11.11793884     -9.23446269     -4.97218586
C1          5.42266187     -0.50421163      8.21643898     -5.87492159
C1         -0.06037764     -0.10688978     -5.59478423     -5.44907996
C1         -9.83554823      0.98671774     14.79188063     -4.51836950
C1        -12.98573166    -10.39647254      7.66311877     -6.24639185
C1         -7.66142673    -12.44698486      8.33552456     -4.57204496
C1        -12.17482427      3.33108176     -0.97135288     -6.22675654
C1         -3.08718868     -9.24960936      2.63090045     -5.07146985
C1         -7.26601370     16.47859816     -1.59922002     -5.35685721
C1          2.06569108      4.35008161    -13.24009223     -5.57816811
C1          2.43566508      1.87453042      4.13709674     -4.18288555
C1          6.37900251     -0.56166697      4.24560773     -4.94579889
C1         12.75294293     -1.45301440      0.70188743     -6.31202122
C1        -13.07695050    -11.55391332     13.23819306     -3.81403753
C1          2.03968337    -12.26409861     -7.43561598     -4.88125584
C1         -0.46373413     -2.36826301      8.34204784     -2.01328900
C1         -0.95624703     -1.75638165     -1.53941945     -4.11706529
C1        -11.18516533     14.13064114      0.51903557     -5.88368778
C1        -20.39644175     -6.16639890      9.82938700     -6.03666556
C1          4.91406640      7.30223379      1.60541855     -6.16063076
C1          4.06308105     11.49123194      6.57674983     -5.70618205
C1         16.88331854      5.13602920     -3.96506452     -4.91077116
C1          6.18695731     -2.90689459     12.32072937     -6.06967368
C1        -11.24556171     -8.09384284      4.10968814     -6.02668119
C1          0.94326160     -1.26961906     11.38453292     -5.19809653
C1         12.56029853     -8.73960004     -2.34156084     -5.56094424
C1         16.39978042     -0.00703878     -0.84818227     -5.59835422
C1          6.71846094      6.21764786     -9.08287630     -5.62048869
C1         25.43222007     12.51605089     -6.42161850     -6.35698585
C1          4.43054004     -5.83562887    -10.04921119     -5.04943728
C1        -10.14329944    -10.68569243     -5.08563612     -4.53659377
C1         12.24319817     -4.81834637     -3.93928483     -6.10302474
C1         -7.92481703     -5.68702378    -11.62855086     -5.24527544
C1          9.28399656      9.32783110     -4.95708417     -5.71317027
C1         -1.93314291      4.86872250     -6.62068732     -6.11869689
C1        -11.38108510     11.82985086     17.93849321     -5.21813424
C1         -7.93367434    -11.72656103      1.07219640     -5.21044869
C1         -2.07288982     -4.76490804     13.91785936     -5.37379096
C1         -2.32280588      1.03778957     12.34739961     -1.41765810
C1          1.05406165     -6.31128638      0.02524981     -5.20426141
C1          6.67970942    -17.13952773      0.13921132     -6.20622421
C1         -3.81607039     -6.84658800    -16.27581356     -5.70823304
C1         -9.71702193    -11.09340766      0.97649207     -5.18877969
C1          6.25985879      4.25299962      9.89967412     -2.78635193
C1         -1.80406596     16.94090640      0.04791565     -3.33196970
C1          3.42438808    -21.63385963     19.11098506     -5.13142395
C1         -3.72535856      2.76784115     -4.94298159     -4.88141442
C1         -4.05849580    -14.04854102      6.66353646     -6.03316042
C1         -6.07969906     -9.55174462      5.11037085     -6.17733757
C1          7.55343830      5.67142684     -4.98074454     -6.07722848
C1          3.91834079     -1.31139840      0.05266532     -3.83844364
C1          2.99786216     15.07540130      4.00301172     -1.91622382
C1          1.84819407     15.26572965      7.56166724     -6.14385726
C1          2.28769609     -4.14406876      6.69847537     -5.55282980
C1         14.10791984      3.87053009      0.16113067     -4.66563504
C1         -9.19435042      1.85610523     -3.51963792     -5.26092591
C1          6.30281657     11.98129478     -1.56310112     -5.25974389
C1          4.36260563     10.54617667     -6.63186545     -5.32804788
C1         -1.39553784      6.24986143     -9.74576286     -6.07609413
C1          7.84559240     -3.89802920     -0.86203683     -5.78399059
C1          5.34714761     -7.12663217     11.76870019     -2.83680819
C1         -8.66838565     -1.48466410      2.62876153     -4.95201329
C1         -7.98059943     14.62308721     -2.52389147     -4.58841952
C1          9.22364027     -0.05382567     -9.10701599     -4.68879759
C1         -0.19229869     13.88438469      2.60280240     -5.02462009
C1        -18.68369365     -8.52388146      9.85473494     -4.55252173
C1         23.58516654     14.34495573     -3.99375443     -5.73476552
C1          2.34849117     12.01883713      3.20001462     -5.84593782
C1          3.26986563     -2.36791171    -12.20119891     -4.42655008
C1         -6.08527590      1.75425097     -4.01999922     -5.71461192
C1        -14.76141027    -10.92697820      7.66066332     -5.59573509
C1          7.95303954      7.24502986      8.85077662     -6.10959327
C1         13.71666446    -12.52741120     15.64527206     -4.27433888
C1         -4.10212933    -15.62255489      2.59094447     -5.98455143
C1         -1.26176340     -4.22738537     12.37418796     -6.35084291
C1        -11.87121963    -10.28230481     -4.95477756     -3.03855897
C1          2.52881638     19.26199887     -1.47160884     -5.55092827
C1          2.07391420      9.69611869      9.13498934     -5.24028751
C1        -13.75861687      1.43642866     -3.50769524     -4.90363235
C1         15.92523659      1.41237794      0.06512264     -6.14904176
C1          2.83082645    -10.12922444      9.89347349     -5.13401420
C1        -11.26560461      5.19272455     -1.45669725     -3.02836114
C1          4.91157116     16.93045966      4.97343938     -4.62262632
C1        -13.68415885      3.34989594     -5.69175805     -5.63021154
C1         -9.41892637      2.49112690      2.57910287     -5.59767028
C1          3.88090255      7.16519806      3.55720075     -4.68203039
C1         -2.64549197     11.98173469     -1.55253256     -5.04500131
C1         -0.63538527      3.85804873      0.00816202     -5.18725066
C1         -9.62719992      1.33674779     -8.07146573     -3.95495479
C1         -4.70631030      3.75775967    -10.07891795     -5.90548960
C1        -18.06978934     -1.93551306     10.69053919     -6.18694493
C1        -14.12188196      2.51926274      4.12451265     -4.61694939
C1        -13.30291411     -2.89187175     13.85570190     -5.91477983
C1         -0.22448852      7.29139043     13.86394984     -6.17280815
C1          3.08450721      6.65688533     -4.12811699     -4.74305647
C1        -20.38969939    -12.30580398    -16.34319456     -3.56795003
C1        -11.05055861     -2.29837254     29.32371750     -2.10958013
C1          4.53875212     -6.38543225    -14.70741474     -6.26995491
C1         -3.02148207     -3.30544295    -10.02257530     -5.90125903
C1          6.60189440     11.38420180      1.64628521     -6.24275178
C1          0.72434521      7.29448922     13.30327677     -6.25280809
C1          0.35711018      2.48967427      5.67414498     -4.94599290
C1         15.20592851      5.62151955     -1.75087096     -4.17417033
C1          6.36408461    -13.17960092     -8.37801706     -5.27071376
C1          6.45528448     -5.45495695    -10.62567148     -6.30354138
C1         -6.55116708      9.34581039     -0.95308751     -4.79447905
C1         -3.79542354     -3.98643524    -14.10657130     -4.88437857
C1         14.01411463      7.19562476     -7.50793207     -6.11033702
C1          7.79865583     14.00841680     -9.65109598     -5.48737041
C1         12.81077874     10.97857276     -7.14322198     -6.01803353
C1         -8.03877535     -1.42944257     -5.65042405     -3.65232971
C1         12.03973159     -5.48667012      4.29155309     -5.95226513
C1          8.93615667    -13.17168741     -0.72251799     -5.57494557
C1         -0.63394542     -6.80235817      0.06738517     -5.25611555
C1          4.71182906     -9.68847316    -10.51855058     -5.75611321
C1         -6.75911899    -12.02561845     -2.40004085     -3.80666122
C1        -10.95639367     -8.33145532     -0.06392029     -4.39399041
C1        -18.73155531     -8.65281694      7.53948985     -4.64983234
C1        -10.12632225      7.89235374      3.97295809     -5.47775143
C1         -5.56976838      1.48746297      4.13746490     -5.71954469
C1          7.64439885      8.17176160     -4.01474051     -4.45448077
C1         -4.28223185     -8.37259779     -3.95471905     -6.02563324
C1          7.38721825     -5.74450722      9.89757110     -5.29887258
C1         -5.11596542     -3.00518682     -2.53596153     -5.79479035
C1          3.56528388      4.97494489    -10.64863709     -3.49640772
C1        -13.42667625     -7.23623523     -4.00421343     -5.02938935
C1         11.04206286     10.50612668     -1.45228335     -6.13860435
C1         -0.15404287     12.09938681      2.51970406     -4.58553952
C1         -1.21968950     -0.58270962      3.15879931     -4.02072922
C1         11.42470681      4.26430239      3.23183396     -6.24945059
C1          0.82341555     -8.43640495     -4.89539667     -4.74157682
C1         -8.89616113    -14.62580105      1.60279716     -6.28260207
C1          5.50115893    -13.14508032     -6.39494813     -2.50005808
C1         10.16669804     -8.08797760     -3.37113621     -6.10811226
C1          8.81487012      0.00875447     -3.94272426     -6.09450979
C1         -0.14468239     22.81533116     -6.59083463     -5.58988081
C1        -10.16764248     -7.66113463     15.43484502     -6.07574205
C1          4.03192947     -2.28190082     -9.27563059     -0.57404278
C1          0.46214921      9.26112083     -6.70635456     -3.78154894
C1         -8.94647175      3.89886051    -11.02101013     -5.17993980
C1          4.07783857      1.81386874     -2.42896672     -6.15466597
C1        -11.55067380    -28.93714872     15.98210340     -6.07665841
C1         10.71852318      5.18758447     12.45811298     -6.30706959
C1          9.29725720     -3.33753730     -1.38076044     -4.34459895
C1          2.89200440     -0.93484503     -9.06475825     -6.07091309
C1         -2.17415671     20.70999854     -5.16801118     -4.68525784
C1          4.88839071    -10.18299729     -7.41700707     -6.31408135
C1         -2.42428174     -4.89396230    -13.02289123     -6.05887542
C1          0.86076528    -13.48509930      6.15383039     -6.13565939
C1         -4.77548245      6.82681586     -6.62935935     -6.63160135
C1         -7.77194538     -8.33886339     -7.52765957     -6.07830248
C1         -5.95758228      0.66002843     13.92769660     -4.24188637
C1         15.18147858     12.88285349      2.64796030     -5.38047485
C1         -3.06911486      1.43594393     11.67879916     -2.41925791
C1          7.44028319     -1.99215570      9.84884735     -5.43276788
C1         13.45147302     13.48140845      2.61332581     -4.80818431
C1          1.81963332     16.42753471      7.60997982     -5.49718645
C1        -10.26772418    -10.11503005      0.98661343     -3.02513654
C1          6.44396918     16.26736990      1.57703805     -5.65434546
C1         -9.20550175     -4.72324157      9.22936091     -6.29446351
C1          0.69117329     -2.27334262     13.39505119     -5.00584112
C1          5.54586374      4.93684273     11.33119054     -5.56582401
C1         -2.08395929     -3.97677855    -13.64680007     -4.41214922
C1        -16.00737489     -7.10205543      6.65917735     -5.89576665
C1          0.76286474     24.68442570      0.57865239     -3.52884779
C1          8.75721475     14.49864180     10.71828519     -5.97345690
C1         -6.07702620     -9.54337458      1.59401423     -5.93516787
C1        -16.75904419      0.12114027      8.17601706     -6.16938623
C1         -0.57625283     17.80827689      0.86933375     -2.43529275
C1        -11.45827207      8.81717221      6.61630090     -6.20463632
C1        -15.96259363      0.63006686     12.33883782     -6.06818902
C1          1.10005005     12.99307216      5.72669020     -5.49699946
C1         -7.81287880     -2.07769319    -11.61134880     -3.55959631
C1        -11.32535165     -6.09911199      9.80474449     -4.75503260
C1         -2.52159274     -6.24357850      0.14190228     -5.71689363
C1          6.99163637      8.56222389    -13.75391896     -5.33388240
C1          9.83136664    -17.49578254    -17.17530428     -6.38831016
C1         16.21657413      2.72474530     -5.96681102     -3.09243855
C1         13.33347951     -3.32508981     -7.52642944     -4.53144320
C1          7.05089951     -2.45565574    -13.15003649     -5.41034829
C1         11.54578420      7.18622448     -8.16525280     -4.22488634
C1          0.58256110      4.89504155      3.07300244     -4.73898654
C1        -11.43065464     -1.96559429     -2.46276132     -2.89096758
C1         -4.84260664     -8.65681713      6.05884855     -4.35258479
C1          3.88115314    -13.15228741     -6.84944998     -5.89450010
C1          1.87319120      0.89799407     -1.57101444     -5.45803788
C1          0.82845758     10.59781063     11.79661348     -4.67120886
C1          9.42748106      3.87667899     -7.53086015     -6.16879799
C1         -7.97456588     -0.29682932     -5.60582078     -3.10848167
C1          0.61160110      4.87765151      0.93875594     -6.21237862
C1         12.09387362    -12.02795159     -4.76532365     -5.92646576
C1         -6.61036009      9.61148515     -5.01815034     -5.84884474
C1          5.05597633     12.96386732      6.64985914     -4.81115538
C1         -2.01034178     -4.76874281     11.77070111     -6.15501838
C1         -3.30746018     -0.75947063     10.73510653     -5.72830769
C1         12.74926204      6.61750402      8.26260558     -4.08512713
C1        -11.19918478     -3.23012918     13.23513117     -5.46300588
C1        -10.93152253     -0.53573247     -3.47633942     -5.00663849
C1          1.05807790     18.93184722     -0.01204366     -5.99001161
C1          4.39861523      2.64597957     -6.61552524     -4.43803632
C1        -11.17739825     -7.62483442     13.81292494     -6.06388877
C1         -2.54816910    -12.51486737     -0.56059069     -4.91934424
C1          0.67485037     -7.30913689    -14.16387550     -3.86476054
C1        -11.04465349     -2.93091005     -0.97811055     -6.08547778
C1         -6.36218208     -1.95619517      5.71398368     -5.72376106
C1         -9.71437567    -11.01554829     12.33181532     -6.06184743
C1         -2.28509187     -9.85902133     -8.03527826     -6.25005637
C1         12.67578449      8.19030479      9.89426201     -5.91234192
C1         10.80931097      3.38526298      6.27014048     -1.07483388
C1         -8.42436467     -0.59327751      4.11466441     -6.39540572
C1         10.95200095     -5.83637643    -10.58224638     -6.27276032
C1         -3.35352833    -14.94467487      6.76371445     -4.95147058
C1         11.25025348      7.69587660      0.17390793     -4.64278281
C1          6.89370303     29.11912364      6.69443320     -5.84412759
C1         -1.78281048     30.60719271     -0.01675417     -5.59117003
C1         -6.03353631      4.92776846      7.19139562     -4.83601164
C1          4.99363419     -3.91853549      9.21418106     -5.36589505
C1          0.79452402     -2.03379721      8.27011802     -4.76120235
C1        -12.36308078     -8.75086791     -4.03235546     -5.29128096
C1          7.20698387     10.75038290     -6.55698190     -6.12390285
C1        -15.00753499      0.64188318     11.69593635     -5.99815391
C1        -12.05331856     -0.84004823      3.54943303     -6.36711242
C1          9.04110144      7.05679663    -10.02276928     -4.01074510
C1         -8.61054418     -9.55241403     12.28053372     -6.34199801
C1        -16.05063110      0.60775311      0.99244104     -6.14013513
C1        -15.33290087      4.55566239      6.59606692     -6.12822031
C1         14.57881620      3.79516393     -4.94778669     -5.84517968
C1         -5.36421961      3.91628328    -13.15191567     -6.08764017
C1          8.71521345      7.77665910     10.74468378     -5.93630443
C1        -11.07380809     -9.59010570      2.53060828     -5.88347468
C1         -1.97485167    -12.23402995     -1.44874934     -5.95462963
C1         -6.05879406      9.73582828      7.14043779     -5.68013405
C1          9.22603733     -3.32415645     -4.94145360     -4.36772830
C1          3.84041789      5.71732878     -4.06432375     -4.02125505
C1          5.88897948      2.35415657     -2.47072763     -6.12893195
C1         -2.29345409      8.62576808     -5.99100791     -5.90872961
C1          3.87343142     -4.22630289      9.24565282     -5.79437566
C1          0.26042269     -3.82364038      1.62185511     -4.87324424
C1         30.00894459     -2.18744948    -13.11902861     -5.57290405
C1          4.42586302     18.29643299     -3.07868689     -4.35291830
C1          6.42422697     -0.64440155    -10.67941114     -5.58879349
C1          6.71480669      1.43879923     -3.39935905     -4.98122454
C1          0.54044405     -4.77669344      6.73567291     -4.34207514
C1         14.18619727    -16.49066871    -23.76834109     -4.95428921
C1          2.84608631     -5.78047045     -9.02469340     -5.99237307
C1         -8.05897879    -12.24422247     -3.44062477     -5.92600906
C1          6.92531429    -13.51635991     -2.30284909     -5.15774571
C1         -5.56250640     -3.11541524     15.48180914     -4.21727233
C1        -10.41145778      0.87074426     -6.62231304     -6.29682861
C1         -8.11956471      0.33018505      0.08498789     -4.39595391
C1         12.04487889      6.79081986     -9.01952309     -4.60559109
C1         14.62338583     -0.44636306     -0.79491496     -3.97927726
C1         -2.50528921     -0.25706040     14.86172302     -5.94850297
C1          7.97677448     -0.52820680      6.74167345     -4.97906361
C1         -8.10794363      8.18760004      2.19609111     -6.07347503
C1          7.65004099     -6.32731231     -7.43955345     -5.16055320
C1          2.62016432    -11.03302628      6.18071807     -4.68229092
C1        -18.26435422     -9.62319767      5.69078692     -4.97415280
C1          3.38458767      3.46281457    -12.26521671     -5.96250517
C1          2.87146597      5.72726007     -3.41273264     -4.33356480
C1          3.86152694      0.45717961     -0.01545354     -3.05949425
C1         -7.09624466      1.37570976    -13.14408891     -2.05474117
C1          1.34522852    -13.23954437     -7.47007351     -5.69859075
C1         -6.57629987     17.46739412     -1.46637642     -4.32075316
C1        -11.47963682      7.00123903     12.23720362     -5.61357504
C1         -0.28195910      5.41743817      2.51546266     -5.94680931
C1          4.11682464     -9.19492199      5.33998686     -4.59961923
C1        -15.25459588     -4.35986901     -2.49369392     -3.90748735
C1         11.96682906     -3.96394313     -3.35800198     -5.96250983
C1         13.25825542     -1.48566099     -3.92734672     -6.09520914
C1        -10.89688654      4.35175474      5.72926749     -3.53496900
C1          2.79578921     11.65030914      0.03784788     -4.53631634
C1        -15.40432316    -18.70658025     10.32545289     -3.00030248
C1         -2.28314881      1.03018159      6.61595553     -4.97449318
C1         -8.35310286     10.25137312      0.48330549     -5.74414528
C1          5.00532737    -11.60692579      0.20608633     -5.51857412
C1          0.73770254      2.42668699      0.57514320     -6.20475493
C1         14.18900760      0.03218277     -6.50425212     -5.86379329
C1         -2.49401568     -3.20463076      9.30328842     -5.40695234
C1         -9.12200303     -4.75063936      5.69205704     -4.61951097
C1          7.48568515      5.29296832     -8.97848674     -4.89901526
C1          0.00744547     -2.98574540     -3.44034557     -6.19190103
C1         -0.75953928     17.93536132     -4.08948976     -5.93984877
C1         -8.90936810     10.68663109      4.99009335     -4.41546889
C1          8.41678950     -0.93014610      5.80642236     -5.31787093
C1        -15.50199155     -0.79662966      9.19679468     -3.72137725
C1         12.74966852      9.17159182     -5.04010574     -4.40845510
C1          1.58212902     11.47617234     -0.92834725     -5.83863123
C1         -8.80288880     -2.11272855     -4.06670714     -4.38595559
C1          7.87477829     16.78847054      0.97298213     -5.58683939
C1          9.68101605      4.89084237     12.42789973     -4.86973374
C1         -1.16136963     -5.35043766      3.23912148     -4.94785278
C1          7.32273954     -4.28084947     -3.37274466     -5.63279728
C1        -11.19560286     -9.53180313      8.25745609     -6.11847256
C1         -8.42438691      0.61550554      4.13278792     -5.80437244
C1        -10.43890755      2.77723341      2.60985533     -5.81568480
C1        -11.94859155      8.78739702      5.65890545     -6.27691790
C1          4.12131222      8.16379305     10.80998990     -5.00569123
C1          2.85375394     -8.94366405      4.25367113     -6.39233858
C1          8.50080861     10.49743414     -5.56027600     -4.04003697
C1        -16.57349929     -0.44008075      9.15034795     -6.19893173
C1        -10.76063776    -12.60367964      6.71931448     -2.87437273
C1          6.84054436     10.55735195      3.13688608     -5.93076797
C1         17.13898760      2.25472838     -5.93349287     -4.66135685
C1         -9.63346649     -4.39511882      6.70519099     -5.29426184
C1         16.45768409      7.88343986    -15.57345822     -2.37244007
C1          8.71936370    -11.10375261     -2.33423448     -5.80625511
C1         -9.93706178     -8.61652486     14.71883586     -4.06968979
C1        -10.34492713    -11.97926854     12.33233782     -5.77569442
C1         -5.05165209     -7.73613981      6.65223423     -4.78567963
C1         -0.47443802     -6.30531296     -8.07385483     -5.15439679
C1         16.72899753      5.65935152     -4.89176223     -5.81362922
C1         -5.92479909      4.69345146     -7.63626257     -2.19119317
C1        -11.99349354     -5.29922397     13.18836436     -5.31448209
C1          2.12379352     11.10081449     -3.93598576     -2.74503626
C1         16.79650435      0.33935264     -3.93108121     -5.93356966
C1          0.00654953     -4.92910321    -14.66162987     -5.55363819
C1         -4.52608711     12.23203867     -9.22232719     -5.08015383
C1         -7.45289454     -2.35938339      9.12783211     -6.26725376
C1         -4.74579435    -10.58009608     -6.51616733     -4.85218347
C1          9.97837473      6.81800979      2.69972320     -3.89257726
C1         -5.39958970      3.92286882      1.59692307     -4.31909482
C1         -6.20961289      3.97448894      9.15283526     -6.21591367
C1          5.45396187     13.49902682      4.19373723     -4.94536328
C1         -3.83022129     -3.97264687    -10.63325708     -6.07288239
C1         -2.72141072      4.37196090      9.78806769     -3.60046712
C1          4.82974448     -5.40237165     -7.46713520     -6.03655905
C1        -16.19024478     -8.54258793      8.32566122     -5.67373967
C1          6.15649952      1.45490362     -0.76587914     -6.10032673
C1         -8.07229209      3.30147301     -3.42441436     -6.14870802
C1          4.79608077     -7.10439631     -1.83943716     -4.33887985
C1         -0.65412055     -3.90175444      0.03154879     -6.17604970
C1         12.53989451     13.51445402     -2.51562743     -4.05332282
C1          5.28561433     12.10589878    -11.61636328     -6.05772429
C1          1.81802003     13.53437866      7.60817905     -5.88558497
C1         -9.13019525    -15.88091383      7.70085332     -5.87598891
C1         -8.32723002     -2.48286882     -8.49775497     -5.94157416
C1        -13.28917025      6.10728565      8.20592082     -5.22758593
C1          5.97446545    -11.62782291     -3.91954629     -5.14700210
C1          5.87981249     -8.62905618      7.36719783     -6.23714120
C1         -2.18048785      3.95323503    -11.59576311     -4.48094136
C1        -15.73452324      4.81946950     -1.50873736     -5.78681316
C1         -8.72466649    -12.43689810     10.20581461     -6.11167558
C1         -0.82557645     -8.60404034     14.92387123     -5.48208899
C1          0.05459856     -4.39903001      9.85602005     -6.31344706
C1         -9.00696675      5.11633579     -5.08155968     -4.99937426
C1         11.05014116     13.44460646     -5.01477100     -6.09943458
C1          4.82085646     -0.56403327     10.81067105     -4.99116874
C1         -8.84384167      8.77332799     10.78058612     -6.13522053
C1        -15.00716281      2.39622066     -6.63805929     -6.01594641
C1          4.95499624      0.88375706      5.69987933     -3.90031570
C1         -0.51558744      0.38948446     -8.17239282     -6.05166745
C1         -0.53189600     14.11863686      1.00863481     -4.08909402
C1         -2.23018350    -11.70470955     -5.79692056     -4.70245350
C1         -8.79022201     10.59831995      7.32853423     -5.29729110
C1         -0.66300035     -0.86303658      5.62444367     -5.60631759
C1          2.47684833     -3.82087231     10.83544269     -5.23468088
C1          1.64954124     -4.82180321     -6.50092457     -4.53337716
C1        -19.29205570     -2.85341646      4.00455387     -4.61927121
C1          2.32222309     -5.37719916     -8.16051885     -5.66587953
C1          6.44450496      0.41887699    -10.65761168     -4.72312698
C1         -5.54400051     -3.32577735      4.17631092     -5.85369954
C1          1.59894566     -4.79437526    -10.02545883     -4.93855593
C1         13.45741619      7.59093465     -0.87078968     -5.06012139
C1          8.53952075      7.23334908      9.79075545     -5.84235359
C1          3.87835324     13.08039925     -9.06213592     -5.09557069
C1         11.32008089     19.15921457      0.05858623     -6.07872872
C1        -13.28701715      7.84402085      2.53453354     -5.77847674
C1          8.68724808      7.81728526     -4.01184801     -5.24386268
C1        -13.55816427     -9.55047200      4.13633607     -6.06796642
C1          3.46894849      5.75953461     -2.43815239     -5.90211690
C1        -11.25088537      4.55367186     13.30346785     -6.16777602
C1          8.89879806     13.11695390      8.29438933     -5.97769430
C1          9.55226425     12.04073679      5.74962244     -5.64078341
C1         -2.31829770     15.43461818    -24.55273470     -5.16445504
C1          7.03010258      0.78179108    -11.65224971     -4.91601482
C1         -8.41988875     10.30994165      4.06769965     -5.59970389
C1        -12.60352277      3.04598211      9.16141390     -5.74903540
C1         -9.85244085     -3.84067318      0.03223017     -5.99121566
C1          6.15176069     18.96595079      2.58513841     -6.06085994
C1         11.54108805      5.70782271      1.67151611     -6.20158901
C1          1.89292565      5.70738975     -1.52107161     -4.75139800
C1          0.83752019     -8.70089895     -0.85284742     -5.98100638
C1        -15.30426073     -6.17266505      1.05778542     -6.12993884
C1         -5.10813400     12.63241915      6.67465315     -6.24341951
C1        -12.47575654    -14.85327920      0.98202962     -5.91880541
C1         -0.28468949     10.51405342     -5.08431700     -5.81357345
C1         12.01258628     -1.00082576     -3.37228813     -4.50243738
C1          0.28831088      4.01385160     -4.03076660     -3.94610245
C1          3.90677764     -4.72886888      3.24248982     -6.03809919
C1        -14.30930198      4.91060469      3.12147495     -6.04971268
C1         -5.37250440     -3.84006449      1.63285629     -6.17311617
C1          0.41794415     -6.34500244    -15.69917625     -4.43576145
C1         16.35219322      4.74439181     -0.73242944     -6.14033511
C1        -11.45899594     -5.63297928      1.00682331     -4.94177114
C1          1.81222450      3.91927395      9.85263717     -4.49825333
C1         -3.75801667     -5.76156995    -10.57863171     -5.97423356
C1         -5.63136768      0.40713078      4.09196849     -5.69944898
C1         11.25996064      6.28065247     -7.60578896     -4.77091325
C1         -8.09470638     -4.47225332     -9.08573703     -5.61290796
C1          6.27754681     -1.89509988    -11.58077315     -3.81438541
C1         -5.45204365     -3.72107519     16.40389185     -5.77986783
C1         -7.33694795    -13.48757894      9.80433492     -5.07146274
C1         -7.35982912    -13.17225053     -3.36344551     -6.20292264
C1          0.00616851    -15.50120557      0.12347766     -6.07042605
C1          7.60293248      6.35556965      7.20223491     -4.99846901
C1         -0.93059984    -14.34156750     -1.40224565     -5.40198350
C1         -5.70312143    -12.25543085      4.18464548     -4.14286211
C1         13.54755153     -2.11345555     -6.37094806     -2.04836394
C1          8.00391645      0.43470754     -8.10539627     -4.74348022
C1         12.54630441      5.63650245     -5.87258898     -4.14859997
C1         -2.54872535    -15.43764372     -0.48709603     -6.46212498
C1          7.70057750     11.17684370      1.60546800     -5.77918219
C1         -3.36099840     -0.61377045    -11.62158530     -4.34045314
C1        -16.35330696     -6.19150743     -0.54291979     -5.50474698
C1         -8.85682803     -3.77034129      7.28686890     -5.69021776
C1          2.33306219     -7.33068512    -11.54950819     -5.89586806
C1         -3.96140475      3.28674095    -11.68273591     -6.31649207
C1        -10.61519969      3.32090516      1.60120339     -5.52886064
C1        -10.62900048      6.00914846     12.32607635     -4.99391613
C1         -0.91747012     -9.30291132      2.64892423     -4.50503297
C1         -6.58683539      1.45957205     -6.62098401     -4.76857407
C1         -4.42625835     -5.26476210     16.45003830     -6.36701359
C1         -4.11452610     12.57871023      2.59231761     -4.46841103
C1         -2.22929571     -6.95457612     -2.64465439     -3.36929192
C1         -6.66433854    -10.99303317     23.07898683     -6.21118850
C1         -8.09874806     -6.21935110     -3.36329831     -5.70227074
C1         -3.02732413     -4.57522930    -10.05143643     -4.85135550
C1        -14.25791269     -9.50162244     12.33292402     -5.91381174
C1          1.25663713      2.69001237     -2.49907466     -4.50840068
C1         -7.44668735     -3.84227104      4.12347118     -5.70602356
C1         15.11435965     -0.96202104     -7.40388022     -4.70308400
C1        -15.08792204    -10.06264539     11.63956366     -5.96988545
C1         -0.46387777     12.94851945    -11.68962031     -6.36267866
C1         -8.30808740     -2.49664288    -16.33176756     -5.58168030
C1          0.82140334     10.20698239      4.11266427     -2.91165585
C1          8.62236865      8.11116005      1.06012833     -6.00997736
C1         -5.89220528     -2.38377009     -0.90302697     -6.04399645
C1          8.04279535      0.43823016    -11.61253774     -5.03694269
C1        -15.99607149     -7.20089622      3.19638483     -4.01181871
C1         -2.59815711     -1.72277511      7.26865879     -5.28251798
C1         -2.52460920     12.63824736     -9.78938812     -6.18722280
C1         -6.01176547     10.84714533     -7.62046250     -3.77933772
C1          3.02825274    -14.16082651     -2.29802400     -4.81489249
C1         14.04058003      7.11250421     -9.58775560     -5.61829426
C1          0.31835984      9.09489008      9.12580649     -5.98502401
C1        -15.38153981     -4.23591925     12.23607702     -4.35909661
C1          3.54983547      5.13992847      4.20437961     -6.12974928
C1         19.79242244     19.69209488    -13.17610368     -6.30442940
C1         22.48696448    -12.34131026     -3.87711648     -4.86436861
C1        -13.88613244     -8.58843850      2.57932413     -6.19759626
C1          8.91804879      5.72346047     12.41725530     -5.10188743
C1         -5.30228622    -10.19214012     -8.95029037     -4.66530891
C1          7.52926137     18.25362223     -5.02624064     -5.96922143
C1          6.80121865      0.39502425     -3.37576082     -5.53276203
C1          7.33617474      7.26516443      0.03560633     -4.98768434
C1         -6.81402057     -2.35225696     -2.44194611     -4.38676063
C1          1.27927928      1.37607855      7.26036303     -6.29213420
C1          6.92767792      5.70578931      1.07607560     -3.42733215
C1        -13.34240053     -0.50362480     -4.10964671     -5.65780429
C1          8.91552051      9.03188508     -3.03027499     -4.95791331
C1        -18.65040373      1.05931019      4.13406116     -6.30257735
C1        -22.45742902     -9.45946358     -0.89940055     -5.90167047
C1          1.28940166    -11.72739252     -2.43348850     -4.04722839
C1         -7.34815249     -8.64484921      9.84715434     -5.04664601
C1         -1.22655525     -2.41530113     12.32277406     -6.11069150
C1         -1.57917558     -0.07256789    -11.66870256     -4.86964766
C1         -8.21193545      5.72889620    -10.04487554     -3.50395395
C1          5.14931089     -9.28610392     -8.06100331     -6.32829868
C1          3.41324957      5.80689058      1.04242128     -6.33680990
C1         13.96094124     -0.51555136      1.64725326     -5.86251723
C1         -4.57610064      6.28317515     -9.14105339     -5.40689244
C1         -4.21337467     10.06036712      1.47554240     -2.38996600
C1          1.55361211    -15.69748109    -15.59539963     -5.20480127
C1         -4.56583335    -10.81793100      4.18028222     -4.48681314
C1         18.45768855      9.15177353      4.13383876     -5.46586330
C1         13.96009090      8.98999363      1.60845475     -4.85307982
C1         -4.76319019     -3.80236132     13.87941519     -5.12302081
C1        -15.77539184     -5.78529986     13.24893473     -4.69584814
C1         -1.19877608      3.90715645     -3.16319835     -3.47448267
C1         -2.26136189      2.80814695      6.63095788     -6.04666333
C1         -8.77047151     -1.28047504     13.98421619     -5.34244165
C1         -5.80259341     -8.50251002     15.86536780     -5.03975509
C1         -5.91885224     -8.40398796     -0.93891529     -4.16540832
C1         12.26674657     -9.69781344     -3.94208750     -5.85207975
C1         -4.80276092     -5.67857345      2.66396666     -5.74780775
C1        -11.35653641    -11.72787996     -5.95357598     -4.68445191
C1          6.20154466     -6.32624432      2.63125478     -5.53633409
C1         -4.36063625    -10.09956682     -3.96383947     -5.37803329
C1         10.94990363      2.07479849      0.69150269     -6.09526837
C1         20.16508803      2.75312063     -4.96977956     -3.94010200
C1         -5.66408410      1.50756816      9.71630241     -5.48434219
C1         -4.78705899      0.84902308    -12.16586450     -4.98545268
C1         -7.86740376     18.34084707     -2.56078020     -5.94648858
C1         -9.98600148     -4.16382736     10.74749353     -5.09765105
C1         -6.39475167    -13.52061826      3.61239383     -5.75194706
C1         10.04268135     -3.93607859     -0.79710780     -5.33751107
C1         11.24052484      1.74725710      5.74039455     -5.68458601
C1        -10.53217870     -2.01841960      2.62635629     -6.02520789
C1         -0.43702885     11.12204006    -13.81985429     -6.16698815
C1          2.82554575     10.62298818      3.49318013     -3.47446406
C1         -9.84299122      3.83747410    -12.60563859     -6.33399781
C1        -11.55531720     -6.23875584     -3.48158561     -6.29248490
C1         -2.74225441     -2.34785634      0.64513734     -5.95518518
C1          3.09599959    -12.55374442     -3.93284518     -5.06717727
C1         18.60288087      3.78143457     -3.98616952     -4.80099918
C1          0.60610953     -0.00439694     -2.50242277     -5.20069788
C1         13.20852753      9.63289376     -2.46176996     -5.04867870
C1         -7.29416410      3.93474018    -10.72444412     -6.04387492
C1         17.62131682      8.58452279     -3.36823219     -5.19789386
C1          8.06194462    -10.23057400     -2.39659806     -5.47988256
C1         -0.61454536    -11.66887231      0.16627313     -4.91668733
C1         -8.88603265     13.62510263      5.07663370     -5.81761717
C1         -7.80887757     -7.09843580     16.36755768     -4.26948504
C1         23.32717100     -2.12562597    -14.61945734     -5.84336441
C1         -0.38051881      4.85934990      1.52897171     -6.11996094
C1          5.86235909      8.70996301      5.13356912     -5.70151418
C1         16.37333316     12.56546961     -0.83535278     -6.02884604
C1         10.17173403     12.87432653      0.10914771     -4.22745157
C1         -0.98549567     -5.98684895    -10.58453615     -5.94590124
C1         11.29987470      4.74716669     -9.08684821     -5.99931093
C1        -18.81749793     -6.17933344      6.70875456     -4.49039245
C1         -4.33532414      4.30488837      4.99759434     -4.98855596
C1         -2.76467833     10.32205982     13.35669869     -5.91860950
C1         -2.91765282     13.04487840    -12.36487564     -3.99206271
C1        -17.85905453     -1.36076991      8.24863191     -5.93351248
C1         -0.98025558     14.63982182      7.57203690     -3.38024415
C1         10.23635627     -3.39358848     -3.34871076     -5.91031421
C1         -0.68917769     -8.74352634     -5.60269330     -6.02688965
C1        -11.31644732     -4.40153867      4.13283680     -5.83892048
C1        -12.22227996     -4.44131180     -4.46538801     -6.20559306
C1         17.37594560     -4.49830602     23.30887411     -5.56822899
C1          1.57385887     -4.87159621     -4.37755281     -5.47212386
C1        -16.37049969     -4.37058147     10.72962006     -3.74039213
C1        -12.43931636      9.05043399     -6.09382130     -6.21913211
C1          4.67822648      2.96528676    -10.74326593     -4.51562454
C1         -9.61637343      6.37305158     12.32683203     -5.07295157
C1         -4.78653875      0.82642838    -10.07115458     -6.15764694
C1        -14.76719816     -3.20606861     13.16164848     -3.82097449
C1          2.34818239     10.16340471    -11.61122888     -5.76274741
C1          1.65661087     10.05539972      6.56390138     -5.80844797
C1         -4.30649708     -7.28334641     -7.56026323     -4.65727727
C1         16.66461484      3.88777304      0.85543947     -4.27696518
C1          7.38745070     -0.58962991      0.08314155     -5.26943065
C1         -0.80924412     14.43977954     -5.02677376     -5.53381033
C1         12.58380484      1.59192268      9.78186661     -4.81162428
C1         -6.34834777      0.90417182     -3.49848948     -5.63993980
C1         -6.54223214     -6.21903933      8.20494436     -5.83356700
C1          6.94800814     -0.51538007     10.77517646     -5.08050562
C1         -4.57074136      1.45676247     -9.11990031     -5.08555779
C1        -10.42916646     -3.87375361     -0.90367469     -5.81454683
C1         -5.70675092      0.91798553     -2.52863830     -4.56068577
C1        -10.34494906      4.27185030     -2.55371844     -4.07204675
C1         11.74557938     -1.51012189     -6.47095009     -5.94178150
C1         19.63840396     16.74415663      1.61141921     -6.11569444
C1          3.31611061      5.25012989    -21.30408682     -4.11201671
C1         -3.87419088      5.84492171      4.11612149     -4.79713492
C1         -8.21919597     10.11626496     -5.00781888     -4.17759416
C1         11.79472520     11.12677801     -0.79939304     -5.13913674
C1        -13.49332807     -2.28888663      1.56897233     -5.70760863
C1         12.58878354     -2.76971870    -11.56299591     -6.19010278
C1         -3.33507636      5.43464819      3.12411744     -4.73164692
C1         -2.89689067      1.08964503      5.57815710     -5.23894106
C1         -9.85581914     -5.74445076     -9.12834134     -5.83673763
C1          3.44307678     -4.00206345    -11.61799629     -6.06696195
C1         -8.10951719      4.41355687    -12.62755746     -5.95293698
C1         -2.03420162    -11.40926719      8.28848333     -5.92561240
C1         15.80922479     -3.33551328     -5.49432961     -5.37618720
C1         -4.71970950      8.69231225    -10.21216053     -5.05569158
C1        -14.85424772     -1.42747287     15.52032566     -6.11324559
C1          2.04205704    -10.71172062      0.15204555     -5.95303764
C1          5.20794162     -3.41250502    -11.56372021     -5.77798768
C1          7.83022769      5.84168952     -0.87242295     -5.58297929
C1          2.18833184     12.87190388    -18.84389856     -6.16799913
C1         -0.48669102      8.11001334      1.03987220     -3.71759083
C1          4.05263964     -2.91768529     -2.41892208     -6.05724526
C1        -11.70223606      3.04626901     10.76224653     -5.95462191
C1         -6.78175840     13.15744237     -2.54702077     -6.09957874
C1          1.38718335     -2.39489840     -7.52122597     -5.80604354
C1          0.76907776    -13.17797577     -8.36585487     -5.39393715
C1        -16.52412566     -3.73915951     13.30963925     -4.76057647
C1          2.86820553    -11.99545399      2.08574923     -5.25970662
C1          4.45497931      8.60556141    -12.23120985     -6.06791118
C1         -7.72601823    -14.36961827      8.29088890     -4.59163851
C1          8.95723439      7.16451432     -6.59997241     -3.29718123
C1        -13.26710970    -11.08337945     -2.56906543     -5.36423145
C1         15.28778163      1.85940006      3.27555531     -5.17682978
C1         -2.07708276    -15.85063927     -1.40529898     -6.19452777
C1         -4.30782450     -2.40004927     -7.47961807     -4.87201651
C1         -2.82576669     -2.06914964    -14.65986454     -5.58887711
C1        -17.02171512      0.89686022     12.36036801     -5.28502070
C1         -7.21462270      8.14381345      1.60641208     -5.67696696
C1        -17.61763040     -5.38026313      4.11924197     -4.93392518
C1          3.63562148      8.17193472      9.79362427     -3.89935010
C1        -12.83754959     -6.22930291      5.07389122     -5.89238208
C1         -3.88564846     11.07531517    -11.74901514     -5.57308902
C1        -10.27430996     -4.53526743      5.61742825     -1.79973064
C1          6.64267341      5.24259010     11.26043491     -5.53572779
C1         -3.59354031     -4.75700140      9.24404748     -5.93323783
C1          0.86670268    -11.62772448      2.63303016     -6.18136287
C1          8.84899930      7.15410214     -3.06597071     -4.28794084
C1         -0.22689745     -0.49515630      4.64757874     -5.35762150
C1          4.15919094    -14.04868103     -7.35869823     -5.69315010
C1        -16.56236152     -3.55134557     -5.72452822     -5.98665443
C1          8.11512718      9.62321194     -1.42777438     -5.38470449
C1        -15.26994009     -3.19908938      6.57702713     -5.24288767
C1         -9.13634936      4.78369633    -12.64158465     -5.86829256
C1         -1.84239897    -14.98821702      3.65682650     -5.27156075
C1          5.35664121     10.59813605      7.60020709     -6.11765665
C1          4.86354317     13.91684801      5.02483904     -5.08815610
C1          3.21781146     17.37074259     -7.60693034     -5.66217796
C1         -3.51967703     -6.63823776      0.07928371     -5.99757512
C1         -7.36498435    -11.62315021      9.84418433     -5.71586347
C1         -3.24643136      8.29278326    -11.66760625     -4.05133162
C1         -9.23030114     -2.83544398     14.85146725     -6.67648613
C1         15.11281886     13.50709443     -3.95548445     -6.25181269
C1         -7.88618128      7.58055907     -2.62360814     -4.82933724
C1         -7.67413717     -4.76565881     -6.59802278     -3.93060509
C1         17.24520905      7.14218078     -6.00332977     -4.95593824
C1          2.83766697      8.72756132     -3.49222949     -6.20176796
C1          3.28130112      2.40940073    -12.23905325     -5.47200229
C1          4.01050240      4.87621668      6.80878141     -4.75263808
C1         10.70412771     -4.36841871      6.78923622     -6.09079243
C1        -10.68910547     -1.48408897     -1.92993760     -4.31814555
C1         -8.31551068     -2.97375330      5.13156502     -5.37583204
C1          0.83635335      5.32998361     -5.05373719     -6.43798321
C1         -7.05297877      6.22970241     -4.15504881     -5.33737420
C1        -21.74426252    -22.65656776     12.37128020     -6.14399499
C1          3.04554218     -2.99312408     -2.32740127     -1.60633476
C1          4.54359796      1.85765176      4.21679553     -5.73016141
C1          4.02432771      9.70343329      0.98027506     -6.14088248
C1        -10.94597631     -2.35246848      9.14798757     -6.17144145
C1          1.43199558      1.85973925     13.98892758     -5.34985221
C1          8.43285646     13.61805135     11.28790355     -6.06838937
C1          0.54133214     15.88651026     -6.66093412     -5.32470427
C1         -3.60292946     -1.77587317     11.29637781     -4.26113473
C1         16.33763833      7.67441926     -6.62585422     -3.80758840
C1        -14.30226298      0.08426648     -2.65000807     -1.92752036
C1          5.27779714      1.52198532     -5.97587953     -4.64691867
C1          5.57816443      6.70620604     11.37257901     -6.28999274
C1          1.57872544     10.71803262    -10.07800875     -5.86510435
C1        -15.50141144    -16.50600626    -12.52235079     -5.39266808
C1         20.76017952    -13.51040079     -3.91523639     -6.35481625
C1          6.92709555      7.57687133      1.00441466     -6.41205473
C1         -2.56535804     -4.81319113     -3.94476296     -6.14026715
C1        -15.19252872     -7.88632600    -16.73599614     -5.34153190
C1         -6.14093014    -12.59841643      1.68092161     -5.77559533
C1         -8.38973371    -13.13963739     -1.46501556     -4.13597586
C1         12.59532289     15.22092305     -2.40248823     -5.52137431
C1        -12.16461765      0.25189555    -10.05155848     -5.93605895
C1         -2.97384479    -15.87265476      2.64423849     -5.82021280
C1         -0.21694414      5.27766804    -12.28273292     -5.08586137
C1         18.95619552     -0.14346358     -5.89768648     -4.21017890
C1          6.91740058     -6.74617051     -2.36965719     -6.06995459
C1          8.14186057     -1.13200149      4.21825787     -6.04225390
C1        -15.78980924     -1.64797593      7.54521875     -5.71157133
C1         -1.30840208     -6.92808382    -12.14124485     -5.41148999
C1         13.04664407     -0.61010710     -9.05068212     -4.94169101
C1          9.23292746     -6.38246180    -10.56191787     -3.99726909
C1         -1.24024111      5.74259185     -0.89822096     -6.17077711
C1         -1.28654123      3.94636704     -6.58853617     -5.85975864
C1         -6.08918636      3.29498789     -2.52111150     -6.06676447
C1         -4.38677283      1.35632082      1.59335575     -4.42727835
C1         -6.52947114     -6.27782212     11.77815482     -4.87514313
C1        -13.74523919      1.57259938     14.85119890     -6.10289548
C1         -2.01281408      3.36366987     -1.48446142     -5.49462598
C1         -0.63180243     -2.10033064     -9.05845781     -5.39606933
C1          7.81203716      1.36812120     23.69315193     -5.03285456
C1          8.14585159     -9.64668676     -1.43665308     -5.93749689
C1        -10.50793303      0.96557061      8.18751603     -5.12906341
C1         -2.41726632     11.15317920      9.12948349     -6.21991698
C1         -6.26821020     -6.83488981     -3.43075676     -5.50532209
C1         -3.77164352     -7.15548312      8.30383070     -4.92123869
C1         -1.42693257     -9.14355401      5.13552965     -4.66139739
C1         -6.88391961     -7.12559380     17.96204559     -4.52477731
C1         15.37570314      6.66678835      6.70509989     -5.67434850
C1         -5.78338952     15.00318969     13.86326541     -5.73853230
C1          1.10862618     -0.76054925     12.38449717     -5.17343310
C1          6.97193366     -5.35165604     10.90087130     -5.93022556
C1         -0.15597707      4.19697254     -1.00558837     -5.92427871
C1         16.30154256      9.61581150     -0.88357905     -4.46388802
C1         -8.79425467      5.72483738     -7.58835326     -5.31521864
C1         12.70210805      1.46962983      0.70726306     -5.76116335
C1        -13.14006103      6.36315294     -6.04412328     -4.77979005
C1         -2.04191131     11.01953132     -5.08911322     -4.97037066
C1        -14.55887214     -5.62086964      5.09464711     -6.18585392
C1          2.46729808     -1.78170141      4.20722944     -5.54371623
C1          0.03982743     12.55313839     -8.97786865     -2.43686092
C1         14.97925975     -3.88736291     -1.71075212     -6.14930067
C1          1.08691570    -12.22630994      0.10956865     -5.07247477
C1          3.70791213      0.01481410     -0.98874338     -3.63231427
C1         11.06168347     -0.60740182      8.32112121     -5.39572402
C1         -3.86054231    -13.53838398      4.15937273     -6.42736968
C1         -1.92385665      1.75269077    -10.08119238     -5.58002581
C1        -15.53665414     -0.83384415      3.55936062     -4.76407701
C1          4.78774247     -4.25089150     -7.49895185     -5.12328595
C1         -2.65113226    -18.65937435     -7.46759273     -4.43013895
C1        -14.33762572     -1.72537098     10.12823807     -5.19223345
C1          9.92824475      2.75416562     10.45489983     -4.32818112
C1          2.24709878    -15.02783214      4.62800771     -4.66961027
C1         10.98442150     15.36772765     -1.44030120     -5.69441854
C1          2.35082887      6.19261103      6.70665156     -5.77830448
C1         12.01441959      4.22675601     -4.93669379     -4.39967894
C1          9.98562938      5.76248434     -0.93567120     -6.19020487
C1        -13.22478229    -13.97401657      6.66042915     -6.22773625
C1          1.86739973     -2.11684899    -10.64529817     -5.54318510
C1         -3.52037807    -15.54442246      0.06231034     -6.17451417
C1        -13.81119497     -6.20956941     -0.06454782     -3.62641658
C1         24.04504198     -7.32212351     10.07650677     -5.16270491
C1         -4.66381769      0.46097575      5.71136455     -5.25937848
C1        -16.16891039    -22.67726305     10.29752831     -3.98244473
C1         14.46958726      5.42677914      8.38070744     -4.69211555
C1         -5.48821077     23.66576023     -5.10765715     -5.96975210
C1        -13.18452089     -4.47149064     -6.08544919     -5.74067778
C1        -12.03769437      6.98449615      9.18301407     -5.74046867
C1          3.61176090     15.95734967     -1.50009764     -4.66893931
C1         -2.04946144     -7.83710636     -6.49673298     -5.65608762
C1         -7.43144799      2.53702730     14.82907531     -6.34468544
C1         -6.73138255     -2.95247825      4.14455650     -5.29915472
C1         16.65247867      5.61866767      0.84792686     -5.50002358
C1         12.65325924     11.64081244     -8.14652757     -6.25024934
C1          1.02594626     -5.16867765      5.80125910     -6.34318801
C1         -2.83351315      7.29978851      7.57958778     -5.84021582
C1         -6.76772137      1.18047944     -2.56104576     -4.43265411
C1         -1.88447504      4.89561689      8.21113055     -6.00616229
C1          6.36608928      1.27878314      9.81782373     -4.87873987
C1          6.82452980     -5.23906246     -9.05257384     -4.37287610
C1         17.56092533      8.72339850     15.00608426     -4.03722406
C1         -9.23276315    -10.26982654    -24.77592762     -6.25139859
C1        -15.99212540     -2.33225136      6.58293058     -5.72781834
C1         -3.05090286     -4.42412264     -6.56277755     -6.38784149
C1          3.87296854     15.34807362     -4.01698619     -4.54550588
C1         11.77388663      1.51942528     -0.86015633     -5.08665054
C1         10.52627569     -3.57714870      1.69900208     -6.16470974
C1          7.82376812    -25.65503097      6.84848010     -5.45024364
C1          3.26490096     -7.20762619     -0.79723470     -4.99918065
C1          9.65812403     15.52925336      6.66045951     -6.00048922
C1         18.43384748      3.33933899     -4.99317197     -4.69433558
C1         12.46168863      7.12098305     -6.54051925     -6.08545488
C1         -8.24764413     -8.74264201     -6.58271827     -5.98579068
C1         17.33987899     -0.05853711     -8.41215410     -5.50055201
C1          9.93861728      7.22289219     -1.43119876     -5.13565123
C1         -9.60006502     -1.48085127     -5.92146914     -5.60745619
C1        -13.01984633     -3.75414512     15.36442520     -5.91752322
C1          6.00044751     11.02260185      2.52429260     -5.11994699
C1         -3.17082513     -0.86074620     12.89196574     -5.93014347
C1        -15.82203485      0.06038291     13.29219715     -6.18916961
C1        -12.63092950      7.84262175     -3.59884115     -5.60807965
C1         12.20492070     14.37073259     -1.81816321     -5.44011864
C1        -10.65066449    -12.51995431      1.01739753     -5.74246638
C1         11.78013283      0.24860530      4.86741013     -3.95471393
C1         -0.00307845     -6.03834703    -14.73694742     -5.86045924
C1        -14.54299507      1.00664779     10.73070864     -5.92137386
C1          4.03005532      6.65419735      6.68615334     -6.16744591
C1         -3.00901288     14.14905987     -0.93797437     -6.19064807
C1         -4.99281777      4.87517081     -2.43181078     -0.93608273
C1        -13.74351234     -9.20114723      0.03050518     -5.07175778
C1         11.41534497      5.33825151     -8.12598296     -6.02325277
C1         -8.60343323    -15.53598352      6.65087498     -5.48394525
C1         -2.39645852    -15.02582786     -6.45557428     -6.01389660
C1         -8.12277185      3.42662264     14.82342341     -5.74856184
C1        -14.26322242     -4.61380564     12.25045686     -6.02332040
C1         -7.15072880     -9.19170336     10.77068132     -6.19364275
C1        -12.09183681     -3.81312743     14.81358416     -5.95750164
C1         -8.09067401      8.26317890      5.65413234     -5.11491264
C1          7.45305428     -8.63353541      4.21570687     -5.90082462
C1         -7.68068160     -1.54840769     13.93224204     -5.16965761
C1         10.70614683    -12.59482064     -6.41908265     -5.77050603
C1          1.80088300      3.81073590     13.35469422     -3.16170651
C1         -0.20221286     -0.69508501    -10.08656380     -4.94058778
C1        -16.55259223     -2.37432923      0.09164504     -4.33861928
C1        -11.68786121      0.06830011      1.55852939     -5.55320893
C1        -10.21073415     -4.74422978      9.70793623     -5.75819341
C1         -2.57564591     10.70911719     -4.11041317     -5.66798113
C1          1.23952818     15.43536399     -2.46976773     -6.30051674
C1          4.93885429      4.16636511     -4.01328364     -6.21369495
C1          0.05975911     20.40729657      0.02910338     -5.48381882
C1          1.24412510    -14.70537962     -2.39598412     -5.83910636
C1         13.00564737     10.17103399      5.73419887     -5.24137936
C1         -6.84433000     -2.38085643     -8.16355442     -5.87665314
C1         -3.08270394     -0.36077256     -0.91259556     -5.11108326
C1          9.41256453     -8.73999147     -7.40140625     -4.57288012
C1          6.11858566      9.92003618      2.55532831     -5.97992338
C1          7.85985691     -5.72151841     -0.82349923     -6.28098049
C1         -2.97815866      5.29134811     11.68779058     -5.93783930
C1         -5.99628580    -14.41665198      5.12474429     -4.26499752
C1          0.08741990     -6.20095190      0.62235122     -4.95818321
C1         14.74308381      1.79074902     -9.06777093     -5.52249967
C1        -16.73759085      1.98632744      2.45880932     -4.88151661
C1         11.75590449      9.30635426      8.31154614     -5.44180775
C1         -1.18055668     16.53536727    -12.24168726     -6.26232702
C1          7.88908086     -4.26945080     -5.95160700     -5.91500499
C1          1.47195292     -1.68602606      4.77904045     -4.26807838
C1        -11.69974494     -5.95663617     -7.66071535     -6.03402643
C1         -4.61611230     -1.47652813     -3.42956258     -6.19156716
C1        -12.24583216     -6.21717740     13.84783121     -6.35174765
C1          5.10450746      3.29674781      1.17363369     -4.87071221
C1         12.05389555     10.47975362     -9.02927407     -6.32534267
C1         -4.33586872     12.05672079      7.23251767     -6.12663995
C1         14.36300402      8.06947009     -8.12474402     -5.41318747
C1          6.15717358      4.87514242     12.26580661     -5.92543538
C1         16.61000102     -0.89463727     -1.42913845     -5.86587659
C1         11.02875814      5.76052824     -1.47777178     -5.47958218
C1          0.05237954     -8.11117016     13.33813574     -4.94593500
C1          2.58257362     11.37463821     -1.51252527     -5.36994383
C1          8.19263542      9.60464847     -7.12678375     -6.12788288
C1          9.89950144      3.91991275      2.71821495     -5.85967256
C1         15.86431183     -0.01650620      1.69400749     -2.98967512
C1          6.46727603     15.05811878      7.58390408     -5.94109538
C1        -12.71960070      9.64974555      0.04992838     -6.13653209
C1        -10.67664078     -6.27810544     -1.86520970     -6.08072704
C1         -7.63671950     -7.65503080     13.91936467     -6.19516251
C1          0.55762478     -4.79098320      3.17274663     -5.68283617
C1        -11.77158872     -2.94211614     10.70458665     -5.86355201
C1         11.87159611      8.16756514     -3.07962186     -5.70444048
C1         -4.39442462      9.68379347      4.02628250     -3.31993615
C1         -7.62154428     -3.01148486    -12.28692444     -5.32658889
C1          8.47110918     -0.97511952     -5.50781933     -4.30104947
C1          4.83050183      5.71936444     29.89971109     -5.11574586
C1        -10.44506869      5.71462479    -10.14931533     -6.29135934
C1         -1.49734823     -3.24688325     10.78123299     -6.36410135
C1          9.14660548      1.47432269      9.89574252     -5.16634085
C1         -9.42451538      4.33250168      2.59635036     -5.41873241
C1        -10.57662238      8.12769876     -4.08706769     -5.39879458
C1         -1.03730861      0.19009972      9.78175921     -4.43239080
C1          0.84656563      9.05511355     -5.01152442     -5.90302170
C1         10.41006550     -8.61618109     -2.38178886     -6.10510151
C1         -7.08278047      6.42288490      7.16599867     -4.78705859
C1          8.68947943      0.37405748      6.84056725     -5.14319201
C1         14.50519900     13.48769982      7.74102534     -4.68171751
C1          7.44284930      7.63237167      9.88304627     -5.35106462
C1         -8.16836520      1.62554318     14.81573392     -5.60028584
C1        -13.95053125      5.80846546     -0.94982511     -5.60136831
C1          2.17223737      4.78966457      0.09481481     -5.73603863
C1        -20.79924252     -4.10852139      8.26251809     -6.26804635
C1          5.60405998     12.60821765      9.26270627     -6.06824214
C1         11.25518086      4.78789368      0.20606529     -5.64061176
C1         12.26281495     -2.97416658      7.35272079     -6.01471316
C1          2.81636147     12.46242405      9.17117319     -4.59072684
C1          4.85322467      0.63418682     -1.84686202     -4.41163358
C1         -8.60530014      4.71092516    -11.54917468     -3.07726400
C1          4.10856674     -6.22800061      5.20158574     -5.93513210
C1          2.77512590      5.69812363     -9.15858355     -6.31378463
C1          1.87155627      7.45711155     -1.54396618     -3.89928191
C1          3.45153979     -3.95870564     -6.00204240     -5.83383022
C1         -4.02979418     11.09603654      3.16884770     -3.28047426
C1         -1.80946552     -5.30771690      9.24760897     -6.21330660
C1          3.18246496     -1.80077579     -7.49624040     -5.75524936
C1          1.60763424     20.33828741     -0.93297879     -5.81544465
C1          4.59592500     11.15627547      9.15122485     -4.48212828
C1          2.51713597     -7.80586182     -4.95417518     -5.82598525
C1         -2.19846525     -8.81182473    -11.63625120     -5.99370634
C1         -5.33203857     10.24054324     -0.05218245     -6.39323500
C1          0.32355209    -12.03663047      3.60667577     -5.76817067
C1         11.32184399      6.63895069     11.46685052     -6.07433399
C1         17.40983073      9.58578223     -1.44301499     -5.31193112
C1         13.84755967     12.56997538     -1.49662001     -4.85322322
C1         10.74392933     12.86494040      1.09252307     -4.45002839
C1         -6.21448667    -10.17844416     -4.93227697     -4.61443255
C1          0.93617319    -15.67314750     -3.94395848     -4.23540378
C1         -6.56859096      3.06906078      9.68991194     -5.69836451
C1          4.59360477    -10.76734311     -8.39470287     -4.53540672
C1         -5.75119065     13.63752451      6.58322545     -5.53546718
C1          0.54583759     14.06177196    -12.21131037     -5.25606713
C1         -3.16528331      8.69203621     -4.12017415     -4.94134418
C1         -0.92677436     -6.25925989     11.84648985     -5.44220043
C1          5.61268674     -7.84957272     -8.92221621     -4.91930600
C1        -14.31515631    -22.00351789     21.64837458     -5.95236928
C1         -0.98365197     -4.77580586      0.59206175     -6.19182524
C1         -0.47791920      9.66975666     10.74678014     -5.90998344
C1        -13.75407875      6.36591930      9.19201685     -4.63802978
C1          5.67362253     19.32259857      3.53176260     -6.09071210
C1         -4.24800286    -10.23740631      5.07709553     -3.84934827
C1          4.58787587     -2.93906032      4.21020372     -6.13383274
C1          5.45383706      8.62278202    -10.70817559     -5.93932152
C1         -0.93030397      9.56086298     -5.05505461     -5.94911414
C1          4.10926372      5.22002870      5.12873594     -6.20014558
C1         -1.31396842    -10.11890794     10.28969228     -6.10004536
C1         11.78159745     -3.43777477     -9.99593333     -6.00176350
C1          7.22168043     -0.08749644    -10.05928017     -5.56333236
C1          3.66849092     -3.41852994    -10.71032330     -5.17085158
C1        -12.03438110      3.95858355      5.71911079     -4.87060415
C1         -2.06862986     -3.32345481     -4.99623790     -5.65463061
C1         -3.77240520      0.80973245    -10.77886302     -4.66816159
C1          1.09568561      0.43447094      5.73959735     -4.36482863
C1        -17.60809041     -0.40590000      4.11139514     -6.26238383
C1         13.58262912     -7.66426197     24.81117222     -3.78650822
C1          4.60595475     15.93008371     -5.62667273     -5.16310577
C1          3.14040819     14.45002109     -3.99024676     -6.45438935
C1         -3.74857296    -10.20969150     -6.54635574     -5.47445956
C1          0.28650495     11.65658811     -4.09820221     -6.46983879
C1          9.01717292     10.14441329     -8.73348828     -6.07729809
C1         -5.06042553     -7.79612981     -8.15029992     -5.70859129
C1          5.78874216     12.01472382     -2.52358015     -5.14585548
C1         -9.20336498    -15.49026065      3.67764786     -5.06701061
C1         -9.19379928      2.93526331     -9.13419042     -5.31883828
C1         -6.35087832    -11.61268163      0.13143864     -4.37008673
C1          5.14984112     13.96823628     -8.11719794     -5.36265515
C1          9.28068178     12.97917256      9.80619524     -5.77023168
C1          9.25253659      3.17980503    -10.68513485     -5.68118018
C1         -2.52179413     -3.25405989     14.87420687     -6.28507841
C1         16.06672441      5.65750439     -2.34802160     -4.88789140
C1          1.52644607    -15.57412982      2.64508185     -6.09751471
C1        -15.54662636     -1.94585518      0.01618881     -4.27357642
C1          8.60122249     10.49037820     -3.46436900     -2.88226313
C1         -2.81908977     -0.44471838      9.66516670     -3.10989762
C1         -0.96820870     -6.00677511    -14.06966385     -5.97435267
C1          5.66954822      1.77205800     -3.40756218     -5.48366335
C1        -10.36329373    -13.06463808     12.26721177     -6.01592547
C1         -0.94714064      9.59477874     -8.53321159     -6.21251970
C1         -9.21705022      6.64681797     -0.08603017     -5.08644830
C1         -8.72755489      1.50072464    -10.09372728     -5.06457439
C1          2.89196650     15.31704324     -3.38061877     -6.14398381
C1          6.36173804      4.24791596      4.16883170     -3.64459967
C1        -14.20917768      3.11347315      6.67636903     -5.82403754
C1         14.85464605      9.58056462     -9.05039124     -5.99743589
C1          3.01521009     -7.68941353      7.37144933     -5.38763918
C1          3.74908358     15.99235630     -4.96113635     -3.52007112
C1         11.30475543     -1.90813943     -3.33572229     -6.19750063
C1          1.33716811     -0.99287419    -11.58512903     -5.93262498
C1          6.86272592      7.61346868     -2.44812557     -6.22560707
C1         -1.47059155    -14.13016571      1.72963161     -3.86781569
C1         -1.34489829      5.25572118     10.70763125     -5.91198213
C1         -3.53378719     12.51509499     -3.45792506     -4.47395093
C1         -0.94697580    -14.43373494     -4.88706439     -6.43876958
C1          7.47034365     -4.28100979     -8.99643409     -5.36136033
C1         12.96793854      1.26414985      5.82975854     -6.19232069
C1          2.60907217     -8.08237779     -0.79640132     -4.11028170
C1         -9.32900947      3.05091588     11.36037932     -4.72491122
C1          7.21543064     12.61693791      8.19774673     -5.10172893
C1         -2.29890502     -0.97212685     -8.10079337     -5.00880673
C1        -11.74311633     -7.76744158     10.75686483     -4.49533892
C1          4.89116686      5.33685791      1.62059787     -5.07110072
C1         -0.58513690     16.48573943     -9.10568418     -5.89409998
C1         -3.19218828     -1.40772739      2.58461213     -4.61408033
C1          7.66647413     -3.26438051      5.23643308     -5.90187696
C1         -2.30405338     -0.82543650      8.80531202     -5.84252230
C1          3.68545376      6.19190703    -10.59822342     -2.15952364
C1         -5.44465855     -6.25068781     -5.06350794     -2.42394882
C1        -22.47245135    -28.14801920      6.20967998     -3.86738723
C1          7.89690841    -10.54267626     -0.82355795     -5.50697609
C1        -12.94002621     -3.72720782      7.64589172     -5.79658444
C1         14.17982772      3.34449855      6.69612228     -5.69866692
C1         11.97106321      5.73289809      5.82551837     -5.75575753
C1          1.77008712     -5.71846215      9.87865008     -6.12546555
C1          0.35152927      0.80224124    -13.26203311     -4.91138495
C1          1.03902241      8.17235744      5.68148126     -5.48387537
C1         14.34151052     -3.45933986     -8.01715104     -3.83521856
C1         -3.61413089    -14.13111867     -7.51224615     -4.38215913
C1         -1.51078350     -4.43881004     -3.90684835     -4.80702748
C1         -1.73822002     -8.63996680     13.38262869     -5.88146868
C1         13.22771127     12.55873126      6.79829955     -5.77888637
C1          3.03555248     -7.77472995      5.16975748     -3.73333549
C1         -4.59475129      4.41502653    -14.77087779     -6.44558598
C1         15.07336497     10.46243409     -1.82206090     -4.90209766
C1          4.53460870      4.42454097     -9.22262975     -5.44704814
C1          5.99596659     -4.45672460      2.70676614     -5.77321026
C1        -11.90533703    -14.89191838      7.60889455     -6.09814294
C1         -6.35077336     -5.77528883      0.10740476     -5.72676038
C1         -7.11319286      9.25763320     -4.02107238     -4.14415503
C1         -8.43061400     -9.05412466      4.13136286     -4.94817587
C1          7.66239375      9.92419370      1.62518693     -5.30291698
C1         -1.26967810    -12.00702808      6.78252163     -4.47756823
C1          7.71510641      1.45050220     -7.46173675     -4.31292550
C1          5.43994593     -8.30736517      2.66824843     -4.08215829
C1         12.71412663      6.21053090     -4.96312177     -5.31022875
C1          8.19357654     17.38206788     -5.04521237     -6.20295361
C1         -7.10028318     -1.52284276     -4.05777722     -5.86518263
C1          4.89288347      5.77123530      9.17693822     -5.73386773
C1          4.73803866     14.55867918      9.75149784     -4.75189499
C1          2.31827054     -7.16199652     -2.27898473     -3.96905886
C1         -5.70268910    -12.62207939      0.12092109     -5.83834487
C1         -5.94822189     -2.91299102      1.56706742     -3.33604649
C1          8.49521173     18.24997549     -3.43166138     -5.89274778
C1         10.47136513      5.41144418      5.21632320     -4.89397717
C1         -1.67205504    -14.94426033     -1.96873405     -4.49762304
C1         -6.97355447      3.00435894     -9.16534020     -6.12820710
C1        -18.11396657     -5.59746632      7.30005792     -5.26573458
C1          6.02105575      0.35738143      2.65416290     -5.65434714
C1         -2.44058923     17.39257337     -7.55243309     -6.18068167
C1         -4.33727182      2.48338004      7.22829655     -6.30406761
C1         -4.27853701      5.44180142     -4.06305849     -6.32245392
C1        -18.37610939     -7.64919132      3.59069730     -6.12699018
C1         -7.91348681      2.71110900     -2.49059717     -6.26764438
C1          6.73574099     -0.41005892     -9.09343846     -5.44650036
C1         12.58797128     -5.65040360     -5.86965117     -5.58039911
C1         -3.52362858     12.63433318      3.56799346     -6.04984975
C1          2.07633270     -4.73620698     11.39110423     -6.37876437
C1        -16.28937754    -10.99386604      1.56746970     -6.09767830
C1          8.78651401      4.83249593     -7.52957964     -5.58261362
C1          2.61041260     -6.37109127    -15.70556845     -5.18471661
C1          9.73722113     17.31039424     -2.44327651     -5.60551753
C1          2.41243198     16.88435388     -2.42294821     -5.97762750
C1        -11.41634346      8.77377485     -2.57415244     -5.97472013
C1          8.67718489      0.04571444     10.78348370     -5.18760724
C1        -10.18016317     -7.80127745     -5.05612261     -5.06570008
C1        -11.17045763    -12.91508754      4.06611290     -5.49070138
C1         -4.29682582    -22.79872782    -16.44492753     -5.55607963
C1         12.58028865      5.66190418     -8.07252981     -6.05657561
C1        -14.17133730     -9.55320222      3.17683369     -6.44834769
C1         -1.19230857      0.06901482     13.21980790     -4.74052058
C1        -10.60700572     11.27328907      7.24044105     -5.50537669
C1        -19.70816976     -3.77406286      8.25769689     -5.54618453
C1          7.81136277      8.70311215      2.69288731     -3.96677574
C1          2.57741214      3.31467203     -6.56926967     -5.49398286
C1         -8.87573116      3.96145996      7.19438510     -6.23778532
C1         15.11558082      8.67060136      1.72936665     -5.92620729
C1         -6.90125560    -11.94147845      6.74127556     -5.77905493
C1         -1.51411594     -3.32501995      1.65839646     -5.40957763
C1        -16.58672687     -5.29187853      0.08674078     -5.86092933
C1          0.32153163     14.62987232     -7.59085273     -6.52739116
C1          6.42651476      5.32638797     -4.97083481     -6.28593140
C1        -13.82021793     -1.34331647      9.20331163     -5.96522418
C1        -11.73515910     -7.84862118      5.14109102     -6.02655319
C1        -10.02305402     -2.38762604      5.11320865     -5.81812901
C1          1.54523050    -10.89065557     -6.45010994     -5.62399392
C1        -14.50672077     -3.85099982     -0.58563686     -5.92190068
C1         -3.78584144      8.75360079    -10.76422068     -3.20303472
C1         -3.54555420      7.76186304      0.07364292     -5.11709698
C1         -9.29201513     -4.80250065     -3.45240957     -4.63961557
C1          5.44198243      9.06622550      8.21746307     -5.06535922
C1         -4.40100423     -2.31572113      7.34423175     -5.52281566
C1          1.54126028      5.88940244    -12.23572169     -5.04318392
C1         -9.35641973    -11.98987812      8.28726629     -5.79194094
C1          0.25386417     10.52283622     -7.59130636     -6.19281388
C1        -13.73233964      1.58246343      9.04376023     -4.11955541
C1          0.47971012    -10.84521355      6.70416665     -3.94016849
C1          3.88492853     -7.39548384    -14.69686472     -5.97034518
C1          2.78933638      8.57880769     -9.16683861     -3.05501184
C1         14.17041159      3.30091347      8.87568430     -6.06764171
C1         -7.88812042     -3.93202890     -8.12982823     -5.17225277
C1         -6.46653115      6.40907539      8.14940566     -5.05687187
C1          4.89226381      3.44888710    -13.29192775     -5.95945340
C1         -7.92334554      7.23404618      1.60247774     -6.05921261
C1         13.93407933      6.56028209     -4.98485629     -5.47475522
C1        -20.07664404     -7.05015710      9.21741144     -5.09798019
C1          7.56337878     -1.42937767     10.84551287     -5.88683070
C1        -11.46539975    -14.63008596      6.63623844     -5.90533306
C1         -5.05438656     -9.62639429     -2.40758332     -5.48655767
C1         -3.50938185     -9.59927924      0.03551107     -5.00367010
C1         -1.56196930     -4.34845548     10.81930509     -6.06706594
C1         10.62964885     -3.00192179      2.63658309     -6.15070277
C1         13.09991308      7.18131152     -9.10756621     -4.47951690
C1        -11.50238475    -24.64848402     -6.48869516     -5.09605530
C1          8.17941943     -4.93702769     -8.39429735     -5.05658801
C1          8.37318334     15.38648617      3.62966502     -4.34954493
C1         10.44005306     13.82226619      1.62308478     -6.05892225
C1          1.27962758     -0.96532691     -8.09121177     -3.94359250
C1        -13.05996556     -5.66913345     13.18645609     -4.94198670
C1         -2.04305326     -6.27428054     -5.00368924     -4.00663586
C1        -10.07024725      3.61284475     -5.05407942     -5.64067138
C1        -17.31726527     -1.26597135      5.65372123     -4.14748570
C1          6.87594398      8.74755408     -2.47384126     -6.09216004
C1         14.51432110      8.70211173     -4.94976872     -5.87110417
C1          6.42477379     -7.25678567     -4.95571341     -4.45398295
C1         -2.62046771     -2.41688115    -10.67096714     -6.16865268
C1          3.80422547    -10.11410940      3.70683314     -2.98402839
C1          1.51859005      6.11863506      7.37856041     -3.83485942
C1          5.03007934      3.43607126      6.69292400     -4.70913401
C1          5.96237457      0.86990235     -7.59284001     -6.31456468
C1         -9.26047899     -7.72752109     14.81001607     -5.62075643
C1        -16.34933457     -9.11791735     10.73264423     -5.95021162
C1        -12.98825359     -8.61739878     13.22511933     -4.36211903
C1         -1.80556168    -17.98228981      0.10708345     -5.83010055
C1         -4.76408163    -26.53284400      9.32068698     -5.09664489
C1         -5.12933347     15.68252127      6.59927997     -5.06432613
C1          7.90010107     18.29630940     -6.53214892     -5.18047190
C1          1.01549311      3.27932597     -9.02493462     -5.64201487
C1         10.48303184      4.27391393      7.36474302     -3.33498825
C1        -13.18324388      1.53254066    -11.59074340     -5.82691641
C1         11.06217719      2.64992382     -4.93083022     -5.35760039
C1        -17.71888327      8.00240653    -24.98267756     -4.20277854
C1          4.77278109      1.26843688      7.28376937     -5.64468487
C1          4.87775847     -2.42137793     -3.97981328     -6.05260326
C1         -4.05251501      9.28226856      3.00801541     -2.58738842
C1          2.89965509     -2.78057560     -3.43795249     -4.18934312
C1        -11.26791252     -9.14773316     13.25632257     -4.56921891
C1          3.93630147      2.37808249     -3.43752398     -5.96271677
C1         -6.04892971     -2.96047706     -7.64961655     -5.71055928
C1        -15.28172147     -7.70412210     10.69520682     -6.29690700
C1         14.70326721      5.33250282     -6.44899681     -6.08550937
C1         19.99155179     13.61140848     19.03723238     -4.83947638
C1          0.97274159      9.65959849     -4.08310475     -6.12272071
C1         -9.88002979      3.96834340      5.73234720     -5.73055793
C1         11.92657938      8.60054330     -5.57673067     -5.30808470
C1          7.43886601      3.87077711      9.94006888     -4.04370496
C1        -13.75595972     -8.08058500     -0.01387981     -3.93519183
C1          9.68673700     -3.03282227      3.25403831     -6.22226502
C1          6.48375632     12.01278300     -7.11601010     -4.45666204
C1          0.91744009     14.99282160    -10.71189835     -4.35037729
C1         15.40525721      8.97870541      4.23882120     -4.75781152
C1         -7.65999856      4.84523203      2.51743816     -5.33683325
C1        -14.71641083     -9.10178625     13.25487463     -6.12678755
C1         -9.96888482     10.28436506      7.24692182     -5.45885383
C1         -5.18896913      7.20204471     -9.18924754     -5.47649338
C1         -4.01859620     14.44869139    -12.29007515     -5.63485936
C1         -1.15765922      7.31321287      3.14272963     -6.01521407
C1         -1.96735375     -2.95135780     -0.90113810     -6.42848815
C1         15.35984186     -0.03655481      3.29504365     -3.91430993
C1         -1.19037651     -7.15861434     10.26176676     -6.12567832
C1         -6.80328690     17.98021829     -2.48496250     -5.19845010
C1         -7.32762554      0.85647397     -5.10730966     -5.24638472
C1         10.98444065      3.83619332      0.78212754     -5.20905297
C1        -11.96646612     -0.86721368      0.01557273     -5.67706332
C1          1.15807616     -5.16939722     -8.97034022     -3.40840609
C1         -7.29683860     -6.22360857     -7.55803309     -4.94380885
C1          9.80173014      2.86391189    -11.68856039     -4.65978226
C1         -4.05472569     -1.40296615     -2.46789419     -6.34023235
C1        -27.02654521    -12.79104892     17.40253782     -6.14550513
C1         14.63286105     11.94934279      2.71680112     -4.18133864
C1          9.13645538      9.62396411      0.10546977     -4.54620436
C1         -2.93104417     -2.25180462      4.28826980     -2.53367931
C1         -6.05796783      4.94454417     10.73465299     -5.99347090
C1         -6.54238038     -3.35411966      2.49643693     -3.48432038
C1          6.66921310     -7.68509055      1.70276171     -4.32363430
C1          4.90135473      5.81448816     11.35978926     -5.85367334
C1        -10.48902613    -16.47372293      2.71386011     -5.11631754
C1         18.05213368      4.73914274     -7.39559419     -5.26889640
C1          9.67002184      9.60026115      6.70931072     -5.45876650
C1        -15.02783523     -0.49835392     11.75152041     -6.10481963
C1         -6.82004158      9.13009160      3.15062954     -6.11676035
C1         10.63542182     13.84796714     -4.04832828     -3.11298268
C1          6.09817020      3.36434459     -0.84767506     -5.61727590
C1          5.10636235     -8.03427787      1.11159093     -3.87976725
C1          7.04930751     -1.43780768      4.21839545     -5.36866823
C1          3.09675975     17.45080480      1.45942456     -5.33516468
C1        -22.20695943    -18.10820983     13.40169670     -5.00637715
C1         -4.11158634     -0.08066389    -12.18488820     -5.12225390
C1         -1.47051218      3.40091113      7.28087394     -5.73945962
C1          7.74851634     12.82340078      1.55825808     -3.39716868
C1          3.67773532      1.42707462    -10.63465447     -2.80786410
C1          1.15148815     -7.69737221      4.18737641     -4.22351768
C1         -8.78424965     13.61363738      7.16713770     -5.93647682
C1          0.86444915     -5.74284950      2.54292968     -5.28850838
C1          1.66795026     -6.75542339      4.12807560     -4.98414974
C1         -4.49336325      4.76853245     -8.49013262     -4.34287161
C1          0.48576787      3.28138352     -6.55886376     -5.15181602
C1         10.54941690     12.02431423      7.26738602     -5.41175409
C1        -14.92845445     -8.90843210      2.59901698     -6.01495284
C1          2.61073752     13.98753404     -6.60046022     -5.66379015
C1        -10.84605632      4.29482880     -3.49956006     -6.04450725
C1         12.02443218     -8.65877854      0.12441875     -5.92108753
C1          5.35467880     -0.92385362      4.35093196     -4.28405356
C1         -9.87299919     -3.86263528      9.19942139     -6.02263240
C1         13.08174432      2.40712581      2.23411349     -5.60896788
C1          4.29373037      5.81195442      8.28199220     -5.19117542
C1        -10.72097727     -4.35752688     16.43616313     -4.91897915
C1         -1.01492412      6.63417102     -1.53895146     -6.36010156
C1         -9.55960276     -3.85602436      4.14568239     -5.99951361
C1          5.09793009      0.41517466      8.83844431     -6.33951565
C1        -13.30515006      0.17490221     28.56704540     -5.12174826
C1          8.92573548      7.25598573      8.22065886     -6.29117666
C1          3.92092189      9.03836063      9.20265979     -4.31410931
C1          9.46373081     -7.09673042      5.84599509     -5.87408478
C1         23.41674902     21.24191345    -11.11627077     -4.99040023
C1         -4.02181780     -9.32646466     -8.05968994     -4.26635741
C1          3.37883383     -5.73821791     -2.43489771     -6.29464808
C1         11.27643669     12.91188626     -4.03561804     -4.96056341
C1        -14.57173365      0.94898120     -7.54152806     -5.94334600
C1          0.14826981      6.25463558     -5.13124637     -6.23736832
C1         -4.28345899      0.52855157    -13.17401415     -5.77876949
C1          5.58355017     -2.95661331      5.66496474     -5.54565639
C1        -12.64752355      3.02518423     -0.02249446     -5.11996006
C1          3.31538988     -3.81393325      3.19121235     -5.97201095
C1        -15.03043896     -7.22238879     -0.98141059     -5.20454261
C1         -2.00313489     15.82373087     -5.10558203     -6.21065335
C1         -4.40483599      2.50463085      5.07898631     -5.35786431
C1        -12.24604870      1.55466098     11.71799507     -5.68151819
C1         -0.74304363      3.89722649     -5.57939273     -4.34312867
C1        -10.33662848    -10.06962730     12.27654758     -6.13712186
C1         10.72553836      8.04694062      1.05317056     -5.92953305
C1         -1.75738088     11.96507314     -5.74972712     -4.72588218
C1         -6.73009694     13.16643066    -11.76516136     -6.46362003
C1          1.19603552      6.68457034      9.80860651     -3.34144464
C1         -7.64760832     -7.66337427     11.81614927     -5.04378149
C1         13.02856399      9.01202827      5.74909891     -5.59924187
C1         13.76479461     -2.94278013     -1.37234531     -6.24605845
C1         -3.48062469     -2.31353765      3.22439543     -5.65950583
C1         -3.78792175      6.78893891     -5.01773765     -5.02184333
C1        -14.61518870      2.76106850     -4.13275308     -5.92574814
C1          0.35527353      7.32531734      5.60203890     -3.59282225
C1         -3.79546498     -5.58235075     13.20785761     -4.97494154
C1        -10.73394658     -3.23332795     16.50496106     -5.09034500
C1         13.08128670     -3.52238776      0.17412685     -6.25056523
C1          7.44129057      2.40584716     -3.35898326     -6.10910883
C1         -3.55090215     15.89284563     -4.04750081     -6.17541994
C1          7.71300861    -11.16882617     -3.84915385     -5.63213612
C1        -17.64476056     -7.00150252     24.66327274     -4.97111840
C1         -3.76198398     -6.89935735    -10.60049703     -5.81698919
C1         -9.29350137      0.06731401     11.30847275     -6.08871088
C1          0.03266891     -9.25984142      4.23448964     -5.38940729
C1         -8.68499040     -7.63949406     12.29057678     -5.68088643
C1         -1.10361800     -0.94448635    -12.19708601     -3.65251997
C1          5.96514420      5.77415313      1.65495907     -4.76367891
C1          7.50141007    -16.52789297    -14.08510264     -5.43346076
C1          0.32856729      6.81241358     -9.70399174     -4.28721847
C1         -5.47064691      7.44893324      9.77038800     -3.77879931
C1         -3.12029427      8.19655959      8.12318115     -5.93297509
C1         16.39614207     -1.89827057     -6.47324528     -5.58955325
C1          5.50595000      0.45878903     -0.85500443     -4.71479546
C1          8.92522971      2.41953181      2.71214143     -5.25491420
C1        -13.28953327     -1.10653380     -6.54407798     -4.01239803
C1         -9.11384985     -9.52250589      0.06988706     -5.39063524
C1          1.82503197    -11.67060089     -1.35239996     -4.33789699
C1          8.13995768     -4.86231976     -1.47068289     -5.86105160
C1         -4.66841979      5.71423002    -12.23488270     -4.71890383
C1         -9.05937271     14.08054297     -5.14744036     -5.43335113
C1          2.49425814    -11.13511086      2.66639103     -2.45557499
C1          7.73867668     -9.35754850    -18.80595280     -4.82520512
C1        -10.76021175      6.71523212      3.07791968     -5.83665233
C1         -2.05501531     -1.49456887     -5.00539961     -5.52601587
C1         -4.40531383     -2.33103534     -1.91360625     -5.97409087
C1         -5.50463565     -6.26823269      0.62508972     -5.80647340
C1          5.28105819     15.35082542      4.02667249     -5.31266411
C1          8.34960978      7.56764437     14.85451833     -5.84883461
C1         11.32861399     -9.66233785     -3.35185759     -5.33055578
C1         -1.75619975     -0.57532024     -8.99354198     -5.12458409
C1         -3.86304688      6.23837838    -11.66522348     -5.91593153
C1          2.71872306      1.00356115      5.73046606     -6.22514142
C1        -23.75423594      2.21417735     19.89801140     -4.38003582
C1         -6.84536908     -7.28375041    -26.48274969     -5.07916239
C1         -1.16273657      1.93801398     13.32970172     -4.27951465
C1          2.29236601      5.31209312    -11.64101848     -6.25883706
C1         10.07521194      8.65234446     -6.55663229     -5.81570480
C1         -1.99009320     12.56742588      8.12595338     -4.36569640
C1        -11.93310261    -11.91663171      7.72297782     -4.78511781
C1          0.43411891     15.92564105      2.50096358     -6.10632833
C1          6.65851606      6.32007295     11.33469095     -5.94487376
C1         -2.99742176      1.47583429    -12.18545864     -5.54692914
C1        -20.46291593     -8.04147828      9.71552957     -5.64421881
C1         10.22288932     -9.24210112      0.19637180     -6.34285611
C1          3.08589069      8.49882218      5.20005739     -5.49175867
C1         14.01350705     -7.15470065     -3.93590411     -5.76829357
C1         -3.58388128      1.98831218      5.63177150     -5.84737380
C1         13.28052131      8.11841794     10.80553961     -5.45275850
C1          7.13929694     -4.86368326     -6.53516094     -6.16592245
C1        -10.46024448      2.10549683      8.29523511     -6.03080568
C1          5.19111160     -1.44628973     -2.56193912     -5.71296963
C1         -0.28812404     -3.50477778     -6.67441294     -2.99303584
C1         14.59504399     11.63334027      4.15191690     -6.07682212
C1          4.86164808     -7.21950922     -7.48679328     -6.01996014
C1        -11.82081535    -19.04111330     10.79711222     -5.94651950
C1          5.10723105      7.96633417      6.73515587     -0.79048695
C1         10.14900314      8.09085547      0.17810989     -2.18495319
C1         -4.81440354    -11.65781594      8.30542247     -5.13530416
C1          0.32426480    -13.51428250     -3.99478393     -6.04767345
C1          7.39105309     15.33982088      4.19015527     -4.47408090
C1          4.11627350      4.80387327      1.04258973     -5.63792377
C1          4.04562301     11.56456399     12.38933682     -6.29165884
C1          0.54117452    -14.46792342      1.08010522     -5.80387911
C1        -12.96456262     -5.05619559     -5.06730977     -5.94071956
C1          7.87580836     13.52296426      8.30398181     -4.40973184
C1         -5.27115298     10.32797471      9.17687503     -6.01396904
C1          2.13940114     -9.52201748      5.81530801     -5.22002589
C1          6.37092275      9.06232949      4.15137622     -6.29653163
C1          5.16559641      3.31838722     -8.19140010     -5.06232549
C1          8.06336136     17.36723755      4.05730209     -5.61271500
C1        -16.09802197     -0.38319039      6.61940949     -5.39918454
C1          6.86605348     -0.60998315      7.20372848     -3.48573068
C1          4.76506379      7.69123324    -10.62637447     -5.93073666
C1         -7.13604136      3.41194375      7.16182617     -4.74047289
C1          9.13446736      3.26131815      0.71097686     -3.88203790
C1          1.05144917    -14.10417705      3.68017652     -6.26526038
C1          2.04962179     14.13568982     -3.97299244     -6.23035430
C1          7.11590087     -3.03111960      2.62819587     -5.75699891
C1          3.92504706     10.22585558      9.21161969     -4.53746888
C1          5.09159519      6.33918826      6.63984380     -6.04963070
C1          9.31725833      1.43462883      4.17829380     -5.41999182
C1        -13.28542512     -9.56505261      2.52364701     -5.93295304
C1         10.75948776     -3.29359585      6.78877815     -5.24168214
C1        -12.33585961      0.88701872     -7.59418063     -6.21253631
C1         -2.23665696     -5.67646612     12.34140167     -4.92325290
C1          6.46270693      2.32571959     -4.97296639     -3.21241114
C1          7.08681040      0.04883291      8.24969738     -5.67978191
C1          5.06562284      0.34951164      3.21621435     -6.10095964
C1         -5.50367685      6.30472881     -5.03481696     -4.94659323
C1         -5.57879997      1.44641959    -10.62598063     -5.47175453
C1        -10.61442426     -4.41565431     -4.07879346     -5.05456235
C1          7.45563203      3.79273973      4.17269822     -3.81397446
C1         -6.66975177      0.02057208      9.69392252     -5.90471858
C1         -4.28267565     14.98198403      1.56938423     -4.19851980
C1         -8.82766575     13.54808861     -4.20397805     -5.67481183
C1         -4.87171069     -6.80062822     11.80924214     -6.23039366
C1        -12.56865468     -0.44361585     12.29630072     -5.99676156
C1         -7.08952637      3.22699816    -13.15209562     -5.07204724
C1          0.60148602      9.59771511     -2.49183229     -6.17074299
C1          8.02380858     14.49685462      4.15078998     -3.69007011
C1          1.33794871     -8.35844376     -7.44225983     -4.38293141
C1         -1.94160116      1.88163783     -0.95568150     -5.32473559
C1         10.04361414    -13.58296307     -6.47773611     -5.39363801
C1         -5.87096050    -11.96651285      2.64951004     -4.80583723
C1        -11.84388428    -12.45123211     10.78573534     -4.81107226
C1         -6.12474217     -6.64606272      5.01425465     -3.28587786
C1         23.23911083    -11.70792992      0.25032634     -6.10741948
C1          4.38628271     -8.70454266     -6.46849496     -5.97822729
C1          4.02248424      9.64437964     12.29900008     -5.01720263
C1         -1.26359457      0.82906510    -12.34059275     -4.46638958
C1          3.98206636      1.87046997      6.67028470     -5.68398486
C1         -4.32912129      2.42913884      1.50468932     -3.15005316
C1        -14.50721556     -2.32870755      9.22860161     -4.39028146
C1         -3.69316997      0.87561090     -1.52456744     -4.30446822
C1         -7.84440470     -9.74976100     -2.38528384     -4.93270141
C1         17.03428661      5.58177746     -9.98082926     -5.00491825
C1        -15.51152474      0.94016095     -9.12300720     -6.16638764
C1         -5.50904058      2.02024133    -13.11198054     -3.50082080
C1          9.13636138     -4.82280928      0.16371831     -6.18891207
C1         -3.17807621     -3.89135144      5.17902957     -5.94182740
C1         -4.90407469     -6.90058465     -0.93820193     -4.90872655
C1         -2.72778769     -8.36656404     -4.94280667     -6.35452064
C1        -14.84657542     -6.17977842      9.82861794     -4.75326329
C1        -16.52906196     -5.33103516     -9.07293871     -4.25544818
C1          0.10497845      6.37680731     13.26464489     -5.16659783
C1          5.68271500     15.53376341     -9.10559405     -4.56905369
C1         -6.09380986     21.89022620      6.60243535     -3.04757023
C1          3.31730250     12.10949322     11.79552352     -5.10182913
C1         -5.53324475     -9.32502765    -10.65423208     -5.15510394
C1         -6.10134454      9.70554679      5.18457475     -3.37372388
C1         -7.62010213     -4.77391871    -12.26857408     -4.02584258
C1         10.91826468     -1.63770090     -2.37269043     -3.44314608
C1         -0.89065157     14.42245391      4.06499462     -3.48521711
C1         -1.21570618      2.49139868      6.65153483     -5.34889533
C1          4.94942679     -5.65517153      9.24885464     -5.77871107
C1        -12.93726194    -15.28859622      4.08632612     -3.74689042
C1         -0.38325612      9.67756850      1.59631506     -5.93402831
C1          6.64898627     11.11687660     11.34389840     -5.91184150
C1          3.84574636      4.29149623      5.76610378     -5.63625803
C1          0.03529865      7.69168745     -9.15876116     -4.16878977
C1         -2.55435438     -9.57513971      5.12189084     -3.37672430
C1          1.31394332     10.57855653     -2.42718434     -5.66338613
C1         -2.41047037     -1.47429866      0.06603645     -6.13927301
C1         15.29573585     -6.35497162     -6.44971197     -5.98809809
C1         10.81349061     14.39277899     -6.52360898     -5.88498888
C1         -5.06579153     -7.76363367      3.16788068     -5.40570610
C1         -5.64760855     16.00295903      4.04334462     -5.58042124
C1          9.48409422      3.86670266     -3.91623735     -6.37150530
C1        -15.42674393    -10.94623738     12.30402814     -5.65864801
C1        -11.13232291     -5.92564944     -6.62550013     -5.06312379
C1          6.10981351     17.00857403     -6.47169178     -4.68392160
C1         -6.83940649    -10.14326577      3.14820122     -5.73803800
C1          5.30671612     18.32854966      4.07687860     -4.09892783
C1        -15.95479779     -3.84583587     -0.93182487     -5.36758770
C1          0.65650679    -10.82715044     -2.34049536     -2.25009086
C1         -8.71998068     -6.28631731      2.61065747     -6.30652059
C1          9.71382251     12.59375667      6.67747836     -5.93120691
C1         -2.95443773     -9.48117135     10.21721351     -3.76931789
C1         13.27767624     14.38430228     -2.44050685     -5.59482510
C1         -6.42459262      8.75851167      2.21427148     -5.95818507
C1         12.73617922      1.46592348    -10.63631598     -5.89761948
C1        -18.35181202     -6.49042146      9.16207151     -6.18277804
C1         -6.77546561      0.21562155     13.21843113     -4.42870267
C1         12.02354122      8.69300583     -9.08809414     -5.30484094
C1          9.77330318     16.19463581     -2.52567609     -5.65879392
C1          2.06720779      6.22289953     -7.64540373     -5.84503085
C1        -13.78744482    -11.11169091     -3.50245380     -4.90179483
C1         -8.59130669     12.64544955      2.99827502     -5.44902832
C1         -0.11381504     -8.67162311      6.74052030     -5.31148927
C1         14.33292263      3.28868064     -8.06466494     -5.88249222
C1         -7.51080032    -14.11162767      6.62790374     -1.83552718
C1         -2.33323283      3.99133894      0.97888631     -5.36191956
C1         14.07646227     10.18804041      5.24079211     -4.74944226
C1         -0.40716225     14.06143310     -6.01180590     -6.27139166
C1        -13.99011110      1.00320322     -0.97347943     -5.56545137
C1         -0.93268577     17.42754050     -5.04899757     -6.12429043
C1         -0.31792500      2.27105074    -10.05342183     -4.30013650
C1          5.79961978      7.26696648      0.97404723     -5.86157278
C1         -9.26080698     -2.90437274      9.13774677     -6.52717824
C1         -9.67770860      7.57792918     12.27857762     -5.53972995
C1        -15.99536833      5.75960791     -0.91572764     -5.73831785
C1         -1.94548784      2.93226379    -12.18970937     -5.71902402
C1        -13.80379724     -4.43704235      3.53243831     -4.51906073
C1         -0.07118795     -1.85052908     -5.63948437     -4.24752347
C1          0.08728540    -21.21705944     20.00401784     -6.00752183
C1        -12.26970745      1.59507258     13.94002984     -5.29905832
C1        -10.10632243      6.05394810     13.28609632     -6.16483557
C1         -7.48108046     -0.55721700     -3.45492657     -4.74105168
C1         -3.15787361     -8.61301929      5.10564306     -5.81419273
C1         -2.70372679      2.52584646     -1.52340919     -6.24088427
C1         -8.57522132     -7.77768372     -8.08598021     -5.83662446
C1         10.64413753     -7.68338885     -0.73743953     -5.79239392
C1          3.27861434     -5.67322495      6.81805783     -4.30490523
C1         -6.59801244      2.98162512    -14.19482158     -5.68028397
C1         -7.05192956      9.71526506      5.63883173     -5.90034845
C1          8.44007580     -5.76441379     -3.44347158     -5.80532617
C1         24.58696860     16.79060039      4.22789087     -4.14973797
C1          9.22574435     17.69942951     -1.50597192     -5.18776910
C1         28.03537350     -9.17914588      5.41923317     -5.05606750
C1         -8.45805139      2.47281433    -10.62129432     -4.29174876
C1         -3.81204008      5.70215114     -5.04764969     -6.29461141
C1          3.39975648     -0.89820122     -8.10829276     -5.55902019
C1          0.71799106      2.43290489      4.12180300     -5.96412463
C1          5.88638365     10.46290382      1.61237243     -5.87996472
C1         -4.31498727      7.27274766     -7.55416042     -6.04838592
C1        -11.03060039     -5.35607118     14.80738431     -4.36707265
C1         14.52250980     -2.38597442     -0.81526945     -5.48404457
C1         -1.43967376      6.22472268     -7.54415294     -4.89127087
C1        -28.05579291      4.87446328      2.47538566     -4.95109932
C1          7.34282782     -7.17762109      0.07055535     -5.28635535
C1         10.03017668     -3.95211819      2.66009323     -5.87135891
C1        -10.17188758    -14.33186380      4.10369910     -5.66293017
C1         -5.48233800     15.81374381     -5.05868666     -5.13590778
C1         -3.29572039     10.13457969    -11.72910351     -5.97151385
C1          2.87442658      7.57344455      5.75687357     -6.06336409
C1         -3.12855720     31.06783651      1.62181796     -3.81620095
C1         -6.35659525     13.57741793      2.12965433     -6.28643708
C1         13.04647562      4.12624688     -8.91617800     -5.53216251
C1          9.70285584     12.61424447     -2.49541539     -6.00891807
C1          6.91305694     -5.28216385      7.30316330     -4.19906920
C1          8.46389005    -24.38776904     -3.33981912     -5.15038907
C1          2.71022814     13.06860592      6.09392002     -5.51112640
C1        -15.04479477      0.76731707     28.71735483     -5.69269782
C1         11.72749740      0.41368867     -0.82982930     -5.62869173
C1         15.59793328      0.43631319    -10.50285433     -4.56960359
C1         -1.76521225      9.05218950      0.08160403     -5.71864783
C1          7.89947733      4.28940288      6.73225562     -5.87368343
C1        -12.13183009    -13.38508921      9.16367683     -4.10750669
C1         -5.28261413      7.21770311     -3.50873397     -5.03467518
C1         12.56713318      7.53627438     -2.43806856     -5.94040754
C1         -0.40521799     11.16411683      3.15476405     -3.89268459
C1         -7.50729101      2.26373695      0.13133671     -2.90837905
C1         -8.91970258     -6.79465563      1.62503914     -5.89529297
C1         -4.60215276     -9.28062786     -9.10880848     -5.14263360
C1         14.17260274      0.95300673      0.07704965     -4.24486719
C1         -1.73544271      9.05107741     -9.13709690     -5.08873517
C1         13.82563909      7.76377616      9.85387475     -6.03289939
C1        -14.51097811      3.97167569      1.59656083     -6.05381096
C1          7.31435291     10.66058172    -12.24049971     -5.46854330
C1         -9.82685675      0.89466100     -3.42152191     -6.07212073
C1         -8.40496879    -10.10184929      4.09301461     -5.90697166
C1         -5.04244741      4.77981970    -11.52110689     -5.58359038
C1         -4.20059157    -11.62182505     -9.05273785     -5.80439731
C1         -6.66296678      3.00134832      4.08530449     -5.82861720
C1        -10.16497373      7.84286926      9.74729346     -6.33288818
C1         10.94833144     -5.78887252      4.22767075     -4.73236172
C1         14.14707795     13.45274424      0.08745848     -5.93683971
C1          3.62916847      8.08978031     -1.56687207     -2.21821030
C1         -3.84514971      1.06348691      0.55584112     -4.63440089
C1        -10.21783542     -7.73692419      4.16111757     -4.79028426
C1          3.36642193     -8.60832325      3.29236381     -6.00198195
C1          5.61101591     -7.76124049      0.17841838     -6.21853838
C1          2.36374274     -2.32085971     -8.13029305     -6.02367376
C1         -8.41040600      6.09467977     -5.01899480     -4.39883904
C1         14.33156500     15.90016373      6.69655268     -4.78588930
C1         -3.53571388      7.85793900      5.66960661     -5.63182792
C1        -10.58296861     17.10239281      1.51081697     -4.37780879
C1         -3.03992653    -17.03414852      2.63464865     -5.97837215
C1         -0.61528932     -0.88588005      0.07430523     -5.25471377
C1         -6.17501440     12.11443997      4.06113470     -5.16342123
C1         10.70040017      2.92867250    -10.16566125     -3.15741363
C1        -11.45417972     -5.71390386      6.60481597     -5.83687193
C1        -16.27828472     -9.20721953      5.15827999     -6.44284973
C1        -10.71601555      7.88751411      6.63706961     -5.75050308
C1         -2.15991617    -12.02418661     10.81034147     -5.15202008
C1         -1.25807385    -16.48389790      2.59395615     -5.91819536
C1         -2.48067704     -3.25514180      5.74712168     -6.03517424
C1         12.57919586      8.66198282     -2.45191008     -6.02737311
C1          9.26680188     15.93488991     -5.02092324     -5.94858524
C1         12.68898463      3.29898353      0.68648111     -5.50464021
C1         -4.33009995     16.83690497      1.57630952     -5.87843099
C1         -4.76060230     -0.76791074      8.14951816     -6.09639592
C1         -1.48120470     -1.19496429    -17.19386086     -5.98488950
C1         -3.85848804      1.01421016      9.76875673     -6.08947632
C1          4.92908897    -19.52311761    -18.13929721     -5.25925778
C1         10.60208653     -5.31063474      1.74974284     -4.51463626
C1          5.95378665    -19.37407639      5.21345024     -4.43629674
C1         -8.51792070     -7.61269313     -2.42732677     -2.14284362
C1         -5.32752963     -4.18058403      9.16168592     -6.21227952
C1         -6.10016117      0.02643921     10.70466385     -6.19371657
C1          5.58397682     -0.10268835      0.06474438     -2.55645045
C1         -9.23939675     -1.77418572      9.13342867     -6.27656920
C1        -17.92927550     -0.20612227      2.56354475     -5.24831987
C1         11.70316508      6.25776391      2.65416922     -6.14037435
C1          4.09221280      6.67893468     -2.44417026     -6.19043971
C1          6.56824202      4.81252900      1.78963342     -4.72409598
C1         10.69192261     -4.81296645     -0.75499822     -5.99631340
C1        -16.02898996     -0.56094292     12.41109310     -5.88777751
C1         25.14801895      5.74493236      6.77660619     -6.06189860
C1          5.35060934     -4.22064819      8.25476020     -5.54692778
C1          2.05285272      1.93496673      5.69172321     -5.12110705
C1         -0.95957913      4.89531483     -1.58710153     -5.75095978
C1         -5.26478226      7.26003730      5.66500926     -4.29730498
C1         12.61051952     -5.75812419     -8.04618364     -4.35862861
C1         -3.60109494      1.45532479     -3.95402315     -3.51346731
C1          2.24247971    -10.28000708     -8.04853498     -6.11026406
C1         -5.28036285      7.24863899      2.15091955     -4.93419363
C1         -8.10200322     -6.31311644     -5.52705537     -6.19696682
C1         -9.97830868     -5.34695261     10.72219217     -5.23933774
C1          8.09387158      4.20767436     -8.15011705     -5.01220849
C1         15.43532357     12.47634286     -2.43235899     -6.12637952
C1         -6.76293497     -4.71863642     15.40030156     -5.37514392
C1          0.89683292     19.26131256      1.54060227     -5.77889562
C1         -1.80701068      0.50507062     -9.13379609     -4.92505595
C1        -10.95277362     -2.55191614     -9.10155545     -4.03020151
C1        -13.00796080     -2.02365272     -5.09001182     -5.24632049
C1        -10.02452186     -1.09344284     -4.98211235     -5.86446517
C1         16.37808248      2.91423601     -0.79790027     -6.08899111
C1         -6.02289877     -9.69660323     -7.50602021     -6.05704856
C1         14.82736410     11.31689212      0.06678807     -6.37650658
C1        -10.61652846      5.11668724      1.61256768     -4.61340305
C1          0.47276740     13.05441696      2.58342188     -3.95170616
C1         17.70193335      7.48320055     -3.30079904     -5.79250970
C1         11.15368353      8.67505026     -7.16255696     -5.54963164
C1         18.11369686      2.26839390    -12.11357811     -5.75003552
C1          2.51556319     12.56954576     -1.51526690     -5.88879782
C1          9.75327892      6.37721003     10.82348426     -6.07682321
C1         -6.83129795    -11.88914551     12.31080037     -4.83341816
C1          1.85064170     -7.18948724      8.31044327     -4.41436934
C1         -9.98118325      7.29410062      1.50117765     -2.97707874
C1        -11.51951459    -21.18465613     10.28898491     -5.29012850
C1         18.93789319      2.87684964    -11.48847117     -5.59542166
C1         13.01644072     10.12316833     -3.42760995     -5.86111107
C1          7.05581034      1.86766521     10.39785826     -5.51863921
C1          7.25556723      2.82864703    -12.25924913     -6.59039544
C1          2.22815274      1.38323779      6.61741347     -6.01151626
C1          9.81060109     -9.56533726     -2.37956916     -5.87770446
C1          5.80540884     -4.16310729     -2.43994613     -4.61583568
C1         -4.79217359     -0.90236809     -0.96764978     -4.44715398
C1         -8.38153093    -14.92837990      7.67129501     -5.40206281
C1         -2.93882118     -3.35384077    -15.66940908     -6.07870045
C1        -12.02288315     -2.08638997     -3.41200364     -3.52405758
C1         -4.30377248     -7.22392345     -4.09664415     -5.25846636
C1          9.31719627      3.31700726     -4.92040527     -5.81523494
C1          1.30772086      7.22241192      1.66225530     -5.95784957
C1         13.31353982     -1.39825872      1.68049198     -4.66348412
C1         -3.07043451      6.44106116      8.21231146     -6.31405491
C1         -8.92360538    -14.62930269      5.13011661     -6.31940337
C1         -9.66952478      5.24287140      3.19908407     -5.97206090
C1          4.54680548      4.90979290      9.85385270     -5.78441227
C1         -5.03007764     -9.61141871      1.07891420     -4.84442940
C1         -2.01192803      3.30798548     -5.01894151     -6.11774674
C1        -15.59586285     -2.65408966      9.19712429     -4.23485863
C1          9.07932914    -12.61542480      0.28248592     -5.52614101
C1        -11.75793971     -9.63567938      5.17350400     -5.14486195
C1        -10.80363454    -10.19624745     -3.44196082     -5.65111183
C1          9.73336935     10.74756507      6.70860552     -5.88381655
C1         12.38697607    -12.65182017     -3.92741305     -4.27173840
C1         17.68008225     -0.93318061     -5.56681271     -5.11190323
C1        -11.63936467    -12.49190295     -0.55824265     -5.39270117
C1          3.14234273      5.85041107    -13.22697512     -5.92119380
C1        -11.70632325     -4.80715721      5.10808912     -5.13672173
C1        -10.43731708     -0.97776165    -10.07869926     -6.27419638
C1        -14.93921205    -26.88913697     14.98326679     -6.02145444
C1         -8.09746098    -15.96675693     -3.40332476     -5.86652956
C1         -3.36361608     -2.35608602     -6.03426404     -5.18892429
C1         11.00618894     10.47939831      0.69196753     -5.60213968
C1         -8.05549479      3.24295184    -12.62231017     -5.47185486
C1         -3.30088296    -10.16044567     -2.46502014     -5.53134970
C1         -9.33858357      5.41030744    -10.09253414     -6.01151240
C1         -4.69707708    -15.99652589      5.79681894     -5.64987038
C1         -6.78198825      9.07221613     -2.51770121     -4.96647864
C1        -10.86924099      7.28074331      5.70185716     -4.35248687
C1         26.24249799      1.23687822     -2.38174299     -5.22747207
C1         16.86679830      3.32876132     -3.93979781     -5.94568263
C1         12.98114201     -2.35289630     -3.28119675     -5.59773128
C1         -2.21882090     11.59843820     -8.21799954     -5.51705203
C1          1.58281271      9.55109277     -0.94044567     -6.09466225
C1          0.54865443      9.69107389      3.19652833     -5.86170556
C1         -2.05004501     17.08035979     -1.51215729     -6.01910875
C1          4.38512804     -5.73318519     -0.94141568     -4.29604052
C1         -7.12699609      3.29535297     -4.04997385     -6.02985822
C1         -9.04748622      3.35300625     -5.01990114     -4.54674119
C1          8.46921060      6.87204587      3.62686569     -4.32821568
C1        -14.06172081     -3.48825454     -1.57110336     -3.64970669
C1          8.21409192      0.32956462      8.27039884     -4.97017836
C1          6.75949412     11.05626251     -5.51018512     -5.26386862
C1         -3.35330500     15.12836468      6.58975724     -5.44398233
C1         -8.75849067    -14.06682128      2.66528256     -5.78632648
C1          3.91063251     -7.29883362     -8.96586380     -5.60506916
C1          5.05491356     17.37349944     -6.58395941     -5.26972152
C1          1.05151864      9.31148167     -0.00438577     -4.04113496
C1         -3.30663838    -11.99039737     -2.38458058     -5.13206717
C1         11.85901787     11.66688075      5.73615905     -6.10182824
C1          0.02614299      9.56903573     -5.65078499     -6.19303963
C1         -1.04133480     -4.71352901      9.87404776     -6.41816058
C1          6.79309085     -1.54983217     -3.40876536     -4.85235517
C1          0.02109798     -3.30207446      9.80954573     -6.28868603
C1         -4.51136653     -7.79829055     -5.01969447     -6.24839359
C1          4.89587344    -21.01229334     -7.44687953     -3.52484613
C1        -10.19387700     -1.81768163      9.76420700     -6.22104324
C1          8.68007255     -7.85428256     -7.42287965     -4.78197748
C1         -1.44491817     -1.47395444     -4.04121668     -6.21887532
C1          4.20797782    -12.25646752     -7.40487067     -5.79794930
C1        -11.36593884    -13.46432026      6.63432673     -4.85314254
C1        -14.27750528     -5.81994339      6.63182748     -6.12150420
C1         -1.88574917     -8.94790170      0.09816521     -4.52341749
C1         -8.89707928     14.60008184      1.61272845     -2.59109050
C1         12.41105478     15.90581542      0.12700423     -5.03421980
C1          1.64763630      3.39679248      6.64178326     -5.67978693
C1          0.27687450      3.88884824     -7.55031552     -6.15650125
C1         -4.78340299     18.39960888      2.49244950     -5.21162551
C1         11.66039519     15.36688722      1.67978507     -5.23253906
C1          1.29444348     13.60495138     -2.54364668     -4.63483703
C1          4.37917331     -7.15938613      6.75554333     -5.74274745
C1          9.47473161      0.92201093      7.32865130     -4.85180258
C1         -2.35121358      1.02977629      3.11659404     -5.73879138
C1         -0.76005350     -5.36690089     -4.01642814     -6.13933719
C1          4.67177116     14.39932585     -1.51381456     -5.24029602
C1        -11.68606393      9.66624377     -1.91163136     -4.85435836
C1        -14.74810094     -4.29540611     13.20272775     -6.30956704
C1          5.28096772      5.79799083     -1.51126868     -6.10691396
C1         -8.88177121     -3.69919853      1.55520470     -2.06555024
C1         -4.72736715      0.49561465     -4.92287773     -1.76312111
C1         -6.85439844     -7.27603302     -8.19458217     -4.31305492
C1        -11.24697852     -3.25407402      4.17293553     -6.25281388
C1         12.71139171     13.45408643     -8.09744805     -5.71451741
C1          8.27308508     12.65776296     -4.95895841     -6.18835697
C1          5.41019418      6.73594633    -10.67922627     -6.16349519
C1         -6.88103138    -11.61610355     -0.84456773     -5.85570271
C1        -10.51189202     -6.80821904      2.51553428     -6.29737069
C1          3.76412781     -7.15708632      5.70805139     -4.68248942
C1          1.08621604     -6.32431985    -14.77447420     -5.82209883
C1          0.26156183      1.06613994     22.11892394     -4.88915783
C1         -4.51727034     -3.30741059     -9.06907834     -4.92188423
C1         13.83660447     -1.89447390    -10.46984803     -6.17660583
C1         -5.34036179      9.03275358      2.11290705     -6.46869295
C1          0.05746393     -4.79247185     -3.39792362     -6.21765791
C1         10.68809301     14.50951456     -0.82100961     -5.55723031
C1         16.35068747     -1.84465381    -10.01690489     -5.32493565
C1          5.09103979     -9.42419759    -11.47840169     -5.13660163
C1         -4.59622349    -11.16015165      0.21332435     -4.85558175
C1         -6.86443831    -16.10890006      1.02197044     -4.31835983
C1        -10.25629370     -4.81081908      4.26068527     -3.30650548
C1         -6.60305424     -9.60853516    -10.74760266     -5.85091365
C1          3.39429887     -5.52837437    -12.20562938     -6.10220685
C1          1.89558160     -1.31211678     10.71283539     -4.84283499
C1          5.59395521    -14.41610076      0.19690537     -5.68764793
C1         15.43083231      6.59143826      3.31219236     -3.52137594
C1        -14.02653396      0.98188244      2.50028282     -5.43202020
C1          3.58335005     -1.63935237    -10.54338829     -3.59739847
C1         -7.09232515     16.94919344     -4.16146296     -6.38443423
C1         -5.68489087    -11.74842504    -17.28522747     -6.42964238
C1        -13.71732601     -6.20226476      5.67305524     -5.87021318
C1          0.71137511      2.39720316     -7.21179844     -5.55305913
C1         16.51555508      8.66435222      4.22435070     -3.14701918
C1         11.81829105     -1.59792942     -9.97402218     -5.86683781
C1         26.62891630     20.63648912     -6.54764655     -6.21614361
C1         -9.61223258     -2.62483784     -2.59111316     -5.13008406
C1         -6.31209273      3.89706274    -14.72095375     -5.94879404
C1          6.44868991     -5.36007237      0.76728960     -4.28076842
C1         -1.75534431     -8.40406542     -5.62336213     -6.06530258
C1         -1.13815719     -4.70405681      7.68302601     -4.84285894
C1         -9.74325396     -6.17125632      6.69336589     -5.82432022
C1         16.68816793      5.61847330     -1.37157061     -6.24633209
C1          8.54748682      5.73237757     -5.61735240     -6.03084853
C1         12.97713098    -25.83468527      0.27589775     -4.96280393
C1         10.03971180     -0.88444549     -0.93830372     -5.58390291
C1        -12.63457841      1.76146064     -9.09117777     -5.46698055
C1         14.11074302      8.97212049     -9.63109450     -6.02184659
C1         -2.82182930     11.62989800     -9.18146218     -6.13786200
C1          9.19097315      0.35446264      9.80990879     -5.73727731
C1          5.85239256      7.07328725    -11.62940544     -6.16196961
C1         -0.58567132    -12.40721018     -8.11258549     -3.96662274
C1         13.02812451     -2.38612032      5.79717882     -5.16408486
C1        -18.61770500     -1.94037825      4.13327080     -5.54858979
C1        -12.59845753    -11.92351419      6.66154278     -4.41278271
C1          6.90432181     10.56729168     -2.48636049     -3.92886501
C1         -7.50150611     -4.61734784      8.11507822     -2.33527553
C1          7.58340924     -6.26672173     10.93843725     -5.55656019
C1         22.00002554     -2.95254701     -2.95763428     -4.81903899
C1          6.66952989    -14.07855550     -3.27015209     -5.62396603
C1         -8.90367554    -10.48644192     10.81366035     -5.06572263
C1          2.53791376      0.41640130     11.61511424     -3.89605667
C1         11.79564150      9.93446373     -0.84821399     -6.16177798
C1          9.95710107     -0.61802812     -4.90969948     -5.33523779
C1          2.14576802      8.43479742      9.26033183     -3.71970978
C1         -3.20571142     10.60212390      7.25074617     -5.26157199
C1          0.55807025     -1.56837153    -10.00292706     -3.50012278
C1         -1.43372239      1.47681014      1.54236563     -5.65500174
C1         14.10274979      4.22994731     -7.50409412     -5.99279484
C1          1.59796628    -12.62844958     -0.80922240     -4.37046304
C1          5.17967208     11.08769630     -8.09584488     -4.11176111
C1         -4.27217287      5.45052955      5.07772645     -5.67692526
C1          7.63975585     -6.34256915     -3.98270126     -6.30990073
C1         -2.93908348      6.26338474    -12.25197947     -5.67635318
C1         -4.11843334    -25.22304935    -15.57502492     -5.87639389
C1          8.30554289     -3.41093397    -12.16340293     -6.10515670
C1         17.19668724      2.28643090     -8.14721818     -5.00034953
C1         -5.09643962    -10.71206148     -2.49421746     -5.61780910
C1        -16.25517527     23.70515659      4.89187208     -6.11012803
C1          9.68348484     11.48740844      1.02832795     -6.07813595
C1         -0.70819044     -0.61453537    -13.12365911     -6.00219615
C1          5.89943148      5.75444842      5.01321879     -5.48786242
C1         -5.35652060      5.77512249     -4.12035417     -6.22569645
C1          2.90247978    -10.10037290      4.27813807     -5.93324856
C1         -8.41925386    -10.14273624      7.60672010     -4.65554426
C1         15.61688310      4.20879252      0.83060186     -4.94903979
C1         -3.54585939    -12.62572546      3.56917592     -5.46948070
C1         -1.36631160     -6.83501005     -6.48179867     -5.43952382
C1        -19.40167701     24.97346409      5.50671750     -2.15283714
C1         -6.82502396      9.12818747      6.65333874     -5.89129191
C1          0.64699714     -8.11671354     10.95590774     -3.87784553
C1          8.01733614    -12.05234117     -5.78685045     -6.21574726
C1          4.85130653     -4.24050610     -1.88814556     -4.63836506
C1         -9.32022393     -2.46359524    -10.17068646     -5.52152657
C1         -2.23227108     14.92227343     -6.65998775     -5.20663985
C1         -7.58508073      9.60827159      4.69080411     -4.88877654
C1          1.44475199     12.11754720      5.08807855     -5.94316906
C1         13.46574569      5.75390685     -0.84978381     -5.34900372
C1         12.55897399      3.94754198      3.23305329     -5.54281366
C1         -3.78806406    -11.99280895      8.28442446     -5.54169022
C1        -14.54662887     -0.53961409     14.89067506     -5.98638869
C1        -16.07558252    -10.07036231     12.33142061     -6.13110370
C1         -6.77393109     12.01890166     -2.49622795     -6.22798672
C1        -12.75169236     -4.81038463     -0.01900044     -5.16363344
C1        -14.99424600     -2.38263590     -3.04618300     -4.55260830
C1        -17.05457044    -10.40009314      6.71079777     -5.25352915
C1        -14.19299794      6.75459115     -2.57365440     -6.27827146
C1        -15.45059357     -6.85203715     -3.48007703     -6.16047576
C1         -3.27833581     -5.45037646    -11.47958952     -6.03714793
C1         13.74627303     -4.79718519    -10.59549424     -5.88021666
C1          0.08211146     -3.06314026    -12.47526596     -5.56561811
C1         -1.51708622     -8.02724008     14.29044355     -5.83716272
C1         11.92682354      3.87675226      5.77892740     -6.17250611
C1          9.31871748     -3.46160053    -10.56171116     -5.48883910
C1         10.79598849      6.27948044     12.53145732     -4.73733328
C1          4.55203616     12.89907268     -5.51975988     -5.76932066
C1          3.48553481    -19.50455718    -17.22064961     -5.88410346
C1         -0.82192892     -2.40990729      1.63702814     -4.99815508
C1         -4.22791637      7.23103084     -9.74895207     -5.19982139
C1         -7.34492907     -2.32207803      0.07484612     -4.93335497
C1          2.52957373      2.96630384    -16.31142113     -4.03299983
C1        -15.89376103     -4.69118198      7.53396244     -5.72787690
C1         -7.24022264      3.91921479      9.72053289     -6.02382647
C1          8.22934010     15.58243644     -4.97825641     -4.49261350
C1         -3.05685663      5.25254790     -0.93900228     -4.44381323
C1          5.92815857      7.57847076     10.77843344     -6.25467953
C1         -9.16714641      7.84645622     11.30013358     -5.66277890
C1         13.07862117     -4.25830297     -9.00108279     -6.05159740
C1         13.78258866      9.56730279      7.68772680     -5.94347245
C1        -19.27190456     -6.46878169      9.75246473     -5.85426894
C1         -9.15326482    -23.48322974    -14.67773712     -3.61474011
C1        -10.45207786      3.97192827     11.78504209     -5.29011961
C1        -11.40791622      7.62636636     -2.49397255     -6.05386988
C1          5.09792677     15.85165864     -2.48533071     -5.71953265
C1        -16.02499960     -5.22384752      6.60534889     -4.95589296
C1        -16.88137451      1.63122133      4.14264113     -5.81297915
C1         10.76834621     -1.49104303      8.95353313     -6.34943900
C1        -13.76983330      0.47925297      5.56673778     -5.86281924
C1          9.20718105     -1.51652494      4.18729165     -5.96804543
C1          2.85105487     -0.54307592      9.84756801     -4.66984125
C1        -15.85922340    -10.62322033     13.27869022     -5.92301868
C1        -15.30485249      0.48566548      6.64927325     -5.95040856
C1         -3.05194075      4.56491819      8.19457228     -4.63014077
C1          5.20205917     -6.44108577    -11.66378680     -5.22744536
C1         -6.04453136     -0.03001651    -13.21587183     -6.38654570
C1         11.50607487     -4.28496882     -5.87284110     -4.83832702
C1          3.79187021     -0.47765883      9.17829129     -5.04108576
C1          6.55080813     -4.75687953      1.68688090     -6.24293868
C1          3.61049113      8.14327571      4.13019644     -5.02391061
C1         12.65489023     -3.32326530     -4.96809795     -5.84991543
C1         -4.58781098      4.11725774      8.11784856     -2.50187145
C1        -13.18533951      1.98006097      8.17079777     -4.31511064
C1         -5.93093454      1.85235113     -1.93070746     -5.27797527
C1          5.36117432      5.62796712     -5.05652560     -5.80185824
C1         -9.69554074     -6.29658251      3.15736556     -6.30540076
C1          2.88430804      4.23572217      9.85480268     -5.95195070
C1          4.11364604      6.42236743     10.80272586     -4.19084439
C1         -8.09992240      5.06740915     -3.55981515     -5.66817047
C1          1.15253615     14.11024847     -9.11391285     -2.85420086
C1          3.33774897     -8.71615324      6.84201145     -4.04680422
C1          9.91329252     15.01229444     -1.45139107     -5.73764320
C1          8.18459261     -0.05532428    -10.61407553     -4.91737191
C1         -1.29796129     -7.10914032     12.33225222     -5.95952153
C1          3.06912554     18.91065958     -2.44346321     -6.00770079
C1         -1.56205617     -1.47075351      7.24895654     -6.20297140
C1         -4.58915688     15.93742257     -0.02347889     -4.11404260
C1          6.17917596     -1.10825440      8.78426058     -4.38815058
C1          7.25333182      9.62784385     -6.58209114     -6.01966769
C1         13.13044432      8.98961062     -3.40376484     -5.22417084
C1          3.66086331     12.23057055    -10.71935412     -5.99164269
C1         11.35236241      4.85433697      5.81852442     -5.91281102
C1         -0.49216069      3.32074754      0.97743179     -3.42492424
C1         -6.45416060     -8.59921713     14.85379948     -3.98276718
C1         -3.49308865     -9.64094703      5.73959983     -4.98482258
C1          6.24331397     -7.80280998     -8.04151426     -5.18284169
C1         -7.10237297     -3.27473802      1.62300473     -5.43659417
C1         -0.16980132     12.02159940     -6.66856452     -6.21436039
C1         -0.73533620      5.35226420    -13.22563334     -4.88059385
C1         10.22356049      6.18965721    -11.23226413     -5.56812752
C1         16.29448896      1.71123727     -9.99857238     -4.78420668
C1         19.23316452    -18.92979222     -3.24888746     -4.97189882
C1          3.24480061      2.34772350      2.52641918     -5.64042606
C1          5.62723296      5.82348720     -9.19389165     -5.63431084
C1         -5.53160662      6.37950155     -8.59437338     -5.28485633
C1         18.60863960      2.66785912     -7.46162466     -5.70144368
C1         15.88435293     -3.44026797     -9.02180085     -5.77610701
C1          4.28839442     19.85354198     -1.41918977     -6.19553102
C1          1.83108407     -8.77667146    -10.65636805     -4.75976589
C1         13.85957132      9.60985272    -10.70645849     -4.52077124
C1         -2.45663183     15.59854066    -13.24134554     -6.06419137
C1         14.69272571     -5.80920761     20.79139502     -5.06015431
C1        -14.92014581      0.05858369      5.69314260     -5.90288900
C1          1.52343855     12.59751818     -0.97265671     -6.30483758
C1          2.59891030     -3.30859690     -0.90518260     -6.27538645
C1          7.89089838     -2.41402422      6.75455854     -6.10551749
C1          3.71214892      3.35862264     -1.49993291     -4.44741876
C1          6.64568329     -7.79541084     -3.96454824     -5.83215654
C1          3.61778854     -0.36368226     -5.03639598     -6.28251358
C1         -2.45849702     -6.32360226      5.71548021     -5.80767374
C1          0.57066555     -3.05294700     -6.13928506     -2.91575897
C1        -15.34154216     -9.18906291     12.26871288     -6.46436017
C1         -0.17479101     -5.42650131    -15.65880192     -5.84867274
C1          8.65361755    -14.18666988     -2.28204455     -5.85846243
C1        -29.04906925    -15.46411107      1.02302587     -6.05431073
C1        -13.31375111      4.97206452     11.71102781     -5.67410846
C1         -2.63570154     -7.82973343     -7.47699985     -5.18118705
C1         12.85034655     11.03118936      4.10110698     -4.25104514
C1          5.66096678      4.72471589     -5.63679482     -5.97970221
C1         15.18069753      6.29327904      8.27443951     -5.95588749
C1        -17.12667719     -8.60542016      6.53383669     -3.38667753
C1         -9.04435293     12.98256299      4.03302697     -5.91258902
C1          0.25632397      5.85005061      7.24969577     -4.65815054
C1         13.13684618     10.11020418     -9.06070598     -6.08201469
C1        -13.60543148      6.70237684     -5.09924918     -4.64111096
C1         16.10506786     16.78598460     22.19882594     -2.05143346
C1        -10.46088671     -8.71385595     -0.88667585     -5.32752755
C1          4.04727433      3.03752314      1.09594762     -3.74856564
C1         -3.64101495    -16.02445108     -7.46453246     -5.85814729
C1         15.67891033      2.27953849     20.53910779     -6.12246651
C1         -5.16187245     -4.79878901      1.02805740     -6.06802825
C1         -2.86503242    -10.80025787     -8.02333218     -5.56094381
C1          4.40553507     13.54433719      8.18204055     -5.28921815
C1         10.87255041      5.81967787      9.82302550     -3.60105492
C1         10.59307070     -8.39158275     -7.47025906     -5.38058296
C1         -0.60871869      5.65935765     -9.09534083     -5.78349949
C1          9.65420987      7.78294465      6.66655444     -5.56520605
C1          7.29206073     14.49206791      8.23133600     -5.88917048
C1         14.62248612      4.25082418      2.66373383     -6.23099740
C1         10.31405702      8.02984904     -9.03588225     -5.81285549
C1         -8.14320826    -15.80346412      0.09024527     -5.35657705
C1         -2.04992425     -7.69132706     11.77873529     -6.31543022
C1         12.91046287     -0.91096553     -7.46799926     -6.12369061
C1         -5.69343604      8.08389973     -1.50999944     -4.12176152
C1        -13.10275835      8.09728906     -6.16546416     -5.13934505
C1          6.41206929      4.28474375     -1.51726382     -5.19751515
C1          3.99843243     12.59238396      0.93341114     -5.78500498
C1         -7.53534888      4.73263611    -10.05403739     -5.08483448
C1         13.57026882    -18.45462972    -19.02572786     -3.69334878
C1         -3.59392785     -2.37072170    -10.07466678     -5.59977854
C1          3.39955346     10.60765324     12.36136198     -6.03889992
C1          0.22207657     -6.95261979     -7.49257327     -4.12817518
C1          6.21252565     -9.29188159     -6.44942030     -5.37480696
C1         -4.84096505    -11.70345601     -6.49932998     -4.25293513
C1         13.33072094     12.88724369      1.70785359     -3.96197874
C1         -5.52735189     13.01826830      4.00771845     -4.64751752
C1        -12.77004190     -9.48395325      9.11938031     -4.20029820
C1         18.18350487      5.39641344     -6.49665107     -5.43292043
C1         -5.89780264     15.04901263      8.18306923     -6.22541615
C1         -6.36895975      2.09655133     11.35207379     -6.15086390
C1         11.29618812     23.56730213    -22.29120901     -4.17489242
C1          8.39694898      2.70467199      5.86678528     -4.94367113
C1         -1.07180230     -7.65077182     13.27540194     -5.78332106
C1         -7.13954685     11.17703483      1.57633753     -6.21266537
C1         -7.90183123     -1.97405176     -2.48157063     -5.01762482
C1          5.51078138     -5.50690989    -10.03776826     -4.87742408
C1        -11.13118183    -12.47325144     11.64420712     -6.22672518
C1          9.18568003     12.57981605     -5.57947340     -5.93760831
C1          1.03307190      1.58549603      5.61472033     -3.46692891
C1          5.77044519     -3.84670586      7.37355337     -4.99608316
C1         14.63721103     -5.40259092     -9.98774966     -6.12049725
C1         -7.94452734      5.65823875     -2.57614616     -5.02842399
C1         -6.05800298     -4.72102956      7.14110965     -5.15088773
C1          9.46813479     15.05590740      5.72616818     -5.93980997
C1         -8.91302684     -1.44046360     -4.97181419     -3.74253218
C1          1.68004878     19.87659530      0.03067841     -5.74533385
C1         14.26535301      3.32986516      3.18777621     -5.40267500
C1         -8.84620151     13.65801210     22.04009451     -5.01613239
C1         -7.80719561     -5.31776897     -3.95965824     -5.50904681
C1        -11.70839333     -4.74759652     10.74380637     -3.52259386
C1          1.54434412     -3.18299395     18.10406417     -4.97045907
C1        -19.75838716      3.31764584     -7.61345210     -5.09994592
C1         -3.31915239    -14.99616817      1.06952842     -6.23784462
C1         13.04144359    -10.22573856     -3.31926750     -6.07410831
C1          5.23505364      1.44387482     -8.19856835     -5.83554482
C1          6.65602339    -11.10007518     -3.22374669     -5.59269917
C1        -24.19246224    -12.64425655    -13.20408620     -5.56279391
C1         -5.54720373    -11.07773379     -1.48549281     -5.00241285
C1          6.39485128     -6.82313492      8.28971249     -6.29020865
C1        -14.46069941      2.47860454     -0.04030970     -5.14759373
C1          4.56019204      3.21526910     -5.66674205     -5.57991302
C1         -6.21079135     -1.36027040      6.61202015     -5.92889316
C1         -3.83941858     -8.54516048     13.30881726     -5.42524384
C1         14.33880399     11.05723424     -2.44369259     -6.30678387
C1         -6.36035238     -2.76598204      9.18625642     -6.05258989
C1          9.18418471      8.11868594      9.76538616     -5.81270567
C1        -12.69857319      7.81550359     -0.02411084     -6.23734262
C1         10.98292705     -0.86400592      0.63760710     -4.44487430
C1         -6.75839482     -0.58356416     -8.17157213     -5.17131891
C1         -2.68172537     15.03122526    -10.76500379     -4.14745756
C1          2.34152093    -12.00471618      1.05528495     -4.14482922
C1        -12.76745366     -9.51429593      5.67534705     -5.67717298
C1          3.64372452     14.50985132     17.36908233     -6.33579864
C1         10.56728752     -5.35084298     -7.44703283     -6.02925787
C1          6.34024910      7.21516014      4.14672474     -6.20702622
C1          1.97195366     -6.55600427      9.25801663     -5.94262314
C1         -7.32520250      7.19292982     -3.55101748     -5.53860069
C1        -14.79661354      4.88469621      0.05638620     -5.72032031
C1         -2.81421560    -10.18216284     -1.45464432     -3.59930982
C1         -8.85392283     11.67542638     -4.10997647     -5.19267172
C1          4.31701993     -3.77096099      4.81013913     -5.84532082
C1          7.65551484     -9.29383668     -7.47824393     -5.40774164
C1          2.14701258    -19.69169248     21.62140601     -6.26550250
C1          6.97122907     11.94951842     10.71265409     -4.17276945
C1         -3.99582094      1.45245269     -8.17919417     -5.34832490
C1        -15.05781692      2.47624411     -0.97801297     -6.26822205
C1        -11.67546577      3.68141729     -4.03239302     -6.01746406
C1         -4.06384864     15.51548661     -6.66622220     -5.92302263
C1          6.11386755     15.88625414     -3.01306431     -5.82007211
C1         11.19036438      0.05693885     11.44395219     -5.80343154
C1        -11.39177382     -6.80352278     -2.56513144     -5.99940881
C1          0.95706955     12.54462316     -4.08966016     -5.73325742
C1          3.07065312    -13.74507992     -7.43958439     -5.93177906
C1         -0.22640264     16.47782165     -5.02028087     -6.13635788
C1         -7.12786836      4.44119068    -13.21572053     -5.99752547
C1         -3.25628525     13.57560070      7.19596957     -5.11109421
C1         -7.42003824      7.35907421      5.74106942     -5.69712749
C1        -11.47818427    -11.63456317     12.27346365     -5.62077836
C1          8.91446015     15.05201629      2.61952028     -4.73866417
C1          2.66894783      8.09774925      8.25498998     -4.25956663
C1         13.98444050      9.05193639      5.19510264     -5.62954880
C1          3.82596048      4.27924876      3.54294252     -6.18579734
C1          2.65254152     15.94749437      2.53941601     -5.65192958
C1          6.05978171      5.17146442      8.28859833     -4.32803509
C1         -1.06870839     -6.60956820      4.19440978     -3.59240711
C1          1.42577144     -8.59394347      9.34520072     -3.47948338
C1         -9.08368185      3.36571229      4.06355284     -3.23102041
C1          5.40936069     -5.36002183      2.61214967     -5.62204664
C1         12.50247621     -3.99739438     -5.92496606     -4.53471911
C1         -0.19674555    -10.14308560      2.64080231     -5.88957008
C1        -12.63295500     -2.91126845      0.02292981     -4.79217776
C1          9.17541687     -6.25506819     -4.92456101     -5.73925021
C1          1.89201569    -10.16049465      8.34293264     -5.01322721
C1          3.34817279      5.27011727    -12.19496300     -5.97564881
C1         -8.87752219     -0.96176899     -7.58196323     -5.47089567
C1         -4.81574663     11.72129326     -0.98221659     -6.43228902
C1         13.43429485     -3.88855492      2.71616293     -5.81071088
C1         12.27151062     -0.03885237     -3.95754588     -6.20515981
C1        -13.27846915     -2.90553130     -1.00744139     -5.22937762
C1         -3.95452560     -8.19717788     -8.14629725     -4.89376969
C1        -13.08310132     -6.73294854     13.22591713     -4.79690589
C1        -19.51695980     -0.74497988     11.71424458     -5.71399143
C1          9.22902317     -6.22487336      0.75902792     -5.17682800
C1          9.26906574     -4.49275930      9.89398771     -4.78404372
C1        -15.50346567     -8.66461054      5.73479420     -6.17030330
C1         -3.22700116     11.79338798      5.13802807     -5.66070012
C1         11.46087452    -10.20858627     -5.75412958     -6.17464646
C1         -3.66290907    -10.13126510      2.64296326     -5.48016026
C1          8.00399289      7.18984845      0.98661323     -5.58113772
C1          1.90506294     18.31635026     -5.04686286     -6.28682405
C1         11.75103526      9.93923756      2.56719850     -6.38852013
C1         10.15249663     -1.46008346      5.77449279     -4.90264970
C1         -7.62862978    -15.55150603     -0.90808156     -6.16857672
C1         -4.75956264      8.82433321      8.21402028     -5.89279983
C1          1.30167931     -8.40093540    -13.15193113     -5.88682540
C1        -17.07021841     -5.62216969      1.03533182     -6.35333023
C1         -1.25155473     10.29813546     12.33633238     -5.66704349
C1          2.90758729      6.76353579     -5.64426786     -6.14622786
C1         -0.71821250    -11.70334376      3.65136407     -6.14402792
C1          8.87671166     16.91580735     17.39932363     -5.28208677
C1          1.75338213      2.73122805     13.48416395     -3.66834030
C1          2.56562836      7.70735987    -10.77636214     -5.71458150
C1        -12.49273465     -8.23018519     -2.50325640     -5.03274879
C1          5.63857305    -12.58907516     -9.05028916     -5.40882966
C1        -14.31037141     -4.81293372      0.96393134     -5.97121900
C1         15.34365224     -3.36189105     -6.50944459     -5.36045075
C1          8.97662323    -13.23962004     -6.38697397     -5.26069347
C1          6.16661882      1.40697243    -10.07722273     -4.79008483
C1         -0.47995095      0.13089116      7.19625495     -4.75557149
C1        -10.12445057     -1.67339324     13.19811218     -4.96144626
C1          2.60334536    -15.85381057      2.69939522     -4.93751525
C1         -0.50092028    -20.76903618    -11.43131479     -3.79454454
C1         -6.08828856     -7.70927918     -1.79555069     -5.85795372
C1        -17.32880398     -9.52265605      1.66813285     -6.04947597
C1        -11.01925730     -2.31461374     11.29584973     -6.00509216
C1         -3.48105341     -4.79135966     -3.39372467     -5.94480923
C1         -8.48097175     -2.29364725      7.62420278     -6.35544592
C1         -8.14748788    -10.95192961      5.72128298     -4.96751647
C1          6.42225683     15.00108319     -1.50490459     -5.86371891
C1          0.43843238     -1.57477056     -6.60670742     -4.50827746
C1         -2.93662680      9.18356321    -12.34492990     -4.92636204
C1         -0.19912106     -4.24070309     -0.91449640     -5.96654227
C1         -1.17646521     -2.04477633    -12.14048608     -4.36226198
C1        -10.93456225    -10.18881802      3.50626065     -5.55358621
C1         10.74212067     12.54196078     -2.97509227     -3.26698748
C1          2.34283429    -15.00219974     -2.35145520     -5.76989617
C1         11.70477028     -1.47598105      4.83280488     -5.86917430
C1        -18.39153608    -20.31761728     -6.92017070     -3.07344603
C1         11.50907624      6.14267864     -2.37647901     -4.83263280
C1         -5.35974497     -0.90372116     -4.05805805     -5.54888928
C1          5.52873993      7.12110406     -6.63951101     -5.87437038
C1         -2.18722294     -5.34243409     10.77365625     -4.29132799
C1         -1.57424259     14.44915480    -11.71251876     -6.24598067
C1         11.45555006     -0.50153092     12.43990136     -6.22306916
C1          2.58454092     -9.27935123      8.33301327     -4.68505051
C1         -2.02386266      6.23886273     -4.98915483     -5.89747540
C1         -5.99007353     -1.11593182      1.60983809     -6.04903342
C1         11.23519606     14.41223892      0.16771296     -3.94575506
C1         14.90767065      6.34848519      4.30837619     -4.45880634
C1          5.84740632      8.70423076      7.24608279     -4.19301548
C1        -16.59504054      0.70383823      3.59602708     -5.73560891
C1          5.63885413      2.89714467    -11.32374600     -4.61482586
C1          6.11508659     13.02036958     -3.06887272     -4.83163865
C1         11.56688302     -2.05741379      7.36077016     -4.41109867
C1         -3.24369578    -11.59440531     10.79624225     -5.90235713
C1        -14.40143449    -11.94888059      3.53685659     -6.23734434
C1         -4.34344688     -7.17264406     -1.79728782     -3.21593469
C1          9.99928763      8.71698613     11.84549115     -3.98649633
C1         -5.73321357     10.13551147     -3.11274544     -2.23272650
C1         -2.74290126      9.13081136     13.32235526     -5.97989779
C1          0.82771440     -9.86422468     -0.80331614     -4.89795952
C1          7.19939867     -0.08272726     -0.86575783     -4.83789545
C1          3.05212205      8.53767883     10.76947225     -4.98846124
C1         -2.05643180      9.18044291     -5.01870333     -4.44502368
C1        -16.13376202      1.07066491      2.47465500     -4.21513629
C1          1.58879696     14.45011124      2.52989403     -5.11337884
C1         -9.73268388     -1.57251823     -2.56367708     -5.48820342
C1         11.73011227      3.28175680      4.74935633     -6.41643222
C1          2.06839295      3.27125656     -4.13078511     -5.84164540
C1          1.05636111     -9.54326986      9.97895491     -6.03354109
C1         -3.67361754     11.65790769    -10.75054078     -5.61888471
C1        -20.41873316      1.66265224      7.62348441     -5.80767706
C1        -11.31028408     -1.46065586      4.10540984     -5.68701391
C1         -1.76117024     -3.90388020     13.26976186     -5.89453555
C1         -2.74473722      0.57988318     13.22636297     -4.74796872
C1         14.81675448      0.06286197     -5.53714766     -5.58944711
C1         12.04937566     -7.21935719     -4.86364035     -6.13348889
C1        -11.45981744      3.99808102     12.34714536     -6.31732754
C1        -15.65289932     -6.76287625      9.15669558     -4.81142274
C1         15.54151276     11.96676832      0.65808583     -6.17561649
C1         -6.05848502     14.49755858      1.55290541     -6.35043433
C1         -2.47094163     -0.02545058     -7.54112521     -5.81727635
C1          6.60265684    -15.61810917    -16.61632252     -5.04289946
C1          6.12975222      4.82431403      6.68131123     -6.27350897
C1         -0.46803121     15.92407353    -11.58209359     -5.51239321
C1          6.30734896      5.74244521      0.02582573     -3.90172685
C1          5.62609350     10.72359500     -5.64896054     -5.97690060
C1         10.78313251     11.17692167      6.70714847     -5.79076910
C1         13.58934198     -5.74173774     -9.94703900     -5.97166388
C1          8.45143948    -10.54871844      0.12452602     -4.76794675
C1         -7.19602865     -1.29795266     12.87384228     -5.21079391
C1        -14.73563613      3.36875747     -5.15262208     -5.65271772
C1        -22.79060486     -8.57011542     12.30808192     -6.01319761
C1          3.04944452      4.79574554      5.13485248     -5.95030025
C1        -13.99980609     -8.56417357     11.64659557     -5.88955206
C1         -6.87063495     -5.32117135     -8.15510153     -5.09412002
C1        -13.76590468     -6.14058494      3.55534753     -5.53935565
C1          3.18949344     15.52984989     -7.53469937     -5.61708972
C1          0.78008236     13.90423746     13.27539892     -4.68692243
C1         16.34222378      6.63509071      2.67403295     -4.61811629
C1        -16.83091674     -7.68703369      8.25414389     -5.92136564
C1          7.26828207     14.35769066     -6.53653742     -6.05396415
C1          6.33791924      5.36271957      4.09955815     -4.88509684
C1          6.82094722      0.94461040      6.70254244     -4.42296816
C1          8.47453963     11.68941261      5.76977990     -5.98486683
C1        -17.56463206      0.58483679     13.31469429     -5.65903489
C1         11.01237806      3.81913869     -4.94202862     -5.80098956
C1          0.33189388     -4.04147912    -13.08065528     -4.24636213
C1         10.87988809     -2.02788179      4.28082295     -5.41063666
C1        -12.03384884      2.15549695      9.17366118     -5.76881019
C1        -10.45134533    -11.66248192     -6.55586207     -6.15778162
C1         -1.72254753     19.84495410      3.53009467     -6.22682348
C1        -15.45258824     -8.09216925      6.72606701     -3.68360213
C1          0.53255400      3.28734466     -0.95738966     -5.97167060
C1        -10.22239698      1.80477525    -10.64642576     -5.13717005
C1         -0.05044807     -9.12108951     -1.39769311     -3.04880521
C1         -4.50195380     -4.72049332      4.22215443     -6.30653193
C1         15.45364840     -4.84776541     -8.08276941     -4.59099267
C1          1.37442522     11.70038871     -2.49241404     -4.30434031
C1          6.94785497     -8.80620484    -11.59332468     -5.71886362
C1         -7.06116795     -7.67168827     14.97600333     -5.08596683
C1         -7.62697856    -10.70041205     11.79337080     -6.19525267
C1          3.35866005      3.79057702     -8.15000505     -1.78111108
C1         13.73409797     -2.83055232     19.13506184     -5.90875753
C1         -0.08390636     16.81672509     -6.61674833     -5.30459577
C1         -2.56221925      6.81887000     10.70058021     -5.63495866
C1         -0.93911089    -10.79972983     -1.40631476     -5.58360921
C1         -1.27411010     -5.73172238     -6.55602381     -5.33027396
C1          4.80355860     -8.37112824     -7.46675921     -6.18998169
C1        -12.98827485      1.01987948     -1.56310408     -4.90111551
C1          7.99349721    -10.21406519     -7.99010908     -5.29535498
C1          2.03682094     -6.55704610      5.80883295     -5.67505783
C1        -13.26650467     -2.83582519     11.66906400     -5.02398954
C1          4.05714283      2.88260960    -13.85794542     -5.84041173
C1         -8.41809479    -10.07163853     13.24804767     -5.99328588
C1         15.91238382      8.13034943      5.68908307     -4.65958856
C1          6.69704958     15.41757105    -24.54314937     -6.08821360
C1         11.86386575     11.04445532     -6.61723684     -6.04267578
C1         -2.71879216     -8.40392216    -10.71294539     -5.83333960
C1        -10.38070966     -0.98373458     -6.57136747     -5.72445557
C1         15.27989682     -1.56281668     -6.46490406     -5.32544688
C1        -12.49861380      2.50552499     10.12190657     -6.42981665
C1        -12.69126093    -12.55644252      5.65009798     -4.87254921
C1         -5.53014392    -14.03192041      4.17508812     -5.24870609
C1         -7.33145159    -11.67857297      4.17085107     -5.94604362
C1        -10.08507592      2.48405789     10.79149752     -2.22463806
C1         -6.73436137      1.76953168     -5.01781904     -5.80053810
C1          5.76882301     -3.87103031     10.85958502     -3.14274534
C1         -6.84292648      4.34181932      6.56320973     -5.15458934
C1        -11.92442451    -11.96451027      4.07474131     -5.75079748
C1         12.72991578     -2.97045583      2.70280025     -6.21935808
C1         12.82757904    -27.08597089      2.64634490     -4.57275966
C1        -13.79504008      0.38976832     14.85981112     -4.59483305
C1         -4.76366795     -6.82645379      8.32220383     -5.59027869
C1        -18.07653704     -0.81601679      1.53965343     -5.28330342
C1          2.82166038     13.48569388     -3.40504888     -6.09253523
C1         -8.42841503      2.50151655     13.28581976     -6.09329770
C1         -7.79332609     15.04841249     16.33279222     -6.05891327
C1          2.78905558     -8.73739551     -9.04241311     -5.46332510
C1          9.13908886     -1.00132883    -11.74881981     -3.89490000
C1         -0.77030740     14.91873956     -7.65855775     -5.93748048
C1        -20.13483811     -2.27369713      9.21764343     -5.56884062
C1          0.76081433     -3.86000078      8.33009261     -4.45170975
C1          6.66219486     17.71814518     -0.05544609     -5.84945493
C1         10.16422717     15.92220527      0.05697856     -3.27290188
C1         -9.78443274    -15.93357816      1.02640511     -5.75699535
C1         -7.87748282    -13.46542892      1.14374636     -5.12620306
C1        -11.70193216    -14.39157564      1.60927017     -5.82981874
C1        -13.01561752      1.00782400      4.14310589     -5.13847939
C1         -9.51015277     -0.73425378     13.30049113     -5.11020090
C1          9.34072639     12.39566692      1.74178621     -5.83820336
C1         -6.38697519    -13.42177481      9.23616325     -6.24154116
C1        -10.84512283      2.43521761     -3.44274071     -5.03223956
C1         11.90225305      0.91789049     -9.04542048     -5.37718920
C1          3.31934089     -5.52300120    -15.67321288     -5.94041062
C1         -3.37869848    -15.01804425     -5.84916575     -5.53227163
C1          0.55497824      6.72007312      3.22833283     -6.06972987
C1          0.60090003      9.66130502      6.56794015     -5.21364643
C1          1.85130038     -0.83794833      4.16176654     -4.74430402
C1        -15.08086179      2.53377698     17.45224220     -2.55243769
C1         -6.34328235     11.63200495     -5.64892608     -4.91648453
C1        -16.25736984     -8.04038162      5.17122419     -5.86201252
C1          7.13706501     14.47509627     -3.01099765     -5.94372627
C1         -2.25181090      5.79170840      3.17202569     -5.18434899
C1          4.60888147      9.27802720     -5.61400068     -4.60543524
C1          2.32999011     -2.33869689      6.66334172     -4.47687631
C1         -6.87587293     -5.35653825    -11.62652796     -4.18388757
C1         -9.68725925    -14.03023285      3.22539184     -5.90615433
C1         -8.12283459      9.43865166      5.65115097     -4.93623153
C1         -4.28701627     -5.28733141      1.60810364     -5.75127365
C1         -6.51928863      8.31406355      8.08636022     -3.47565810
C1          0.02885768     -1.89156821     -3.47716185     -6.33452011
C1         -1.50326735    -15.96297660     -3.90909347     -5.94438187
C1         19.34433063      3.20424800     -3.38758274     -6.11968168
C1         17.46599543      6.21178454     -0.78862053     -5.99020091
C1         -1.50239210     12.64062566    -11.68076859     -5.75879776
C1         -3.47949797    -10.70605170      3.60364163     -5.89829476
C1         11.06545180    -11.10481304      1.78119641     -6.15630319
C1         -3.53469820     14.56351200      5.62938732     -6.31342806
C1          3.84178014      7.21945876      0.07992644     -6.05615864
C1         -5.55376683     14.11062316      0.61617731     -6.23205277
C1          2.53575904      4.74241306     -1.55872150     -5.38471892
C1          0.56012663     18.93227390     -6.54772326     -5.39519051
C1         -0.64452486    -18.30781496      3.59023637     -5.68918082
C1          2.75938994    -13.51944373     -3.27465336     -5.86020745
C1         -3.04419042     14.11060678      2.51939775     -5.72056004
C1        -10.44426605      5.88068381      4.68936759     -5.74916338
C1         10.75294712      3.35044937     12.38874329     -5.50870716
C1        -15.06367697    -10.01828268      8.24845544     -6.28558640
C1         19.13472470      2.29888786    -10.55966122     -5.84244996
C1         -2.55329073     -2.93072103      1.67334455     -5.76806347
C1          5.01481303     -6.25410389      6.79547678     -6.00573190
C1        -14.70388004      3.31494298     -1.54345597     -6.27365726
C1         10.22090608     -0.37581150     -9.10257737     -5.76736347
C1         10.51498725     -2.53658600     -7.38460276     -4.44669533
C1          9.80028901     -9.61605768     -5.78618106     -6.26561603
C1         -4.24816963     15.05902815     -4.09001370     -5.80481423
C1         -1.28165318     11.66454319     -0.77623274     -3.85356927
C1         -2.10549388    -15.87633912      4.20085021     -5.87239316
C1         -2.72036041     -7.29248969    -10.58941746     -6.35341216
C1          4.86543514    -12.10811297      1.71792129     -5.15442911
C1          8.43621812    -11.72726382     -6.74292800     -5.30932672
C1          8.93019143     -0.63270494      2.63614091     -6.06680548
C1        -16.78060976     -9.57336953      2.63090187     -3.85309627
C1         -7.09053398      0.35704120     -7.55970785     -4.86530381
C1          2.29041728     10.96614188      6.61410312     -4.29351253
C1         -9.42341935    -10.06652238     11.71621548     -6.10504585
C1         -5.19299773     10.12684557     -5.67929447     -3.84496607
C1         -6.78340046    -13.16178512     -2.39340705     -6.10020754
C1        -10.13416769    -10.71748124     -1.44414181     -4.12473388
C1          2.98004885     20.75459282     -2.49736455     -5.88158587
C1        -11.39105333      8.68710805     -6.05124618     -6.01598245
C1         -0.45059228      3.24247056    -13.83917415     -5.55881892
C1          9.00822325     -2.43509385    -10.05178737     -5.60471681
C1          3.89413582     -5.38891256     -3.38386435     -6.00288780
C1          5.93773885     10.50256195      5.05834738     -4.67407767
C1         -0.16541178    -10.28604894    -10.04542098     -4.25048330
C1         -5.57514152      8.14158676    -10.74738987     -5.45607965
C1         -6.64117171     -8.19470977     -6.53365733     -3.73075119
C1         -1.96804925    -14.45203211      2.71749169     -2.15135652
C1         -7.16852533      5.06098705     -7.64396054     -4.52341570
C1          3.13177571      6.62435455     -0.48727443     -4.10036599
C1          1.80803827      2.79731796      9.82565928     -4.46625929
C1         14.63685110      5.42319476      2.73492583     -4.02256092
C1          3.02364366     -8.02503857      9.36547041     -4.98391612
C1          4.77375783      2.40605075      1.67030662     -5.43526407
C1          7.47547190      9.39752552      7.25388146     -3.12663454
C1         13.69768850     -1.51044304     -9.05143023     -4.40257306
C1         -8.35475775     10.22155004     -1.59401056     -4.98993335
C1         14.80248980      7.72267876     -9.09194250     -4.94011639
C1        -12.81067116     -8.06661036      1.60781744     -6.19748513
C1          2.83445917      7.39657456     28.20462937     -4.80227132
C1         11.26346816      6.54116632      0.10649326     -6.11210800
C1         -2.17637964     -7.15785472     10.82998841     -6.11350695
C1         -7.87918728    -13.50673839     -2.35920782     -6.28571122
C1        -17.55889914     -7.03951895      9.74939989     -5.41920014
C1        -13.93798710    -11.56483740      2.54646634     -5.23913993
C1         -2.17034005     11.66303855     -2.46373215     -5.51793926
C1         -5.10112295      9.64100879      3.07724047     -6.14118798
C1         -4.79472316     -5.66452773     13.96238898     -4.63415857
C1         14.84519254      4.83084784     -3.35398280     -5.35328664
C1          0.24064701    -14.58393396     -3.92630122     -4.90427850
C1          0.51051861     -4.69686984     12.26515382     -5.31373612
C1        -14.10429695     -7.13590197     13.25942322     -4.78336197
C1         -9.91165517    -10.45494721      3.49445821     -5.75247371
C1         -8.53531809     18.64879306     12.16613273     -5.24276994
C1          3.06230625     -4.73092959     10.80945777     -5.82525893
C1         11.54603993      5.71622682     10.82262124     -5.78930796
C1         -8.81588083      2.73567117     -7.60502489     -6.23536209
C1          9.47192578     -8.68860050     -3.92802343     -6.25698456
C1         -0.96088868     -3.07024752    -14.00581570     -6.00617421
C1         -2.82884350      0.91411942     -3.40489975     -6.07391080
C1         -9.95766060      4.27980006     -4.13702218     -6.33362501
C1         15.11295392      8.59275703     -4.00538855     -5.19013824
C1        -14.45850978      3.87622926     -4.18925519     -5.76521638
C1        -15.51651494     21.39681932      9.09153813     -6.18960696
C1          5.63021414     -3.07626024      0.04189723     -5.72232233
C1         -3.29628734     -2.39495387    -11.62077161     -4.21873883
C1        -27.31526808      4.47178129     15.69919157     -4.82110765
C1          0.49626121      2.91151697     -8.12668229     -5.84883033
C1         -0.16723523      2.40882224      2.59900773     -6.31371282
C1          1.00822278     -6.28810844      5.75782135     -5.57968436
C1         24.93182414    -14.66853819     -9.98532203     -3.00031127
C1         -3.73106849      5.68642582    -10.62576523     -6.43715094
C1         10.49061067     -2.43054555     -3.94048017     -6.03820067
C1         13.72837652      1.44887342     -3.23256443     -5.68855756
C1          2.35708454     -5.36331284     -5.95487832     -5.84793957
C1         -7.67557047     -2.73907811     13.91030143     -5.57125974
C1          9.98959077      7.10796345    -10.64471630     -5.29841331
C1          1.01429822     -6.38846744     -8.98691678     -3.48791181
C1         -6.23475585      1.60866765      6.67189126     -6.17182713
C1         -0.31790966      8.55931478    -10.60536180     -5.74709677
C1         -5.74985495      7.12238270    -10.18544687     -4.67850781
C1         14.31466271     -2.93070571      1.76670915     -5.85165462
C1         10.42366837     -5.22538695      5.21569653     -5.54877572
C1         11.22003977     -6.31885924      1.73782697     -6.43084588
C1        -16.27336658      1.59735434      5.04352564     -5.93872596
C1          3.63947097     10.01627479      4.16371392     -5.10995738
C1        -11.00826491    -11.89410102      9.24738750     -5.92236928
C1        -14.22321983     -5.93376045     -2.45221639     -6.19098406
C1         -1.88906209      0.68637305     14.86905806     -4.85468463
C1         11.52195649     10.18599983     -2.48209537     -5.34586146
C1         -3.99299958     -3.38346216    -11.67900870     -5.30641824
C1         -2.24648097      5.69300644     -8.22080671     -5.95884625
C1          6.11251868      5.11057459     -6.61451099     -4.17511509
C1         11.25339014     11.02861868     -9.62488935     -5.09583013
C1         11.45230982     -7.25938932     -5.83768572     -5.36374384
C1         10.62250922     11.98453872     -4.04562034     -6.09995996
C1         -2.84181978      8.42325415      4.11529742     -5.25403005
C1        -13.80302241    -13.99205131      3.44183442     -4.31579204
C1         17.64011050      3.72999325     -9.02197590     -6.01618859
C1          8.84524234    -12.62067339     -7.33191302     -5.91280158
C1        -10.03038863      4.18320401      1.63268654     -5.10692400
C1          5.93413901     18.33425292     -3.98295362     -4.55460345
C1         -4.30432600     12.10072420      5.07983160     -5.90996412
C1         11.71370179      5.17858474      2.65294965     -6.21973864
C1         18.43197052      3.24984580     -1.37408124     -6.40948076
C1         11.45055037      2.37501116      6.74742908     -5.18554727
C1          6.06168736     12.89817837      8.23633525     -5.65630556
C1         -9.01604856     -9.30886161     -4.98901812     -5.05135422
C1          8.90473152     -9.05887038     -0.79382097     -4.89550960
C1        -14.34340713     -1.68141988     12.30054431     -3.74468534
C1          4.11756212     -1.78715565     -2.41461308     -5.44346582
C1          6.46091499     15.01124225      9.76134108     -5.62813914
C1          0.49528147    -12.56448453      6.69452072     -5.68683695
C1         16.95921195      6.30154682     -3.95355960     -3.84058683
C1          2.21798080     -7.11225591      3.23008932     -5.80587106
C1         -2.65336218    -14.86646509     -1.42429519     -5.15799604
C1        -11.52374151     -7.20637392      2.56037588     -4.82066290
C1         10.99585549     -2.03755113      9.92806998     -6.47933240
C1         -9.58175620     14.13870662      3.01133991     -4.98381425
C1         -0.23423715    -17.95732749      2.62597755     -5.74288224
C1          3.33619149      8.82424256      0.99358016     -5.90476841
C1          7.65606369    -12.23056215     -7.43741990     -5.95593134
C1         15.85969608     -3.25214810     -3.20449040     -5.67266484
C1          3.50256095     -6.16531160      0.70038837     -4.02654115
C1          4.05646927      3.04378614     -8.15424643     -4.23270194
C1          1.97737704     12.99753383     -4.00105054     -5.25629699
C1        -10.14824380      4.78949042     -8.55911492     -5.79218377
C1          6.99484798      9.07354086     10.71291390     -5.84514656
C1          4.64764209     12.15830089     -9.06171986     -2.68743571
C1         18.42526391      0.21543783     -4.95923612     -5.56317921
C1         -6.09868076     -5.88375246     10.80674768     -5.39381161
C1         -2.56154424     10.72838484      1.65942114     -4.76741887
C1          0.89647982    -11.70009291      6.14718389     -5.81474820
C1         -3.05934360      0.47277469      2.49320129     -5.55079178
C1          1.59351696     14.45055488     -6.69322044     -5.58591739
C1         23.76542113     -0.55572971      2.74138041     -5.82931318
C1         -5.14314696     12.61153855      3.06323392     -4.22748679
C1          9.55789050     -2.39645083     -3.37240166     -5.65442319
C1         13.28214768      3.33144520      7.33248429     -6.00513067
C1        -15.84146244      3.09068634     -1.56646438     -6.21501596
C1         -2.68323899    -10.24383607    -10.66561716     -5.31815784
C1          5.59079693     17.42330842      5.66574350     -6.11541137
C1         -9.82681325      0.91732849      0.24636413     -1.96907251
C1          1.81131342     -8.68306459      4.20754455     -5.44772740
C1        -16.17100088     -8.58100476     11.74073786     -6.28877038
C1          4.12409439     -1.99855080      1.12259398     -3.18465576
C1        -12.20818773     -0.03416879    -25.44833337     -5.42488556
C1         30.61132033      8.09771368     -3.24140608     -4.97627652
C1        -10.88961923     12.04354673      2.09195136     -6.09463316
C1        -14.41075923     -7.23317335     -0.03360127     -5.19081939
C1         -8.41372110     14.97138393     -5.10046355     -5.46925776
C1         11.20381628     -5.85149195      5.80016444     -5.54705198
C1          3.18275691      9.61046371     -4.10824716     -5.91353127
C1         18.43706330      1.46513455     -4.99400608     -5.49532900
C1          1.98905155      6.80096656     29.86749041     -3.12420726
C1          5.66453264      9.59042223     -5.64551091     -6.27486013
C1         26.19973149      5.39377123     12.49653529     -4.73385575
C1         -3.34632778     14.34798231    -23.91197126     -5.85607393
C1         10.47752999      5.37960335     -7.53985072     -5.96992711
C1         -6.38627265    -11.87546816     28.14481242     -5.35317319
C1        -11.78591739     -9.60524695      1.60710919     -3.58034430
C1          5.92535515    -10.49859935      1.76442282     -4.94830378
C1        -11.47096979      7.33514796      2.51745226     -4.44533771
C1          0.60694999      2.99449481      3.14440024     -6.41338564
C1         -5.35654218    -13.16167444      5.68025656     -5.28604189
C1         -1.81775742      5.44740061      9.14217712     -5.80304267
C1          1.32560374     -7.16863168      7.36274860     -6.01468088
C1         -3.09063807    -28.56681727     -3.00928893     -5.11380940
C1         -5.80330266      4.13263862     -6.65456378     -4.96961073
C1         17.28521210      1.82222066     -1.46652116     -5.12344672
C1          6.72448680     15.94451801      9.16164072     -6.14957098
C1          4.64188067      6.63463159     13.25133049     -4.92922674
C1         -5.38741421      8.65447444     -4.09483276     -4.42158919
C1          4.79804978     -2.36956306      7.22826770     -5.81886664
C1         -4.04365686     -1.38465536     12.26615487     -5.14029701
C1         13.02033846      7.24317301      9.30920992     -5.53312863
C1          5.13023949     -6.20954690      3.20471623     -5.67022209
C1          6.37900604    -25.73815389      7.82229606     -5.65537665
C1          2.11769410      3.24283187    -13.23670550     -5.04075327
C1          0.87506642      8.74302739      8.10258772     -5.57270939
C1          2.05348708     -6.36492520     -9.58803677     -3.89457192
C1         -8.08616991     -9.10242027     14.91173925     -4.75402467
C1        -11.40601349      2.71036586     -2.48230071     -5.61412043
C1        -11.88294753     -0.55509797     -4.96959413     -6.25844446
C1         15.38836876      7.70214723     -2.41977976     -4.08090647
C1        -19.11817171     -5.30319417      1.57154262     -5.81505948
C1         14.74569360     -2.91194310     -3.28482738     -6.23711894
C1          2.80681246     13.49550680     -5.50999283     -5.91515103
C1          7.45901497     -2.48904231     -3.43992535     -6.08220220
C1          7.38849451    -13.13850309      0.17844900     -5.90944217
C1         -9.27523570     12.07314893      2.47173300     -5.88385510
C1        -10.99667245     -0.49650076      3.55257406     -6.19444408
C1         -4.27293919     14.98803975     -7.63149728     -6.44781769
C1         -1.90512151      9.45640425     -6.65017942     -5.22845278
C1          0.03452925      4.83860764      0.00492158     -5.99139597
C1          5.98592622     13.46474972     -9.65184042     -4.16382028
C1          0.41767931     16.43690119     -9.68159261     -6.03268962
C1         14.62885450      2.34450125     -6.55105179     -6.37958283
C1        -16.01015066     -2.34977302     -2.43729251     -5.93775025
C1         13.70794108      3.28110760      5.72384923     -4.77095384
C1        -14.34698272     -6.22105570      2.57921503     -4.50737867
C1         -2.86781035     -0.93620553     -3.45325796     -6.40290899
C1          9.49697191     18.24863714     -4.08250887     -6.15187014
C1         -2.01431569      6.75246117      8.22486945     -6.30679920
C1         11.16685845      3.33552140     -7.43373264     -6.33955392
C1         16.33765451      7.80308489     13.99398934     -5.79272767
C1          9.51441065     -8.39301848     -8.91216384     -5.69885003
C1          4.59488750     -9.56919343      0.76625569     -3.65007840
C1        -20.22568997    -27.54721031      3.66629518     -2.03249577
C1         -7.62175798     -2.89562868     -6.59722081     -5.94943634
C1         13.40742107      6.25060062     -7.50933182     -5.26339236
C1          5.45194905      6.10783897      8.26488673     -5.99278649
C1          5.86079673      7.55703852      5.17493309     -5.29412426
C1         15.80884774      6.25100591      0.22442430     -5.74489444
C1         12.62363936     -7.57884916     -2.40185705     -4.04967234
C1          1.96212606      1.44399386      1.57914650     -6.18698882
C1         -0.17814459     19.80358608     -0.88974369     -5.61605694
C1         -1.47089454      3.35079129     -4.05521861     -5.72919490
C1          2.39114860     -0.69416309     -2.53266513     -4.87915402
C1         10.40065625     -7.20666210     -7.37945387     -1.76780671
C1         -1.84312756      0.63415462      5.64967267     -5.75082350
C1         -2.06205876     14.05022427     -1.54227734     -5.83893408
C1         -3.75282827      7.29872988      8.27505022     -5.93552033
C1          1.91765518     -5.75976922     -5.01691625     -5.54579743
C1        -12.58610380      4.97326280      5.72991636     -4.92514565
C1          0.39433391     13.52794297     -7.58232121     -5.36785616
C1         12.26118058     19.66630989    -25.38450463     -4.32207532
C1        -10.66758524     -8.04272032      1.49834874     -3.08344380
C1         -0.45262834     -7.72585069      7.34538592     -5.25176658
C1        -14.28785610      4.92568966      6.74478146     -5.63336853
C1         -4.21888215     10.63470337      9.18737350     -5.84445968
C1          3.13804557     -0.01485570     -1.89940503     -5.24386543
C1         10.31526791     -3.36918161     -8.99476999     -5.70253441
C1         17.17186711      2.38009552    -11.52157755     -5.81946365
C1         10.93773077      5.62710623      4.21419825     -3.99495931
C1         -3.01417446    -12.21976470     -6.50551659     -5.66929038
C1          4.84674940     -2.43689010     -1.84299062     -5.23012483
C1         10.25778773      9.67026237      9.84672242     -6.18048089
C1          2.49770368     -7.85274038    -10.60476875     -4.90127528
C1         -0.50625096      6.26873523     -2.48692898     -5.84045071
C1         -2.24455373     -3.94674328     -8.10098298     -6.38687289
C1          5.09956887      0.33597165      6.69643142     -5.45540796
C1         26.04597986    -10.74524209      9.39058463     -6.11095292
C1          0.86474871      5.78875449      4.69162043     -4.17415412
C1          6.40551773     19.85297038      4.12009804     -6.11778792
C1        -14.51535412     -6.87290290     -4.05972412     -5.95115975
C1         -2.41948764     15.61928432     -9.73260361     -5.98025706
C1          3.64089461      3.41314562      9.81721140     -5.74841833
C1          0.79437874      0.57211575     -5.04931567     -4.65655084
C1         -8.88912402      5.84427433     10.78245360     -4.48926588
C1         -1.17028789      8.68063571    -17.78784235     -5.43481436
C1         14.37052709     -6.29390750     -5.84880617     -6.22398809
C1         -7.09765258     -8.09175785      1.76127866     -4.36329513
C1          1.19684300      8.12161668     -5.70119591     -4.41147004
C1          5.61610858     -8.04742262      9.87304174     -6.23045332
C1         10.57654208     -7.15097379     -1.68130310     -4.74664451
C1         -4.76579777     -3.89551398     -0.89143117     -5.62527929
C1         -1.68443922    -10.36071926      0.08275522     -1.46105303
C1         15.44185250      9.54021235     -2.44506327     -5.71398522
C1         -5.81079743      7.27840178     -6.63973909     -6.07250200
C1         10.37630337      4.24716904     13.03360045     -5.97924440
C1         19.72303534      5.31830175     -7.35809439     -5.95307306
C1          5.59520882      9.61270441      3.55081420     -5.59597092
C1        -11.57617155     -0.43204730      8.25013282     -5.81225032
C1          2.21785218     -4.72345402     -3.39135440     -5.04141741
C1          4.35777899    -13.49529786      2.67941058     -4.69334374
C1         -8.14583705    -14.06335641      3.60020377     -5.42005089
C1         -3.64557178      5.50038285      8.26699716     -4.38410386
C1        -12.05022319    -10.39269800      9.15882595     -6.04208263
C1         -7.16701553     -3.35976383     -1.85398499     -3.79961128
C1        -16.55187455      2.54604113      5.69568196     -5.92191285
C1         -0.94908206     -9.22575586     11.84592072     -5.80950252
C1         -0.01066716    -15.57582633     -3.40506101     -5.07330881
C1         -3.50595378     11.53350735      9.16247276     -4.69794163
C1         -0.87641981      9.57956536    -10.69205581     -6.11582912
C1         11.43340716     10.24117549      6.72034610     -6.02063297
C1          6.84517723    -10.47220749     -2.26944085     -5.48412172
C1          6.42636412      7.23607036     -5.00368457     -5.80477545
C1         -5.38684732     -8.72608307      5.10729845     -5.85958921
C1          0.55141140      6.66784071      1.04145502     -5.62309560
C1         -8.92542485      0.94835546     10.73211021     -5.91126455
C1        -10.95521649     -0.65312174     -9.07252933     -5.76019308
C1         11.36179614     -0.63111641      6.82414479     -5.15462867
C1         12.00550959     -0.56083909      4.19177670     -5.97730922
C1        -10.64004065    -11.04595445     10.74580723     -2.55093742
C1        -13.28789638    -14.37813665      2.48364482     -6.06928592
C1        -12.15178975      1.56796717     -0.95298750     -4.61129196
C1         16.81588163     22.38639809    -19.73650325     -6.25142375
C1         -0.68873481      8.76322509     -0.03004971     -4.47770335
C1          4.87484376     -8.54853329     11.43474656     -6.09877814
C1         10.26289076      6.73970064      9.82610008     -5.98138144
C1          3.50768559    -13.46064402      1.15358111     -3.92986674
C1          1.35008668      4.26040263      5.07466320     -5.75081190
C1         -5.81245602      2.34698651    -10.08733799     -5.73770196
C1          8.75599496     -7.69828893      7.33763315     -5.22568272
C1          3.34566802     16.84503310     -6.60406549     -5.90233868
C1         11.07618908     10.45741973     -5.01590449     -5.82773604
C1          1.51453177      9.59585741      8.14524964     -5.67426759
C1         -4.26212212     11.94930101      1.68932432     -3.57594979
C1         -7.63544909    -10.74713661      2.61831059     -5.67218462
C1         -5.32583889    -10.22481291      3.50258391     -4.71298939
C1          9.45207774      6.82044474     -7.56940680     -4.26321561
C1          0.78464549     -0.93407641      2.59697586     -6.15337175
C1         13.83368042      0.01518172     -1.42442874     -5.95573340
C1         -8.41345435     -2.38928641      4.18039126     -5.75249487
C1          0.45804495     12.92907300     -0.98900467     -5.73810220
C1        -10.82447423     -2.92690697      6.60782526     -5.00117611
C1         15.92866353     -3.90254170     -2.30599223     -6.15166901
C1         11.45241178     -7.21816786      3.31286071     -5.16457794
C1         11.82631676      6.23124471     -6.56950363     -4.71393267
C1        -11.20014886    -12.23306559     -5.04152393     -4.94698766
C1         -9.24870997     -4.74655963      3.55362035     -5.30300534
C1          6.84738131     11.67559721     -2.50303380     -5.04145571
C1          8.19530491     11.53094566      4.13163476     -5.02695302
C1         -8.64838454      9.33729116      8.25058775     -4.84124601
C1        -15.09581373     -4.18689181      8.13727913     -6.03911793
C1         -2.02458354    -14.09279313     -4.89856220     -5.65217457
C1          3.40686530     -3.92087723     -2.43519337     -5.07823089
C1         -0.75406734     11.97602882     -7.64909462     -6.07451337
C1          3.61763845     14.14662484     -4.97452870     -6.09315493
C1         -9.90642068    -12.04480785      1.67714262     -4.74737370
C1         10.10992805     10.45961284     -0.88449496     -5.55888405
C1         15.59445147     -0.56541915     -1.46525153     -5.74313875
C1          6.68163964     -1.48114571      0.09341155     -5.61246079
C1         -2.02255971     -5.90987008      8.22546572     -5.96955512
C1         -0.66363928     13.48723894      0.04549028     -4.88558712
C1          2.26820448    -13.19458722     -5.77904887     -4.46393275
C1         -5.34637134     -5.35240328     14.87265576     -5.57023042
C1         -3.58919035      4.87062958      0.09711120     -3.34655370
C1          5.63049802     -3.00565074     -3.38029067     -6.35062941
C1        -19.03701495     -0.44167167     10.73319771     -5.85930018
C1         12.13732446     -7.37389395     -8.42041448     -3.33312992
C1          0.23117366      8.74759727     10.77597627     -4.56829558
C1          1.84450010     18.45670012      4.06103917     -6.22485821
C1          1.82068937      2.75903258      4.13599155     -3.31570147
C1         -4.04122997     -4.39702240     12.34139430     -6.35462923
C1         11.77169427     15.92408713      2.63234277     -5.38793481
C1         -2.67978151     -2.39382280     -5.03270342     -5.66315940
C1          7.42790027     10.44947142      9.82187865     -4.86407523
C1         12.75060125      0.38017041     -4.91058370     -5.85491199
C1         12.08932283    -10.20148104     -4.86708308     -5.45005832
C1         -1.50481476     -9.35594686     -9.70312759     -6.03294324
C1          0.05148115     -3.04147165     -9.02501102     -4.78644535
C1         12.53042673      0.93252164      6.81599255     -5.54999765
C1          7.32148421     29.43669477      5.69741225     -5.44890041
C1         -8.49891986      9.72039486      6.63697791     -5.15663607
C1         -3.45571958     14.46828542      0.04539436     -6.36372688
C1        -32.09184355     -3.15052737      5.66231360     -5.90628721
C1        -14.61250970     -6.82225777      5.11392282     -6.01401575
C1          7.73094553     14.10560578     -7.49954981     -6.10289724
C1          3.87921470      1.26972497     11.29577216     -5.25608497
C1         14.08798247      8.96041187     -3.90762104     -5.09442085
C1         10.75705417      0.38159897     12.40302448     -6.08763727
C1         -3.17273249      3.92476099     -4.07539412     -5.41464885
C1         -2.55853214     -0.03766532     -1.87032224     -5.63734783
C1         -3.13767129     -3.27609556      2.54911443     -5.53822310
C1         -0.04759648     -7.81315982     -3.39576550     -6.01410960
C1        -11.74972362      1.88434178      1.61877643     -5.51999275
C1         -5.12758565     -7.58695074     15.83535082     -4.92315441
C1         21.37413317    -12.64793603     -7.36981318     -5.18926621
C1         13.26418111     -4.45472990      1.69099783     -5.82224830
C1          8.51091034      8.55055319    -11.24436552     -4.22121465
C1         -1.55594267    -15.88195763      5.13947118     -6.04462821
C1          2.31370356      4.30110925      6.67483961     -5.32076624
C1         -9.49028079     -0.89429587      4.09978501     -6.12340424
C1         -9.38197938     -4.15246276      8.22453307     -6.15340108
C1        -10.89010312    -13.37102232     13.23306763     -6.55654785
C1         -2.24131652      6.88778924     -2.57290681     -4.99068430
C1          8.56696016     11.66778713     -5.57257549     -6.33404042
C1          0.11255836     15.56480060     -9.13961283     -6.19666366
C1         -5.03756226    -12.51550787     10.26332440     -3.72285827
C1         -4.59902545     13.51601660     -6.71772743     -3.96787850
C1         -5.12817797     -4.75084894     12.38267308     -5.71011898
C1         -1.28464118      3.86144184    -10.11712321     -5.41434975
C1         -6.03125042      6.67760231     -4.15947458     -6.07303836
C1         12.65404604      1.48580783     -8.46659820     -5.40067779
C1        -17.79810061     -4.45230199      2.64994026     -4.45327297
C1         -3.31119479      4.24605991     -2.46247246     -5.62120267
C1        -11.74729687     -1.71178218     16.45054869     -5.99510045
C1         19.90726179      3.21053273     -2.45430670     -5.95099742
C1         -9.36049125      1.27969014     -0.96295800     -4.11291922
C1         -1.98476423     -7.72891124     -0.88931547     -5.85625763
C1        -15.65930009     -5.19040611     10.73042288     -3.46958764
C1          6.15943771     -1.45725428     -6.51240214     -6.24373780
C1          3.45244048     12.43156811      6.71257057     -6.11392057
C1        -12.47123195      0.64197042      0.89628329     -5.67712028
C1        -12.40722711     18.07865178      6.55500903     -5.86841200
C1         -4.29298085     -7.15135985     14.22772860     -5.21164687
C1          2.56936699    -12.94066317      2.66914903     -6.34683452
C1          5.48511337    -10.23951275    -10.06132255     -4.78211936
C1         11.55915149     13.46025023      1.71584664     -5.36882608
C1          2.77125645     20.15167478      0.05225459     -5.31362137
C1        -12.51126736     -0.49312391      6.61732676     -6.05856234
C1         11.21971768     -3.03940913     -3.43654376     -5.58922480
C1         10.13183522    -11.65464232     -0.78577738     -5.22788866
C1         -5.82751557     -8.75362122     -8.13832105     -4.87700792
C1         -2.73397403     -7.16157482      0.67502832     -6.15552283
C1         -7.88396395      7.00066980     12.27994550     -5.37881562
C1          8.89262193      4.77372567     -9.72061086     -5.81566359
C1         -3.29015397    -16.83167468      1.00553793     -5.69564064
C1          2.57789202     12.56140874    -10.73933911     -5.25711980
C1         -1.95296589      1.89996916      2.48952684     -6.37502629
C1          7.05243544     -3.30114940      4.16932467     -5.01296624
C1        -11.88071764      4.27526843     -5.00632011     -5.69137506
C1         -6.57908668      6.64438695     -5.17197579     -6.13574594
C1         18.16588755      1.17074697     -6.51681669     -5.90679351
C1        -10.00486119      0.62387769      5.03569423     -5.82923498
C1         -4.31359920      5.26873939    -13.25546574     -3.89961540
C1         -9.11590715     -6.34036665     -4.95947361     -5.77355526
C1         -8.35343082    -11.34780746     -4.96107724     -5.49019532
C1         11.46478254      4.25408605      6.69794756     -5.79828248
C1         14.04187066      2.42403989      1.64419895     -5.77666651
C1          6.06103807      3.38014319      8.20608518     -5.68084533
C1         -4.81632799     14.95506329     -4.96511501     -4.62531417
C1         12.86905073     -4.77842690     -0.78192283     -5.02520242
C1        -11.76502425      3.06854724      5.06591845     -6.38670088
C1         -8.81430052      0.85209833    -13.23885172     -5.03858745
C1          8.96677284      4.26944242     -0.74018691     -5.73884583
C1         11.16650407     18.28171495    -19.76815158     -5.59556089
C1         -7.80899196     -7.17746412     -3.96441162     -5.97838398
C1         25.19065474    -16.84582701      5.27772510     -4.34932758
C1          5.35307142     11.66486118    -10.65378444     -5.80229997
C1         -7.41937852     -3.82849384     13.22914567     -5.58585652
C1         13.06741541      8.98154504      0.15980123     -5.37033146
C1         -7.93841343     -3.75202064     12.27351157     -5.19303409
C1         -6.82487212    -14.72695275     15.86186375     -3.79765722
C1        -15.86052626     -2.84553987     13.26819456     -4.77479791
C1         -0.00870984     14.46259948      0.04636422     -5.81556616
C1          2.81437117      9.74940954     -9.20755851     -3.91841803
C1         -0.66334886     13.55413319      9.16296752     -6.25714882
C1        -13.26789939      1.86293327     -1.03856301     -5.69178304
C1          6.02979924      0.36450014      8.19406143     -6.22922950
C1        -11.32989203      0.50010212     13.28809009     -5.92622737
C1        -14.80597853     -2.92995824      0.01894418     -4.87932016
C1         10.35722693      2.44582890     12.99895479     -5.74176608
C1        -14.27892949      0.05879399      6.68191081     -4.86366786
C1          6.11122741     -1.55331121     -0.88094067     -5.66965867
C1        -10.63323721      1.43510298    -13.19415468     -5.86629790
C1         -5.49348880    -11.06868534      9.80098601     -4.44137052
C1          4.44554706      0.95040247     -6.62580339     -4.73024814
C1        -10.10779724      4.79565766    -10.74077151     -5.94794567
C1         -1.52333382     18.96396055      1.54464063     -5.20823898
C1         -0.24058320      5.25325863     -6.64626681     -3.46511276
C1        -12.21297726     -9.11637792     13.81182391     -5.44425634
C1         10.23048033      1.42808677     -9.06994187     -4.67923893
C1        -10.13634421      3.04160552     13.31862537     -4.22250085
C1          9.92027341      9.03469798     -1.45753366     -6.36704984
C1          8.51646819     -3.90509773      0.05868701     -5.53475899
C1          1.29496207     -0.97313860     -2.57053814     -4.94219369
C1        -10.42794818    -10.47445485      8.26661014     -5.77139293
C1        -30.90950924      2.67964271      6.58954482     -5.85985910
C1         -9.43511597     -7.13955223      8.27709667     -5.78809613
C1          7.45280268     -5.80275747     -4.92864821     -5.47271604
C1          7.84658590      3.87371041     -0.81960898     -6.25217917
C1        -11.17397031      5.18874944     -5.08681971     -5.81652191
C1        -14.76435052     -8.09682815     -1.59310892     -4.62065909
C1         -5.40220002      2.08681415     10.78312059     -5.29937527
C1         -0.36370663      6.77609362     10.78697326     -4.67094981
C1         15.10566328      0.86449029     -7.49959083     -5.93526634
C1         -0.21320428     -2.38605217     -0.90142496     -5.10386189
C1          4.60255046     14.32734985      4.08149438     -5.24468555
C1         -9.60759118     11.14735787      6.64218040     -5.98446071
C1         11.07660552      5.58615117    -10.66878845     -5.78171705
C1         -6.83442503    -10.08815028      6.75167568     -5.16458589
C1        -10.60785649     -9.23616573     -4.01229388     -5.95036252
C1          6.44102432    -12.01532617     -4.85102473     -6.08084048
C1          3.16286324      2.90008595    -13.19571915     -6.21447180
C1         -0.60618328      8.58694009     -9.16625490     -4.36912108
C1         11.70086274      8.02167665      2.61603198     -1.90848076
C1         10.24393336    -12.99770372     -3.26740162     -6.10209909
C1          0.56392327      6.59768194     -2.48737074     -5.22437314
C1         16.41301567      2.84887249     -9.96827628     -5.83929340
C1          8.66932868      6.67914356     12.95317827     -5.63304826
C1        -13.28407194     -9.49818251     13.87813887     -6.41466584
C1          3.22502499    -10.19033994     -6.48957892     -6.01518384
C1         12.30798460     12.54006219      5.11291694     -6.13422066
C1          1.93997867     -3.89376305     -5.03332880     -5.40900346
C1        -16.24171561     -9.36203309    -16.64799027     -5.91960421
C1          4.56930392      3.41723457      0.11078806     -4.93272088
C1         -5.25182669    -25.06044788     10.29043881     -6.34570214
C1         12.21303072      1.79886785     -3.96890253     -5.54392918
C1        -12.46509608     -5.38620186     -6.05886654     -6.20721942
C1          2.41411539     15.01634249     -8.12537919     -5.86771650
C1          6.33013279     -2.41879546      0.64683671     -5.84854583
C1         -4.52112758      7.77422856      0.62072626     -6.25188752
C1          1.66408114     -1.80794443     -0.92996055     -5.60483793
C1          0.18751175     -5.63134797     10.89578722     -5.27183961
C1         12.78223782      1.88495691     13.95348103     -4.81241652
C1         -0.67118777     10.51600048     -9.12965958     -6.40840550
C1         -7.13042282      0.33788037      1.67739127     -4.35825234
C1          2.39829953    -11.59368712      5.24981059     -5.37903275
C1          5.31059758     13.48439197     -4.90465184     -4.67092094
C1         -6.34349830    -13.49936967     -5.48569323     -4.22794752
C1        -10.67375888     15.92952612      1.52106376     -6.12265871
C1          7.05806923     -7.22821263     10.84472423     -4.86292814
C1          0.50532493     -4.60526333    -15.63265766     -5.39874311
C1         10.71925527     -7.78516008     -6.57272251     -4.45920602
C1         15.29512128     12.85118202     -0.86550545     -5.66518548
C1         -1.35380928      8.74309949      2.60118243     -5.73115411
C1        -10.17615555      4.89230482      4.16562314     -4.52729314
C1        -13.29181891    -11.29675838      8.25935431     -6.09563035
C1          2.03855749      1.48887864     -7.46992910     -4.18657400
C1         -8.68844074     -6.56714811      6.63163120     -5.86070296
C1        -17.97348789     -8.60290241      5.11654854     -5.65968535
C1         -4.06067105     -6.21178140     12.32383072     -6.10934689
C1          4.73472596     12.52744137    -10.64690831     -6.09794287
C1          4.39820799    -11.69890042     -4.36097437     -6.00284224
C1         10.46890656     -9.04791063      1.76935072     -4.15101868
C1         -8.89517944     -9.82423473     -7.43852833     -4.22569500
C1         -2.55661042      1.92943367      1.56075841     -5.67727911
C1         -4.67313556     -8.01840118     14.91888946     -6.06661583
C1         -4.27530662      2.36510990     -7.57316956     -4.68275418
C1         13.86323791     -0.00451347     -4.93815704     -5.88833450
C1         12.51520875     11.63585700      6.71546392     -5.99171388
C1         -6.05693030     -9.64844391     -9.69484452     -6.09803072
C1          6.17504499     14.06957551     -6.57283894     -6.21786363
C1        -12.72208925     -7.65284325      5.71816002     -5.24740206
C1         -5.57685771    -14.12038107     -1.41480312     -4.97548193
C1         -4.58140346      3.28462359      2.18906221     -4.43765644
C1         23.51351353     15.91754070     -8.10883237     -6.30114178
C1         11.79826318      3.30391074    -10.03281508     -3.46100736
C1         -6.59812691    -12.89041443      8.28985808     -6.27471659
C1          2.36653373      7.18492644     -8.16540122     -5.95643652
C1          3.27265114     10.20410401     -6.59291628     -6.04233267
C1          0.42262398     -3.83418494     -7.48100632     -2.21755608
C1          3.04721450      4.73999804      7.37933459     -4.24128736
C1          3.54807036      0.33592437      4.12459770     -6.20884873
C1        -13.78185411    -11.14141375     -0.01608062     -5.26115796
C1          3.25611320      2.27928965     -6.63157526     -3.77703507
C1         -7.86367006     11.78464713      6.55814718     -4.78450242
C1          6.58735655      6.70481747     -4.06550680     -5.31475195
C1         -4.07803042      6.33117410     -2.51260898     -5.08281637
C1         -4.63799042      1.60322912      5.69595438     -6.33415708
C1        -11.65207486     12.59015650      1.51784199     -5.60984946
C1         -4.80935441      8.79659758     11.75862097     -5.66077899
C1          1.43102304      7.13328918     -4.03560810     -5.76342037
C1          1.90571688     -3.89433954    -10.63124318     -5.57450147
C1         -4.82364863     -2.73521715     -0.87501500     -6.18512157
C1         23.97356609      7.69780933     -9.02506828     -2.52572617
C1         15.62409195      5.35002600     -4.92871428     -6.05096440
C1          2.76964670     18.35831625      3.50282481     -6.11736505
C1         -9.96856403     -0.56945537      5.11564719     -5.71064817
C1          5.90054102     -8.61037955      5.23190303     -6.48488600
C1          4.40781391      6.76257154    -12.17824673     -5.16819918
C1          0.35885078     -7.19819226      5.77402663     -6.30868339
C1        -10.11522532     11.49260139      4.08280373     -4.68858201
C1          3.51370146     -5.73093659     -8.05765611     -5.08125893
C1        -11.02092056      4.74054231     -6.58830549     -5.86261098
C1         -8.86587280      3.91641119     -7.65853554     -5.46347822
C1          8.49945668     -9.90638128     -8.91419781     -5.74462325
C1        -15.71514100     -5.85200428     -1.48912949     -5.85806407
C1         -3.47175857    -10.76415895     -9.02390364     -6.26179704
C1          3.91653416     -0.63875637     -3.41252346     -5.29163165
C1         11.82171608    -20.03554466    -15.59671808     -3.32919576
C1          4.09444497     -4.81898043     -6.05316486     -5.70900632
C1          4.64845778      9.64284419      9.82122906     -4.76508927
C1        -11.53473474     -1.94006256     12.34353393     -5.72503834
C1         12.71121317     -8.18280762     -4.85368895     -6.49459434
C1         -0.49682572      0.30089955    -11.62364966     -5.17077361
C1          8.13619969     -2.52765403    -13.73000545     -5.45563999
C1         11.29713086     -1.88771463     -8.99377757     -5.90937149
C1          4.65325369    -12.71505655    -10.57388628     -6.07503906
C1         -4.33654392     -0.64143679    -13.14304506     -5.27160554
C1          5.68277142    -12.54986768     -3.28143630     -5.15861066
C1        -14.24932065    -10.72106782     12.26348368     -4.96710797
C1         -0.82268407     10.12873119     -7.55952631     -6.62653608
C1         -3.29065896     -6.82139431      5.14401294     -5.93402041
C1         11.64641285     13.13207682     -8.02456857     -6.33293467
C1         -8.82521156     -3.95141794     -3.99766149     -5.35207027
C1          0.37047414     15.44554129      5.04783121     -5.07681795
C1          2.54830676      8.05282084      2.61723636     -3.91646744
C1          0.01373979     -4.34513577     13.23436172     -5.18054168
C1         -3.54932473      1.77647625     -9.16285675     -5.87493268
C1         -4.33424675     10.18416376     -9.77659710     -4.37815089
C1        -13.25584046      4.81307406     -0.98753901     -6.03272034
C1         -1.17783976     13.47204461     -6.70697668     -5.99825729
C1         12.96639870     11.90751202      5.74735278     -5.55943174
C1          2.28730491      4.11053678     12.40389559     -2.04169761
C1          3.24689635     16.82603862     -0.95525549     -4.19403844
C1         -9.43834613      8.73489746      9.77079892     -5.96263709
C1         -4.92063179     30.60379503     -5.17113782     -4.63720516
C1         10.35891361      9.14539655     -9.05165258     -4.95819936
C1          4.15443834      8.11364380      5.14805325     -5.36625629
C1          9.25119662     11.08339478      4.16000561     -3.35606422
C1          4.70878832     10.72299955    -10.67333803     -6.23558863
C1         -4.95675051     -3.74147054     17.34893043     -5.94152315
C1          3.73212611    -20.42269942     -9.94770429     -6.15317575
C1         -0.94160331     -4.83910078     -8.41439004     -4.73437751
C1         11.44656808      4.16995747     -2.38466319     -4.58839302
C1        -16.06318994      0.58648749     -2.54163775     -6.32140095
C1        -12.26273255     -1.35422950     -0.90169326     -4.31727970
C1        -18.34663140     -1.69707620      9.20047715     -6.10459591
C1        -13.48394884     -0.37405630     10.73577325     -4.81634126
C1         -3.46846151     -1.65038765      9.25522932     -4.57738728
C1         -1.75282739      5.37677021     -5.63224694     -4.96970572
C1         13.10928688     11.98491078      3.50867233     -5.12152696
C1          8.06893462      1.82658486      9.81614112     -5.75963194
C1         -5.41739247     -6.87533134    -13.07482092     -5.72369075
C1         -4.03957070     -6.25260934      0.97731050     -4.73474503
C1         -0.99408260     -9.61185256      4.18561242     -5.62707619
C1         -4.39814506      2.42998814     12.87625543     -6.19784460
C1        -10.90528250     -2.28019657     14.79848780     -3.76399187
C1          8.10892156     -1.09038606      9.82795910     -6.21513841
C1         -6.22896681     14.59345836     -5.58992303     -5.53835842
C1        -13.30851501     -9.52102867     -1.03566311     -4.01132336
C1          2.18721423     15.95862206     -4.00841308     -5.60702944
C1          5.79318406     15.02354288     -8.08961817     -5.84087369
C1         -7.27617809    -11.71413116     -4.86126523     -5.52280812
C1        -23.01003467    -20.46837151     18.37181120     -5.81668860
C1          0.07201284      3.43623469      9.82514018     -4.91712153
C1         14.56741603      9.07773437     -0.80362114     -5.60489676
C1         -6.37025406     10.56284458     -0.02622662     -6.35733185
C1         -0.10687664      1.79099617     -5.69915582     -5.01861989
C1        -13.71142939      4.63096145      5.73754130     -5.64813654
C1         -0.15319731     -3.56280054    -10.03900007     -5.80042066
C1         -1.23318169     -0.54559972     12.31641335     -4.00643034
C1         -5.60296403      9.30281494     -1.61297830     -5.86250512
C1        -10.19821525      4.85339657      9.79089443     -4.99816070
C1        -12.94541181      3.95414690      9.79468449     -6.42493961
C1         -4.72051050      1.49526946     11.38036377     -6.03300863
C1          4.22836151    -11.13437519     -7.36742468     -4.98020077
C1          8.16768997      9.65626187     -4.92835369     -4.99641037
C1          3.06996790     -6.24235723      9.29053071     -6.08348723
C1         13.62286006     11.97045339     -2.47038059     -5.10982785
C1          9.24540935      6.17890659    -10.61904082     -3.51055431
C1         -3.49365731     12.61025897     -0.01388084     -6.06555505
C1         -0.18980110      5.41319658     -3.10932132     -4.13728397
C1          4.78624838     18.67909044      5.02444838     -5.93390630
C1         -5.98176787     -3.02803555     -4.04521328     -4.54588082
C1         11.96355183      3.81193465     -9.11555620     -5.15442033
C1         -9.36549051     -0.55889803      2.62648061     -4.64596344
C1         -2.45101501    -12.87817843      9.29388261     -5.47602673
C1        -10.46517864      8.77219061      2.45567125     -5.54515689
C1         -5.06638908      7.86693249      3.05295577     -3.95354788
C1          8.89533251     -5.31046204      8.32965748     -5.60818209
C1         -3.68157881      7.31623112     11.74513651     -5.14138301
C1          1.25055918      0.85935781     -8.11612540     -6.12226839
C1         11.64362669      3.34354329     14.03621316     -5.82662443
C1        -10.13971658      6.60003715     -8.59765127     -4.72276413
C1          1.34446511      4.29901379     10.83915777     -5.99066935
C1         -7.47784650      2.54834677     11.31599736     -6.28895912
C1         -3.99587019      6.33134289     -8.16129715     -5.89827438
C1         -4.38318225      5.40772844      1.61779647     -6.09245489
C1         -0.51303050      6.36950070      3.11970639     -5.86684524
C1         12.60394428     16.52144231    -14.87074279     -0.22874685
C1          6.37997534     13.89977410     -1.55361004     -4.69449498
C1         -9.56034801      8.21447594      6.62858114     -4.94694219
C1          4.54487928      9.16098053    -14.76083711     -5.11213976
C1          7.74945671      9.63956689      9.20719338     -5.37842479
C1          5.86806994     -5.73700696     -7.43633588     -5.21275591
C1         -2.69936774     10.12884815     -5.12158373     -6.09395275
C1         -4.10604949     -6.20326853     15.80004849     -5.04060212
C1         13.26833635      7.70380190     -8.10968821     -5.71625900
C1         -6.83804677     -0.36638964     12.31590929     -3.87623635
C1         10.47675502     -7.23198107     -3.92663510     -5.14357127
C1         -3.98955951     -9.15969490     10.18900929     -4.73752960
C1         -9.34541483     -9.02250246      2.59090646     -5.99292544
C1          2.69199578     -4.60485516    -12.21628314     -6.18748868
C1         -4.30321014     -4.16485798      1.58608174     -6.25581121
C1        -11.20308583    -11.09484878      4.02719717     -5.89123019
C1          7.09168707     -5.48359811    -13.16754162     -5.05874188
C1         -1.29880696      8.70140030    -12.24725170     -5.35236437
C1          2.29183450      0.57817001     -8.07478664     -5.65432482
C1        -10.25288035    -10.16123575     -2.46011660     -5.09357483
C1         -7.22151724     -4.37552967     16.42617967     -5.58387789
C1         -3.97901879      6.23097998     -6.04839589     -6.40055075
C1         -7.90228229      3.88398323     -2.49764038     -6.20696855
C1         -6.12532057      7.78462198      1.60301431     -5.42228809
C1         -0.25967938      1.29882333      8.16036282     -5.84888001
C1         11.79885824     -5.10882181     -0.80318258     -4.88796876
C1          0.03691041     -6.28552929      7.78154242     -5.97893478
C1          6.88750282     18.30654219      1.04701808     -5.77560720
C1          8.78805182     11.44623913      1.72986134     -5.33974756
C1         13.74504889      6.60017369      0.68547374     -5.57719258
C1         -0.96108485    -15.53081731     -1.40557423     -6.27664812
C1         -5.20777671      1.89151393     12.36236152     -4.81828929
C1         14.09017295      8.67164996      0.07627246     -5.74796233
C1        -17.82372048     -9.29140351      2.59629015     -5.73452307
C1         -5.42490276     13.99978182     -5.07018101     -4.71953528
C1          0.69354572     -3.02038838     -8.07789866     -4.26958992
C1          1.07442743    -17.01877663      0.16136089     -6.29542085
C1          5.16016428     -6.41303368    -17.16893985     -4.10768369
C1         -9.89426027      5.72462428     -9.18136148     -6.33533951
C1         11.48223592     -2.46939834     -5.87629553     -5.78053764
C1        -13.70378952      3.32639787     -0.00264323     -3.64177931
C1         -0.39839719      0.29154146     -2.50894641     -4.86132665
C1         13.18299615      4.81073504      6.77151136     -5.31217576
C1          2.78576169     -5.77809836      0.06117852     -4.49985811
C1         -2.78693343     15.42876114      0.09426338     -5.44287423
C1          5.84101470     14.99373243      6.72487909     -3.86470285
C1         -5.31735970    -12.04892342      5.76696992     -4.99759720
C1         12.45581282      0.90464312      3.25337435     -5.77667830
C1         10.06909682     -0.95982011     -6.49076262     -6.24412197
C1          4.14100745      4.64047637    -11.67694670     -4.07820904
C1        -10.83078139     -9.24848504    -23.82658059     -6.14180686
C1          4.88460757     10.22020550     -0.57111970     -5.06919182
C1          7.51131965     -6.23392896      7.29719631     -4.10957116
C1          0.71765168     -0.50652148      9.82177276     -6.03562592
C1          0.51303649     -1.05656089      8.86949978     -5.93396150
C1        -12.97378781      2.78055657     -5.08281502     -6.09501141
C1          5.15957921     10.04307562      6.68807872     -6.23036923
C1         12.75546492     12.54003471      2.66095154     -4.58725495
C1         -8.45920439     -4.10906785     13.24684088     -5.87197111
C1         -4.17933079     14.46532648     -0.98839667     -5.65331121
C1          4.13641122     -0.39824057      1.54862396     -4.10964536
C1        -11.31909659      5.87493376      6.63965998     -5.33590722
C1         -5.64363425     -1.38476020     13.18728990     -5.98416430
C1        -13.05249841     -8.50453794     28.14441978     -4.96734822
C1        -10.42507397     -1.98327216     -0.99735937     -5.63685859
C1         -5.28093012     10.22724822     -9.17821075     -5.84158271
C1        -15.27701795     -4.72018039     -4.01761551     -3.59620310
C1         12.18062342     -0.04262908     -7.53539089     -3.56871124
C1          5.24499630     -3.87747131      4.17336015     -5.85017601
C1         11.28535260      0.08495834      0.05401351     -5.08141869
C1          0.55134920      0.06216856      6.70276591     -5.29158712
C1         16.73422529      5.12830775      1.80431531     -4.65332338
C1        -10.45785098     -5.64508871      2.61482218     -5.62134823
C1         12.27453981      2.86277015     -4.01193026     -3.53905168
C1         -3.93039584     -0.28993980     12.33719591     -4.54996869
C1          3.92963043     12.06557515      3.55601643     -5.29072565
C1         -3.78975267      0.65701069     13.85088873     -5.91229153
C1         14.59303214     13.75100935     -0.90010314     -5.86416267
C1         20.62795568      5.61842134     -3.92652681     -3.99174621
C1          9.69077167     -7.87725249     -7.96225145     -4.37167631
C1          0.43711509     13.88172730      9.11432067     -5.95442241
C1         -8.49004158      0.68503146     13.28352429     -4.72035825
C1         -8.08592480     -3.20740282     -3.45526300     -4.52302554
C1          2.61357498      5.15605427      2.55529654     -4.72971521
C1         -5.79609686     -5.35823678      2.69187790     -6.05287761
C1         16.65029796      8.61375603     -1.35622994     -4.37110755
C1         -5.91776029     -5.44619909     -0.94429792     -5.04540204
C1         -2.31072641      8.79292756     12.31509480     -6.21430382
C1         -8.11988872      1.46588339     -5.61657376     -4.91849408
C1         -0.77370922    -21.34671281      3.65778517     -4.68319174
C1        -10.30231797     -8.31469343     -2.53403436     -5.79410809
C1          8.10725134     -4.80786790      9.96900682     -5.81934903
C1         -6.36602424     -3.88240056      3.56087194     -5.79075032
C1         -4.31947450      9.03396853      1.52862686     -4.70981459
C1         -6.48767767     -6.27779609     -0.84797212     -5.10706079
C1         -3.01921244      6.35732367     -0.87057717     -6.05871017
C1          9.18417443     -9.59846966     -3.33716597     -5.84807446
C1         12.28413574      4.80311934     -4.00460066     -5.30918197
C1          3.45463392     11.64995208    -11.62538491     -5.76636015
C1         13.51997009      8.70680503      2.67591552     -5.42069458
C1          5.63138456      2.98046258     -9.11872398     -5.35940230
C1          6.26689228     -0.13657113    -11.70685683     -5.88421525
C1         11.01250940      8.68354940     -1.53026446     -6.24585656
C1          4.37886486     10.54406538     13.89353303     -5.80207138
C1         10.23219222      4.81428143      4.31488031     -4.89043671
C1         -1.74798556      2.45535518     -0.00641837     -3.25557749
C1          4.80835977      5.19558766    -13.33292072     -5.02747243
C1         -3.53658555     -9.64798405     -9.04347523     -5.01684566
C1          4.45813651     -3.80180599     -6.51699828     -5.63648354
C1         14.54618091     -4.27326880     -9.98305582     -6.24684412
C1         -9.35540315    -10.08911250      8.23800881     -6.31299320
C1        -10.93307709     -3.49533092     -3.58771177     -5.51024697
C1         -6.47081635      5.73707115      0.00888779     -5.83895537
C1          5.82125049     12.12967951      6.67854546     -3.78886185
C1          4.10041183     11.43043331     -2.42340908     -5.28367800
C1          4.60886652    -10.73612003     -4.87962971     -6.02979892
C1          6.92808411      7.18900633      5.20960149     -5.06259853
C1         -0.24344332     13.49303070     -5.08196415     -5.90512753
C1         -6.50327752    -11.02790193      8.30513470     -6.04513513
C1          3.76668977      6.06898842      5.73001613     -5.68096216
C1          3.89503752     15.04298048      9.11735819     -5.45671149
C1        -11.21012677     28.58374511      4.02758463     -4.99029945
C1          4.90035823     11.99330941      1.54556274     -5.99846066
C1        -11.25990654     -1.37353684     13.28545133     -5.73772741
C1        -14.74662315     -1.38572075      7.59646502     -6.20050053
C1        -12.09924813     -8.59310217     -0.02751602     -2.69004008
C1         -7.99075069    -16.42292162      1.02968782     -6.08902521
C1          0.81791751      1.00821181      8.22500190     -6.37396740
C1         -2.60005162     -3.01635427     -7.52612753     -5.74000517
C1         -3.76368172     -8.80746042    -10.62014592     -3.91427204
C1         -0.31027919     -1.02014540    -14.11157901     -5.38847868
C1         12.65976656      1.85861873      8.35286798     -4.96204529
C1          4.04677941     -7.88023072     -8.00224013     -5.99250814
C1          0.57642528      1.81921822    -11.69606943     -4.14594663
C1         16.10668567      0.85758122     -8.05110459     -5.86419743
C1          2.82861468      0.92346600      0.02321174     -5.12594164
C1        -11.82602678     -0.61081528     -8.48273526     -5.02846459
C1        -10.25830707    -10.60233172     13.24348305     -6.04464015
C1         -8.65935587    -15.47473388     12.40864445     -4.08309915
C1         -9.39810679      8.78336570      4.00437897     -6.04221001
C1         -5.24792083      0.44331398     -9.09554821     -5.17983032
C1         10.72065989      1.78171499      4.75270239     -4.24347665
C1          6.07138012      5.23774269     -0.92209800     -4.55887856
C1         -1.55099017    -10.73377060     -2.33180492     -6.06451260
C1          5.44609804    -10.18420498     -4.22566347     -3.20197432
C1         -0.60981570     -1.51415225      3.15118374     -5.76170886
C1          8.31067678     -3.33072971    -10.08849393     -5.58458395
C1          1.03019646     15.38067756      5.99041128     -2.54729412
C1        -11.68880785      7.90824748      7.21205891     -6.02548657
C1        -17.13371150     -0.72293021      6.63524402     -4.39593606
C1          8.53634233      0.95414423     -5.54007482     -5.32230135
C1          2.53278920     -6.25544985     -0.84560604     -4.40211037
C1          2.83528580      6.11907153      9.84179456     -3.97578449
C1        -11.97597533     -8.90906923      7.59238932     -3.65734950
C1        -12.05804963     -7.80505155     -5.97897640     -6.03655594
C1         -0.31118734     -3.93397016     -4.97963352     -2.87927598
C1         14.36943893     13.96929876     -2.37835840     -6.00518182
C1         -2.22379239     -5.70610567      1.04519750     -4.52010003
C1          5.55039239     16.26456799      0.05072643     -5.80130899
C1          1.79421499     12.41021001      7.64239814     -5.98035097
C1         -0.30617316    -11.69656277     -1.43554056     -6.31253525
C1         10.73518715     -3.00995953     -6.44454172     -5.62693375
C1        -12.46568408    -14.92792535      3.16500141     -5.92957549
C1        -11.63362663      1.86934812     -4.07445943     -5.36026306
C1        -17.99912631     -2.12524180    -16.67573189     -3.70309623
C1          1.48896155    -12.53664255      2.68397656     -5.72045166
C1        -10.94605467      2.31334015    -12.64362768     -6.00397000
C1         -3.95541270    -15.93854669      1.04461712     -6.40547298
C1          4.49181217      6.27962105      3.57110399     -3.94485320
C1        -15.88504487     -7.18215012     -2.49424230     -5.62056536
C1        -11.44152354      3.92407190     10.16926070     -4.92098778
C1         17.65515076      5.68241366     -3.35986522     -6.17135364
C1         -5.28153682    -11.93460080      9.25252452     -4.56585361
C1          9.89255763     16.83168676     -1.45410662     -6.15251411
C1        -17.54678192     -2.24459262      9.79179966     -6.03726932
C1          9.27713470      9.24407269     -7.13122617     -6.28244349
C1         -4.87764896      0.95397249      4.74075823     -5.27243144
C1         -7.98610048      1.09984910     12.26257740     -5.66948652
C1         -9.35297505     -0.60288741    -10.08938883     -6.58011641
C1        -10.14295054      0.00483228      4.16161859     -5.85299545
C1         -5.44450229     -7.75144343     -6.65841426     -3.12738601
C1        -12.43107725     -0.49574186      1.01239528     -5.80016820
C1          3.64596392     14.83870617     -1.40291352     -4.57600427
C1         -6.36852420      8.77026635      0.04487943     -4.43910329
C1         -7.14951939    -11.03208090      5.10689003     -5.26641443
C1          5.37992198     -0.90564972     -4.89786057     -6.00455067
C1         -6.08182836     -7.78686566     -7.54594793     -5.08244641
C1         -1.00893337     -7.70410510      4.21171460     -6.36185424
C1          0.64341449      5.81160883    -11.64494117     -5.35335502
C1          8.32449090     -1.60489562    -12.26219752     -6.11782266
C1         -2.96856959     12.69477044      6.64478355     -4.96512638
C1          9.15139969     -4.42028434      4.19347892     -5.99255703
C1         -3.61415894      1.21812464     14.86163285     -6.15523159
C1          6.74068822      6.24435483      9.23177397     -2.73999685
C1         10.47621923     13.24159375      7.27553473     -5.80639000
C1        -14.75964332      3.51025627      4.07029111     -4.85149524
C1          1.27137052     -3.89119061     -2.41339346     -5.94468508
C1          2.11765933      2.93375772     -9.13052705     -4.06898760
C1          4.79459109      9.57986584    -10.67384430     -6.52170332
C1          5.91568608      3.92349661      1.64912003     -5.90670643
C1          1.98380628      3.33006521      1.60378790     -5.53720228
C1        -10.23111131    -18.50420953      4.23317745     -5.87698217
C1          8.40185459     -3.85983587      3.58089782     -4.44651881
C1         15.91994253      1.36700988     -9.03581370     -5.76573421
C1         14.80089666      9.58557950      0.13597223     -5.68448236
C1        -15.96931676      2.43340428     -2.51641654     -6.18927739
C1        -24.24579136    -12.00264578     -6.65187277     -4.78794959
C1          2.33497477      2.34729999      3.17512457     -5.29498236
C1        -10.49969866     -3.88585581     -6.58505843     -4.36994784
C1          7.46230467     13.53177498      9.74237357     -5.97055958
C1         13.01612671      7.13167587      3.68575180     -6.24649109
C1          2.92846765      1.35127445      9.81373867     -5.98843579
C1         -8.35476829      5.48114567      7.58410204     -6.19446076
C1         -2.17357619      5.74332790    -11.61530994     -5.90520763
C1         -6.64640166     -0.02835723    -10.65636959     -5.99284429
C1         -6.47275878     -5.66799003     14.86813387     -5.93142159
C1          5.74526136     10.66897235     -9.18023043     -4.04951765
C1          1.21563662     11.07945207      0.01271026     -3.77985044
C1         -7.27425664      5.75331609     -5.09627914     -5.56175286
C1          9.52181484      7.25904459     11.40053651     -5.78954413
C1         -3.44653474     -7.93688311     -9.15968798     -3.33270979
C1          5.36933065     -2.31139646      8.22611022     -4.44503121
C1          0.31697027    -10.18595364      9.33798518     -5.16273927
C1          5.20274283      8.29712796     -8.25118598     -3.76188647
C1          1.65681664      7.77675939     -6.62995287     -3.43180912
C1         -1.76806098      4.26522647      0.04620812     -6.02015347
C1        -12.37410724    -10.46790352     10.79239391     -2.71476299
C1          1.79937906    -13.55895725     -4.90377463     -4.83609555
C1         12.74674958    -11.13518161     -4.81878835     -5.30717477
C1        -10.81165249     -7.70764293     12.31227805     -3.39714688
C1         -0.48909619     -4.45005609     -2.42861322     -6.27254522
C1          3.74338250     -5.26700766     11.43507058     -4.18170317
C1          3.03900576      4.75176199     -9.73210402     -4.36239838
C1          5.16264179     11.11827198      0.86999377     -5.65385506
C1         -3.78154270      8.64292742     -5.06228123     -4.95687349
C1          5.18699963     12.88352144      0.99211142     -5.56908253
C1        -14.56593552     -0.80721283     10.71538754     -5.78610139
C1          6.87140691      2.03005724     -8.12388325     -5.06505154
C1         -1.80311652    -14.99935088      5.75816987     -5.96764217
C1         -2.73353739      0.63876394      4.05905576     -3.63887873
C1          6.93545802     -6.18895630     -9.46712811     -0.53025205
C1        -10.14617326    -12.56041427      7.67678124     -5.36792918
C1         -3.07124898     -6.33089875     -6.51097423     -2.64886220
C1         -8.17482666    -18.77927794     18.47912274     -5.91649809
C1          3.44707149     17.93944050     -6.56043784     -5.89294772
C1         -7.96529077     -1.54713871     -9.15452047     -4.72194320
C1          1.85660396     -8.63516371      0.77794797     -3.98907482
C1          1.72587159     13.00724046      6.63068833     -5.96105125
C1          6.75418345      9.15977981     -9.08477158     -3.89797870
C1         12.17161427     -3.00658381     -4.02478919     -5.45726150
C1          4.99459417     -4.44771463      3.15139772     -5.76416769
C1         12.10087244     16.83561704      4.16210351     -5.48486787
C1         -0.51280513      4.45150218     -8.21379427     -6.33977092
C1         -9.20453652      1.81677289      3.59259717     -3.39922188
C1        -10.77096412      0.08644935      6.70715838     -6.04625308
C1        -13.45955961     -0.49539443      5.05683725     -6.37386814
C1         -5.86498190     -8.59282996     10.22771496     -5.09596222
C1          2.97773193     -2.90039480     10.79086894     -3.55802433
C1         11.75829750     -6.32230569     -4.31059086     -5.92086689
C1         -0.27439905     -7.07532328     11.83261365     -5.83879607
C1          8.18327573     -2.87812144      4.21791016     -3.43766765
C1         -4.10884778     -0.05370876    -10.05604269     -5.93156873
C1          3.90051640     10.07890807     -5.72580920     -3.94635570
C1          8.43836926     13.45321855      0.14893215     -5.88672006
C1          6.38849425      3.45401084    -10.73636150     -5.25466839
C1          6.86905418     -3.95484146      3.23812059     -5.72040633
C1          7.42842589    -10.20754283      0.19329298     -4.37967909
C1        -16.80766501     -9.50789755      8.21609661     -5.77614097
C1          1.60459311     -3.03354928     -6.58758731     -5.94629052
C1         -3.37360301      2.34424543    -11.62805809     -5.13948877
C1          3.14541209     -9.20686410      0.18960907     -5.59627929
C1         17.40099071      3.28352745      2.73704749     -6.38203508
C1         -9.16134930     11.57863787      5.69666511     -5.00589284
C1          6.20935522      1.87622191      6.73056918     -5.29656375
C1          9.77484387     -4.78299255     -5.94981494     -5.87078318
C1          4.41552118     -6.83420967     -6.53116960     -5.58716565
C1         -7.40086415      0.81644875     14.90025344     -5.56775965
C1          8.53812006     18.31330110     -5.59201647     -6.03729173
C1        -10.04324607    -12.55621995     -1.51239171     -4.63309016
C1         -8.13927548      7.92792990      7.15374062     -4.23224048
C1         11.15625772      3.68942368     11.45592813     -4.39139503
C1        -15.11851472     -8.92450831      8.24056343     -6.15797494
C1         -1.08845138     -7.82669699     -7.08185225     -5.83013000
C1        -18.00201906     -6.71855292     10.73807168     -5.08127492
C1          9.20531514     -3.32754552      4.17215948     -5.45514974
C1         -5.82331909    -30.45438883     11.90656371     -5.06890947
C1         -9.19589476      9.66944904     -0.03064505     -5.91124010
C1         -2.25141507     -5.60748878      3.21283256     -5.18235436
C1        -10.84912668      5.42337531      5.66706597     -5.47346263
C1         -3.45495020      4.92388634      9.14739686     -3.53223912
C1         -8.94386546     -3.86724698     10.76963588     -3.30755266
C1          1.09855836      0.32594036     -3.50050572     -5.08819886
C1         -8.81317737     14.63790459     -4.17560019     -5.70873355
C1          9.43848939      7.19132852      5.77818587     -5.27772700
C1        -15.53917650     16.67368894     11.26846928     -4.10188760
C1         -1.79480487      2.46040483     11.41486091     -4.89542226
C1         -9.12404243     -3.02356775     -3.47717223     -5.13555530
C1         18.82296237     17.40538063      3.21608449     -6.14045003
C1        -22.87853667     -9.09506424     23.96751359     -4.84895879
C1         -4.15881371    -15.58320209     -6.44474327     -6.19483609
C1         -4.40276164      4.69734367    -10.60845480     -6.22598043
C1         -4.80304705     -5.68834599     -6.54635488     -6.15517220
C1          6.45849150     13.88552052      4.17960572     -5.85314232
C1         -3.24386557     16.84951647     -2.49647008     -5.10717447
C1         -0.53013458    -10.70355560     10.85977897     -5.60478812
C1          7.20928582    -12.59836204     -0.83086402     -4.83606148
C1         -1.16468043    -10.22395202     -8.13682142     -6.11203316
C1         -6.14029482     -4.74221345     10.75535633     -4.35503990
C1          7.17716058      6.71235073      2.59474881     -6.11871139
C1         -2.74116070    -13.19600352     -1.46857503     -4.35804952
C1         12.67858984     10.48541948     -8.12013907     -6.21916831
C1          2.71746391     -0.92467249      5.67976342     -4.09009723
C1        -10.44647588     -3.72124823     11.70569828     -5.89444251
C1          5.53726133     16.32048506      5.62524596     -5.90455021
C1          2.77647473     -3.86126765      0.05737853     -6.04767720
C1          4.43844226     -5.82736493    -15.67983030     -6.15516502
C1         -6.81505093     -8.96912858      6.81884644     -3.82396330
C1         16.10986962      3.78654220     -5.87311694     -4.70897539
C1          3.11806482     -9.51318455      5.28348530     -5.49051955
C1         -7.90743605    -11.64120354     -2.51204629     -4.96355599
C1        -12.04758890      3.95131357     -0.02418964     -3.79057244
C1        -18.65583873     -5.56119786      9.80504217     -5.84218626
C1         -7.29799643     10.60952122      4.11695150     -5.02440179
C1         -0.19112451      9.03254619     -0.94965613     -5.61924874
C1        -12.13805699    -12.48960762     12.28783891     -6.14989451
C1        -10.40367641     -5.35796470      6.57673630     -4.67132394
C1         11.13392439     11.57457867     -5.00988592     -5.96093916
C1          3.10385496    -12.58629990     -7.47384692     -5.98517916
C1         -6.30435778     19.48385857      0.01840119     -5.70867842
C1         -3.37520213     15.01007525      3.02892108     -4.88826993
C1         11.75311926      5.14897043     -0.82353307     -6.17052188
C1          5.52277042     -1.11467210     11.32863106     -5.98517899
C1         17.30496615     -4.47766065     -0.84087705     -6.21640071
C1         -5.29980956     -2.36408415      9.21620787     -5.81561368
C1          9.22508762      8.11317512     -1.47102005     -6.32517009
C1         -1.00242967     -7.73669023     -1.44434092     -5.20048818
C1         -5.11569839     -6.60349949      6.71262907     -5.90842888
C1          3.05892483     -4.62451616      7.30276991     -3.28927344
C1         -7.19062024     -3.28913884     -7.56043821     -6.11151576
C1        -17.68612248      4.03321214      9.15441765     -5.90576392
C1         -1.79030125      5.43354971      5.64191501     -5.92028082
C1         -1.78600707      2.37685265     -9.11079927     -4.31554440
C1         -3.99094967     -9.27925867      6.67673696     -5.26441911
C1         -8.40837100     -5.38864663    -10.68395921     -6.21850889
C1         -6.75571692     -2.46424675     -5.97132731     -5.56835507
C1         -1.98554227    -10.72243524      2.60760584     -5.99087686
C1         -0.65867224      5.85230142      5.59233669     -3.97386998
C1         -1.50836630      6.41107581      5.13340393     -5.00485547
C1         -9.28133778     -5.34831484     -6.43008279     -3.12142789
C1         22.75036749      0.78240743    -24.80304116     -3.81768249
C1         -4.33914607     -2.38200713    -13.14360113     -4.46063956
C1         -9.91462861      4.05549764      9.12657244     -4.26431972
C1          4.33658934     15.45542746      8.14298234     -5.46821193
C1         -6.01227423     12.65098818      7.27062687     -5.45989324
C1          2.33900638      7.12794620      3.20875482     -5.23855257
C1        -10.17509134     -7.68848439     13.26412269     -5.45932976
C1        -13.80639857      0.46497401     -0.05687786     -4.57645082
C1          6.14473609      6.66576995     12.28856051     -5.79746289
C1          3.86039931     -8.29788867     -3.38446079     -5.45235404
C1          1.53920575     -7.79542309      2.61258965     -6.03854426
C1        -10.35372122     10.58260420      8.30728205     -5.30012707
C1         -2.13673783     -3.89566586    -11.56392254     -4.18277878
C1         29.80840132     -3.75467401     12.98002473     -3.68190021
C1        -11.31211626     -6.28986013      4.16597563     -5.22290149
C1         -3.01044194     -4.80117477      6.68209810     -5.51444699
C1        -13.33405136     -4.69167564     11.72873090     -4.77795560
C1          6.90320395     -6.81708487      3.35991866     -5.99356286
C1         -7.61351014    -14.44265181     -0.85118840     -6.44954457
C1         -3.53882594    -14.44439448      0.11169310     -6.14284602
C1          8.74216352     -6.26646188     -2.35864047     -5.33519721
C1         -9.41763257     -8.25789346     13.78153180     -6.30103607
C1         14.78357927    -12.54960702     -9.01140643     -5.20830580
C1        -18.05641183     -3.87549878      1.62553745     -5.84487866
C1          9.14687920      6.65321752      0.04709250     -4.14167989
C1         -8.74217638     -3.13514628     13.89931061     -6.16253354
C1        -14.80915037    -10.99134122     13.16262166     -5.60850701
C1         -7.20486136     -6.24004965      5.13834465     -5.60024268
C1         10.68138978      3.34357487     14.55112387     -5.81849270
C1        -14.31308263     -2.93917666      1.00106016     -5.74725403
C1          2.00457793     -3.22558533     -1.84766393     -4.80262252
C1          7.11623550      6.20274856    -10.65616001     -5.53014741
C1         -9.70086225     -6.23797584     15.80020228     -5.76593095
C1          3.65114341      9.30757294     -5.04927309     -5.36252302
C1          0.86394547     13.93725817      4.16362597     -5.54635226
C1         15.90906992      8.11342870     -3.48125115     -4.66210209
C1          1.73662371     17.98392026      0.02086881     -6.01130771
C1          2.82670637      2.74314857     -3.54368353     -5.85536524
C1         15.02710959      8.66225546      5.18809907     -5.68257092
C1         14.42558229      1.37281797    -17.21598571     -5.89946597
C1         12.57166067     -3.95875395     -8.00930907     -4.46451791
C1        -14.03885198     -3.70913999     13.83225337     -5.32289321
C1         -6.34447508     -9.85561823      0.10047307     -4.19482526
C1         -2.73181144     -4.24026925     -4.97878857     -5.98104302
C1         -0.01061391      1.56231765     13.35705169     -5.35268812
C1         10.91077955      0.92578033      0.70709649     -6.03021470
C1         -9.88227188    -11.68851081     -3.48134658     -6.00249776
C1          5.22979687     -9.21492950     -5.91095056     -4.80031960
C1         -9.67671977    -15.82735089      6.69361312     -5.51346196
C1         -6.89094554     -0.62027728      3.21444161     -4.31615645
C1         -8.82649184      0.87450443     -1.82885129     -5.85118584
C1         -5.15760397     -3.01114365      3.21177998     -5.12094962
C1          4.00168053      5.30692196     -5.65850551     -5.77761351
C1          6.03328543      3.85197386     -3.99445291     -6.12820332
C1         -8.84935070     -0.90182353      1.66517905     -5.65656231
C1         10.97769335     16.60804432      4.20171050     -4.02975079
C1          7.53112413     -7.01961420    -10.56300662     -6.00580602
C1          8.99967394      9.12709233     -0.83190287     -5.23847552
C1         17.68290826      0.81725819     -5.57993163     -5.81097421
C1         -8.31244560      4.24922784     -5.00946319     -3.23435559
C1         -7.44438840    -14.95820140      0.09359251     -5.08487448
C1        -17.66468470     -2.87161948      6.64903595     -3.89292628
C1         -5.30937966     13.42129848     -7.56082556     -4.83550159
C1         -5.71973447     10.21961950     -6.73551433     -2.25047538
C1         -2.34911540     15.02292035     -0.99831634     -4.91598088
C1         16.05490616     -2.38065273     -3.87640965     -4.06066517
C1          3.57993543      3.19810888     -4.97211652     -4.00108610
C1         -2.85365784     11.65758293      0.07569168     -5.40669626
C1         -0.33003222     -9.54849251      5.18531560     -5.89202730
C1        -16.10384053     -5.74147120      2.62470761     -4.59867357
C1         -9.74566578     -9.18571089     12.25137370     -6.25934428
C1          0.77192530     -3.62256228    -14.04255112     -6.04590268
C1         10.19121449     -5.26711940     -9.05390210     -6.01386217
C1          8.03514278      2.27620932    -11.65857300     -5.04533139
C1          8.65757737      0.12903136     22.10076007     -5.70666891
C1        -16.18747442     -6.23987060     -4.07131596     -5.76339589
C1         -6.83833979      5.46958629      8.82545345     -4.50575349
C1          4.91771784     10.17051892     10.68017207     -5.59991098
C1         19.65178455      2.36593141     -7.51246643     -5.08243039
C1         -8.87211625    -14.96459729      9.20263461     -3.13039753
C1         17.87820131      4.71676791     -3.95341113     -5.79267385
C1          4.94479917     16.90945349     -3.96428716     -2.44516405
C1         -4.64089501      1.01413678     -0.82783859     -3.62828397
C1          2.10969694     -1.46136228     -7.50499306     -5.27220153
C1          6.19520972      6.17140909    -12.23295383     -4.66531583
C1         -8.63698314    -14.04729387     -0.91358305     -6.02823264
C1         -0.69331840     -2.49342440    -13.05126165     -6.23124031
C1         -3.04138358     -0.37127391    -10.17798999     -4.95700474
C1          6.94514457     -0.99591092    -11.62508567     -6.05837789
C1        -11.12569882     -7.80106257     -0.99286220     -5.72946248
C1        -12.61408394    -12.58434097      0.10583507     -5.67280845
C1         -0.20038831     -0.65212575     -6.53283514     -4.77313219
C1          6.67276911     -6.21083726     11.48134500     -5.49822533
C1        -12.02286621     -6.76358595      9.14924824     -5.24102803
C1        -17.23795567     -1.33337355      3.47413964     -4.21783996
C1         -0.47418647     18.90514696      1.01812738     -3.86621216
C1         12.70419164     -6.25465390     -4.92563230     -5.01504484
C1         10.98394898     -3.98404009    -10.59486350     -6.12330639
C1          7.53707333     -5.81894540     -8.40042430     -4.42029064
C1         -3.53111885      7.67041189     -5.58944061     -4.76370615
C1          0.27542977     -5.69322702     -7.50712665     -5.47875995
C1          8.41402925     -5.67623299      5.69537555     -4.45980421
C1        -11.26304077     -3.25471577      7.63998539     -5.12071771
C1         -1.85743416     -8.41892762     -9.02062127     -5.31648689
C1         -4.82621109     -6.79312390      2.57148629     -5.27611508
C1         10.15757737     -1.45901199     11.43203115     -5.82539306
C1          5.51207001      0.62889808     -6.56474876     -6.23635690
C1         -9.12816689     12.69509466      5.63081272     -6.02030545
C1         10.21131469    -16.00111236    -12.41031878     -5.02904153
C1         10.08793612    -11.04534224      2.39971650     -5.82298752
C1          6.65392527     -0.00897848     -7.49923482     -5.66055517
C1         11.70589516    -10.94934096     19.69245849     -5.07149692
C1          2.69929273     20.82732295     -6.63124989     -4.72998300
C1          3.47908498     -8.67342970      1.05574920     -5.67128165
C1          3.87771833     12.02763100      0.00751526     -6.29444619
C1        -13.05044465      5.82090139      0.54834689     -5.50720255
C1          4.75899745     -7.86552208    -10.59988188     -6.05296089
C1          0.19986104     -1.90789044     10.74823382     -4.88923616
C1        -18.03920546      1.03975293      5.09680922     -5.98816298
C1         -3.29678865     12.00111794     -2.49260219     -5.92177882
C1         12.77379515     -1.54971231     -1.39300145     -4.47327807
C1          8.97833010    -11.93652161     -0.69953055     -5.57610342
C1         -4.09194165    -25.17686816      2.71354584     -6.12055944
C1          2.30677356    -15.01487449      1.18770666     -4.98668744
C1          1.32057708     18.43163964     -2.56983403     -2.81644426
C1          2.19653364      4.90480765      9.26855819     -3.68298588
C1        -10.53985356      5.18311842     -4.13166939     -5.79004718
C1          9.70980777     14.46536860      6.69404116     -5.89719054
C1         16.04543772      3.89342706      3.34082847     -4.47372215
C1         28.42921882     -2.15446464     -9.89636997     -5.31671569
C1          6.62871418     -3.25910834      5.76870233     -5.53249248
C1        -11.84452020      9.10400254     -5.09991202     -6.00345144
C1         14.03277837     -7.26860662     -7.33176352     -5.28529846
C1         -0.98959810      7.86815322     13.30837647     -6.10450545
C1         -0.21295543     30.90461462     -5.12723620     -5.77855111
C1          6.77462577    -14.06836638      0.23274044     -5.91439363
C1          4.25438561     -8.65333368      8.37393094     -4.98606917
C1          9.99148902     12.22547453      2.64951470     -5.32549006
C1          7.87708076      7.17618561     -2.46987639     -5.01112805
C1          6.61100114      7.83567883     -3.97516323     -5.37125971
C1          5.82498660     -8.56567537     10.81137040     -5.96314213
C1          0.40434877     13.53611964    -13.17956866     -5.15169374
C1         -7.98596749      0.90651351      3.11484775     -4.27436745
C1         11.79953624      3.46918030     -0.83002852     -4.32181253
C1         -4.86426584     -0.86986276     13.90747898     -4.05722664
C1          0.22708277     -8.72240282    -13.15346378     -5.78610082
C1         -3.06104046     -6.16762711     -0.89289580     -5.68039857
C1        -13.42886936      2.36636702     -7.55001347     -5.83159820
C1          3.46420194     -8.77015590     -5.90560634     -4.17728847
C1        -11.75457817     -7.71027708      1.54568503     -4.82636465
C1          0.62114645    -12.66408329     -2.40284758     -4.85167468
C1          3.61764372    -10.71308185     -0.73714972     -6.24977624
C1         -8.14795872     -6.20613349      5.75925808     -5.76162041
C1         -7.74823796     -7.65490494      8.17664338     -5.72253242
C1         25.98834014     12.66535610      9.31047654     -5.35731059
C1         -9.89662675     12.09030336      7.19995848     -6.25811510
C1         -9.01995209    -26.05851577     14.41694182     -2.78676300
C1          8.28554752     17.37194024     -7.23287690     -5.07568859
C1         -5.78595511      1.25994802     -0.96949568     -5.79385725
C1          9.37055836      3.79654260      5.18165210     -3.68010731
C1          8.28827310     -9.20738288      4.87880734     -4.93456649
C1         -2.20898139      6.94432707      3.09324145     -4.70376961
C1          4.76511540      1.81359582     -4.98845801     -5.20018311
C1         24.87048984     -4.39094079     11.48635610     -3.56621743
C1         -2.04617422     -2.97003119      2.66349181     -5.21630439
C1        -17.43178342     -9.46851844     10.75308552     -6.01824279
C1        -14.05303152     -7.11567365      7.56281567     -5.06108126
C1         18.96507306      9.53415878     -2.44678297     -4.42128941
C1        -12.75837305    -11.32046951      9.21221001     -5.80190902
C1         -6.31028662     -2.00162681     -9.10873058     -4.10936203
C1          9.48214549     11.67700263     -4.00371507     -6.23238824
C1          1.75439551      2.70986376     -5.02161177     -6.03058078
C1        -14.08457024     -5.26055729     13.18367270     -5.81865358
C1          9.89883439      5.78091098      8.27977241     -5.13278153
C1          6.36427759     -8.26192663      4.26978151     -6.15200039
C1          2.19999857    -12.65186050     -9.04195837     -6.34359373
C1          6.85246239      8.72284035      1.01911490     -6.20098767
C1         -1.94155424     -7.86847583    -12.19456882     -3.87691792
C1          5.92124899     -8.61036424     -1.71939721     -4.03861118
C1          0.85337016     -5.46687716     -5.01847308     -4.71181986
C1          9.93783622      2.73025318      8.35713547     -4.92136727
C1          8.38028590     -2.71624717      5.81104647     -6.17271261
C1          1.16877178    -13.59593790     -5.90956345     -4.15471360
C1         -1.76388146      0.56081610      0.07964994     -6.08816351
C1          5.89220498      5.73795668      7.29142015     -6.07601736
C1         -4.29906857     10.19187558      4.96114289     -4.88600634
C1         -4.11276455     -4.82624164    -15.66914591     -5.86536548
C1          1.47528777     15.61272659     -0.94115192     -6.40415337
C1          1.65911990     -9.30296014    -11.66788205     -4.77098604
C1          1.36687701      9.12584261      7.17974826     -6.31432374
C1        -31.00858768    -14.22922734     14.82134686     -4.53622196
C1         15.89615715      3.29719043     -9.04329735     -5.25648782
C1          5.89437110      8.75257019     10.72286550     -6.25982982
C1          4.49737526     11.04856380     -5.63963942     -5.72254641
C1         -4.07345145     -1.41353554      6.64495809     -5.84905007
C1          1.51814357      9.66278191      2.53449811     -6.31059150
C1         -0.76632464      0.98427105     11.35872276     -4.20236081
C1          7.22476220      1.92467100      8.28732237     -4.69575303
C1        -10.40491940    -14.94791866      6.67021018     -6.35205436
C1          7.00511360      0.92987294     -5.91534885     -4.73168591
C1          1.80543183     10.50460934     -1.50397531     -5.07831255
C1        -12.30759477      0.06995749      4.09538270     -5.51056026
C1         -1.13404614      7.17050626     -2.49827260     -5.96371418
C1          0.28625798     -9.91658876     -3.86760862     -4.34323948
C1        -11.94676035     -2.30295709     -1.48599108     -3.62653793
C1         -7.84817718      0.93006631    -11.66404373     -6.02169310
C1         -4.16977430     17.48053308      2.51908309     -5.47192752
C1        -10.75570941     -1.79538423      6.60851676     -5.23311678
C1         -1.16477881      2.38029743     -8.08631034     -3.84254439
C1          2.85244306     -2.03300754     -9.04428336     -4.65351348
C1          1.54169172     17.48267533      2.54356366     -5.32279037
C1         -2.93341414     11.05784605    -10.19696921     -6.29277879
C1         11.47996199    -12.10828262     -5.76860541     -6.28488103
C1          7.59198394     -5.71819319    -10.58745914     -5.15073279
C1         10.58352680      5.29775953     -9.68273609     -5.22648681
C1         -5.35381507     -8.71713847     -9.66888514     -5.71055226
C1         -8.81364493     21.36055036     10.58363807     -5.94757409
C1          1.00629812      5.15724098      5.68974846     -5.80270966
C1         13.62394964      7.11740894     -2.45316473     -3.96814038
C1         -1.80047007     -0.52925403      5.71540347     -5.60422760
C1         11.21206678     11.00358547     -4.03840958     -6.08030732
C1         10.13119641     -9.90826944     -9.86991967     -5.52739150
C1          9.61039050      4.78124689      8.93037784     -4.72780271
C1        -15.23234466     -9.56779070      5.18343607     -6.41025984
C1         -2.53828005     14.54189965      5.05473449     -5.97882113
C1          7.68743935      6.61462030     11.43551944     -5.13951004
C1          9.95589430     14.97445938     -4.98837530     -5.87447324
C1         -3.43086503     -7.70619137      5.75219751     -5.62344747
C1         -3.47634495      7.78986743     -9.11594959     -5.36897833
C1         -1.87725785      4.76820074    -10.10404996     -4.12490777
C1          7.62694493     15.93193967      7.26761972     -6.20230040
C1         14.24613708     18.90283842     15.83752525     -5.19794715
C1          0.26913532     -5.69784352      1.62938518     -6.35022237
C1          8.11255470     13.14808319     -8.13022826     -5.76968259
C1         -7.39415469      7.63076245      0.63241306     -5.09694685
C1         -8.76452280      4.61370473     13.90439635     -5.50471831
C1         -1.74541272     17.95582143     -0.01527815     -3.53547205
C1        -16.70504087     -4.66197019      2.55874152     -4.82043880
C1         -1.85949118     -7.29636067     -9.03470926     -5.33081750
C1          5.92253416      0.91978834      5.16499989     -4.42361907
C1         -2.33970742     -2.08935632      3.25644475     -4.41692725
C1          0.42152922    -10.07409721      3.70312852     -4.88441621
C1         -4.31296997     -4.13929511     10.77245937     -5.04967316
C1         -1.97996581     -9.59709458      8.24586843     -5.95968710
C1         15.02913184      0.87217650     -3.95445814     -5.83075568
C1         -9.53570859     -7.76002169     -4.07444795     -4.36107436
C1         -3.52481511     -4.78581554      5.71780918     -5.82865427
C1         -1.94918398      9.19035976    -16.32426791     -4.33744307
C1         -2.23734303      5.70955158      0.99058676     -3.92375239
C1        -13.42931236     -5.32557601     -1.95389362     -5.93624115
C1          1.50487567     17.37252735      6.07887677     -4.79250982
C1        -11.16461674      1.45115156     -5.04127069     -5.93694841
C1          4.32172982     21.37464896     11.62309674     -4.89719704
C1          3.81741606     -8.62383296      9.92333385     -5.72893444
C1          7.73532165     13.00905494      5.17812825     -4.88008102
C1         11.99016299     -8.32074989     19.05022614     -5.69603814
C1         -5.87092757     12.03188111     -0.91094890     -6.05374049
C1         -8.19943840     -1.42421509      5.76223738     -5.97419059
C1          1.88803126     -7.00445421    -14.10663442     -4.75318296
C1          4.40225690     13.47495154     -6.42635538     -4.75249956
C1        -12.99330751     -0.77200454      9.76910310     -6.05222612
C1         -9.16022786      4.86596782     -9.14655152     -5.80406780
C1         -2.29019000     13.53769155     -2.42891627     -5.46228926
C1          1.24080342     -4.20624490      7.35604323     -5.89740883
C1         18.16031629      0.50804485    -10.02455656     -5.64397443
C1         -2.18309856     16.55789417    -11.66515734     -6.17260881
C1          2.34862282      2.34801320     -2.54274665     -4.90797146
C1         -2.72035608     15.08138352      4.02653343     -5.20544690
C1          7.64116532     -3.44541882     -3.97394696     -5.41248938
C1          0.61036798     -7.70778643      3.22548242     -5.07268732
C1         -2.32394755     -0.92333409      3.09070575     -4.96012228
C1          5.46493995     -7.17934367      2.63505987     -6.01157330
C1        -10.15972867      1.93029491      4.11401453     -5.80863926
C1         -5.05951506      1.80516611     -8.19081795     -4.79392437
C1          0.87549708     12.06826983      4.12749384     -6.01790855
C1          6.80236723     13.99986443     -5.59419986     -5.91069650
C1         11.42877042     -0.62765074      3.30398542     -5.67223700
C1        -11.90971941      4.25409742     -1.53248798     -5.98564240
C1         16.83313848     23.74339921      1.77070878     -5.85999781
C1         -7.63799424     14.45682755     -0.92827231     -5.51285104
C1         -6.37344452      0.93282637      5.64706631     -4.23092465
C1         -7.13771045     14.21693798     10.74864009     -5.91228817
C1         -4.73317324     16.47983078     -0.95817949     -4.52331715
C1         -1.29016953     16.49545105      2.53323072     -5.90883915
C1          6.46592796     -4.33427730    -10.58210845     -6.10538320
C1         -7.32560130    -16.40853918      7.76426169     -5.72875803
C1        -12.00814132     -5.68606928      3.53131095     -4.90575220
C1         -1.67366327    -10.52773143      7.64919667     -4.76201049
C1         -8.16785031    -14.01112005      9.28118385     -3.49669766
C1          1.06178823     -4.54017194    -14.69136105     -6.11709797
C1         15.75828114      1.80632614     -7.45396739     -6.51389936
C1         -9.45454155     -7.04092488     17.46657190     -6.03311824
C1        -13.45518743     -8.27097791     10.71803328     -5.78325964
C1         13.14333525      8.99281989     -9.05241219     -5.98958903
C1          8.90294502     16.81072302     -0.88965864     -6.30290322
C1          4.09880204     -2.93938537     -5.95357145     -6.05677482
C1          5.65748190      7.73005371     -9.03724234     -2.31939131
C1          6.29520193    -10.20922433     -1.34835695     -2.16159901
C1         18.31427199      4.69776382     -9.03709644     -6.21943693
C1          5.79981874     10.18924010     -2.54791577     -5.73057147
C1          4.69287411      4.71732221     -4.98842191     -6.15568404
C1         -7.20410935     -6.88976877     -1.42424110     -4.60369856
C1         -2.20837888     13.60796211      6.63017953     -3.15326549
C1          0.17579875      6.22965844    -10.66895179     -5.72629500
C1          6.93534843      6.89131919     -8.11987641     -4.45240665
C1         -5.01303729    -11.11557140      5.20653734     -6.02972857
C1         -6.23220359      8.69724075     -5.65772573     -6.16650521
C1         -8.16987192     -7.94623445      0.08905394     -4.65852271
C1          2.21677729     -5.28025877      3.18384161     -5.71336592
C1         -3.31910129      2.55859288      6.59253396     -6.10866109
C1        -10.95680108    -14.96167989      3.51392222     -6.02456167
C1          0.32070389      8.68012041     -7.62573416     -3.67234361
C1          1.05577839      0.35154946      0.03167273     -5.37376213
C1        -16.29845234      0.46827113      5.05886241     -4.37742878
C1          8.68614169      6.30827483     -8.05995119     -4.38081390
C1         13.03695369     14.95282997     -3.37762739     -5.43568479
C1          3.47120666     -0.84550814     -5.98579845     -5.97504331
C1          3.05879913      3.69733303     10.80861080     -6.09037085
C1         -7.19236908     -7.70858118      9.20205628     -4.82743034
C1         -6.36894294     -5.70152697      5.67078810     -5.19411642
C1         -1.63116516     13.10499535     -9.14282412     -5.75762886
C1         14.41069613      3.24761766     -5.92835314     -6.16854051
C1         -9.32739765      7.32172368      4.67463490     -4.75474572
C1         -2.25417264      5.63597155    -13.82742634     -4.24354555
C1          7.54067872      8.57937052    -10.62360118     -6.10144456
C1          6.55807411      5.07907808      9.15910357     -2.49309772
C1          9.68281756      2.97676106      3.25824287     -6.22145392
C1         -2.21681764      3.98168704      3.14114870     -6.13262547
C1         -4.31799584     -0.45542212      7.19295113     -5.83911850
C1         -7.22367066     14.59333658     -5.05017391     -5.83542620
C1         -6.87867103      3.55968573    -11.67227281     -3.28003025
C1          6.63560721     -2.57381627     11.37776770     -6.20372520
C1        -10.99560026    -18.15413641    -14.71450605     -2.51350777
C1         11.80919273     -3.31034381    -12.15504185     -5.97896566
C1          5.03780406     14.33605658     -2.98514586     -4.85339435
C1        -12.29050385     -6.13991318      8.19482856     -6.15612618
C1         10.43559959      5.78686291     -2.40706979     -4.99637447
C1         -5.52294553      4.61921338      9.73634303     -6.09411007
C1          6.45439050    -25.77331089    -10.45675427     -5.62901884
C1         -7.57161196    -10.81464222     -6.51649177     -6.16561249
C1         -7.59371489      1.80586347     -6.61082957     -3.79296289
C1         -4.56583791     -7.64511462      9.88488447     -5.15313614
C1        -11.41582514     -3.79292276     -2.57945223     -3.05649116
C1         14.99292763      3.89714978      7.37073105     -6.06150867
C1         13.55077354     10.46111421     -6.50821361     -6.06611170
C1         12.41495482     22.14807180    -22.27563703     -5.94714211
C1        -14.25560851    -11.27868480     10.08583313     -3.47664772
C1         -9.81010431    -10.43113625      9.20365662     -5.54611027
C1          9.72216684      6.61629604     -2.39710715     -4.99889631
C1         -5.55800950     10.99218992     -5.02428758     -5.35053939
C1          5.87271907      0.90111430      1.72109149     -6.29811092
C1         12.86416048     -4.91136201     -9.99570086     -6.00675939
C1         -6.90691664     10.18621096     -2.48832672     -2.74586048
C1         -7.99035275    -16.52681207      6.77177828     -5.44027867
C1          0.99959410     -9.19146253      0.13274200     -5.93366175
C1         -1.16434788     -8.29167335      6.64783049     -4.95209059
C1          8.92702197      7.20487137     -0.86373582     -5.43316084
C1        -11.23979237     -6.26231127      7.58875001     -5.67358955
C1          6.36461560     -4.20317943      4.21917372     -5.32906171
C1          4.17951318      3.38773891     10.81328270     -5.45081938
C1         14.45130843      0.89912521     -4.90621047     -5.83653821
C1          1.49144255      9.61278394     11.77000013     -4.37465766
C1         -5.74602941     10.64309729      6.58693905     -5.89498073
C1          4.02682622     17.39941118      3.03049350     -5.87934757
C1        -16.35720948     -1.37516490     10.78566081     -6.13887331
C1        -12.47688026      2.35825310     -8.16417307     -5.29883616
C1         13.11268650     -7.36355281    -23.80729013     -4.25761047
C1        -16.31491484    -17.54769872     10.85122253     -5.54554110
C1         14.12841259     10.44640894      0.17724913     -5.54856063
C1         -2.70640592      2.37914839     -8.57030206     -5.57275305
C1          0.65007489     15.57480033     -8.20524305     -5.79300967
C1        -17.44084812      3.01701766     10.63880118     -5.94502332
C1         -7.59895594     -1.80824884      8.16318336     -6.16032403
C1         -3.55750764     15.67793136      5.64728206     -5.80520736
C1         15.49391569     -4.86955186    -22.77215454     -6.05220812
C1        -12.28865859     -1.43675704      2.59783891     -5.89483644
C1         -2.76708651      0.61754466      9.85125918     -4.75076636
C1          6.86933120     -8.72748864     -8.02641303     -5.28622576
C1          5.05488578      2.01333552     -9.11915155     -5.41414232
C1        -16.36862727     -0.25251181      1.65897556     -5.05874972
C1         -6.52011361     -1.46893544      2.57955664     -4.85248049
C1          7.94854042     -5.33510968      3.25427490     -4.55389967
C1        -10.50420146     18.46924393     17.22282831     -2.37325772
C1         -0.43166578      9.32249494     -2.54174027     -5.22379374
C1         -6.04933129      1.75205912     -7.56642689     -6.09486942
C1          1.34002950      5.33627328     -4.09819839     -6.24090176
C1         11.40935992      7.26409039      6.69493381     -6.26718930
C1          4.59161870     -2.95238268      9.79049648     -4.46000942
C1         -7.52248365     12.61173812     -3.08172166     -5.25782654
C1         -6.32383503      3.95917834     11.28378667     -6.08454162
C1        -13.31015052      7.86268631     -0.93726046     -6.37529006
C1         12.28764119     12.50039318      7.33599183     -6.15054614
C1         -7.33515991     -5.67903244      9.71852338     -6.02467989
C1          8.64669509     -3.37635287     -5.95101680     -5.13893019
C1          1.78530716     16.61381288      4.10803032     -6.06662384
C1          5.39596425    -10.10142511      4.83654159     -6.25847788
C1         -6.34021626    -11.61488042     -3.35381549     -5.57094915
C1         -5.77095318      8.74540430     -2.55331551     -4.06564123
C1        -11.90015747    -14.90248285      4.17555458     -5.69895434
C1         -1.01929442     -2.92033090     -5.02228755     -4.37430213
C1         -0.05298266     15.66118914      0.12186579     -5.92932553
C1        -11.89972750      6.08528195     -5.08343162     -4.30301674
C1         -8.21979578      5.76470297     -6.64805276     -6.42032224
C1         11.32119038      4.80279253     -3.28557173     -4.32324366
C1          3.08683401     -1.84238707      5.17023149     -4.11277391
C1         19.37370088      3.24762399     -5.51662894     -5.76343140
C1         -6.41623916      3.92746429      0.09301674     -5.69898292
C1          2.84268930     16.84416415      7.60581322     -6.04235186
C1         -8.76933796     -3.20307345      8.15239828     -6.18345206
C1        -16.09645955     -2.35617987     12.30958674     -5.13352465
C1         16.00056604      6.23814687     -9.02854173     -4.55824783
C1         -5.25604827     -5.34371246      5.61398490     -4.95604993
C1        -13.77778070      8.15186494      0.02413403     -5.71641873
C1         -5.87779079    -19.24106885     25.09531129     -6.15312883
C1        -15.85073141     -7.66806667      9.73834777     -4.42105697
C1          5.08641683     -1.42345656      8.82905645     -5.06305895
C1          1.98293317      8.14362673     10.87394579     -4.88177021
C1          6.16431249     11.08603132     -3.08310368     -5.95787442
C1         -4.02468090     -3.28891573     -2.39669224     -5.49694745
C1          0.09925236     -9.26428076    -10.57828007     -5.78709351
C1        -13.96310542      1.06432631      8.07376368     -3.87845846
C1         10.96059775     -0.91596790     -8.46412529     -6.25925350
C1          5.24410109     -4.55567370    -11.58585072     -5.95638084
C1         -7.13714308    -14.08947157      5.12047057     -5.83573185
C1          5.05502012     -3.37072109     -8.11350524     -5.30256303
C1         12.30120965      9.49531196     -4.04872560     -3.48509905
C1          8.95290985     -7.30123228     -9.93048457     -5.33814551
C1         -2.52409343     -7.72130678     -4.01569903     -5.96599750
C1          7.95317185     -8.28660069      3.27237707     -6.21313865
C1        -10.60496053      6.43588871      7.26738233     -5.20213934
C1          4.22616958     11.07237964     10.76038948     -4.16572105
C1         -1.09149906     -2.40471453     -2.55129049     -4.97996387
C1         10.46398583      9.09753073     10.86724252     -4.89548445
C1          4.83727717      0.56425254     -7.55792702     -5.68018229
C1         -6.60799655      1.86937956      4.03870856     -4.63758167
C1        -23.87681949     -3.30122496     -5.04825918     -4.79826402
C1          1.78256274    -14.63936968     -4.84542314     -4.78101981
C1          2.06568331    -10.62096014      9.30893985     -5.66227200
C1          1.19679733     -7.25537669    -13.06818796     -3.49171346
C1          8.48461861      2.73782521     -3.36042840     -5.44169983
C1          0.69944717     -4.19099354      4.18168866     -4.84664123
C1         -5.00170901     11.08287841      1.54643384     -4.92857661
C1          8.95637996      2.79946618     12.43922272     -5.92664864
C1         22.07703886     21.57756596      9.23743208     -3.86245134
C1         -2.85631303    -16.48617736      3.59442848     -6.40209031
C1          1.53590185     -4.76863761      2.56765612     -5.81805741
C1          8.62440068      6.23891870      1.04881036     -3.80168013
C1          3.58213023     11.12382130      9.80099192     -4.00076007
C1          0.92107193    -11.76579654    -10.02487612     -5.16796317
C1         12.62951979      3.30938550      9.84786124     -6.32163013
C1         13.84965390     11.37906254      0.65105607     -5.32223052
C1         10.96248838      3.92863821     -1.46255360     -4.78639828
C1          6.82060258      8.72782711      6.68266950     -4.45199517
C1          6.63883094      3.28610437      5.74200555     -4.97526555
C1         -5.89648161     -5.30981994     -6.55367439     -5.82942334
C1          2.34070111     -0.56802327    -11.67345952     -5.98661041
C1         -1.37946159      0.97132735      2.57857290     -5.18487574
C1         12.44855819      2.41343864    -10.07010178     -4.88321986
C1         -1.48624171     17.42888397    -11.58800638     -6.39599549
C1          5.41599665     -7.15525229      4.82979340     -3.67276230
C1          0.33321135      8.66497340     -4.04914825     -5.03029684
C1         -2.15586023      6.89321175    -11.66200185     -5.90559914
C1         -8.59779828     -2.85815948     -5.94790628     -4.87870780
C1          7.58327300     13.00143283     10.71386349     -5.52535785
C1         10.15704078      8.18764108      5.69955932     -6.06899902
C1         -1.57225042     -8.09169513     10.85719627     -6.13261378
C1          8.50939160    -11.70413752     -3.30254257     -5.40455214
C1         10.47970600      2.39511512      7.36579191     -2.66779824
C1         -2.18466725      0.96794400     -2.48666569     -4.40429730
C1         -9.17140604    -14.37757841      0.01896171     -5.27581432
C1        -16.61014061     -5.20935479      5.73776429     -3.86126586
C1        -10.38684002     -2.08812273     -6.55460669     -5.46018202
C1        -23.47027397    -11.28443166     12.30141523     -5.93650359
C1         11.57184383     -3.86356595      1.70384425     -6.09209022
C1         -1.58850850      1.54490629     10.81660112     -3.89053825
C1          9.77382793     -6.62250579     -5.88507067     -6.19304163
C1        -14.06845950     -0.41794261     -1.60138629     -4.54335940
C1         -8.48672268     -0.46036517     13.27204126     -4.78179935
C1         13.46264430      0.85560988     -0.76149455     -3.79547005
C1        -14.53215351     -0.96757732     -4.05822868     -5.74402522
C1         10.23403683     -1.52354770     -3.34859291     -5.10114927
C1        -10.65088537     -9.19915768      5.09825347     -4.92025746
C1          1.25497362     -3.32228518     -9.08517435     -3.02397401
C1        -11.89384562    -13.42664732      0.03903102     -5.98771765
C1          2.29176714     -0.57005862      3.23526019     -4.80167280
C1        -16.61222343     -7.17383887      0.00450244     -5.91251697
C1         11.46851083      2.39103943      3.19270452     -5.99082719
C1         -0.46870537     -7.68292919     10.95202251     -5.64718416
C1        -12.57199749     -7.10790299      6.68482966     -6.06849269
C1          7.23025234     -7.89209771     -6.36564959     -4.27521690
C1         -5.77117909     -3.94582140    -11.59961781     -5.84005870
C1        -14.51504753    -10.47823661      1.59867004     -5.76784475
C1         -2.55830298      1.87822280     22.09656932     -3.21556524
C1          2.37021599     13.05664045     -8.16142796     -3.52667085
C1         -4.13154662      0.03191770     -6.56323728     -5.99153274
C1         18.01855145      2.35228738     -0.77088707     -6.42486666
C1          1.07628703     -9.34723358     -3.32885111     -5.05503672
C1         -0.76891093    -10.18596297     -3.94453567     -6.25760049
C1         -4.55364952      9.18341046     -5.72360133     -5.00654117
C1          2.54962324     27.11503551      7.53747906     -6.06854007
C1         -2.81717500     16.48172888     -0.03267283     -4.95059317
C1         -9.72354039      1.48397599     -6.02743530     -5.08246215
C1        -12.38418932    -16.86962789     17.47436000     -4.48769964
C1          8.43735096     10.51488480     11.37157895     -3.28397891
C1         -7.41598012      5.40377556      5.71676012     -4.79554128
C1          4.97721820     -6.98248882     -8.93511992     -4.81447089
C1          2.87160103    -10.32828438    -10.62468900     -5.33986556
C1          4.48337312      8.17695010      3.52954530     -4.36561378
C1          0.74805248     -2.50893849     -5.02828568     -2.80905729
C1        -11.03061218    -11.92646247      5.73632556     -5.35023875
C1          1.77950290     12.11207411     -5.56027079     -3.53407016
C1          6.40112516     15.07216744      4.15089519     -5.25463206
C1          8.49566722    -11.72493758     -8.93809713     -4.74026767
C1          5.81936693     14.90573839     -2.46502975     -5.83453972
C1        -11.12085246      8.19924371     -5.06790823     -5.15573198
C1          0.56025046      7.78198137     -2.50731909     -5.94163872
C1         11.95723498      0.93782506     -3.35972902     -5.90106954
C1          4.07083457     -4.78829309     -8.09609555     -6.06888569
C1         -7.29027542      8.85720918      9.93696151     -3.22014080
C1        -17.58846273     -5.24799788      9.83257244     -6.17667489
C1         -4.62357266     11.15704177     -0.04717389     -6.21189626
C1         -5.86353531    -19.65768245     11.81784382     -6.01460345
C1         11.65408720     -3.31340700      2.71993852     -6.14825995
C1         -5.81924618    -13.49176398      6.68693165     -4.46638019
C1         10.23662730     -6.22945188      0.19257001     -5.95366768
C1          2.01628294     -2.82076072      9.24590606     -4.09940113
C1          2.77369365     11.61571712     -5.55961523     -5.19138825
C1          2.16623833     -0.06602163     -3.36918553     -4.83403514
C1          6.76529222     11.19093725     -9.16790126     -5.92864273
C1        -12.15791428     -3.30481248     13.83339252     -5.23310949
C1        -15.79658273      4.90268889      0.55981790     -5.03841433
C1         -7.61227562      4.81823453     -0.98391903     -5.86918979
C1        -15.80876553     -7.79214556     -4.99333562     -6.32655652
C1         -4.03361783     12.99839475      6.65919455     -4.86984413
C1         -0.37712052      6.22786573    -11.69232239     -5.10914705
C1          8.67616080     14.49403909      5.12832804     -6.12645606
C1         10.74663856     -4.83037095     -6.49595365     -6.25664823
C1         -6.11813123      0.06022579      7.19292930     -5.82816015
C1          2.53126777     -5.06875842      8.34686315     -4.51551673
C1         -4.62067679      0.03704259      4.15926334     -5.34510214
C1         10.24160665     -1.54130448     -9.01488367     -5.90498318
C1         10.59703375     -0.53377600      1.61260750     -2.84773811
C1          3.37714781      7.59891153      6.72097599     -5.71882364
C1          2.62302457     14.09917945      2.51488612     -6.33298546
C1          0.67509693      2.50410893      9.83093887     -5.76825478
C1         10.17478809     11.03461915      0.13766912     -5.79481710
C1          5.38037148     -3.88177414     -4.91567048     -5.69242292
C1         10.25300728      3.27084761     -3.29322341     -6.00628307
C1         -4.20032954      9.58304510     -6.69957591     -4.18319149
C1         -3.06476161      6.28211956     -6.64026267     -5.13757957
C1        -10.88881191    -10.05892640     -0.02861386     -2.54541444
C1         10.72131112     11.39426981      2.57072292     -5.77993599
C1          6.91022342     11.71517601      6.66317943     -5.81639482
C1         -1.55764577      7.78813603    -11.68506742     -6.17124233
C1         11.70907104     -8.14378480     -0.80222522     -6.10170472
C1         -1.26568704     13.54587055    -12.30054607     -5.71014095
C1          1.30136592    -10.24064337    -13.12624881     -5.96453129
C1         -8.74681057     15.90942482     -0.94446524     -5.52846288
C1         -5.55562829    -17.03673966      4.26062682     -4.80932996
C1        -10.07636822     20.44008875    -10.72506771     -4.71273713
C1          5.10529448     11.20348173     -4.52871250     -3.50963732
C1         -7.83823716     -0.58993262     -1.86760347     -5.32592494
C1         -5.74399663    -11.70123275     -8.05326292     -6.29899326
C1        -12.74225002      3.29065640     -3.99641692     -5.80436124
C1          6.91090663     16.48866688     -2.46012708     -6.18506971
C1         -0.98486059     -7.86556385    -10.59676595     -4.24244002
C1         -2.08682959     12.91949856     -1.54523392     -5.61585294
C1          1.63261984      8.05902758     12.37604003     -5.21219464
C1         14.93807761      6.55679193     -8.98632380     -4.81567197
C1          0.16038178     -2.08693961      1.67082050     -4.79115298
C1         -7.99046462      2.21208886     12.28455731     -6.47594202
C1         -8.30166893     -0.00973377     10.71338467     -5.42827824
C1          5.37008736     -3.81533101      0.73342386     -4.24914371
C1         -4.27212911     10.19752424     -7.62220861     -5.93551997
C1          1.56406939     -6.14306968      3.23366254     -4.29378815
C1         -2.45768479     -9.22248133      9.26491118     -5.29771343
C1         16.56962700      0.90794581     13.46956173     -4.20013953
C1        -13.86992562     -5.62155285     -1.02579466     -3.74743611
C1          3.09256990     19.25708291      4.97694331     -6.07931736
C1          7.97183095     16.50858812     -6.56555556     -5.40836980
C1         13.08432635     10.06273718     -5.54931491     -5.73733502
C1         11.58958005     17.99896908     -8.19878029     -5.23391333
C1         -1.47245249     -4.49997656     -7.45981398     -5.95727391
C1         12.67515562      3.21168859     -4.91512716     -1.54646075
C1          0.31235980     -0.99963707     -4.07320672     -5.25232698
C1          8.95235572     12.02997682     -3.11224746     -5.63556326
C1          0.32444621     -8.66922085      1.70049100     -5.03994330
C1         -3.72636789     -3.89895618     -4.91984804     -5.42576803
C1         12.71248221     -8.15681969     -1.40516464     -4.76088740
C1        -14.22436672      1.96762050      0.91731602     -5.32056535
C1        -30.31906244      1.01892186     -3.54333656     -6.30756651
C1         -8.60161016      4.88190274     -8.24053886     -3.61949441
[truncated: 5,678,368 more chars]
