# Supplementary material for: A One-Component Patchy-Particle Icosahedral Quasicrystal
Source: ACS Nano. 2025 Apr 1;19(14):13714–22. doi: 10.1021/acsnano.4c14885 (PMC12004934; doi:10.1021/acsnano.4c14885)
Supplement: Supplementary file 2 — nn4c14885_si_002.zip [file nn4c14885_si_002.zip › coords-7P-e1.2.xyz]

       69105
Lattice="90.00 0.00 0.00 0.0090.00 0.00 0.00 0.0090.00" Properties=species:S:1:pos:R:3 Time=     1.
C1          5.84633977     11.64350486      0.62626045     -5.77085292
C1         -8.21826287      4.66803835     -8.64847961     -5.42078563
C1          2.51231083     14.06696455     -6.02533083     -6.36957836
C1          5.65136153      4.81394145      5.63878732     -4.81078784
C1         -3.40178899     -2.50912672     -0.97167271     -6.26537277
C1         12.24131717    -11.34728249    -24.93892509     -3.71078344
C1         -2.24716123     -8.79221853    -10.18327895     -5.30009989
C1        -11.55973102    -18.10879601     -2.60175952     -3.21800654
C1          2.56432705     -6.36451539      2.97778486     -6.44926514
C1         -5.12871528     -4.89627620      4.62132452     -6.35310555
C1         -3.67657903     11.05934713      0.63287428     -4.95547239
C1          0.22687686     13.44392574     -2.88123796     -6.34587226
C1         -9.28030043     -3.19086937     -3.54256384     -2.54490538
C1          6.91156023     -3.90651732     -4.44263561     -5.71042643
C1        -12.25720018     -1.60020694    -11.68131996     -5.28462913
C1         -4.21158589     -5.49240031     -8.63937736     -5.96772471
C1          0.95592185     -7.84043898      3.93272151     -5.88852402
C1         -0.06615131      3.62380595    -12.61179544     -5.00252054
C1          4.06679921      4.80388373     -0.92026406     -5.79430696
C1         -2.74327280     -0.54407651      1.47971253     -6.22593089
C1         -5.52503787     -3.95120623      4.10352748     -6.01494242
C1        -11.76477682      2.87357872      0.57926144     -5.37422183
C1          1.29756446     -0.54398354    -14.21646313     -3.66047461
C1          1.45531682     -9.73199380      2.99869513     -5.55916095
C1          2.97143871      6.59751932      4.01816067     -5.63992817
C1          7.02801127      1.47356012     -7.61086385     -6.67341148
C1          5.78155965    -10.25465337     -1.02188527     -6.37340353
C1         -3.38411703     13.03750624     -1.06824024     -6.01290329
C1         -4.82624204      0.83355854      8.69434455     -5.71950047
C1         -3.83935672      2.73885563      1.47876292     -5.33193192
C1          0.91270110      5.72076620    -11.77165206     -6.29564085
C1         -9.92996527     -8.33336978     -5.18643751     -5.61978489
C1          9.58474152    -10.22416481     -3.65726692     -5.60459374
C1         -5.57602982      0.26768850      1.44335979     -6.11909188
C1         -5.46435098      2.66362773      0.49214026     -6.12234090
C1          6.51327386     -1.11045586      4.05479786     -6.61365713
C1          4.76621542      4.24164236     -5.06483244     -6.34299846
C1          6.89680581     -1.95015273    -13.61125914     -6.10732682
C1          3.78433729      5.71836661     -8.55659366     -6.46171315
C1          3.57809169     -8.22545639     -1.88951780     -5.03531925
C1         -7.31476935     -7.20044296     -9.29078860     -6.05030358
C1          4.58636836      7.77151242      7.19230870     -6.44997474
C1         -2.57270089    -14.55618769     13.18212663     -4.81587134
C1         -6.31055568      6.75473406     -6.97848334     -6.11896721
C1          2.63961158      0.28894024     -6.07097411     -6.43442107
C1          6.82080844     10.46432111     -0.89697899     -6.62118416
C1          0.31930437     -6.89337233    -14.26075344     -6.28185450
C1         -5.24023663    -11.66871666     -8.67177023     -6.48220228
C1          1.80837494      5.72238045     -7.62729627     -6.08304583
C1        -10.69539640     -2.90072486    -15.80859574     -5.72274202
C1          8.76427269     -2.92605304     -8.63451162     -6.47713720
C1        -10.90796810      9.36070325     28.68585186     -5.72664711
C1         -0.82149384    -11.27872289    -14.26151179     -6.20915572
C1          1.85051524     -6.85290103    -11.04778437     -5.63960393
C1         -2.75681493     -0.51493485     -7.60528185     -6.01641796
C1         -3.05525801     -3.37599322      6.61768755     -5.60641659
C1         -8.11689179     -6.27358468    -12.85842710     -4.98054426
C1         -5.07462424     10.09686595      1.50265539     -5.95708895
C1        -10.23188004     -1.55884231     -7.09190380     -6.71724688
C1         -4.58200018      1.41542272      2.06328562     -6.80993353
C1         -1.35609512      5.61698199     -6.10174402     -6.00511839
C1         -4.68753373     -9.37301863     -3.57056726     -4.33489998
C1          5.26099545      8.64694588     -1.91902295     -5.92283353
C1         -3.77640868     11.03668657      4.08251706     -5.74503276
C1        -18.36247213    -25.46205164    -14.38534280     -6.09345540
C1          5.84223150     -3.59630237    -13.57946932     -5.32701888
C1         -2.56113129      2.95991848      6.17915415     -6.55079432
C1          2.82828689      0.92362570    -12.61821185     -4.96181653
C1         -6.20078590     -4.43311180    -10.21654230     -4.87585120
C1          1.41682635      9.52638861     -6.01332257     -2.50933533
C1         -2.02573690      7.71020101      3.04334629     -3.54882073
C1          0.78072195     -7.22452047     -2.01331961     -6.11211604
C1         -9.13992150      7.74371690     -0.09287084     -6.49794115
C1          5.90862203     -8.69926704      0.62107008     -5.35742054
C1        -13.18289158     -3.36095124     22.87842981     -4.93314487
C1        -12.72172864     -0.06963224     -3.68459053     -5.55666744
C1         -1.51649737      9.23412331     -8.59248033     -5.11563191
C1         -6.51843357     10.13077378      0.60117053     -6.08934057
C1          4.17295910     10.97812142      4.13387601     -6.01274244
C1         -5.43307334     -5.82836146      4.10296108     -6.31462950
C1          3.12036780    -10.79338889     -8.56468016     -6.73965209
C1         -2.34519711      2.38662228     -6.04143615     -6.29962542
C1         -5.17473922      9.46401152     -1.03354572     -5.20838382
C1          1.85242348     -3.90571846     -7.65721491     -4.84382229
C1         -3.14196085      3.24753120    -11.64672174     -5.06374792
C1          3.35971583     -2.03310478     -0.97382991     -5.42406284
C1         -9.18020451      1.77052493      5.58426996     -6.46649853
C1         -0.87015012      7.09291407      9.74565235     -5.80122482
C1         -2.04849662     -2.97383285      6.60192924     -6.43660705
C1         -4.77573618     -4.00812678      3.12405093     -4.91282826
C1         -2.35258996     -8.46265229     -6.12042275     -6.51843431
C1          0.95649883     -2.96173576    -14.29185226     -5.49311709
C1          0.75090002      1.21720832     -7.64353122     -5.76691055
C1         -2.26616950     -5.77814171      8.05101484     -6.22519488
C1         -0.26226222     10.12931205     -2.54504574     -5.44736373
C1         -0.14357096      0.48878227      3.09718349     -6.08116659
C1         10.54713071     12.52611060     12.29422545     -5.49658766
C1          3.80291088      7.20542507     -3.51198863     -6.46814582
C1          9.66544386     -6.01444119      4.67487428     -5.21183320
C1          5.08758448      6.24086219      4.66890008     -6.55326790
C1          1.92521005      8.11312787      9.80326628     -6.30091065
C1         -8.70353901     -8.14732885    -11.76396210     -6.66936421
C1          0.63517662    -10.78750555    -10.19194711     -4.93167320
C1         -4.83774048     -5.43894075     -7.69065225     -5.51564345
C1          4.37339744     -5.12463967      2.96496333     -5.87307389
C1         -9.70155230      3.20989808      4.56285983     -5.72900962
C1         -0.93808937      1.79918555    -11.04912066     -5.20015549
C1          5.66810158    -25.26715118     -3.58734622     -5.09644579
C1          0.75089450     -3.50557446      1.52494605     -6.48033135
C1          7.12598852      9.54297638      6.70703273     -5.62647786
C1          0.63707667      8.98284372     -1.93925935     -6.48120656
C1         -3.62501761     -8.15122653      0.54660723     -6.32577473
C1         -6.31710118     -6.90265226    -14.91411773     -6.66796883
C1         -5.07939025    -12.62102242    -12.29634543     -4.82688484
C1        -13.80462046     18.82970378     -7.08834533     -6.58273377
C1         -0.84668259     -0.57517508     -5.11784022     -6.10199910
C1        -10.36079444    -19.47902054    -20.95712643     -6.34128600
C1         -0.13907920      7.77364598     -3.53115923     -6.25139057
C1          1.30050501     -0.69312952      0.50256947     -5.50395656
C1         -8.97138472     -2.10973848      0.62738185     -6.18378863
C1         -1.43865000     -9.38856696     -8.56926496     -6.73875587
C1         -8.44071401      0.48996533     -2.00534530     -6.42474686
C1          3.76123320      8.66455701     -8.56119211     -3.56629625
C1         -1.31395383     -1.01098473      3.03565468     -6.30867772
C1          0.44965029      7.73333717      4.70436521     -5.75159009
C1          6.59191925     -7.86611578     -5.11928570     -6.58783630
C1         -8.66932162     -0.11759505     -1.05646536     -5.48741824
C1          1.85952094     -6.85406571     -1.95057879     -6.27792490
C1         -0.78709970     -5.41530058    -16.46616692     -6.37211848
C1          0.29758738     -9.81482377    -10.66768487     -5.43817513
C1          0.12133284     -7.43180760     -7.53912078     -4.53153544
C1         -6.17099742     -3.35324658    -10.17912411     -6.56827871
C1          1.89964166     13.92661898      0.68751093     -5.47075294
C1          9.67421313     -5.98183544     -0.99556818     -6.40192941
C1         -1.30829534     10.49292636     -2.57004759     -5.32045784
C1        -23.25840408      2.29247348      7.13380265     -5.51251390
C1          2.22863189     11.90666913      2.54939815     -6.53182837
C1         -5.36519716     -0.96625845     -8.61324786     -5.99813393
C1          1.71084546      2.44241171    -16.10129996     -5.57011170
C1          0.08443172    -12.59325368     -9.11833172     -5.59458101
C1         -3.16976146     -9.60609767      1.48962266     -6.45560016
C1         -5.84238700      0.46531747     -6.13183273     -6.28163842
C1          7.61636633    -20.83987416      9.69332703     -3.75635316
C1         -0.78922689    -13.21372651    -10.82913204     -6.54334372
C1          0.58228942     -4.89977758    -10.08149902     -4.44997596
C1         10.00631010     -5.03116571     -2.48838343     -6.24133934
C1         -8.37762608     11.95048251     -1.95708672     -6.50030410
C1          7.01326559      5.16182125     -1.94311601     -5.37398336
C1         -3.66197516     12.93237299      4.12839637     -6.12849963
C1        -10.51685049     24.21991753     -2.65605779     -4.62427574
C1          2.05732507     -9.30789662     -5.02780040     -5.19904618
C1          0.73005860     10.40973870      3.13795328     -5.48619642
C1         -2.21047028     -8.75189530    -12.37164066     -6.48355906
C1          2.10178518      6.76957700    -12.66648644     -5.41761824
C1        -20.19019529     17.79913812     11.19998384     -6.51453087
C1         -0.49645903     -4.48872562     -1.04855887     -5.63331276
C1          0.06704388     -1.50774244      7.13167278     -6.20303401
C1         -7.42748781      2.32138804      5.63015403     -5.07669620
C1          6.36852040     -0.56649097     -7.50866176     -5.43022288
C1          6.42498903     -3.59072090     -7.57987911     -6.38194865
C1          3.88703861     -0.64420527     -7.02282544     -5.87049537
C1         -6.87118065      0.79972256     -6.12612512     -4.62949446
C1         -8.59341014      1.77092023      4.64942098     -6.06136948
C1         27.56016053     -1.48902105    -11.15756906     -6.11391473
C1         -7.40532295     -5.40841805    -12.77578654     -5.95323610
C1        -10.94479427    -24.61157212    -12.86519552     -6.42972152
C1          1.76915203      1.22892483    -16.09317878     -4.36219938
C1          8.64386710     -1.46784741     -4.52732933     -5.51147261
C1         10.66143161      0.07039692     -9.61807194     -6.44897981
C1          0.71703358      8.99105113      1.55588058     -6.48124836
C1         -7.08043546      3.22742280     -8.63648730     -6.31123024
C1          0.22368381      3.87645526     -1.60876182     -6.45872960
C1          9.49985522     -1.49339040      3.03563923     -5.22023237
C1          7.55183508      0.36198493      4.07834274     -6.26315221
C1         -3.05856615      6.20016950      8.67759644     -5.97392430
C1         -0.29293071     -0.61674301      8.66216888     -6.00752825
C1         10.98980311     -6.86541754     -4.15106911     -6.25214376
C1         -1.97898400      2.88838125      3.05493595     -5.94249819
C1          5.32834052     10.03495039      6.66631889     -6.02907556
C1          1.04726301     -7.37151014     -7.07926933     -4.95574798
C1          4.89009319      2.40892244    -10.72047118     -5.96906757
C1          2.26895985      4.25405230    -10.08122066     -1.91067686
C1         -7.85402539    -11.67428223    -10.05982408     -4.38466673
C1          7.51662545     -2.89555902    -13.56374705     -5.85422705
C1         -8.94294749     -2.34127962    -15.85381031     -6.10241683
C1          6.42729093      4.25357650     -1.92115299     -5.55760109
C1         -5.92823169     -2.55068846     -0.42772996     -5.33773144
C1          1.81962384     -6.87087571      1.41010247     -5.39593211
C1         -5.20167258      4.73950645     -1.00301000     -4.03629717
C1        -20.00339825      7.64130503     19.34893264     -6.28801746
C1          8.44434484     -3.95595575     -0.03985980     -6.22810711
C1          3.03961541      9.57623338      4.08817805     -6.15814583
C1         -5.87458746     -0.59548547    -11.71761299     -6.37903192
C1          3.07795486      2.99634320      4.10182446     -6.19087264
C1          2.36217841     -2.43499029     -6.70575766     -5.41240742
C1        -12.56394507      2.29584214     -6.76903083     -4.95316056
C1         -8.40561023      2.36407459      7.15385570     -5.97879993
C1          9.84785453     -0.56260656      1.56139166     -4.68316992
C1          0.45496823      3.22383120      3.08498909     -4.87198062
C1         -2.62811019     -3.04338741      0.58428085     -5.00569729
C1          6.55350141      4.79395262     -2.90861976     -6.31213758
C1         -2.08193235      8.14971373     -7.65589312     -6.47747676
C1         -2.51581102     -4.86149212    -14.31195800     -6.28839856
C1         -1.87493055      8.98953811      2.09127452     -5.95706207
C1          9.24347395     -1.49630335     -7.71508144     -6.10732329
C1         -4.63487476      0.24880887      2.09535015     -6.40740536
C1         -5.54563342      1.47682511      1.50952221     -6.27250523
C1         -2.79715449      5.36381972     -7.68755444     -6.50449279
C1          0.38538792      3.29568629      8.65384329     -5.53381412
C1          2.22277280      0.85283818    -15.20699875     -5.74705628
C1         -8.04605243     -6.32737448     -3.58562478     -5.78268289
C1          3.85002509    -13.15524517     -3.65292360     -6.36890875
C1        -13.28774499     -0.10432876    -11.77785844     -5.12689375
C1         -0.97628611     -7.85368709     -1.96128714     -5.07986404
C1          1.58004869      2.94766624      3.12498947     -6.35606340
C1         -5.83527966     -2.45389562     -9.55905257     -6.61669098
C1         -9.80450218     -8.93778602     -6.12527730     -6.49870312
C1          9.88254313     -5.41693878      1.52625748     -6.01989807
C1          2.86602181     -2.13402352      2.12091692     -5.76286010
C1         26.22192649     -0.56739306     -4.55282185     -5.30336129
C1        -13.74521194    -19.16745370    -18.48460676     -1.56128358
C1         -7.91926639    -13.50657738    -10.24036609     -6.15245741
C1          3.96806498      7.76497337      4.64833142     -6.70906976
C1         -1.55083226     -4.89937489    -15.83621552     -5.17726609
C1         -3.87800363     -5.78221588      7.02765107     -5.34424262
C1          8.65829606     -4.41453707      4.70669362     -5.99028326
C1          8.05397746     -1.14757954      1.48558357     -5.14936829
C1         -0.02275481     -1.20797086     -3.56267971     -6.60413230
C1        -11.22963711      3.17275185     -2.03237225     -6.49227900
C1          1.76661185      2.72947771      7.12924892     -6.00614033
C1          4.73420822     13.09915799     24.58748307     -5.97278287
C1          3.31967616     -2.45117805     -2.56476274     -6.33337502
C1         -5.56534846     -1.54895217     10.66210808     -5.22342879
C1          0.66821146     -5.39552472      7.04186914     -6.49973588
C1          2.63301288      1.44209362      3.06785474     -6.61782351
C1         -1.77607622      2.35032262     -9.22975564     -6.07897829
C1         -3.28648502     -0.58758827     -6.61104424     -6.36586524
C1         -0.82506966     -0.60564160    -14.25261019     -5.58017148
C1          3.85367047      7.22125406     -0.02208769     -6.35933087
C1         -7.56319836    -10.69952395    -11.76823577     -5.96567842
C1         -5.09648040     -0.11687983     -4.48432626     -5.43117634
C1         -5.10193512     -2.98889598      8.15212803     -6.11357658
C1          0.97037811     -9.73727985      3.99172553     -5.81342455
C1          2.31691807    -10.22682860     -1.06868592     -6.01719580
C1         -0.83089516      7.18413844     -5.07087643     -6.72141284
C1         -7.19052733     -0.47923649      9.61662575     -6.35198344
C1         -2.30550724     -4.02652570      2.43277469     -6.01453110
C1          1.60912527     -5.96119804     -6.09664935     -5.96953494
C1         20.02480449     -0.87726908     16.37897657     -5.25138583
C1          3.89234890     -0.64070106     -3.49909649     -5.88826002
C1          0.26973696     -2.08182064      0.54002990     -5.46398250
C1          3.85633353     10.12955470     -3.53694438     -5.52988360
C1          4.84126921      2.40068725     -5.10974418     -5.57773118
C1         -2.24055260     -3.95381276     -1.04252785     -3.87095082
C1          7.33239633     -5.47416798     -3.55231696     -6.19220156
C1         -0.24675190     -3.56979218      3.04435745     -5.30676089
C1          6.05916927      9.19818047      3.15889329     -6.22620737
C1         -3.40126552     -8.36255356      4.54754246     -6.50536944
C1          4.87838783     -0.54820393     -5.13835331     -3.65639806
C1         -0.81230615      2.36930118      6.17681875     -6.05292349
C1          2.53356845    -10.76575847     -2.03458397     -6.09779379
C1          1.68743377      7.12525462      5.65065605     -5.61752474
C1          3.10113483      3.02448074     -8.58027205     -6.05114027
C1         -5.26690719      2.38824199    -12.73028038     -5.00670799
C1         -3.65926855     -1.52620504      0.53569807     -5.82855178
C1         -9.43442411      2.30149402     -0.41498683     -5.95999314
C1         -7.41976419    -14.94194550    -14.95363943     -6.59254103
C1          7.78287686      3.84233181     -6.11558970     -6.18717140
C1         -2.70765388     10.17784392    -11.05761509     -5.87037256
C1          6.04528486      8.05184517      3.07235396     -6.31801728
C1         -7.39727401     -4.21918484    -12.69750911     -6.02791993
C1         -2.85648354      8.70645580     -7.10319420     -6.55366477
C1         -4.04590018     -3.39080213      8.14515116     -5.79346762
C1         -7.89423516     -2.12346695     -4.44037716     -6.49378301
C1          0.52744756     -1.18041370      8.12211425     -6.62887981
C1         -0.88819998      5.29030085      9.68124526     -6.19147087
C1         -3.51903408     -4.78992175    -12.77769888     -6.41623675
C1         -4.84552420      0.92923336    -11.70440191     -5.58649883
C1         -2.85115755     -2.02058746    -14.86296697     -6.11659144
C1          7.63910658     -4.47351361      6.22075448     -6.57881559
C1         -3.57462765     -3.02964018     11.30420335     -6.30226364
C1         -3.50688362      1.76669929      2.00189865     -6.10039882
C1          2.83090955      3.82747298      2.12872800     -5.73972854
C1         -6.03593173      1.72816284      0.51924426     -5.87171562
C1         -2.90004681     10.15805999     -7.52386372     -3.74567724
C1        -10.60026365      3.33731575     -3.06136188     -3.62716219
C1          3.10719222     -4.76033462     -5.06490494     -5.63165567
C1         -8.85226099     -2.12061975     -5.14104123     -5.60963621
C1         -3.12239686     -3.42560679     12.17597412     -5.12534567
C1         -6.57285829      4.64859295     -7.67726452     -6.38239759
C1         -3.38461797      5.30570854      8.12532911     -6.61303156
C1          6.61906810     11.04176197      5.76959540     -5.86638100
C1         -8.89527685     -5.10560258     -5.11096286     -4.77474570
C1         -2.23980137     -3.94627790     -6.64930372     -6.26689706
C1         -2.61393759      4.77080635     -5.14605046     -2.96907775
C1          3.87122363      2.37435612     -7.04800778     -5.85469383
C1          1.05924278     -2.64862698     -0.04786528     -6.13429601
C1         -1.98311666     -9.39499133     -7.60872954     -6.38813136
C1         -4.40872621     10.09113154      4.04037939     -4.75692234
C1         -7.36127895     -7.25613087    -24.07953915     -4.52215194
C1          0.00519532      1.86785134      5.67335057     -5.67987230
C1          0.10441430      3.25114730    -11.08412090     -5.13650694
C1          5.32745031     -8.79921565     -1.96149231     -5.14583703
C1          9.71937284     12.59863316      2.51253418     -6.26390399
C1         -0.81661169     -5.48324301      0.52743186     -6.39931059
C1          1.75636644     -3.89214777      7.14534088     -5.85993310
C1         11.87910865      0.84758222      2.20323692     -6.56917524
C1         -1.48421607      6.22853748     -8.55889416     -6.08625044
C1          0.11774797     -1.42588551    -11.21108623     -5.13250033
C1         -3.84891451     -9.88612084     -7.65195822     -5.93399415
C1         -2.92400018      3.85431796      5.61276049     -6.41816678
C1        -10.22791139     -8.15289215    -12.72717481     -6.63665750
C1          1.33742486      7.15658723     -8.59533888     -6.33411397
C1         10.94113468     -0.93995710      1.51988338     -6.15950811
C1          4.39596309     -8.69381586     -6.07682622     -6.73655383
C1          3.06638307      9.64209015     -5.00986958     -4.34528301
C1          2.77284462      0.89115819     -7.05387130     -6.67330218
C1         -0.76793636      8.73602475     -3.55495301     -6.42170819
C1          7.59570807     -8.18116677      0.58799139     -6.78283973
C1         -0.50355752     -7.51121853     -4.49912836     -6.55611713
C1         -0.76452253     -2.39036737    -14.37292950     -5.19489557
C1          5.55784615      1.82492273     -3.63717429     -5.23846098
C1         -8.58655798      4.70303324      4.66054524     -6.36868704
C1         -2.30363061     -3.91881528     -4.45313831     -6.19708399
C1         -4.10691897     10.77707458     -6.11074842     -5.70315595
C1         -3.67154208     -4.53234991    -14.38051373     -3.87893054
C1          7.66601158     -7.42627678     -8.55633006     -5.35149992
C1         -2.50767265      1.72905906     -8.59222107     -6.09128521
C1          5.68373224     -1.17361715     -3.48350378     -6.14530580
C1          1.33278631     -0.55942307     -5.07676262     -6.47834810
C1         -3.35898956    -11.38541534    -10.27219769     -5.94957777
C1         -3.86733126     -8.69004811      1.54027439     -5.56752733
C1          7.59951328      2.12906912      4.09778468     -6.56595532
C1          4.60092996      9.23783719     -3.42845854     -5.35729747
C1         -6.60806630      1.76167924     -1.98220486     -4.66867050
C1         11.16146208      4.73570607     20.40631261     -5.56176685
C1         -2.56594698     -8.95961320     -5.07885797     -6.02388136
C1          6.41210057     -7.23489281     -2.03260644     -5.86509733
C1          3.85943065      4.19994935      0.02171404     -5.77720876
C1         -3.91613488      6.77661436     -2.00916267     -6.36448857
C1          4.57594359     -4.48027870     -3.56527323     -5.99535648
C1         -0.16610855     -2.45050041    -11.77462572     -5.66978841
C1         -5.92258859      8.27752549     -9.55262774     -6.31131617
C1          5.28636331     -8.78690863      1.51575975     -5.89549307
C1         -8.19687474      0.00416821    -14.35049781     -6.13771677
C1          0.19435504      6.76844191      0.56393645     -6.27508171
C1         10.89281834    -11.13596553     -4.48455559     -5.42909251
C1          2.85062557    -26.08247609     -9.32385834     -6.61203888
C1         -0.57818069     11.02968125      8.15149435     -6.27175458
C1          5.09815713     -9.35578923     -1.06512781     -5.16288069
C1         10.09320590      0.32892047      2.20429908     -4.84802891
C1         -3.34287092      7.18977030    -10.17449532     -5.95823203
C1          4.26646023      3.82075949     -2.60060248     -6.13785415
C1         12.19843442      1.82341929      0.59612267     -5.94486436
C1         -8.13699254      1.42225761      2.17379287     -4.65085071
C1         -4.33932766    -10.24998390    -16.50578239     -5.54506451
C1          5.86700876     -2.39109666    -10.09127735     -6.39901546
C1         -3.48529573     -7.85052035     -3.60836422     -5.99409018
C1        -17.91986644     -6.47672162     -0.51664674     -5.79723907
C1          7.36968894     -2.37872834    -12.64354968     -6.42109742
C1         21.36063743     -5.99411059      9.80701962     -5.41530141
C1          0.41025177    -19.50900796    -14.18511037     -2.87174708
C1          0.48513112     -9.42177321     -2.62468070     -3.49104670
C1          5.59885804     -2.98579737      0.00925863     -6.33349169
C1         -4.63664540     -9.30306241     -6.97750207     -6.28983611
C1          2.43625951      4.82056685     -7.64692503     -6.44335558
C1         -9.48254671    -11.73221096    -13.35524844     -5.62164156
C1          2.85086529     11.00393061      8.21732819     -5.69072796
C1         -1.26504465    -11.70652372     -8.34347366     -6.06013187
C1          2.23589931     -5.43058274      8.07645446     -6.14490822
C1         -9.63007564      6.33320141     -8.06198105     -4.88360485
C1          0.20360000      2.74459765    -14.28641812     -6.00530394
C1          6.07196187      8.06767295     -2.57546830     -6.01838867
C1         -4.53197604     -3.38414004     -3.52715275     -6.26384897
C1          1.88356338     -8.78436633     -7.58241613     -5.89747371
C1          9.32760427     -9.25684777     -1.97032429     -6.23366726
C1         -3.49472723      1.76375753      5.66971336     -6.06303719
C1         -8.21988276     -5.97837741     -5.10608182     -5.16867843
C1          2.70888574     -4.43468358     -2.47351445     -5.47144702
C1          5.69674505    -10.74003899     -7.02713278     -5.71954334
C1         -3.02137261      3.24588769     -6.14341816     -6.29138278
C1          2.80939193      5.78983458    -12.71111773     -5.65756725
C1         -7.34655165    -13.15455393    -12.70394760     -5.45417114
C1         -7.17165604      3.24826048     -5.04630149     -4.56840738
C1         -9.85756443    -10.16121021    -10.82408227     -6.37110610
C1          8.82468790      8.74099006     -2.00222188     -6.78980566
C1         -1.55909794     -9.31996880     -5.10327578     -5.22697700
C1        -12.53520172      4.18511998     -4.63767654     -6.20671018
C1          1.31937932     -6.91486912     -0.99339129     -6.40484766
C1        -11.71944572     -0.09189426     -5.13021406     -6.18206309
C1         -5.81749785     -3.92468226      8.11497161     -6.62741176
C1          5.57328928     -5.92809967      5.59260161     -5.23272594
C1         -4.14335044      1.81386764    -11.69982791     -6.17830108
C1          3.64500316     -4.44375421    -13.28639518     -5.97470476
C1          5.19017830     -3.87045050      7.13736101     -5.83022475
C1         12.99565982     -7.20759835    -12.73207577     -5.24262714
C1        -15.05882519      0.48349451    -11.79875754     -5.88235001
C1          2.90324847     -5.48272403     -7.64562943     -6.48483216
C1         -0.54190985      3.25435252    -13.64872054     -5.49008327
C1          3.26024551     11.95992979     -5.99103328     -6.16376625
C1          5.69258324      0.01896824    -18.34180992     -5.73967032
C1          2.05637289     -1.44043294    -14.25363606     -5.84061656
C1          5.68739873     -2.95383774     -9.14109302     -6.53248267
C1          5.07455614      6.26498214     -1.00783472     -5.91802175
C1          3.62259854     -2.62235896    -13.29540800     -6.54977173
C1         -4.65102262      9.20243337     -3.54271516     -5.98930278
C1         14.27372009      9.18265985     13.89698921     -5.46389569
C1         -1.77941167     -0.63113566      2.09577174     -6.31990947
C1          1.49064522     -8.90751583     -6.03351856     -4.70342230
C1         -0.10168019      9.58473431      5.57299084     -6.09859134
C1         -3.77887805     -8.75057281    -13.28039166     -5.20634549
C1         -1.50670935    -10.77526436    -10.18359701     -6.33108614
C1          1.92289373      8.15554267     -8.61940830     -6.31964543
C1         -2.16615374     12.73490700      1.57759156     -5.90321537
C1         -1.81361660      5.31416135      5.48352491     -4.63856345
C1         -7.88842830     11.58147885     -1.00150435     -6.21203179
C1         -2.29148275      3.81307587      2.40195616     -5.63603011
C1          3.04508820     11.45613629      4.18567972     -5.88994573
C1          8.74059144     -9.53761132      0.55389979     -6.22643830
C1        -23.37069588      1.64152103     17.16989216     -5.76876405
C1          7.21754148      0.03318385     -6.12408892     -6.11105020
C1         -2.11511032     10.95830440      1.50861318     -5.94089235
C1          5.35170217      0.82946538     -5.46955644     -4.92239802
C1          3.04021426     -7.79725720      4.00408989     -6.26308627
C1         -0.93295768    -10.72566436    -13.29555711     -5.09101044
C1         -7.41297479      7.08271669     -7.03547728     -5.97914587
C1          2.49707147      9.16961986      3.09129974     -4.53266103
C1          7.87115246     -8.73253281     -2.66493516     -6.53834505
C1         -3.76550971     -0.90057908    -18.93928602     -4.65953177
C1         -2.70610053     -5.48636424     -2.03441079     -5.49313114
C1         -8.06075380     -6.37629898     -9.30758125     -5.52014130
C1         -9.72238682      4.35374234      4.57123629     -6.57793454
C1          0.99682738      0.24020210     -0.02103993     -5.84869868
C1         -3.36698184      4.27792706      4.59520668     -4.00745687
C1          6.29407229     10.13406074      7.26630894     -5.24692787
C1         -9.64626196     -4.56287539    -10.23591296     -6.39756967
C1          8.34930987      8.54577957     11.34004295     -4.78424274
C1         -1.32047955      2.67662439     -6.05338571     -6.72276942
C1        -13.57181488    -18.40287200     13.71711797     -6.72927858
C1          3.77549856     -2.43919567      5.60672219     -6.27308128
C1         -1.81266958     -7.23203118      5.53410278     -6.10703277
C1         -4.27995831    -14.98055031    -14.31306947     -6.33290461
C1         26.97274633     10.89679461      4.09799610     -4.19621740
C1        -13.91124091      7.97092676     20.34746594     -5.38086431
C1         -8.38962310      0.46787063      1.47868413     -4.54377434
C1        -10.45038655      6.80725650     -6.08333614     -6.32617650
C1         -1.81482976      5.21504900     -3.52248379     -5.39948685
C1          3.96283212      6.62149104      4.59254867     -6.26548547
C1         -5.52335966     -8.11968763    -13.27941353     -6.57422313
C1          1.46658012      6.50097326      3.15584390     -5.71280049
C1          5.41511097     -5.41496232     -6.07967269     -6.22381203
C1          7.18964829    -10.73397032     -2.55201665     -4.37582882
C1         -5.59426576      6.23312758      1.56115867     -6.28880802
C1          9.41692679     -6.84650405      4.02597409     -5.62728425
C1          8.49543965     -1.46869192      4.62237151     -5.88587320
C1         -7.52116223     -4.89079847     -6.10357855     -5.44337850
C1          6.80223893     -9.26773296     -6.95206110     -6.02202531
C1         -0.72166841     -6.89650156     -3.51922764     -6.25651202
C1         -8.47741844      4.19854996      7.18968810     -6.12087373
C1          4.48260903     -6.30226922      5.52818297     -5.91228804
C1         -7.14012815     -8.15807840    -14.25303910     -6.08255535
C1        -11.79660468     -0.05311406      4.04603344     -5.73650071
C1         -6.16949165     -1.57587457     -1.03087398     -5.67988907
C1         -1.00211508      4.77729664    -11.15618059     -5.65203941
C1         -1.75417763      2.31414190     -3.56133618     -5.10843673
C1          4.00392484     -1.12306149      4.62701301     -5.32378379
C1         -2.57433313      0.01091726      0.45838480     -5.63682208
C1          4.34881881     -8.82460182     -2.60092860     -5.48078029
C1          5.63129171      4.74716493     -6.99699685     -6.63663292
C1          0.15500131     10.46224981      0.58704032     -6.45319293
C1          1.80177652      0.90636743     -7.66475604     -6.74300034
C1         -7.44622072     10.06194768      2.13896148     -5.79872179
C1         -0.08308020      1.80641149    -16.18104290     -5.26736390
C1         -5.55810957      6.19734779     -7.64468052     -5.86744068
C1         -4.51631510      0.31204141    -12.63234437     -5.78788378
C1          1.84643053     -3.92425913     -1.99034805     -5.89784976
C1        -23.34020987      3.98808720     21.91575067     -4.46826937
C1          1.04334261     -7.45512095     -9.15680215     -6.63869916
C1         -3.85012978      0.84574660      7.21175099     -5.03210440
C1         -2.05494126    -11.19172575     -7.64616639     -6.46030394
C1         21.35686893    -23.37581954      0.47234906     -4.40572082
C1         -6.35682234      3.78636868     -7.03857350     -6.60821013
C1          3.14978325     -5.96439176     -8.59929174     -5.93835047
C1          3.28597515      1.28729645    -11.68936284     -5.63558283
C1          0.37310831    -11.70931755    -10.73692215     -4.33705295
C1         -9.71581905      3.23093418    -10.14021159     -6.09753691
C1          2.12893134     -3.01070733     -3.59156390     -4.80568069
C1        -11.25016886     -6.30396253    -13.29414754     -5.74013656
C1          1.55733658      6.63334286    -11.69345161     -6.49281110
C1          3.78797352      7.16781317      2.12364821     -6.31869284
C1         -3.13306448     11.04756800      3.06735319     -5.21816408
C1         -0.53505317      3.43097993    -10.10537352     -3.15255318
C1          5.05148034     -2.55252966      4.72140849     -3.19182129
C1          6.63061822     -7.69562530    -14.31159853     -3.97610574
C1         -1.62454778     -0.06868555     -0.99569200     -6.27984518
C1          8.94919774      6.97461960      2.99485555     -0.19980271
C1         -2.29049392      5.63003709    -10.15661646     -4.97399921
C1          4.55225940     -9.25826547     -3.62606154     -6.16139712
C1         13.42185252    -15.98034465      0.50890636     -5.23159276
C1         -5.32886829     -5.43982630     -9.19562124     -5.73444756
C1         -3.00257283     -4.62074695     -0.36539740     -4.96003116
C1         -6.78709957    -14.92314728    -15.88888505     -6.09220273
C1         -8.37779442     -2.48810628    -13.28876941     -6.12557993
C1          3.76915506     -2.47707293     14.74603585     -5.37345101
C1         24.41490791     -4.53458881     -2.54445744     -6.55206322
C1         -9.35111903      2.34568230     -6.05308823     -5.80329301
C1          1.95130688     18.89195958     -8.52549898     -6.27175886
C1          2.01471072     -8.15624663      3.90106228     -6.17297998
C1         -0.81638653      6.84579816     -3.53078958     -4.76913871
C1        -11.48635389     -5.37890431    -11.86054928     -6.05238452
C1        -11.25406431      4.42842885    -11.09811577     -5.61775461
C1         -4.58699337     -7.58178362     -3.55435044     -6.09457901
C1        -10.84184304     -2.44315927    -12.69000642     -5.64199642
C1         -2.56901607     -4.88907452      0.53486471     -5.86610423
C1         -2.36172928      8.57808335     -0.95252893     -5.23641156
C1          0.28560432     -3.88057038      4.01453837     -5.17358695
C1         -3.96383067     -6.30283629    -10.21709732     -6.15198281
C1          4.65656334     -5.95295245    -11.12664048     -6.44657299
C1        -18.10525602      0.54174126    -15.81034751     -2.73549580
C1         -3.85001401     -0.99614734    -11.12423813     -5.74724264
C1          8.71455742     -7.77582487      0.59201576     -6.43911542
C1         -2.02750085      9.56915472      3.09666080     -6.01443256
C1         -4.00779856     -1.64031174      4.65045700     -5.59748601
C1          7.43826124     -5.42156734      5.67156809     -6.16989007
C1          7.54099845     -3.92734731     -7.62575823     -6.25581502
C1          5.20823552      5.79125812     -1.97445338     -3.53210367
C1        -10.75137940     -0.14081374     -4.53425240     -5.86153787
C1          3.55149170      8.08369385     -7.55459304     -4.44253671
C1         -6.09296912     -4.84038378      4.04324511     -6.08970482
C1         -4.75821370      6.78866686     -9.60828128     -6.32301323
C1          6.35166579      4.18944507      1.53152407     -6.13648317
C1         -7.43784480     -5.39455009    -14.96222520     -6.07207987
C1         -7.39518575     -2.35831623    -14.92913348     -5.89531914
C1          5.99322523     -1.53049613      3.14818421     -5.86308327
C1          5.88125918     -2.07633974      4.07942648     -6.38932000
C1         -4.76569250     -0.94527367    -11.66546475     -4.82243449
C1         -5.14395329      4.76894060     -4.52596445     -6.72620841
C1          8.63069583     -4.52656789      2.43447408     -6.43224424
C1          5.11117295     -6.33884572      4.58083290     -5.31406197
C1         -1.34540420     10.46289190     -6.10626674     -6.72722624
C1          4.28663671      6.84737756      3.04269269     -5.27096089
C1         -5.83685266    -13.13486053     -8.13672479     -4.86392497
C1         -9.12190048     -3.02221801    -14.84490222     -6.57944851
C1          4.18352027     -4.57367653      3.97486405     -6.57895188
C1          4.29026491     11.59963071      3.17484024     -6.33445903
C1         -8.13323662      1.47050946     -3.59577004     -6.26473120
C1         -7.67704933      4.72687246      6.54251394     -6.95041955
C1        -11.06643171    -14.06760245    -16.81121574     -5.52458944
C1         -0.27376706      9.03784907     -6.10411828     -6.08135649
C1          9.20989799     -1.50497574      1.52149627     -5.69367051
C1          1.29684524    -10.26975065     -8.61365852     -5.37767266
C1          1.62511410     -3.02780269     -9.58704347     -6.06775620
C1          0.64324226     10.15559098      1.58410958     -6.58524643
C1         -5.13543771      9.52695278      4.65966682     -6.60516288
C1        -11.03921556     -9.86860224     -5.12380228     -5.69376920
C1          4.32294982      6.86827018     -5.99100188     -5.69376175
C1         -5.93766508     10.00591180     -0.42025699     -3.85193282
C1          0.20579324      3.87685072      9.66713926     -5.84931978
C1          4.54392189      3.37873520     -9.21493925     -5.99167565
C1         -3.59514231      7.73210037      2.15557572     -5.95634264
C1         -4.65984988    -23.81144715     14.61526118     -4.53818109
C1          4.83903911      4.31896497     -8.56088169     -6.45050848
C1         -2.59358917      6.62283889      9.72044372     -5.79225766
C1         -1.54565648     -4.50364153     -8.59499674     -5.80112456
C1         -5.15600093     -1.89574529      8.18904211     -5.59330821
C1          1.01807101      8.15731942     -0.10021750     -5.45979310
C1         -6.97128689     -3.94874135     -6.04679822     -4.51392008
C1          4.52750797      3.24955957    -12.71054165     -5.43736792
C1          6.48101607      1.85951548      4.06589360     -6.10634806
C1         -4.31211912    -11.73749865     -6.66123099     -6.21445400
C1        -13.14753871      5.64645771     21.86511014     -6.12553953
C1         -7.41305734      8.22096083     -7.02718888     -6.23761011
C1          1.45883874     12.49670133     -0.34058513     -5.52293137
C1          3.09243777      1.76961588      4.06534517     -6.05318173
C1          4.34245517     -2.04913681     -2.53391059     -6.43359533
C1         -8.65728054     -3.33006512    -11.78493225     -6.45528465
C1         28.02388493     -4.84699630      4.65665490     -6.12014309
C1         -1.05570858     12.50145468     -5.49934687     -5.63712534
C1          4.39797864      2.69770505    -15.17320469     -5.35320001
C1         -3.32675392     -2.52018965      4.61589747     -6.44909596
C1         -1.17096342      4.21496806    -10.08467669     -3.52839700
C1          8.20421138     -6.01569494    -11.06660792     -4.68110977
C1          9.38295236     -3.88173556      0.51665244     -5.43015944
C1         -4.64263539      1.42199649      5.61159486     -6.40129355
C1         10.22170856     -3.36567344     -0.16398914     -5.20876763
C1         -1.65869753      4.65255593     25.17884718     -6.43831448
C1         -8.38071967      5.29640099     -2.01723610     -6.36198165
C1          1.62592408     -5.94891528     -2.58255531     -5.45653893
C1         -6.88789666      4.13357636      8.11586731     -6.60754642
C1          1.55854754      1.82434801      3.03743012     -6.94555214
C1         -6.38822992      5.67572912      2.11172773     -5.44953687
C1         -3.98743750     -9.31403438    -15.87536647     -6.19322911
C1          2.54198134      0.27103445      3.09305425     -5.66307340
C1        -10.93373656      4.22364081     -3.64104637     -5.99054816
C1          7.87247055      8.64885703     -2.61303534     -6.25970126
C1         -5.31727010      0.90974467     -8.64184042     -6.13288906
C1        -11.97218811     -0.99644157     -7.09254968     -6.31621756
C1         -4.48783698    -14.09658266    -12.65018192     -5.97835163
C1         -2.90986580      9.58026170    -10.12116323     -6.66050495
C1         -2.48882529    -13.70869023    -14.31934721     -5.46026704
C1          4.50211307      3.24678277     -3.60836655     -6.00326659
C1         -2.58343281     -3.03468694    -14.33203047     -4.05373048
C1         -5.31671714     -6.99854856      0.42868793     -4.40702356
C1         -9.92007643      7.13307594      0.52398384     -5.93843684
C1         -5.61193970    -12.60930087     -9.14367888     -5.93479145
C1          3.29543320     -2.14855051      8.11166769     -6.50946975
C1         -6.49943750    -10.19194357     -5.13797319     -5.99710262
C1         -6.06837318     -0.09599565      4.11135089     -5.68613009
C1          0.97346230     11.00262350      0.00217180     -6.55805152
C1         -0.02307525    -10.67594678    -14.86672312     -5.88521995
C1         -4.33180915      4.18093299      4.00910228     -6.21222854
C1          3.85616695     -0.55958518      5.53409588     -6.24437022
C1        -13.69334799     -3.14438610      1.44622732     -4.64278102
C1         -0.82994273    -11.42535757    -10.80979831     -5.04403988
C1         -0.87433763      4.18948409     -5.09914161     -6.48979021
C1          8.89430828      2.44133672      6.58814362     -6.64414005
C1         -3.52678627     -0.08172823     -0.08536363     -5.54393176
C1        -10.03661782      2.32043403     -5.07946299     -5.83825263
C1         -3.38661555      2.34293863     -4.57073672     -5.85199107
C1          5.74739405      1.35181558      4.63182595     -3.87848819
C1          0.55831981      6.65528982    -10.20435869     -6.17766009
C1         -8.24182537      5.87606972      0.50500285     -3.92969514
C1          8.42912004     -6.89430085     -0.06295541     -5.37018028
C1         -5.04210692     -9.70066412    -10.18284785     -5.83448342
C1        -10.93042814     -2.47258974     -7.09634124     -6.55153777
C1         -3.13060372      3.14911917      3.06410342     -2.28682479
C1          8.73453495     -9.24078352     -4.58984121     -5.40073336
C1          7.08431918      1.53109787    -11.08472124     -5.43639772
C1          5.90164595      3.88622203     -5.03759033     -6.68896602
C1         -0.49108539      4.36878873      4.59681274     -6.44301958
C1          2.81259414      5.79720730     -9.15870872     -6.25786102
C1         -3.17058781      0.91582161      0.56713113     -5.32796024
C1          7.31480518     -2.35624539      5.67497200     -4.98641831
C1         -9.87595810    -10.15941018     -8.65402474     -4.49734152
C1         -4.82179982     -3.99625363      8.67910692     -6.36563013
C1          5.51960125      9.54048257      5.67674893     -5.51198306
C1          7.12503512      4.80059084      3.10860488     -5.23794186
C1         -8.31515612      7.16226653      1.58927292     -5.69075831
C1         -0.73990901     -8.32387415      0.49075742     -6.60192173
C1         -0.85872170     11.95574483      9.85094188     -5.62170029
C1         -3.32703617     -5.38612733     -1.05405927     -4.37034396
C1         -2.96229209      8.60089048     -3.59304836     -5.70493139
C1         -0.32429107     10.10117746      3.14962694     -6.51537238
C1         -7.00743870     -9.88826510     -6.11357785     -6.57274028
C1          1.59466987     -7.85655820     -0.39980492     -6.89520817
C1         12.21905881     -0.04637813      4.20854452     -6.16370526
C1         -9.91040824      5.27095146     -8.73093637     -3.67831374
C1         -2.77794750      0.90592262     -9.28583100     -5.18558335
C1         -9.19091421     -0.00279801     -9.22654971     -6.31376061
C1         -5.78659271     -7.18727806    -11.78672563     -6.23102425
C1          4.84559969     -3.57286482     -5.07844863     -6.24867705
C1         -1.86061205      7.14091677      5.61881669     -6.37455420
C1          4.63184843      1.77709961      1.43882422     -6.47092022
C1         25.15506122     -3.88587482    -10.22259719     -5.48789579
C1         -0.25158151      4.22131574    -11.65220104     -5.83755026
C1         -3.47220646     -0.15736713      9.12394029     -4.98869275
C1          0.18493626      8.58233203      0.56999107     -5.49200362
C1          7.11833765     -1.24215174     -2.53974229     -5.56321987
C1         -7.09078180      0.27002605      0.55202758     -6.45394362
C1         -3.33384799     -2.42378335    -10.14900379     -6.53963172
C1         -8.21169081    -12.69241168     -8.69553228     -6.04000530
C1          6.33853940     -0.69507992      1.55456950     -5.34463226
C1         -4.68807729      8.02024368      5.64501618     -5.79900024
C1         -6.14392833     -6.40489570     -1.02909261     -5.65615456
C1         -2.99278225      1.42600144      3.07566347     -3.26342831
C1         -3.01734413     -1.52503525     -2.59080618     -6.33539993
C1          9.10634765     -3.01445094     -0.11383580     -5.58038312
C1         -0.98707087     -0.03096154    -11.07476486     -6.48894592
C1          4.29805052     11.66574661     -2.47343118     -6.46629087
C1          7.17367580      1.77571467      6.64534819     -6.51780891
C1          2.25723796     10.15147667      4.67636757     -6.75577767
C1          4.85503812      2.46341012     -8.58781787     -5.04258549
C1          2.29064297    -10.26137570     -4.44006118     -4.93707172
C1          2.57567204      6.25942843      8.71125917     -6.48432650
C1          2.82632684     -5.08452391     -3.54397319     -5.98353570
C1          7.21743004     -7.72664930     -9.51122869     -5.75216148
C1          4.34491197     -5.10039075     -2.52932478     -6.37122484
C1         12.47234568     18.43338063    -10.07306890     -5.78763735
C1         -2.27413461     -2.22270820     -4.48830139     -4.81543092
C1          3.99503743      1.79647098     -1.01169793     -6.41430140
C1          5.16771510      3.34099957      4.62865673     -3.42683810
C1          7.07124800      9.25146135     -1.92797445     -6.66769174
C1         -1.61952804    -10.87450839     -4.44111186     -5.56336615
C1          3.18239752     10.11449592     -2.56643466     -5.25072475
C1         -3.33703691      0.55762769    -10.13981989     -5.52713734
C1          8.73266905     -4.83793105     -5.15105474     -5.59028407
C1          4.13543004     16.01041466    -17.69988564     -6.16296551
C1         -6.78424938      0.50187607     -4.49071007     -6.29852364
C1         -0.13254458     -8.41216080    -17.38148398     -6.53053791
C1         -4.02715958     -1.19533352     -6.07657099     -6.34524182
C1          8.65951298    -11.09707473     -1.01495027     -6.25463601
C1          9.15718558      0.05048576     -7.06483432     -6.20715620
C1          0.32218285      8.08010267     -6.04227278     -5.15876043
C1         -1.86074486      7.16994814     -3.55289986     -5.39665977
C1         -4.20851631     -6.70523500      3.02903402     -4.34192573
C1          0.28301583     -6.93144958      4.04397677     -6.46133927
C1          0.67286116     10.18916787     -5.43844793     -4.66078150
C1         -3.48363669      4.69815025    -12.77348148     -3.89580568
C1         11.22659810     -4.80634915      0.00427022     -6.05360331
C1          1.23032058      5.72796253      8.11113145     -5.55538911
C1        -19.95691136     -0.04641979      4.51746039     -5.70933855
C1         -4.91044004     -0.67922089     -7.65728570     -6.04601421
C1          4.83415665     -5.42383028     -1.57553965     -6.62232518
C1         -5.97692641     -4.31082343      3.06875688     -5.51548870
C1         11.51207611    -10.25738834     -4.42319135     -5.79244922
C1          4.66994256     25.68255942      9.67902049     -6.46151853
C1         -9.20678202     -4.78110700    -14.99999400     -5.60071552
C1         11.28189899     -9.69562407     -3.45246761     -6.24680677
C1          4.46863566     -4.46516718      5.52157489     -4.39767108
C1         -4.56571430     -4.54987464     -3.50305456     -6.36618585
C1          3.70724736      5.73360239     -5.11930621     -6.76401648
C1          6.92088107      0.91679341     -4.46853485     -4.65068841
C1         15.52069234      2.50005709     -5.47352464     -5.12079534
C1         -1.31388164     -6.98606299     -2.59652717     -4.67589123
C1         -6.87541269      5.22168314     -1.07665850     -6.49804158
C1          1.05330241      1.43543102     -3.50484413     -6.15566271
C1         10.58840336     -1.11274779      3.14809368     -6.68555354
C1        -11.76065077      1.73034855     -3.02877805     -5.51959779
C1         -1.77186493     -2.51551384     -3.48846919     -6.31551760
C1        -10.92077229     -2.38890212     -3.58909024     -6.32613233
C1         -1.01652275      6.61153235      1.47790137     -6.69505875
C1         -5.37976993    -11.71655624    -14.32195704     -6.66057975
C1          2.77555681      8.67509664      0.00990218     -5.38702750
C1         -5.20492053     -6.41171253     -6.09605520     -4.17480972
C1         -3.80806688    -16.49487161     -7.68372519     -5.75708196
C1         -0.62037382    -25.19975809      6.46547752     -2.39548219
C1         -3.47632295     -9.68741186    -14.93002922     -6.62167375
C1          2.60816817      8.02821312     -6.05816150     -5.71674842
C1         -6.30231233      3.81271034     -9.22760949     -6.37349616
C1         -0.23698793      7.15143519     -0.39910124     -5.61721267
C1         10.22604584    -18.93169103     11.21588368     -6.32976283
C1          3.04524601     22.26283586    -14.23916490     -5.13553484
C1         -8.82606593     -3.94836050     -5.12763641     -5.88276784
C1         21.94661538     -4.82222531     17.88571623     -6.58192747
C1         -4.31298887      7.11555772      0.52453240     -5.81807559
C1          1.22651599      0.89125210    -10.22885829     -6.27229759
C1          0.35547565     -2.11577062     -8.58663311     -6.64063432
C1         -1.44827074    -14.09134107    -14.38324401     -5.62142716
C1         -4.81153921      3.86388281      6.54099043     -5.82011450
C1          5.09778721      5.20111859     -1.04659426     -5.17591707
C1          3.97632547     -3.01048233      8.11832239     -6.01103188
C1         -3.87361550    -19.82664231     -0.15103804     -6.58514326
C1          0.00998281      3.27309126     -7.66803655     -5.35698037
C1        -22.05581338    -18.01942778    -18.53573341     -4.28728115
C1          2.19781792      7.10484880     -6.58376944     -5.83031831
C1         15.76835319    -12.60320463    -14.26415070     -5.70532048
C1         -6.44997985     -8.40831354     -5.16125799     -6.47647054
C1          3.43019874      3.93821380    -10.15891037     -5.00960158
C1          4.31632983     -3.94765993     -2.52266588     -5.86691982
C1         -4.93997755     -2.57138800      1.49681727     -5.98612646
C1         -7.19170965      3.21249109      0.49874891     -5.40001811
C1         -1.33225331      8.70756418     -2.58211983     -4.80238806
C1          3.87478224     -3.51873984    -12.67234056     -6.52009540
C1        -10.28325235      6.21493135     -3.57944154     -6.30177045
C1          0.04142619      4.74433551     -0.01856034     -6.06710338
C1         -7.37982069     -5.48274292     -9.22265468     -6.51616901
C1          1.77516708      5.71533695      7.18122476     -6.08442074
C1          3.30348186    -12.04270166     -6.10582118     -6.17005160
C1          1.41529643      9.54859585     -2.51957555     -6.49297832
C1         -4.86383299      3.81113172      8.79282266     -6.44245057
C1          2.51269942      6.23406982     -6.01463387     -6.41679690
C1         -3.62080434      4.67496480     -0.06910645     -4.35983019
C1         -5.13681826      4.72938083     -6.73282728     -6.30232510
C1          7.69396450      5.10507875      4.03430953     -6.05961016
C1         -5.68679796    -10.87391233     -3.59270694     -6.18801457
C1         -2.03083052     -8.06579517      1.47006907     -6.35049481
C1         -6.43264186      8.66098074      5.59936532     -6.22386964
C1          3.57997514     -9.24347836    -11.11747845     -5.48702073
C1         -2.21091231     -3.91324115      4.69304534     -6.43070713
C1          1.30199358      2.44279960     -8.60678491     -6.75960422
C1          2.84891111     11.60963609      5.55179122     -4.68440656
C1         -2.65650895      1.81440409     -5.10321734     -5.97380263
C1         -6.10874099    -12.31305132    -10.13445382     -6.40494828
C1          9.21566147     -6.29126655    -11.17431364     -6.02342252
C1         -3.51041502     -0.03633115     -9.22807244     -5.82745672
C1        -13.01907648     -0.99474084    -13.38137186     -6.64942153
C1         -2.94420156      5.65758431      5.61094133     -6.04121662
C1          3.48705709     11.04783644      1.60537497     -6.39347389
C1          3.56699830      1.50899227     -7.60829784     -6.49492260
C1          4.35842362     -8.64862952      3.05925091     -6.20045349
C1         -7.91160827     -5.77839016    -15.95323549     -5.51692010
C1         -8.15967052      2.89599728     -8.61167679     -5.60226055
C1         -3.80401613      0.85781889    -13.31393208     -6.44903008
C1        -10.09393843      2.84771307      7.10050286     -6.47974204
C1        -10.28065959    -11.07880658     -9.19851151     -5.79551494
C1        -11.74656794     -6.02767510      0.49518560     -5.90682490
C1          0.98727471     11.00797638     -7.01944755     -5.86979596
C1         -1.33548187      5.60966924      3.13453133     -5.75447161
C1          4.35448665     -2.07181261    -11.66911003     -4.61296241
C1          0.26622422     -1.01486495     -5.10087194     -6.10527958
C1          6.01672919     11.08724154     -2.44615626     -6.54930919
C1         -5.43487797      8.59062000    -14.22089894     -4.68678029
C1        -11.50277649      2.30368154     -6.06998267     -6.35903628
C1         -9.37594690      2.29657797      8.65393582     -6.31122898
C1          6.91192922      0.98364278    -10.10538359     -3.87031374
C1          1.00786749      8.09332480     -9.16614378     -6.22378480
C1         -3.58941172     -4.91850611      9.03100803     -5.04973932
C1          1.96469620      0.23314816      0.49893407     -5.97824643
C1         -2.08135542     11.04016795     -5.43412933     -4.56006931
C1         -3.67260386      1.72336801     11.28531787     -5.81477048
C1        -10.78230507      2.88628712    -10.18365873     -6.58184626
C1         -2.95708203      6.77889319      5.60498665     -6.54200499
C1          1.21950200     -3.88963741     -0.95162183     -5.10737138
C1          2.52926805     -5.97277436      1.44769822     -6.33262812
C1          3.24852314     10.14052340     -5.94049324     -5.46512267
C1         -0.56246388      6.21662621     10.38095355     -6.28638262
C1          3.61250718      4.41864722      1.48749006     -5.29120017
C1          4.30163884      0.98042256      2.98111794     -4.38218646
C1         -3.83559706     13.45791670     -1.99250465     -6.90561830
C1        -24.43423990    -12.23365389    -21.54534827     -6.25849252
C1         -7.97454767      3.80675001      4.62657665     -6.48679977
C1          2.61608576     -4.46198058     -6.05918105     -5.36616456
C1         -6.08136506     -3.27350751    -15.85689259     -6.70306723
C1        -10.47987291     -1.08395623     -6.11524806     -6.34458000
C1         -1.06384143      9.54847718     -7.60130246     -6.18581734
C1          7.95230878     -8.39052263     -1.07128508     -4.94816405
C1          1.91444911      6.18892729      9.72963086     -5.97397109
C1         -5.60261511      3.27988998     -1.97507609     -6.66712647
C1         -0.54110418      1.37778042      2.45701444     -6.39235951
C1          1.27310224      0.96709788    -13.72407177     -4.76778144
C1          1.11004769      4.42598995     -0.13524037     -6.60441211
C1          5.76122003      8.63555729      4.06472939     -5.39091677
C1         10.96931043     26.06120690     -7.52021574     -5.84501513
C1          3.55241549      9.18532217     -1.92342925     -3.51889902
C1         -2.13108488      3.20381205     -4.15028993     -6.54017952
C1          2.05589623     -7.45512129    -14.27620417     -6.39063276
C1         -5.89144622      4.10207130     -6.07142419     -6.50177105
C1         -0.60310354      0.30701465     -4.43842806     -4.97138971
C1          2.95795483     -9.36674303     -1.03064289     -6.24444294
C1          7.15906422     -5.94980072      3.04808569     -6.37593094
C1          6.37000153      7.18883247      1.57267984     -5.22093835
C1         -7.79355230      9.16999384      1.59879115     -5.38728899
C1          0.20667852     -5.45172176    -15.76002563     -6.19149620
C1         -1.36202188      5.74453625    -11.77952895     -5.03827532
C1          3.11789884     -7.82198955     -5.10015242     -7.04585968
C1          5.30004371     -3.86964628    -11.04158978     -6.34419167
C1         -5.51837153     -3.33931139     -7.63181294     -6.27124265
C1         -9.19025422     -7.84211938     -9.25644174     -6.00707781
C1         -3.76050811     -5.12556615     -7.64610547     -5.80038465
C1          1.97963198      8.13225895     -5.01095788     -6.24084272
C1         -6.05247764    -10.76791145    -14.37600095     -6.45564764
C1          1.52470820      2.92138715     -6.05210146     -5.33168732
C1         -8.20381676     -4.80676623    -14.31087579     -6.41091079
C1          2.09054584     -6.38552972     -8.58660240     -5.65668857
C1         -3.22443761      0.80919786      9.61552747     -4.96798145
C1          9.77152637     -2.96387940     -6.70839044     -6.36353864
C1         -5.90124803      2.27621305      8.70361353     -6.50344454
C1          7.06677607     -6.36305853    -13.34161288     -4.82280553
C1         -1.83289421      2.37622680      5.56592738     -4.93357256
C1         -4.97318963      8.29532526     -2.04248683     -5.45688292
C1         -2.91135803     -6.13621088      2.73319839     -0.42676111
C1         -6.86748377    -13.18806916    -15.80927645     -5.36579684
C1          7.73937136     -0.25247919      3.11564823     -6.47430440
C1          2.84391959     -0.94837924     -3.53241179     -6.49679888
C1          3.85021874      9.04088399      5.63438204     -6.34121928
C1          4.62420486     12.56774886     -1.90337510     -6.20049772
C1          2.66555332     -7.46140412     -6.04533955     -6.41126494
C1         -0.83640396     -0.63778817      4.07653599     -5.06926980
C1         -5.34168614      2.01954152     -8.61461257     -6.74358153
C1          3.20747436      7.17898371     -2.54860958     -6.71642740
C1         -3.79447215    -13.47909200     -7.66510406     -6.65008535
C1         -7.16765156     -1.54337193      0.55579876     -4.86063511
C1         -0.67190777     -3.90761623     -0.03711854     -5.10125398
C1         -8.35554238     -2.42630105    -11.18059966     -6.62520336
C1         -5.12800632     -3.09990053      4.70859699     -6.15686633
C1          0.28543790     -6.93955105     -2.97216447     -6.08418759
C1          3.62161417      3.29272215      4.97908745     -6.50021489
C1         11.12541978     -6.32805192      4.09590736     -6.52991100
C1          8.36744061     -0.94019249     23.97603272     -4.96948245
C1          5.20213517    -11.12822378     -4.55849469     -6.31776347
C1          8.21287524     -4.87382833    -11.05134605     -6.10261716
C1         -0.52283007      8.07235272      8.09767289     -6.52144248
C1         -9.35957662     -0.67153016     -6.11122572     -5.85598448
C1         -1.98967546    -11.14560918    -13.32830910     -5.36277014
C1         -2.84396134      5.38389401     10.72858500     -4.83399152
C1          9.79194701     -7.86109258     -4.50373016     -5.74127335
C1         -0.03443024     -0.02340702     -3.52902009     -5.77506098
C1         -3.07884849      9.29458570     -6.13250805     -5.82236107
C1        -11.19808291     -9.27350271     -4.22181501     -5.89186603
C1         -2.81750058     -6.93634352     -9.26829082     -4.98509274
C1         -5.51011644     11.61755896      9.74089397     -6.16246698
C1         -5.54688897      0.26178185      7.13723777     -5.66014835
C1         -7.13164391      6.22251654      0.46596583     -3.55615828
C1         -0.28886812    -11.66473901     -7.65589474     -5.68658478
C1         -7.34788935     -5.34780078     -7.11598384     -5.42458062
C1         -0.96778888      2.88812874      1.46727033     -6.03828982
C1         -9.24985214     -4.95544510     -3.58183301     -4.43942468
C1         -0.86620719      7.17421145     -8.63601650     -6.40718695
C1          2.35840872      4.25464989      4.66952058     -5.47828381
C1         11.01153031      2.81090158    -20.25203109     -4.89976898
C1         -6.81743666     -2.45301775     -4.48512039     -5.97425426
C1          8.32088896      2.41662164      0.61179824     -5.40278201
C1         -4.16038568     -7.82279325     -2.55931291     -4.22977032
C1         -5.16087871      2.89885369     23.03478380     -6.27807967
C1          0.23567008      0.84797102     -5.01619569     -4.96937503
C1         -9.87166203      3.80816363      5.56676321     -6.41189786
C1         -4.06356001     -1.56352936     -1.02397518     -5.99848132
C1         -6.37703450      2.08961867      5.63098487     -4.97650460
C1         -4.60231600    -14.13804169    -14.91521270     -6.51877785
C1          4.04540633      4.70718423      8.18447427     -5.99177218
C1         -2.82061010     -0.99539179      5.58982118     -6.68728654
C1         -9.47739338     -0.96284710    -13.29415326     -6.45565939
C1         -5.92946051      2.34646364    -11.81984708     -6.30713944
C1          2.76072974     -3.93706017      2.09362121     -5.75569685
C1          8.43841073     -8.67565140      0.00933237     -6.43882627
C1          6.67119758     -2.95223067     -5.04123965     -6.25687417
C1         -2.69839299     11.36708483      4.07251984     -6.21271183
C1          0.73740702     -0.59927813     -7.59586800     -5.52259314
C1          1.85052427      3.92010183    -11.09961252     -4.30466583
C1         -5.67884843      7.69314641     -3.55803752     -6.34588775
C1          5.57721944      1.79084151     -7.04643858     -6.57585770
C1         -1.00745314      7.77815745    -11.18462433     -6.53024474
C1         -1.52878286    -13.73525711    -10.17512889     -6.67711104
C1        -13.91911630    -19.85278335    -22.54960875     -6.13891021
C1         -2.15984996      9.19418020     -1.94004857     -6.49275219
C1         -4.60950555      6.28951945     -7.07442486     -4.55219199
C1          2.22008496     11.86206779      8.23487432     -6.28221338
C1          0.60749132     -4.80768825     -0.94962575     -6.44069529
C1          7.79371301     -6.88763031     -6.08562690     -6.20381786
C1         -1.51224512     -6.37121787      6.12326286     -5.54024081
C1         -5.08214887     -5.89883932    -15.77980266     -4.62834404
C1          6.79038558     -3.95385564      4.64830651     -6.66247411
C1          4.06511672      4.83824789     -6.65352478     -5.81751112
C1          0.73530027      1.21644442    -11.13608153     -6.79102240
C1        -12.48799738     -8.35333744     -6.71726198     -5.20193573
C1          3.32218803     -0.63947822     -6.04672266     -6.50047201
C1         -4.36047885      5.35727347      9.71988853     -5.17244218
C1          0.24041268      8.69866098     -8.66339820     -5.29300992
C1         -5.44430112      3.79102633      9.69662593     -5.35392063
C1          3.40718200     -8.80028582     -4.49877426     -6.68317957
C1          6.68143302      5.74221525     -4.47424741     -4.17420895
C1         -1.92605685     -2.45302124      2.10656634     -4.38685740
C1          7.09149294      3.32681922     -1.97794948     -6.94730400
C1         -6.53363248    -13.70649010    -13.28296587     -4.30689088
C1         -5.87959341      0.53288036     -2.61489358     -5.33828784
C1          4.55552114     12.47405946      1.57337647     -6.48141431
C1         -8.39434714     -0.68413966      1.49941497     -6.10981906
C1         -0.85793640      4.20650491     -8.57716156     -4.52768178
C1         -4.47057090     -6.29418234    -14.92088934     -4.67311497
C1          4.82118239     -3.59877779     -8.59071490     -5.65576501
C1         -5.62806462     -4.50927788      7.13565511     -6.50239574
C1        -12.08933016      5.67682691     -7.09784046     -5.59049770
C1         -4.27236508      2.35059933      6.22442390     -6.58293019
C1         -6.22437885      4.34237808     -1.05603309     -6.29314439
C1         -1.07210817      9.52551367     -5.46202787     -6.12253763
C1          1.90082485     11.01382319      6.22228870     -5.08995284
C1         -6.68141979     -7.82824376     -1.98140053     -5.73402364
C1         -2.50220849     -6.08433305    -10.84071289     -6.23042957
C1         -8.66023127      0.31471445     -6.07481705     -5.99664066
C1         -7.10359982     -7.45802007     -5.15417559     -5.49950780
C1         -8.64078827      3.23228316     -9.56051048     -5.18596178
C1         -9.81884773      0.79482180     -3.60049115     -6.16844485
C1         -6.65595520      7.69648317     -5.51301924     -5.75403586
C1         -8.46190552      0.47358731    -11.23413813     -6.26967796
C1         -5.12845782      4.77366268      2.46459956     -6.38218105
C1          4.36788971      8.63914659     -2.54048132     -6.17771245
C1          4.68933019     -4.83091019     -7.61663282     -6.48552934
C1          7.07086729      3.25484426     -7.56454435     -6.31170235
C1          4.01538658    -10.82880167     -1.05871616     -5.87426503
C1          0.25160966      5.63995900      4.00615727     -6.20071177
C1         -1.83329242     -7.24047329     -3.49617531     -4.51885447
C1         -5.56131587    -11.09478939    -13.32604370     -5.58233847
C1          4.01056563     -7.79281822      4.63261287     -6.03801749
C1          3.88223524     -2.41248597     -0.01446468     -6.33345503
C1         -2.60477086      6.61016054     -8.66892279     -6.61404315
C1          5.54569188     -6.27538617    -14.18299744     -5.80949441
C1         -2.11738520      6.29647860     -7.69942847     -6.13754359
C1         -3.06730752      7.98550899     -0.48692651     -5.23979635
C1          8.38276065     -3.86465582      5.72143774     -5.93985989
C1         -4.99225321     -2.96116747    -15.79278454     -5.30330610
C1          7.23996922     -3.02704384     -2.56710035     -5.44599302
C1         -0.72976890      0.87933591    -16.06210414     -3.97705388
C1         -3.89305343      2.09560582      7.21597761     -5.19138069
C1         -1.31609208     10.46104056      6.63748568     -5.25678714
C1          2.83158738     -2.04329306    -14.79636384     -6.44472374
C1         -8.65125578     -7.47372256     -6.19467177     -5.52714315
C1         -4.54903562     -6.33878751     -0.13951797     -6.40892362
C1          5.14024876      3.26397495     -4.49953261     -5.69665518
C1          2.98366402     12.51517132      0.63850379     -6.21478161
C1          6.46439514     -8.33766186     -7.59837400     -6.15614938
C1         -0.56509261      8.10376510    -10.15837881     -6.91581894
C1         -2.70963572      5.24817159    -11.12393285     -6.12890387
C1          1.86003128     11.62995924     -7.68757008     -6.24493012
C1         -6.39304635      2.02774436     -3.61184473     -6.29473882
C1         -6.65441236      1.83909962    -11.15915593     -6.38256939
C1          4.07808868    -12.58317562     -4.62905678     -6.54399683
C1          1.48768938      1.85561721     -9.56203873     -6.40633129
C1         -7.55829882    -12.53684868    -11.69678556     -4.88928457
C1          4.38777674      3.90638228    -11.73855245     -5.82518734
C1          3.81262485      5.34637056     -3.55468749     -6.66345738
C1         10.02424600     21.76150765     20.47592132     -6.31138321
C1        -14.30491316      1.45706650    -11.74754240     -5.83360336
C1          1.44252540      6.60652267     -6.03834802     -6.45422356
C1          1.35482699      2.34243068      4.02367370     -6.16510265
C1          3.66941277     -2.71060720     -7.63816061     -5.31725683
C1          2.04230107     -2.72475565    -14.28235308     -6.14012869
C1         -4.64361066      3.31360036     -3.53572764     -4.19796772
C1        -10.90824685      5.30243419     -3.52444888     -5.78500376
C1         -2.70607162      9.10503064    -11.13257201     -6.43957099
C1         -0.12886420     19.19624553      5.63898839     -5.00981288
C1        -16.34693248    -18.56043591      2.34246682     -6.00505313
C1         -0.55950591     -1.48154698      4.60159639     -5.92278742
C1          6.49146804      0.02232640     -8.49789766     -4.26849424
C1         -1.68818601      9.50908293      4.59426899     -3.84634583
C1         -6.92798552    -13.48872174    -11.72898874     -6.32995488
C1        -12.19200909      1.39387170      3.03935990     -6.44014709
C1        -21.65571576     -5.59435200     17.09702387     -4.76369464
C1         -2.34950133     -1.02675074      8.14687283     -6.48291092
C1         -9.93113101     -5.41459353    -10.84693331     -6.27330574
C1        -13.51564404      2.40837756     -5.16017792     -5.99715472
C1          4.28760972      3.82976137      3.10151698     -5.32073900
C1         -5.31192896      5.29115981      5.65036188     -5.78733467
C1         -3.06623796     -3.46442839      3.12065010     -6.67645573
C1         -1.50912139      1.43991873     -8.58692078     -6.30006226
C1          8.00685148     -0.52421150     -4.51732827     -5.08616029
C1        -22.33445368    -17.38314530    -11.97585205     -5.72895896
C1         -9.03002157     -8.34060680     -6.67729032     -4.97534197
C1          0.09816315     -4.51429509     -7.73514211     -5.49458492
C1         -9.12709668    -10.77884285    -12.72503726     -5.59616370
C1        -11.54497832      7.24322892     -6.08107246     -5.95921839
C1         -4.59900321     -4.46686536    -12.78297492     -6.35313596
C1         -2.52966694     -4.82064709    -16.42911259     -6.12566522
C1         -4.79520311      8.63231974     -9.55887404     -6.24392251
C1          0.52769729      7.70423355      8.13569814     -6.67488708
C1         -1.74468225    -20.91909531      5.54871106     -4.01877852
C1         -5.09756716      2.96546939      4.61949958     -6.02197647
C1          5.83007419      9.00878817     -0.98127179     -4.93902136
C1         -8.37997373     -0.62348080    -13.35058940     -6.74841187
C1          0.60340874     -7.81646607    -10.15469695     -5.57958797
C1         -7.01329814     -0.91997703    -11.70791677     -6.36033762
C1          2.78752722     -2.05849022     -3.57371273     -6.37512773
C1          2.87015650    -11.62968875     -9.22056493     -5.31579899
C1          1.11908741      6.25348603     -9.17557578     -5.48457386
C1         -3.60549983      6.25173927      4.09838544     -2.36890742
C1         -2.24421481     -5.77941724      4.58126493     -4.55847613
C1          1.84170913      5.67292753     -1.94356548     -5.26646833
C1          1.10038095     -6.22069748     -7.05058943     -6.03060971
C1         -6.39295841      5.63536086      5.65346344     -6.21881549
C1         -7.59058716     -4.81824980    -11.78371623     -6.48827710
C1         -8.72056819     -6.30655222    -11.76329071     -4.19987114
C1         10.48370258     -7.23820270      4.04309532     -6.56383822
C1         -0.51677798      1.42117486    -10.13554160     -5.73770399
C1          2.34334209     -0.57219862     -4.45738010     -6.56232038
C1          8.90598752      4.25891311      3.09838937     -5.12644144
C1         -1.99161106     -1.53508388    -13.34150739     -6.22325041
C1         -3.33367244      5.29599692    -10.15010191     -5.96882305
C1          0.03333970      2.98972885      5.67886733     -6.16947814
C1         -7.10952759      4.39750940     -5.18553637     -4.51290746
C1         -0.31005307     11.87424019     -0.31074663     -6.00301934
C1         -3.44688411     10.09251654     -0.99393535     -5.88547991
C1          8.53244150     -1.44617716      2.42150096     -5.42047167
C1         -6.23778594      8.09848351      4.70048924     -6.36494604
C1          6.90332312     -3.96559773     -1.01815586     -5.85061867
C1          5.98098147     -3.90445031     -5.04957105     -5.88972944
C1          7.13051736      3.65165758      3.05500508     -5.58876192
C1         -1.78885693      2.40068466     -6.99340309     -6.28557371
C1         -7.03449813     -4.53051391    -14.32589489     -4.71819291
C1         -6.29582842     -6.92473159     -9.25092901     -5.67378914
C1         -2.32519403     10.48173025      4.68509268     -6.28037753
C1          3.09539329     -2.97145492     -5.16085000     -4.47458800
C1          7.11414211     -6.32820017     -7.61242452     -5.83923649
C1          6.15556451     -4.48308211    -11.62952373     -6.52427641
C1         -2.64046408      9.63080982     -8.67050788     -3.83170224
C1         -5.95057587      7.09632070     -2.58161922     -4.67168940
C1         -5.37647738    -14.65381169    -10.84234809     -6.15480342
C1          4.78045127     -2.42948006     -1.55077175     -5.74422219
C1          1.16013294     -2.12362765     -0.96572102     -6.33041739
C1         -5.36671151     -8.75826019     -8.61863429     -6.56842118
C1         -0.67743385     -3.90023413      5.58541724     -6.51997890
C1         -3.04002553     -4.53794036     -6.04774534     -6.01578775
C1         -0.50514307     -9.37303014    -10.13701713     -3.81326909
C1         -1.32016831      0.89253699    -15.17990273     -5.67521874
C1          2.40987890     -7.76490403    -11.07595609     -5.48068496
C1          0.96204477      7.96035162      5.62639605     -5.48698976
C1         -1.01627228     11.35423807     -1.99397207     -5.44015767
C1          4.28636911     10.46444087     -2.44172792     -5.81975017
C1          6.02963732     -9.34919126     -6.05888103     -5.66163203
C1         -3.25973715     -2.10424944      9.73626148     -6.13357408
C1          3.22674155     -0.61144756      6.53586883     -6.31531064
C1         -3.33564075     -2.54449671     -6.61603774     -5.45606888
C1          0.81397259    -11.33315339     -7.56378066     -4.70243915
C1         -1.33738663      2.03288060      3.08856239     -6.37787799
C1         -8.88322942      6.89613655      0.58244157     -4.86905229
C1         -6.77106465     -5.44324475    -10.20496244     -6.48350499
C1         -2.75308283      7.13049546      7.14439271     -6.03731811
C1         -1.46819507      0.25724397      9.64667033     -5.62614164
C1         -9.47205425      2.02100030    -11.06475881     -5.64361325
C1         -0.94546795      1.76299093     -7.67721416     -6.22951463
C1          6.18731955     -4.52120164     -6.03993460     -5.63495560
C1          2.57877927     -4.50584206      3.02250134     -6.35605137
C1         -7.34351975      8.34108970     -3.56238970     -5.26773071
C1         -4.29672105     -2.42461956    -14.29631979     -6.57773739
C1         -8.65893416      4.42412172      3.01279901     -5.25839865
C1         -2.94391366      3.77271907     11.36742033     -6.03567822
C1         -8.69134678      6.22142952     -9.57750326     -6.77409293
C1         -2.24273161     -6.88168275     -1.03214173     -5.52074362
C1         -6.88755463      2.35860280     -0.97181849     -4.65187504
C1         -1.59744545      1.82315733     -0.91242625     -6.38481635
C1         -1.99458083     -3.01609445    -11.72252655     -6.46434931
C1         -4.16091750     -9.80192582     -2.60251900     -5.85367113
C1          0.50677145      7.76906285    -10.20057930     -6.60763661
C1          6.38212290      2.46037824     -2.02225030     -6.19243121
C1         -9.51391408     -9.85135076     -7.67041668     -4.70501195
C1          6.34198252      4.17096621      4.96165211     -6.35418988
C1          4.31369890    -10.20096225     -2.04119032     -6.71301107
C1         -7.50996788      7.15732595      5.61405533     -6.05110067
C1         -3.59390630     -7.46322806     -8.72729034     -3.96550577
C1          1.96525622      6.24460739     -5.09095593     -6.05960614
C1         -2.35078751      5.60139603      2.44337395     -3.87892668
C1         -1.30888105     -2.11237347      3.09124852     -6.51503788
C1          0.96765181      9.19717746      5.64333730     -6.31944461
C1         -6.06186248     -4.45409404    -15.88110512     -5.74592818
C1         -3.22744590    -13.16621297     -6.74099312     -6.07125183
C1         -7.93890539      6.81489109      4.66520854     -6.25307108
C1         -3.12476884     -6.38297602      6.53942839     -5.93846527
C1          2.14642619      2.72029650    -15.16175576     -6.13405006
C1         -6.16845809     -9.31158655     -6.65388588     -5.76573705
C1          9.70784604     -4.77654530     -0.99490311     -6.09858111
C1          7.17278988     -3.05250033      6.68613833     -4.13786829
C1        -10.32979398      2.29079367      8.10624252     -6.48001851
C1         -1.82191497      8.28952008     -3.53660600     -6.12641659
C1          4.80208263      8.30816522     -5.09789682     -5.77635300
C1         -7.96986421    -16.54380888      4.59101769     -4.71196907
C1         -1.01446877      6.66966564     -1.97093630     -6.38725841
C1         -1.76821006     -0.59362485     -0.03072213     -6.76820632
C1         21.42971255     -4.45631697     11.31269700     -6.31746185
C1         -2.61609110      7.71430865      9.75862483     -4.92991804
C1          2.25410343     -2.48571965     -1.08502244     -5.51236445
C1         -2.28307317     -2.11276517     -6.71234716     -5.26158495
C1         -3.88312470      3.78613223     12.84515034     -6.21483624
C1         -2.26155612    -11.67881477    -10.27600064     -6.08011964
C1          5.80306640     -3.54071698    -10.13144264     -6.81754126
C1         -8.90186372      0.85987633     -8.57564047     -4.93983446
C1          3.39001883      2.76494397      8.07682487     -5.34906176
C1        -12.07567858     -0.87482155    -14.84182564     -5.05091546
C1         -8.38614620     -5.35551120    -11.13949732     -4.53861715
C1          9.15561320     26.63455751     -1.83830062     -5.68014328
C1         -0.01230383     -1.13686094     -0.06290242     -5.93022893
C1          9.33917929    -13.49605766      0.48725138     -6.33845945
C1          1.29660643    -21.32639117    -10.24569723     -6.08317289
C1         -9.60050702     -1.50546008     -4.53023367     -3.42729922
C1         -2.49919060     -6.03390051    -14.30860757     -6.51236376
C1         -2.24131439     -6.95828089    -12.39367632     -6.73380600
C1          5.54665635      7.71483859      2.10651737     -4.51148843
C1         -1.40146647      5.73916768     -2.58208882     -5.71041576
C1         -1.48577595     -6.40151530     -8.68372396     -5.80503926
C1         -5.11394118      4.78419112    -10.18072599     -5.28047829
C1         -8.60326702      4.72165375     -4.56159120     -6.52926855
C1          1.05610087     -3.38592114     -3.52905469     -4.67354397
C1          0.48881906      9.58702273      4.64001114     -5.98125317
C1         -3.06053258      3.26632968     -0.38515618     -6.56973257
C1          5.77855583     -5.42331499     -1.03946630     -6.87939824
C1         -5.41676463     -4.01992777      0.52627527     -6.05981080
C1          2.35353695     -7.25293491    -10.07591199     -5.90463786
C1         -9.81285198     15.75319928     19.41935685     -5.74232724
C1         -1.74456809    -13.19348809     -9.22720073     -6.13907679
C1         -5.89425706    -10.27426114     -6.08531987     -5.75086371
C1         -2.78153016      5.35700700      7.10450691     -6.44617382
C1          2.15312892     -3.01728191     -0.12044147     -5.30617031
C1         -0.10393864      7.69789418      5.62727285     -5.24550615
C1          6.37614103    -10.21187923     -5.44343701     -6.16476025
C1          7.63311181     -7.49274118     -5.10607704     -6.70476088
C1          4.66253329     -7.77441372     -7.65897164     -6.31709286
C1         -9.65941511      3.20258024     -1.06998256     -6.11476482
C1        -11.74618458      0.00215404     -2.98452422     -6.18495663
C1         -2.06434719     -7.45330001     -1.94231472     -5.75160316
C1          3.31976052     -3.55088097     -2.53370026     -5.99548815
C1         -0.87964181     -3.04993975    -13.41327300     -4.83576273
C1        -17.62981750     19.71930317      7.14735085     -5.53332634
C1         -0.22762407      4.29930497     -9.53342583     -6.28163948
C1          8.30270521      7.17712436     -8.49065371     -6.17541301
C1          6.96511152    -16.00095825     10.57889262     -6.12177558
C1         -4.73805158     -9.82971145    -11.67720248     -4.68188317
C1         -1.89497927     17.88223481     16.92667218     -5.28345795
C1         -8.44941395     10.14654110      1.56169153     -6.32784717
C1          4.84541364     10.12850031      4.13351818     -6.75756211
C1          0.66960995      2.41633292     -7.61643652     -5.86899917
C1          0.70805802     11.93843804     -5.44853553     -5.65958630
C1         -7.31070223      0.88787334     -2.00884082     -5.25981348
C1         -8.22365194      5.81339989     -8.59956981     -5.64136001
C1         -5.12700470     -6.02019091     -4.56414723     -5.24117783
C1          6.38579160     -8.36582809     -2.04916650     -5.59152154
C1          0.01290386      4.68749981    -12.59610522     -4.12227240
C1         -1.76777405     -2.51569676     -0.00755384     -5.65487095
C1         -7.60223357      5.87590771     -6.04400913     -5.97817829
C1         -4.49768269      6.13634277     -3.54569864     -1.04276356
C1         -4.67212328      4.41482875    -12.65414567     -5.07399137
C1          4.33692652      5.76853742      6.54766147     -6.57024284
C1          1.24498922     -6.85320820    -10.11706631     -5.56138307
C1         -9.69629151      0.24583138     -4.47035067     -5.67452518
C1          6.59438324     -7.78539523     -8.54872991     -5.92783233
C1         -0.95805687      1.73533841      1.49424652     -6.27564319
C1          5.99784939      6.27937418     -2.54301754     -4.35626900
C1         -5.55230989     -3.40115016    -11.13623569     -6.89312246
C1         -3.38544630    -10.85330583     -9.21454185     -5.20344863
C1         -5.27542757     -0.68118146      5.58516317     -5.35761924
C1         -0.04677837      1.77848622     -7.00931892     -6.05590308
C1         -0.97955841     12.63617640     -7.64440010     -6.12880660
C1          1.52957915     -4.81562630    -11.74371560     -6.35237827
C1         -0.20007519     -3.57181720    -11.79501237     -6.53309483
C1          4.51548754      6.64694410      7.17773709     -6.33690858
C1          1.18381986     10.49749462     -4.47625428     -5.65859963
C1         -5.88921059    -10.31165463     -2.60512199     -6.27415486
C1         -1.99098746     -9.35480125    -13.30419594     -5.29678247
C1        -12.26601452      7.98103172     17.79651398     -6.19726222
C1         20.13595449     -5.39246258     12.25796998     -6.25163984
C1        -11.23285665      6.31512725     -7.67041824     -6.34667222
C1         -6.30960886      0.82748576    -12.73088473     -5.49381218
C1          3.64562012     -6.30216844    -11.18656614     -6.35542022
C1        -10.94473610     -2.37511021    -14.88410699     -6.52962359
C1          6.90309122      5.73690989     -0.94875180     -3.72372345
C1         -6.36820700     -2.07946881     -7.02656464     -5.66052440
C1         -1.74660129      9.54021460     -0.91845657     -6.19619450
C1          0.05017159      8.06202458     -1.98677402     -6.53375470
C1         11.78741944    -15.88778625      3.04509643     -5.50573679
C1         11.99368061    -24.32297376      2.07612793     -6.44497107
C1         -3.14018580      0.25293212      3.09036335     -5.97140101
C1         -1.83602407      7.21503276     -0.07322988     -5.75308175
C1          8.59862962      3.38145675      2.52059354     -4.93056046
C1          9.52181139     -5.43179960     -3.53456832     -5.27796395
C1          8.65613088      5.15248287     -0.97472011     -6.17215944
C1          6.47811621     -7.22640240     -7.66058305     -6.41015036
C1          0.13773580     -4.54599842     -1.98902445     -6.40288133
C1         -5.40248294      0.83874744     -5.11237339     -5.71113323
C1          3.31359607     -3.53861583     -6.05818894     -5.90629953
C1         -2.80703279      5.31362161      1.43183750     -5.79929095
C1          3.23216769      7.15102261     -6.00847318     -5.83839517
C1        -10.14713309     -4.82637747    -13.41774680     -6.42757924
C1         -7.65665489    -12.28417503     -7.64816316     -6.11555012
C1          1.48763419     -0.09478041     -2.60858659     -6.45563247
C1         -2.50776364      0.01993445    -19.88342894     -5.34606512
C1         -3.10124224     -1.57760267      6.57366800     -6.33627704
C1         -5.99683748     -0.19899296      9.70007697     -3.96493119
C1         -2.21294993     -5.17346188     -1.09324301     -5.49828196
C1         -5.11137783     -0.08048030      8.09314494     -5.65639204
C1        -10.13596524     -1.87574000    -13.35703795     -5.17028572
C1         -6.10865184    -11.13475774    -10.17080444     -6.21564801
C1          0.58126391      4.79126481    -10.10849893     -6.46694852
C1         26.44411468     -2.93095992    -13.27422798     -4.33540261
C1          3.62778374    -11.09345195     -7.60512296     -6.23659290
C1        -13.28048380      7.69628269      8.71290324     -4.89269752
C1         -6.65463220      9.54900848      1.55601122     -6.66745299
C1          9.34036151      0.92256328      4.07381110     -6.12681161
C1         11.89191854      0.91920391      0.00837324     -5.92808112
C1          2.71809152      3.87581845     -0.10742483     -5.81404999
C1          4.20701815     -0.57597542    -11.12431120     -6.51070710
C1          0.77011756     13.55804343     -6.03038739     -6.31100818
C1          5.99918585      9.22678764      6.63472623     -5.63941813
C1          2.74718952      2.79214753    -16.16569709     -6.33492079
C1         -1.71713222     -5.49650930    -14.84765863     -5.22650230
C1        -12.82625507     -9.27733795     -5.13637711     -4.06316068
C1        -10.30023915     -4.49775661     -3.61467396     -5.70795965
C1         -6.27999685     21.76685018     -1.01789326     -6.24866706
C1         -7.60050654      2.93056403     -2.62993360     -5.39792822
C1          5.57159595      7.72786678     -3.54867908     -5.40135313
C1          4.36295464     -8.75132433     -0.43953038     -5.62289149
C1         -6.37498116     -3.93825967    -14.96156059     -6.21343778
C1          1.31659662     -5.42926759      6.10592127     -5.32208518
C1         -9.92384108      0.49522445    -14.24988125     -6.37253972
C1         -3.36517927      4.13166965     -1.07375783     -6.43927682
C1          1.30644987     -0.60862021      3.99519824     -5.78250981
C1         -9.20969192      5.93309759     -7.10193776     -5.23195580
C1          8.56292637     -2.58179914      4.64880017     -5.76822059
C1          1.88123067     -3.94852021    -11.12152158     -6.33779157
C1          7.40704906     -8.36757725     -3.56958789     -6.47624930
C1          2.02695701     -1.53435901     -8.57536905     -6.30858195
C1          2.25756040      2.36939055      4.66547018     -6.39129724
C1         29.55778928     -1.10322819      2.16636939     -6.31939130
C1         -6.44810010      8.63318844      2.14970743     -6.37513558
C1         18.16643095     -2.47764139     -6.02706908     -4.12889512
C1         -0.73691309    -13.13205309     -8.60736607     -6.48076308
C1          2.80076583      3.83610581      5.62448149     -5.96578751
C1        -11.46262496      0.88511639     -4.52997543     -5.87270308
C1         -0.52479984     -4.56670780    -10.17918325     -4.39784109
C1          8.49151989    -11.67758999     -0.09554894     -4.92295662
C1          7.69030125     -4.56298146     -1.54580680     -6.31536975
C1          6.67062290      3.30143585      5.52974906     -5.71537709
C1         -2.13983586     -1.60914435     10.64614830     -6.45176114
C1          4.77903096      0.52976763     -8.55907234     -3.59477195
C1          5.58240735     -4.91821776     -3.53226469     -6.38244593
C1         -4.69552486      6.24814554      2.14248294     -6.14014195
C1          0.93725940     -4.86471156    -14.10065577     -4.74158549
C1          0.99643572     -9.27656732    -12.75769441     -5.19506533
C1          3.19136013      7.21286667      3.04141089     -6.20587708
C1         12.60538721     -3.87615171    -19.38310345     -6.15169660
C1          2.63777841      5.15660931    -11.72251612     -6.75859692
C1         -0.07260664     -7.80601532    -12.77158963     -6.47844366
C1          3.37713505      3.93716642     -0.99172356     -5.89916770
C1         -6.72604473      7.66572618     -2.01472872     -4.87999273
C1        -15.69837448      5.36625626    -17.82929606     -6.48205656
C1          0.69153985     -7.27719815    -13.33844894     -6.51526181
C1          5.01230666      6.29390949      8.11469163     -6.13370812
C1          2.48225749     -7.80599066      1.49638932     -5.76147959
C1         10.71523253     -1.07625121     -9.60767236     -6.49623932
C1          2.75781246      3.92103468    -12.66810968     -6.47537557
C1          2.80452814     -9.80878341     -7.01205020     -6.55402646
C1          2.25596635     -3.58038731     -6.60324220     -5.23701103
C1        -14.31341018      7.64591236     17.29898412     -5.76382280
C1         -6.70077960     -0.07132342     10.58166281     -6.54335833
C1         -3.77203178     -0.95132530     -7.60243226     -6.14483872
C1          5.61520352      1.80254166     -9.16844869     -6.25708486
C1         -7.71639151      4.72290044      8.73140319     -6.03840752
C1        -11.19052401      6.22527830     -5.53718763     -6.25261898
C1         -4.77107250     -1.01577217     -2.62093792     -6.33406509
C1          5.76950565      2.39325108     -1.01421780     -5.52498950
C1         -1.53583544      3.30972552     -8.60447555     -5.89372437
C1          6.59177026      9.66308000      0.58981044     -4.95499933
C1          5.23495281      1.45480156    -10.13447409     -5.43603598
C1         -5.67792548    -22.35476018     11.20184172     -6.59916936
C1         -3.09252843      1.44599577      8.64222516     -5.30516945
C1         -7.65100051      1.75931336      3.11216655     -6.63529608
C1         -6.46091141     -1.63206623      6.56299422     -5.32747563
C1         -5.52895073     -9.29342420     -7.63200159     -6.10183373
C1         -4.06419193      3.27051849      4.60089563     -6.15893622
C1         -7.06287383     -6.37773700     -5.14582478     -6.33574038
C1          7.83585649     -8.73478272      3.02520186     -5.22496019
C1         -7.70989441    -11.07286349     -7.77076635     -5.37518518
C1          3.02202840      6.66191974      6.19511873     -5.38710999
C1         -5.07671750      7.65462101     -8.04577641     -6.22865897
C1          7.84352490     -0.91059147     -6.12675291     -6.39543363
C1         -4.60645557     -3.44072212      2.21414021     -4.56080316
C1         -6.96519705      0.93542654    -11.81716615     -6.46413798
C1         -8.09329087    -14.03481824    -14.88150370     -6.33873845
C1         -8.89219315      6.79101719      4.04110776     -6.28579716
C1        -10.73189015    -10.72855726    -10.19713695     -6.46161685
C1         19.23708397    -11.66504093     -2.53709151     -6.44460708
C1          0.79766986     -8.34995714     -7.56123537     -5.91845881
C1         -6.00656972      1.68035757      9.67794570     -6.08703014
C1         -2.64301450     -0.07818159      4.03147504     -6.45273883
C1          7.11494201      7.74888297      3.10880533     -6.73018012
C1         -6.58349757    -23.27275337    -16.86211089     -5.36124139
C1          5.60041010      2.91390543     -3.56179852     -5.49828496
C1          4.78116837      7.15050421     -1.60879737     -6.23728081
C1          7.31593231     -5.44957219      0.01315892     -5.79732839
C1         -3.60488952      2.95436530      5.60512183     -6.49656195
C1         -3.01400481     -4.52249177     -2.55316322     -6.29009278
C1         -2.03365834    -12.29591803     -7.73471556     -5.99045137
C1          6.63955775     -1.45147294     -6.96359998     -3.71527005
C1         -3.87214911     -2.15566755     10.63010992     -5.33862195
C1          8.39145911      2.71555538      5.62414196     -5.84924640
C1        -11.82905650     -9.30109067     -6.66075080     -5.10812259
C1        -11.13341731     -3.34101247    -13.36479682     -5.70486865
C1         -0.54872242      6.27749549    -10.14113188     -5.68604445
C1          8.19591378      4.84082040      1.56588360     -5.06029245
C1         -2.58763029      2.95224818      0.56696215     -6.51745236
C1          6.78682302     11.55821582     -0.84517589     -5.40066075
C1         -8.42098156      7.16109169     -5.48376995     -5.50787337
C1         -8.38554354     -7.22064218    -11.16188532     -5.63099018
C1         -8.63875370      4.75011694      8.13292250     -6.15295914
C1          4.35703758    -22.34388987    -17.49951950     -5.72921394
C1          5.57674973     -5.96740359     -3.50107272     -5.78529530
C1          2.59020387      1.44853193     -6.17058627     -5.67765865
C1          6.02997954     -5.97040968    -13.25127642     -5.97843196
C1          6.60410602      0.04178533     -5.06591321     -4.52373449
C1          5.43300860     -3.59343321      3.00764539     -6.88267040
C1         -5.08593526     -0.03384898     -6.75439502     -5.10577612
C1         -4.60512175     -7.46903896     -9.26114253     -5.81281159
C1        -11.45595472      0.37999249    -11.69178308     -6.04556342
C1          3.79667020     14.91694779      2.20318860     -6.40070104
C1          2.83684597      7.10036583      1.57088337     -5.82168594
C1         -0.74031103     -5.74952076      5.53940704     -5.39755934
C1          0.05823259    -10.82620601    -12.72695979     -5.83013681
C1         -7.69086432      6.22045952     -2.02876460     -6.17011648
C1          3.16012541     -4.74051074      0.52350460     -4.77239349
C1         -3.48092236     -3.01993335     -3.47855161     -6.50224367
C1         -4.28606704      0.55711767     -8.61555357     -6.73689810
C1          0.25215539     -3.91224742     -5.15926803     -4.36445843
C1          0.56997187     -7.90671797     -4.51076061     -6.03296017
C1          7.64292035     -9.24359137     -5.08374086     -5.11710474
C1         -2.20446039     -1.55794327      1.52446213     -5.88628290
C1         -0.81117159      3.82206486     11.22767795     -6.05279863
C1        -10.67695641      1.41550082     -8.59326840     -6.48411680
C1          8.14384125      6.63343114     -2.01442661     -6.44088830
C1         -9.48358922     -1.01966614    -11.18416689     -4.56184359
C1         -7.10644883    -11.15209866    -14.27743586     -5.78944010
C1        -12.07659566      0.87180005     -3.65275110     -6.38704123
C1         -6.88053077      0.46886177     -0.98162911     -6.33468375
C1         -3.38212724      2.37817345      4.67606387     -5.58159529
C1         -3.45272908     12.02245320      4.69392655     -5.66897695
C1        -10.70809783     -4.89032216    -10.27193530     -5.74608048
C1        -16.46955239     12.73656540     24.38153939     -5.87427337
C1          9.73542816     -7.84141952     -6.64706050     -6.40005367
C1         -3.04495411     -6.37354974      8.68469245     -6.10809593
C1          6.98301239     -8.75618724    -10.13082822     -5.76941568
C1         -5.39699487     -5.70330335    -14.38278229     -5.62831060
C1          6.61963621     -5.92419412     -8.54715074     -6.43658772
C1         -1.06340812     12.48602678      1.56636588     -6.00373878
C1          0.57630541     -0.07721733     -0.97558427     -5.58149800
C1         -8.30049224      0.82305444      3.03468100     -6.52647371
C1         14.26722690     -4.52980484      8.08659817     -2.28960321
C1         -8.29780342     10.71834943      0.58252632     -6.38417281
C1         -3.06349581      1.48962178     -2.54607310     -6.08578237
C1          2.50754735      1.79563499      1.47891229     -6.72986686
C1         -4.56955524      4.80644165      7.21296673     -6.31856778
C1        -20.08327278     -5.56087474     14.61124918     -6.10239186
C1        -11.60088752     -8.34945114     -6.12762636     -5.64797371
C1          1.46223282      4.70387429      6.55847967     -6.22357006
C1         -8.56996859     -3.06828640     -0.97491328     -5.40819074
C1         -1.15983264     11.90246691     -0.98500985     -6.05885812
C1          2.12355876     -2.95782122      5.59071714     -6.39921101
C1         10.68671729     -2.93746697     -6.13372125     -5.76290395
C1          3.26969385      1.17138077      6.47071971     -6.67533629
C1         -1.59053474      6.28055797      9.78901598     -4.58067866
C1         -5.01459006      5.29311679      1.53595657     -6.17183205
C1          2.39209199     12.57523599     -1.93180721     -6.52603707
C1          6.63687673     -2.98842191     -8.53674059     -6.42163507
C1         -0.54716354      8.09668712     -0.95305058     -6.31991892
C1         -0.81736511      5.28229596      4.11388603     -6.04704159
C1          1.23616532     10.18285263     -8.60867837     -6.41916736
C1          6.66158838     -1.45849864      5.62166863     -6.08758267
C1          4.80023724     26.17145061    -12.69744055     -3.38389507
C1          3.95889333     -5.36393480    -12.69319455     -5.94979936
C1          1.50693256     -7.74872919     -2.62344917     -5.52882215
C1          0.58291664     -2.95268209      4.63170032     -5.55821610
C1          5.17657589     -4.44343730    -10.14083044     -6.27181345
C1          3.01541648      7.85974048     -8.56392727     -4.76549992
C1         -2.04469933      3.23375921     -2.00715435     -5.69930026
C1          9.48438705     -0.92313137      0.64267030     -5.57534444
C1          6.07334686      0.29590324     -2.63059610     -6.33100062
C1         -0.73312378      0.93477130      5.60249686     -5.56952440
C1          8.85284198     13.84189334     -5.98128280     -5.31343062
C1         -1.75221183     -8.43391417     -9.25880474     -6.12347742
C1          6.61729362     -9.74905470      4.08458343     -5.70176755
C1         -2.09514003      6.19234280      1.49978378     -6.34414512
C1          2.19450361      1.19642564     -0.99904888     -5.59588503
C1          0.35452343      0.92646919      0.59391248     -4.94582259
C1         -9.65460526     -6.35737128    -10.25443382     -6.63175839
C1        -10.75732977     -2.97285402     -4.60498829     -6.40971837
C1          0.29593336      3.84841400      4.05001335     -5.24697574
C1         -7.04566876      8.65550972      3.10457950     -6.06243172
C1         19.60398203     -7.21933958     15.39391311     -6.51911804
C1         -6.58125740      1.40715661      3.10724681     -6.04164987
C1         -9.95393697     -2.43075068    -16.40633639     -6.11585777
C1         -1.81749777      4.11775612     -3.49263673     -5.34792064
C1         -6.68576922    -12.69213800      1.39127699     -2.78942214
C1         -6.43955569      6.76683102      5.60696947     -6.45846184
C1         -4.27466685      2.40102797      0.42515342     -3.52993339
C1          1.62451861     -4.83558587     -2.48115371     -4.11515468
C1          3.30386302     -5.36981681    -11.72164339     -6.47340916
C1         26.87266025     -4.45600832     -4.45304507     -6.58095007
C1         -7.00588380      6.76549137      3.13574392     -6.24267390
C1         -2.19818526    -11.72831474    -12.36310910     -5.72157370
C1         -3.52448439      1.77481119    -12.63539644     -6.37195958
C1          5.42115872      4.25712919      6.56658528     -6.06310886
C1         -2.63187717     -4.86866412     -8.69025364     -4.93445162
C1         -9.12489596      4.67273680     -3.59840192     -4.31763485
C1         -0.97895178    -10.81963706     -7.56163152     -3.96650529
C1         -7.81453921      0.50066320      4.05468260     -6.86122651
C1          3.81508419    -11.71183401     -5.17614997     -6.51380096
C1          5.16469806     -9.33461104     -4.63426758     -5.75028054
C1        -16.88443534     -1.55781432     -2.06009999     -6.47829133
C1          4.83399581     -5.36815303     -5.09945955     -5.21260342
C1        -15.72198917    -14.46582453    -19.11713990     -4.48632659
C1         -5.53940550     -6.32527360     -1.98857816     -6.41967093
C1          3.78779504     -6.82841372      0.52975397     -5.86101867
C1         -7.18371236      6.19053906      4.13391509     -5.87754337
C1          8.16466554     -9.61993653      1.54791584     -6.62547104
C1          0.97470284      0.27876738      5.62575980     -4.24729553
C1         -5.52653378     -4.46303436     -1.97000191     -6.21619183
C1          0.97513696     -7.76404823    -14.27216849     -6.54565760
C1          9.42061180     -8.67592500      0.57739552     -6.47675822
C1          3.22155547     -3.57516212    -11.74050195     -6.11288080
C1         -8.74357980     11.09501705     -2.55723004     -6.65576767
C1         -0.53926201    -12.29229506     -6.61030543     -6.27309505
C1          4.56683488    -11.06379309     -3.56737570     -5.86237863
C1         -6.59923288     -4.81044347     -7.72996096     -5.99250705
C1         -1.22710493     -9.94777106    -11.75270640     -5.39258913
C1         -4.43852395     -5.34090978    -16.45332817     -5.34480134
C1         25.33576824     -0.60161966      9.66325542     -5.46923332
C1         -7.99906517      3.81926260     -1.08134577     -3.94015327
C1          0.66158499      1.21604994      7.23718783     -6.39854141
C1         -1.98679791      9.64340613    -11.74399529     -6.50979565
C1         -1.76333546    -10.24648656    -14.85848322     -5.53349717
C1         -3.55139024     -3.06305778      2.14581598     -5.72734286
C1         -6.55987066      1.43403834      8.73338950     -6.32274141
C1         -6.16023414      1.41943686     -4.56515129     -6.52549442
C1          3.73450601      3.84850404      4.04500483     -6.53072590
C1          1.12737360      0.89940514     -1.02092407     -5.00847500
C1         -2.34176536      1.98140974      4.60824006     -4.93573200
C1          5.56762761     -1.21070418     -0.03151559     -6.44143845
C1         -6.86420517     -0.69634593      4.66318198     -6.43784247
C1          1.72074008     13.47121948     -1.90407530     -5.60831782
C1         -1.60533243      3.22442351      4.08163142     -5.90446887
C1          8.90345032     -8.35816067      3.08678007     -6.34546525
C1          6.49218011      9.60599358      4.11039478     -4.97643218
C1         -0.89865173     -4.86621371    -13.36319368     -6.08584248
C1          8.59390361      6.30373167     -1.02950821     -6.38860165
C1         -2.58670748     -1.94169939      3.99258232     -4.26073735
C1          3.75545698      5.69289153      4.03761112     -6.41858376
C1         -1.00091732     -1.26452227      1.44651704     -6.12224276
C1         -9.22526179    -12.66807414     -9.20191418     -5.09141610
C1         -5.85176114     -2.46903467      3.17613775     -4.54118454
C1          5.02351435    -12.52334325     -6.07204692     -5.96907981
C1          4.83833060     -3.55667329      0.58232559     -6.51658676
C1        -10.49537472      3.82654178    -11.67365320     -6.03538503
C1         -5.10165140      1.78856510    -10.11396928     -6.10792298
C1          4.07585872      7.78112280     -4.50278631     -4.87599457
C1          5.52982877      7.79409673      5.67293030     -6.42233696
C1          7.74073100      8.63106067      3.11657438     -6.32735355
C1         -4.28119970     -5.40716783     -5.12996812     -5.22185533
C1         -2.28514805     -0.93578885      4.58058903     -6.14543959
C1          3.84537116      4.25400760      5.57703330     -6.52299022
C1        -10.92608217      0.50289985    -12.68216036     -6.51738151
C1         -3.82387196    -13.48657008    -13.34099958     -6.68032309
C1         -0.07076434      4.74777357     -6.99397167     -5.31722230
C1          5.29251327     -0.94735346    -11.11511107     -6.34427813
C1         -9.37316726     -5.37575620     -6.12803186     -6.11306292
C1          2.76976887     11.63785085     -3.52753682     -6.08604881
C1          0.47923364     12.51918364     -4.51128471     -6.42093216
C1         -9.69298569      3.28163761     -4.47813576     -6.25802184
C1         -1.34496528      6.78645393      3.18736727     -5.72550350
C1         -2.82823232     -2.14327120    -12.81201827     -3.95361727
C1         -1.80502885      7.24282618     -7.03795167     -6.15924078
C1          4.39717761    -11.59010159     -6.09340790     -4.99851006
C1         -7.46835500      0.59488877    -12.77870734     -5.89662828
C1         -5.37765697      2.39400177     -3.54612590     -5.52097684
C1          3.08758612     -3.02557748      4.04629713     -6.42886771
C1          1.11605378     -4.51803579     -9.24635542     -4.70928783
C1         -3.81002917     -3.94416759     -4.06885225     -6.75847640
C1          7.41052269     -3.57170959     -3.53596226     -6.47630151
C1         -0.24034805     -5.43672051     -0.44788342     -6.30421601
C1         -4.59043229      1.35491095     -6.97022635     -6.47849828
C1          7.87300151     -3.59692599      4.73655597     -5.72955169
C1         -5.91744720      5.26541358    -11.73211606     -6.73976406
C1          0.95664179    -10.80007729    -14.29670688     -5.98709009
C1         -1.53972959     11.02592227      4.07905105     -5.70712038
C1         -0.67403740     11.62694311     -6.95280353     -5.89322920
C1         -9.25396638     -9.31516232     -5.18691867     -6.57108200
C1          8.49291236     -6.87399975     -9.20854566     -5.89715223
C1         -9.62928090      1.38995765      8.14430472     -6.00303917
C1        -16.40052766     23.46052333      0.53689160     -3.83661340
C1          7.30551504      7.26380476     -0.01099900     -6.15696183
C1          4.85370080      5.33292838      4.03612917     -6.78816461
C1          5.05509990      9.22671067      8.18774311     -6.50879324
C1          3.35650683     -3.89748095     -0.97626224     -5.09602888
C1          1.97394371      1.46543647     -8.66100119     -6.51822602
C1         -3.89268108      5.72146733     10.67011478     -6.24494019
C1         -9.17460221    -15.72190206      9.03475425     -6.46546215
C1          2.42242493      1.80405894     -1.97103235     -5.52143055
C1         21.61171416     -8.31162623    -15.26482280     -6.42683991
C1          4.06423940     -7.81220291    -10.15550570     -5.08707029
C1         -1.74596139     -8.45755981     -7.07445658     -6.50878122
C1         -5.57636817     -3.44276204      1.49572430     -6.04415293
C1         -0.75346211    -13.15690849    -14.24611165     -5.44986266
C1          0.10576257      6.30975104    -11.18623562     -6.44811337
C1          3.51028237     11.13264904     -5.44219426     -5.90124800
C1          6.56929154     -7.85637770      0.54222983     -6.33039143
C1          1.71705803      0.82022883     -1.96060884     -5.29607880
C1         -7.77154992      1.43124456    -11.22552425     -6.38504228
C1         -0.07124448     -5.97194505    -12.73589574     -6.85683848
C1          4.58592983      3.30941244      5.54016075     -6.29198591
C1          7.65488843     -1.58557920      0.54855890     -6.15306874
C1         23.65731244      0.98000966     -7.58689908     -6.39918778
C1        -13.75791505      3.21693622      5.60875961     -6.16435196
C1         -4.94793359      5.32782723     -1.99843370     -6.66629103
C1          1.01015645     11.04438405      2.11641996     -6.28366350
C1         10.46820510     -2.43119938      0.54461391     -6.54513548
C1         -4.74484625    -11.69911746    -11.67971644     -5.46521654
C1          6.32559855      2.35993636     -7.64746038     -6.26827556
C1         -4.29043608     -0.72279780      3.93856115     -4.17375090
C1         -6.77216569     -8.40967796    -10.17578269     -6.02126543
C1         -3.52265553     -5.99907463     -3.57169834     -6.81800109
C1         -7.18833840      6.26232013      6.16383817     -5.99133046
C1         -3.22240132     -3.86912677     -5.06482303     -5.70989031
C1         -0.22455064     -5.43321674      8.73535062     -5.83470204
C1        -14.61580078     -9.99072298      3.96144369     -6.55516737
C1         -3.58207148      4.78715497     -9.22301840     -6.26692020
C1        -26.64417170    -13.49576400    -18.51066746     -5.90186946
C1        -22.59248081      4.62334290     21.37977922     -6.49176548
C1          3.02134854      6.67163767      0.59193338     -5.61536452
C1         -1.94271417    -10.79333794    -11.75563017     -5.34233588
C1         -1.02623107      7.75544039     -7.68706306     -5.69028367
C1          3.84108407     -5.39109675     -3.53510253     -5.53631447
C1          2.04873188      0.29895623     -8.60588431     -6.57936420
C1         -4.57075854     -4.46361216     -7.07113151     -5.60841495
C1         -0.72545565     13.47903899     -3.47442665     -6.28816644
C1         -5.96893695      5.38224988     -9.58525905     -5.65396391
C1          2.61726632     -4.46745472    -11.71840350     -6.74282699
C1         -3.84779199     -3.99998500    -11.22130188     -5.71121399
C1         -9.38342686     -0.61522921      3.04961361     -5.42283346
C1         -2.52011132     -4.86285456     -5.02798202     -5.21934957
C1          2.01193515     14.51468140     -6.96863420     -5.57668995
C1         -4.28822522    -10.25144034     -5.05559864     -5.01460356
C1         -1.77374108      7.19459729      2.03824268     -5.46531717
C1         -9.67874851     -3.48896137    -10.21671626     -5.01064872
C1        -10.17252403      1.69885805      7.15742519     -6.18461960
C1         -9.92781400      8.30982374      0.52994211     -6.28083355
C1         -5.87846349      5.37282621      3.13483738     -6.07676602
C1         -2.75360672     -2.49130817     -1.92041731     -6.29078651
C1         -6.84438989      2.30222359      2.50652411     -6.45178828
C1          8.05031383      1.78120695      5.07901255     -6.45665604
C1          3.88817987      1.22698540      5.53493856     -6.18381244
C1         -3.58739605    -12.33941817    -10.76810854     -6.44067335
C1          1.61001738      7.17481007     -3.46909704     -3.75580166
C1          1.30302258      5.69969712    -10.11929911     -5.78649668
C1        -10.92878164     -2.51792308     -9.26791270     -4.98667461
C1         -1.81584755     -0.70309551      9.10432038     -6.57160489
C1          7.59640567     -1.46830363      4.00475987     -5.96635092
C1          8.15667730     -5.86951288     -7.61610772     -5.42736705
C1          6.57959816      2.97065487     -5.03491995     -6.35672144
C1         -1.86217474     -2.48594756      9.10212111     -5.69826614
C1          2.74492031     -3.50084132      7.13526676     -6.06884159
C1         -2.77366235     -7.24131096      7.07266972     -6.33386478
C1         -6.87294201      5.31291156      4.67751895     -6.49362657
C1          7.66640444     -6.29909728      4.01331830     -6.27625412
C1          3.55398122    -14.06981741    -22.41957666     -5.43718914
C1         -6.99692468     11.60555840     -0.32618285     -5.50209629
C1        -10.47216053      1.96131726    -11.74487663     -5.41444587
C1         -4.64455260      3.20768781      5.61131900     -6.18359654
C1          0.29527109      5.77207915    -23.44731719     -4.33647357
C1         -2.05121950     -7.53440026     -7.64691997     -5.87888746
C1         -8.33238473      7.13328632     -2.01643216     -5.83520376
C1         -2.77906249     -2.50365780    -11.12064333     -6.22430352
C1         -1.63013967      4.73001414     -0.97464877     -5.53690430
C1         -3.86004542     -3.85707497      7.09827918     -5.24806152
C1          7.72460683     -3.34477594     -8.56126989     -6.45821976
C1          0.20637840     10.53019250     -8.56849716     -6.25189316
C1         -0.55595537     11.00355962      4.66888745     -5.41174421
C1          8.34817178     -2.08126110      5.64330432     -5.71422334
C1         -5.44842105      8.58185394      6.23412761     -6.61025175
C1         -4.61818709      3.17867792     -9.23484795     -5.71308215
C1         -3.66207613     -9.77258863    -24.57038386     -2.65645970
C1         -2.05027313      1.37742749      1.55306167     -5.74764451
C1          1.48851996      1.84583091    -11.77511102     -5.92124041
C1          0.44257474     12.46549117     -0.99975342     -6.22934147
C1         -3.57600479      9.55847382     -3.62596695     -5.89905044
C1          7.29213134     -0.61331219      0.01325838     -6.15550590
C1         -8.94065580      7.18911250     -1.02515036     -6.36564648
C1         -7.83108990     -6.90655294    -10.25523160     -5.98529147
C1         -4.82807163     -0.98380889      8.66569832     -5.83897364
C1         -0.63949499     -4.58288751     -4.47209351     -3.79689547
C1          9.18028773      1.76543566     -0.01216898     -5.28637733
C1         -9.15793335      7.65252397      2.12966707     -5.28555639
C1          9.35950349      0.80569674      0.60273977     -5.48318083
C1         -3.12887973     -1.51497087      8.78890002     -6.53850756
C1          5.19937256     -6.38349958     -4.52385539     -5.16779068
C1          1.05901172      5.12837267     -9.19799749     -6.05876781
C1         -7.63971623     -0.10749114      8.68870791     -5.68119033
C1         -0.47863740      3.83621515      7.13745304     -3.67770865
C1         -1.47747147     -1.55910461      0.51892626     -6.41111246
C1          5.92720656     -6.93924975     -5.11351301     -6.46864215
C1         -0.81071293      2.31743100     -5.10486005     -6.34605150
C1         -2.26640542     11.59519842     -4.46620604     -6.23666304
C1         21.41164660      6.68448041    -17.81779094     -5.85613551
C1         -4.30656637     -0.53145279     -8.68040611     -5.95483893
C1         -6.73789135      2.89831685      1.46962940     -5.75240050
C1          4.40642967     -4.99784640    -11.73632654     -6.40514089
C1          5.58613109     -2.96935308      2.10827579     -6.62335752
C1         -8.35536887     -5.43732304     -7.70780636     -4.16506515
C1         -5.33464846     -6.94450126    -10.81725637     -6.66286103
C1         -4.03440084     -4.48559567    -10.14514004     -5.96721454
C1          0.05088744     -3.09703354     -0.01338194     -5.30070686
C1          1.24214447      8.64783870      4.68521428     -6.01693633
C1          4.93832763    -13.19316185     -5.15141540     -6.12820799
C1          4.59425956      4.84225816      1.56258094     -5.93405723
C1         -2.79858657     -2.53311340      1.50289263     -5.43900666
C1         -6.22893976      4.42888921    -10.13993937     -6.18349736
C1          1.20415569      2.71256368    -10.22833966     -5.90266651
C1         -2.79254652     -9.94178676     -9.21692655     -5.41512940
C1         -8.74927396      1.47060557    -11.75745406     -5.43992225
C1         -4.58127112     -3.32731642    -12.70407598     -6.36496482
C1          3.37341014      5.76242847     -0.94380457     -5.62413827
C1         -2.74536293      2.42571090    -11.11015393     -5.00766383
C1          5.43708415     -5.42110426      2.98875897     -5.87329427
C1         10.56944644     -7.17808405     -5.07874138     -6.25510394
C1         10.46603352     -0.56896085     -8.63848016     -6.42794530
C1         -3.88989627      8.69437906     -5.48579469     -6.72321099
C1         -4.01580491      6.18417914     -1.08276756     -6.39427515
C1         -5.82858722     -2.43192951     -6.08401237     -6.26836078
C1          0.75166343    -10.21552465     -7.60721664     -4.84367737
C1         -0.25221904     10.07230103      8.72694959     -6.32604455
C1         -8.77942108    -11.65575184    -19.92749697     -5.80548968
C1          6.87408197     -0.93070497     -1.01266122     -6.26645441
C1          0.47925873     11.43508182      4.69899155     -5.89498947
C1         -2.57147781     -4.85678874      4.12811538     -6.17748347
C1          7.06069773      3.31297278      1.51383819     -5.76657665
C1         -5.64229380     -4.86674990    -12.74861980     -6.39737305
C1         10.47078272     -0.58121500      0.57968696     -6.41590014
C1          3.03669900      7.74832630      0.60975853     -5.04135867
C1         -0.28089686     -5.38740698      6.44431752     -5.80819437
C1          1.22456387      3.74025862      4.65584914     -5.32874686
C1         -4.84534403      3.78731701     -6.10110749     -6.34254526
C1          3.95741966     -8.39628699     -9.20272397     -4.44890236
C1          3.24773716    -22.73658902    -11.85853342     -6.30837628
C1          0.58076988      4.77829868     -1.04502557     -6.46346262
C1         -1.76095992    -10.34986479     -3.51013145     -6.31032760
C1          3.11624824     -5.92721929     -5.07967927     -5.49524292
C1          0.47651241      0.32990749     -6.01400088     -5.37634922
C1          5.74068130     26.04433345      9.77418772     -5.43039047
C1         -3.67675517     -9.35085619     -5.06442400     -6.33764673
C1         -6.60905910     -1.52652314     -2.59514998     -6.72661658
C1         11.08312674      0.33418601      4.26507723     -5.85986466
C1         -0.32504114     -3.03772824     -8.60512263     -6.59905479
C1         -6.78077363      4.23926936    -15.80068537     -3.84004570
C1         -4.19467592     -7.43901217     -7.63669224     -0.91352774
C1         -4.80037153    -11.97480840     -7.66834629     -6.12336717
C1          4.03387386     -0.01201115     -1.01399817     -6.29235633
C1          6.08780976     -9.29364807     -2.59083648     -6.49355375
C1          2.39444565     -5.96789566    -13.28323258     -6.34618358
C1          3.10279398     -7.93913632      0.61262972     -4.31320707
C1        -10.82952097    -10.16307964    -20.54736478     -4.64500324
C1          1.12052257     30.89925620     -0.90655578     -5.04604254
C1         -9.88655968     -4.21373116    -14.37952466     -6.17965736
C1         10.27233563     -7.41963104     -3.60320726     -5.45901774
C1         -6.67718941      2.92170130      7.12924023     -5.92704603
C1          3.27139784      1.26327193    -15.32517402     -5.87489586
C1         -0.59954803      8.07206970      4.61841096     -5.85740641
C1         -2.99470990     11.27459308     -6.09530857     -3.00863924
C1         -3.05931340     -4.44710844      6.56737113     -5.61577169
C1         -2.26215171     11.56997748     -1.00486082     -5.43536147
C1         -2.64083308      9.50545790     -2.97482316     -5.17599994
C1          2.23348418      1.28523177    -10.16670257     -6.73051693
C1          4.26571379     -2.13167016      6.54783592     -6.41389499
C1         -3.76265787     -0.96602626    -13.29407008     -6.57713256
C1         -7.13945231     -3.38493352      0.54462097     -6.61190259
C1         -1.43808762     -7.44113556    -10.77075657     -5.56373733
C1         -4.70671245     -3.91394436     -6.07900286     -5.42587702
C1         -6.83055286      0.51625610      8.11496235     -5.86398757
C1          8.00831152     -3.60600713     -0.97105283     -6.38226273
C1         -8.26485986     -7.76181050    -14.22664949     -5.54157818
C1          0.42479359     -9.36109668      2.97511288     -5.13781039
C1          3.57329034      6.29077336     -4.13689766     -6.29872139
C1         10.65126181     -4.86728280      3.04013563     -6.06736359
C1         10.05562509     -6.92236808     -2.53748508     -6.05011283
C1         -6.08298067    -12.60366668    -14.28416586     -5.80538134
C1         -1.99600918     -6.36849200     -2.09255806     -5.33049470
C1          4.09021821      3.02085480    -10.20269487     -6.11959093
C1        -12.48440495      0.48318002     -4.58559882     -6.49747874
C1         -7.13293930     -9.24885149     -8.62407669     -5.36567990
C1          5.21160017     -4.49052623     -4.48140672     -5.91628953
C1         -7.62885836     -0.09344307     -0.39843964     -6.31419515
C1         -2.09882970     -1.48039658     -1.95271196     -6.54498477
C1         -9.96145342      0.48991685     -8.60675804     -6.49896934
C1          2.00496130      6.31075856     -8.56949712     -6.56046653
C1         -4.61745214     -8.19817182     -0.05455583     -5.36075938
C1          8.46295259     -3.88029903     -3.51620913     -6.32242144
C1         -3.04566669     -9.33761916    -13.97158870     -6.23488677
C1          3.50977851     12.87304656     -1.95763080     -6.07634432
C1         -0.81059884     -2.40891380      4.08079424     -6.64401448
C1         -9.33169354      2.30896598      6.53061210     -6.54172748
C1         -0.95148354     -4.88434953     -7.70186637     -6.57357531
C1         -3.56003662     -3.01208024    -14.86023241     -6.22780105
C1          6.61431467     -4.47290053      5.58978840     -5.46229609
C1         -3.32877180      2.38508397     -6.64507717     -6.29075554
C1          3.50491815     -1.54700402      7.15882992     -6.93170180
C1         -8.24531157     -2.99230463     -8.55314371     -6.12890969
C1         -4.51678915     -2.99900369     10.67836468     -6.09874261
C1          1.73906071      8.63413637      1.49221444     -4.94816048
C1          0.52885884     -4.85870886     -4.55109342     -4.91665338
C1         -0.19496257     -7.28269238    -11.79149180     -5.01022007
C1         -3.38706729     -8.51834882     -6.64651036     -6.11391999
C1          6.90246302     -3.97273790      2.39626168     -4.15722557
C1         -6.65025141     -4.82885942     -2.00109669     -6.50053457
C1         -4.28993166     -8.36805267    -14.26259637     -4.99418863
C1          4.55009216     11.38670803      1.55644063     -6.45904151
C1          3.46713246     -4.41525346      7.05358148     -5.59294290
C1         -6.27508737     -7.00267694     -3.56951603     -4.91463401
C1          4.02871340      9.58535519      4.64772065     -6.68779711
C1         -5.35577347     -3.96402136     -8.63882519     -6.27201539
C1         -6.12095659      4.71765503      4.10185898     -6.46039560
C1         -8.86417033      8.67398301      0.58373768     -6.31854999
C1         -1.08510668    -14.05968010     -9.18633713     -6.74837555
C1          0.15645378      5.64451691      9.73641534     -4.57048573
C1          2.36916859     -8.42273772     -4.53910968     -6.16118099
C1          7.24563385      0.06969820     -9.47492824     -4.47956085
C1         -4.29971835     -8.41365879     -8.63564565     -6.12018502
C1          3.11291334     -9.64100451      0.54303055     -6.16725998
C1         -4.12041489      7.72870074     -0.45348345     -5.86101026
C1          4.77294527     11.96265100      4.13118939     -6.18889719
C1         -2.95992726      6.77913778     -3.55143134     -5.94488932
C1          7.24518897    -23.37320166     -6.10100211     -5.96440671
C1         -7.26079607    -25.30862754     -1.10142362     -4.79180960
C1         -7.92928451     10.48015606     -0.98875522     -6.18685108
C1          5.63674014     -9.62231130     -3.59389272     -6.46026996
C1          5.41890066     -0.62097265     -2.46622674     -6.03134804
C1         -2.21977495     -5.06295914    -10.32319472     -5.46833993
C1          0.82367430      5.32640222      1.50082727     -5.30550313
C1        -19.41067354      1.40516564     -3.60614682     -5.41376333
C1         -4.36660326    -13.50093518     -6.72342369     -6.57433411
C1         -2.02221506     -4.80752328      6.48535920     -4.63168966
C1         -3.63759162     -6.39855826     -5.17296139     -5.49353749
C1         -0.24176538     -5.41698078    -11.73000391     -4.39496771
C1         -2.62349985      7.76759772     -2.94830545     -6.18750647
C1          3.01292689     -5.71598903     -1.45127857     -0.80207008
C1         -4.01202408     10.44524598      1.52437124     -6.34393057
C1         -5.39709323     -2.13223469     -5.10463504     -6.49573528
C1          3.84901698    -10.18794136     -6.98366529     -6.15805825
C1         -8.42134842      4.13555709      1.49549199     -6.13784629
C1         -1.01906924      7.68592890      7.15028830     -5.91977858
C1         -0.70291440     -2.08737350     -3.60038297     -6.50800870
C1         -4.50324221     -9.34183629     -9.25373959     -6.38486985
C1         -1.34989176      8.56999685      6.56430869     -5.53281205
C1         -2.92710803      8.66609358      2.05330686     -6.36427625
C1          8.10113884      1.84613048      7.23551588     -6.26928339
C1          3.20848313     -5.36771377      3.00643215     -5.96578805
C1         10.17090829     -6.42001514     -0.10392367     -5.92162305
C1         -4.60578771     -9.25524215    -14.89304010     -4.87369134
C1         -0.43225597     -2.70368378     -0.95560040     -6.32979844
C1         -2.81606266      0.83551643      5.53112073     -6.38789631
C1          5.61848983     -4.87696363     -0.03534014     -5.98692302
C1         -7.66290315     -9.29835391     -7.69464510     -5.13506297
C1         -5.30108414     -0.69294415     -3.54817550     -6.18218701
C1         -8.90044460      0.91053646    -14.32948657     -6.58599187
C1         -2.44707698    -10.71644178    -10.82148445     -5.87812198
C1          3.15680110     -4.84974356     -8.64133892     -5.48003394
C1          0.50061644      1.85599780      8.17009327     -6.11678598
C1          5.50595771     -0.11365487     -0.07032119     -5.18460162
C1         -3.98639994      1.45311877      4.63767489     -6.11206540
C1          6.41176151    -22.79358299     -2.01673565     -6.41310827
C1          9.39792577     -3.82798091      4.06054268     -5.32477232
C1         -3.02142598     10.48701631      2.05953459     -4.18051344
C1          5.27521148      2.76648055     -7.61793270     -5.31371907
C1          0.06269840      8.14490846    -11.10736632     -6.41558119
C1         11.91145676     -6.90709555     -3.49570954     -5.65845999
C1        -14.43324278     17.24071631     17.27398104     -4.29465485
C1          0.43033900     -6.36585510    -11.78206877     -6.48674617
C1         -7.14812209     -4.48399336     -2.96011530     -6.21566337
C1         -0.43369576      9.55038958     -8.55752457     -5.71604535
C1         -6.37904082     -8.77678706    -14.81702257     -5.51418650
C1         -0.31748810      8.98618218      3.07514157     -6.10460274
C1          2.55088602      0.24072417     -2.49256962     -3.30335626
C1          2.04917378     -7.44885878      0.54633650     -6.28446957
C1         -7.33034154      3.82761373     -2.07032690     -5.65131780
C1          0.70912207     11.97842129      1.50555763     -5.81429035
C1         -9.96272125     -2.45866886    -14.28851250     -5.32809731
C1          6.10937091      5.18311955      3.04727664     -5.87047137
C1          1.86318518     -6.88405390     -5.47115325     -6.29149822
C1         -3.43798535     -5.34881031    -15.80276007     -3.57621444
C1        -10.22050941     -4.48233077     -9.24562569     -6.08713813
C1          6.86305269     -6.86591737      2.49186371     -6.31175622
C1         -2.89563582     11.57215441     -3.53632714     -5.30243064
C1         -5.85646260    -13.20772325    -11.66279865     -5.12401232
C1         -9.19770626     -3.01673306    -12.76701795     -6.52455052
C1          4.38367330     -2.08093467     -6.02454402     -6.34956930
C1          3.05656361      1.82606526      0.51647354     -6.81799771
C1          7.66985411      1.50236125     -8.53989457     -6.28340279
C1         -6.37795823     -2.11156032     -3.54686055     -6.53136339
C1         -2.14034608     -9.91845441    -12.35061270     -6.48637312
C1         -4.04752174     -2.99457805     -2.53310567     -6.85712262
C1          1.16234626     -8.72748801      2.40408090     -5.81055123
C1        -10.41557611     -3.90988862    -11.74628584     -6.14955237
C1         -1.47046627      4.38743364      4.01782004     -6.40824283
C1          7.93962895     -3.43205343    -10.13031037     -5.23601273
C1         -0.98073372      3.64463760    -11.08775797     -5.56838245
C1          4.87437702     -5.36059811     -8.59797747     -5.18302453
C1         -3.29513573     -8.49695312    -12.32281629     -5.88582310
C1         -8.44893112      4.22788168     -2.02803482     -5.68819731
C1         -7.77084846     11.02993720      1.58117552     -6.52876704
C1          4.57276507     17.38910601     16.38014025     -6.25031541
C1         -5.37743221     14.59218220     -5.08590138     -6.64873681
C1         -0.09109376      4.75213134     -3.52256803     -5.14540826
C1        -12.55905701      5.28536414     -4.63198656     -6.28730214
C1        -10.11739761      2.94600411     -7.61491591     -5.76971744
C1         -4.76034967     -5.77078286    -11.87538652     -2.80865608
C1          1.02194769     -9.39381697     -6.99165215     -5.91930801
C1         -6.34778120     -2.14692041      5.57098918     -5.92684419
C1         -7.44716738     -0.58939465    -12.72800228     -6.88623911
C1         -0.02362015     10.99428827      1.60049898     -5.87547722
C1        -16.40039506    -18.59217632     -6.83690623     -5.15846125
C1         -4.68751733     -6.94198067    -11.79421374     -5.96243133
C1          5.97605249    -27.14133045     -8.69998709     -5.69449738
C1          6.40107892      9.04580072      1.54667759     -6.38767618
C1          5.13005982      1.37229069     -4.55987715     -5.84703978
C1          1.97613583     -9.27196242     -2.96038487     -5.46135822
C1         -1.30858300     -1.08033525     -6.07178310     -5.36719938
C1          2.78872174      0.92094129     -9.20934653     -6.70878805
C1          4.23228117     15.94841437      0.62182876     -4.37591782
C1         -1.48896132     -1.50671572    -14.28057830     -6.32358869
C1         -3.16080141      4.34498588     12.32857208     -5.23685524
C1         -6.22242613      6.25966174      4.65383605     -6.63673616
C1         -3.74874881     -6.31371668    -16.41971889     -6.02518979
C1          9.05954641    -10.19630435     -2.62925113     -5.87504447
C1        -10.76722328      6.57296002     -4.54525051     -6.67764856
C1         -8.87894845     -0.93580388      4.03288560     -5.86361964
C1          5.70402174    -10.83856161     -3.66209005     -5.90358726
C1          7.64733176      8.21498930      0.60618100     -6.07746031
C1          4.34359500      0.87155606     -0.46494258     -6.65664124
C1         -1.01293177      7.71925778      1.45986971     -6.34701983
C1         -5.95639250     -8.38889581     -6.12120325     -6.11928380
C1          6.70084129     -9.27731074     -3.57492993     -5.46661882
C1          2.99508941    -18.95451131     13.69481264     -4.31212320
C1        -23.66973096    -16.56737357    -10.80323279     -4.53208886
C1          2.06682167      4.76645079     -3.58724052     -5.73419749
C1          8.07984688      1.86433127      1.65597709     -4.33761850
C1         -5.17085694    -11.20766960     -2.60230110     -6.56902281
C1         -5.62638437      1.42389838    -11.16369335     -6.44902585
C1          4.27184663      2.65451430     -2.63821787     -6.02459691
C1          4.54528435     -4.39501004    -12.72995173     -5.04279205
C1          9.79021658     -6.00467676    -10.10605693     -5.28925050
C1         -3.29805599      6.12339066    -19.32708804     -6.03611869
C1         -0.07078969      1.72516226     -3.45839499     -6.18887399
C1          5.79048445     10.54318234      0.65350402     -5.93374958
C1         -1.35588772     10.45867368     -0.38959113     -4.93217581
C1         -4.71886720      4.32697026     11.32822448     -6.29601883
C1         -3.01913063      9.17109470      3.04395427     -6.34819496
C1          0.48184288     -9.34741088     -5.98916406     -6.47201081
C1         -2.25959651      0.83200294      4.61272889     -6.29530717
C1         -9.94280046    -13.23338990    -14.33013564     -6.10382623
C1          1.87564448     12.80981635      0.68925508     -5.42723305
C1         -6.20328369     -6.29553122    -15.83349871     -6.02677459
C1         -2.65736354     -2.97363921      9.73374130     -5.21066082
C1          6.91159392     -6.77203128    -10.00094499     -3.18099629
C1          7.11178261     10.63817109      6.71713349     -6.00666796
C1         -4.56631961      1.51677268     -9.16589821     -6.25538921
C1          2.79577306     -0.18964827    -12.64736133     -5.53201259
C1         -9.91302490     -0.64269382    -14.25026975     -6.74322883
C1          4.61784860     -1.24199210      7.17773964     -6.86222092
C1         -8.96903337      3.80732217     -5.13808451     -6.17826227
C1          8.38365289     -0.24744338      5.61497696     -4.74935230
C1         -6.78898073     -0.65682978     -4.51716551     -5.71164177
C1         -0.96011166     -3.03532371     -1.93596322     -6.61693880
C1         -0.34222931     -6.88129357    -13.33416337     -6.54334869
C1          3.27780949      7.16913370      8.77899423     -6.13796030
C1         -5.81351534     10.68407626     -3.55092036     -5.74229948
C1         -5.89422397    -11.65447698     -7.69247386     -6.28130834
C1         -2.49818396    -12.60361299     -8.63937773     -5.44627955
C1         -7.07045893     -9.26843002    -10.74742300     -5.93851987
C1         -6.35112463     -8.66094591    -12.72239628     -5.95575837
C1         -6.82788297    -21.29568867     17.82459504     -2.55888018
C1         -0.06283024     11.45500443     -3.50282807     -4.10995844
C1         -8.10256512      4.38879211     -3.56785039     -6.09299783
C1          7.87666756      8.69786823     -0.37958457     -6.16695671
C1          1.44002464     11.32796914      3.12835265     -6.21001461
C1        -17.37657758     -3.15058045      0.48405351     -6.18105112
C1         -7.22430618      7.73844635     -0.99084858     -5.78846756
C1         -1.72979522    -10.27711836     -9.22381247     -6.74889197
C1         -3.58863819      9.57190088      2.14971619     -6.21072234
C1         -0.83647979      2.35927004     -8.68977180     -6.26229512
C1          2.19446859     -5.94166960     -7.00658169     -6.27894338
C1        -10.87407854     -7.28023547    -12.72046698     -5.66331212
C1         -4.15880651      4.74012496      3.07117341     -6.29715387
C1         -4.08122442      2.94407324     -6.09590335     -6.29338469
C1         -0.90911350     -9.58686148    -24.60891741     -6.51217384
C1         -0.82140361     -0.61402589     -8.55361250     -6.53131107
C1         23.98780799     -7.76068729      5.61016479     -6.68128472
C1          6.36149529      1.21199624      1.49918847     -6.01747700
C1          4.47088154      6.28950115     -3.51395036     -6.09058779
C1         -6.60725928     -2.99985588     -7.57714542     -5.90002798
C1          8.08849285      0.06676987     -1.91480273     -5.08266758
C1         -6.14315914     -6.42008058    -10.27958229     -5.41711040
C1         -5.02386279      5.91506604    -10.21872865     -5.78300862
C1         -8.92986811      2.34878121    -10.16184909     -6.12376292
C1          6.88360496     -5.17144831     -1.01796099     -6.36618851
C1         -1.15825488     -5.39466071     -1.09647615     -6.26013243
C1          8.22621739     -7.82376969    -11.11061267     -5.06512546
C1          8.86482316    -24.63458237    -15.34097438     -6.50953236
C1         -6.62095261    -12.62244250     -7.67961407     -6.01069421
C1          4.05862718      1.87172252    -10.26827882     -3.38341416
C1          0.19091991      6.70631358      4.09137797     -6.15792652
C1         -7.21447336     -1.61037218      9.72234970     -6.20347507
C1         -6.27960901      7.93813323     19.45139485     -5.94320219
C1         -3.41517579    -12.61672365     -9.20487627     -5.78680948
C1          3.05496042      2.90088033     -5.16867417     -6.19547440
C1          5.19382666    -12.26769849    -15.84263019     -6.29285770
C1         -5.42683609     -1.07514260      0.49976078     -6.28394104
C1          0.97481902     -6.02223681    -14.22587701     -5.10522782
C1          3.02215752      7.72565765     -5.07983173     -5.97873837
C1         -7.86398976     -3.92589379     -4.54959662     -6.63012574
C1         -2.58695770      7.72356623     -5.12634252     -5.88486431
C1          2.25411166      7.18676097      8.14820717     -6.33575689
C1         -2.08575162      1.48114034     -1.90830268     -6.31829668
C1          8.61475369      8.14378742     -1.01520742     -6.38148192
C1          0.00835272     -9.04190701     -3.52180179     -4.90829766
C1         -2.04837129      3.39725374      7.17463442     -5.55225406
C1         -7.21428691      4.38577016      4.05666009     -4.89782972
C1         -7.69241788     -7.82591627     -2.62829168     -6.11607212
C1         -0.17935705     -5.41581734     -2.56830153     -6.45379465
C1          1.82819156     -9.90977168     -7.64181916     -6.40115460
C1         -0.18022945    -11.36011572    -11.75069359     -4.77674303
C1          4.04904825      4.79328630      2.53819050     -6.08809226
C1         -6.87813757    -11.68474589     -8.24952360     -6.14553006
C1          8.51039950     -8.69144586     -6.97614276     -5.20729513
C1          2.62508535      3.31150430     -6.11600306     -6.37715450
C1         -7.43099014     -2.47617575     -3.47273390     -6.13922474
C1        -20.28969834     19.33368580     15.39771304     -4.04501112
C1         -2.81873970    -26.12458604     -9.29293925     -6.37993412
C1         -2.55281391     -0.08394861     -5.05217514     -6.59825577
C1          1.99595212      3.35771394     -8.64466009     -6.44615973
C1          1.49521431     12.58745868     -6.06595227     -6.22320315
C1          5.99198591     11.05304665      6.70712958     -5.85054857
C1          1.24641723     -6.84298578      4.64648050     -4.02721587
C1         -6.72536707      4.71234831      1.59995377     -4.91196640
C1          3.47525942     14.00190035      1.66966800     -6.48241686
C1         -5.07983474     -6.06158198    -10.15119402     -6.32322459
C1          7.13542306      3.68723179      6.56086623     -6.57158016
C1        -10.93509062      0.50642502     -9.20837317     -6.65515557
C1         -8.21525345    -12.57604125    -10.75306592     -6.63802968
C1        -11.94643792     -3.87435967    -12.73757565     -5.18518619
C1          1.03570094      3.24011253     -7.03478797     -5.90645438
C1         -3.58270664     -7.55780535     -5.12970440     -5.67305698
C1         -0.25331895     -2.38863196      6.54574468     -6.32715468
C1         -8.98235025     -8.37758950     -4.60118979     -6.14483717
C1         -3.79843267     -6.92119362     -4.14368602     -6.66087517
C1         -2.78727482     -8.84515756     -3.62157673     -5.60534464
C1         -7.21248557    -10.74833989     -6.75055225     -6.47614716
C1         -8.42720902      2.37738699    -11.13079176     -6.67954026
C1         -2.50407863     -3.00984675     -5.08125230     -5.09412062
C1          3.84864806     10.10522422      2.22346314     -5.84581546
C1         -2.63737894      4.81915786      6.19771298     -5.96654187
C1         -4.54584376      4.69120795     -7.72833084     -6.37762815
C1         24.38611901     -4.45901610    -11.71141704     -6.26374514
C1         -3.64924641    -14.10435931    -14.33096608     -5.75150082
C1          6.38907590      4.24925781      7.15803457     -6.48417105
C1          9.17877696    -17.41176150    -18.43584902     -4.81686716
C1         -6.07628193     -0.04392212     -5.11152038     -6.27165539
C1         -9.97837213      4.16156140      0.52880484     -6.31077901
C1          2.72686000      6.87741655     -3.51110829     -6.69364893
C1          4.42229766      3.27365027     -0.00739666     -5.14611392
C1         -1.46524545      6.22017678      6.18128217     -5.74472627
C1          6.83529615     -2.10959737     -0.95598822     -5.80975397
C1         -5.42371460      3.79761020     -5.07007863     -6.11823852
C1        -11.22382583     -0.40596279    -13.25996363     -6.13743835
C1          7.31608289      4.19981879      5.60956516     -6.21719625
C1         18.65323082     16.17355960      9.18160619     -6.22722475
C1         -7.38984917     -8.74524390    -13.28407995     -4.01278847
C1         -2.07458018     -6.38207786      7.07451937     -6.31831911
C1         -6.06253935    -12.27794003     -6.69554635     -6.25059113
C1         -3.83575092      1.96757401     -7.58303100     -6.60969502
C1         -8.53252774    -11.68272902     -9.22495865     -6.11617890
C1        -12.17604548      6.31516920     -6.11678424     -5.99752283
C1         -1.18592315    -11.72009297    -11.81589022     -3.97855212
C1          1.50694261     12.52618810      3.18079060     -5.38916310
C1         -1.03732140      9.49853069      7.19132112     -5.00653057
C1         -3.24617828    -10.25921161     -4.52994849     -4.68672526
C1          9.98463447     -2.49008063     -7.64685737     -5.58430601
C1         11.15423092     -1.46642537      4.06978323     -6.44237648
C1         -1.76467138     -3.60711409     -3.53075908     -6.92669950
C1         -2.55105381     -3.01048121    -16.39549444     -6.20090871
C1        -10.20912524      4.70720324    -11.07978314     -6.58146181
C1         -6.85619379      0.49207510      4.67389516     -6.70732504
C1         12.97356578      2.33477204     26.15726439     -4.14618097
C1          5.29131242      3.86152869     -7.65636631     -6.88520453
C1         -9.63321287      6.32445590     -1.05787424     -5.64025727
C1          7.88935611      0.90311672     -6.02699786     -5.65808001
C1         -0.63613652      1.50561996      8.14981137     -4.49245714
C1         20.57542126      4.25165844     -6.65031199     -5.64114595
C1         -3.71559547      6.20950861      0.53026374     -4.81882923
C1          6.10361610     -3.36598020     -5.96697289     -4.83798375
C1         -2.83052782     -2.46016051      7.26534729     -6.54042124
C1          2.56507676     12.88494143     -6.02730423     -6.53024352
C1         -3.00629718     -6.26547270     -0.40251836     -5.20600655
C1         -2.27569282     -8.40425373     -2.63764065     -5.54811614
C1        -18.59140952     -9.88725280     -7.72853520     -5.60298758
C1          6.00323434     -6.88487767    -19.95795855     -5.83949811
C1          5.38735818     -2.06115351     -7.63271562     -5.88797714
C1        -10.75524129     -9.52744694    -10.20195206     -4.80238597
C1         -0.38152666     -0.57274494      6.56945077     -5.84549321
C1         -2.14187228     -6.26074877      1.56336031     -5.14720995
C1         -4.66053382      3.21298533     -7.05628491     -4.67584485
C1         -0.02706551     -4.83370016    -14.81534011     -5.46279826
C1          0.19103259      7.49516302     -8.58353031     -5.68981935
C1         -9.96527099     -2.45620344    -10.75229359     -6.31653098
C1          2.91271309      0.40688372    -10.20382316     -6.53696988
C1         11.76249291      0.32852826     -9.64826965     -6.16610262
C1          3.31049928      8.59614834      8.14371045     -6.45941638
C1         11.42782450     -0.53487122      2.57724323     -6.10755921
C1         -2.96644233    -11.16267815    -11.79951939     -5.46139333
C1         -8.61234763     -7.50071875    -26.57039713     -6.73277401
C1          5.24589648     -1.46761797    -13.68894376     -5.12226078
C1          7.40265391      0.58740936     -7.02452775     -6.62329193
C1          4.56166928     -1.60154108     -7.03593140     -4.91056103
C1         10.48208274     -3.44829133      4.02972933     -5.49193345
C1          1.01421283      6.19531689      2.20550575     -6.08456676
C1          0.11324427     10.46194171      9.70780620     -6.01486435
C1         -8.03763976      1.30961775     -0.08028852     -5.24471261
C1         -6.32897483      0.79039154     -0.06211902     -6.66111860
C1         -8.39505653      0.50083160    -13.34049018     -6.59881105
C1        -20.35850495     12.14584532     -7.68810814     -5.80070734
C1         -7.19973798      4.35474181      0.50278652     -6.28681594
C1         -7.15074966     -1.52687060     -5.09897603     -5.41177620
C1        -10.53619065      3.84080830     -9.58199344     -5.97120537
C1         -3.55000067     -4.91312264      5.66769187     -4.68698443
C1         -4.96867501     -5.41749918      1.49088268     -6.54915046
C1         -2.32259014     -6.85128712      8.12194231     -5.36002582
C1          8.63464662     -6.27635350     -6.69350628     -6.44847138
C1         -5.58096902     -1.47707399      7.16642387     -3.22228332
C1         -6.42051617    -13.25478701    -10.68777163     -6.41765438
C1         -3.88246411      3.86414551     -7.71132148     -4.49939755
C1          2.72046980     13.45389450      2.20668017     -5.74406134
C1          4.82772816     10.19554138    -23.33552159     -6.35768481
C1         -3.45697098      5.34619917     -4.50479208     -5.02215345
C1          1.02421797      0.30546052    -12.66407419     -5.87202051
C1          7.77694145    -12.98109900    -25.60126257     -6.22648579
C1         -2.81726411     -6.91760008    -14.86940360     -6.48383475
C1         -9.63031430     -3.32788819    -15.83403725     -6.84315014
C1          5.15764235      5.16680196      8.12779011     -6.58368633
C1          4.47018326      8.08720610      5.62983077     -6.67832675
C1          0.02107233     -7.75933582    -14.88079499     -6.30799893
C1         -4.44870764     13.46689789     -1.03582752     -6.44836931
C1         -7.29144762     -3.90904989     -2.05821845     -5.86923901
C1         -8.41468204     -2.52227020      1.55117377     -6.05694330
C1         -6.25225178      8.61450742     -3.55692743     -6.16183880
C1         -9.63358357      1.35912682      4.62082802     -5.49245318
C1         -9.04611103      3.19694207      7.13911378     -6.80224440
C1         -1.12537802     -3.49617580    -10.24293276     -5.40495452
C1         -4.14367391     -0.05895875     -2.55511103     -6.79614015
C1          1.47252504     -2.96289843     -5.99950220     -5.16739645
C1          0.38702769     -1.59013134     -6.12314834     -5.54293517
C1          3.81846141      3.94170975     -8.72022200     -4.95894470
C1          5.60796895     -5.99038894     -0.06863677     -6.37414057
C1          3.82863353     -8.69299677      0.59259673     -4.74281352
C1          1.81811494      0.93827587    -11.18579747     -6.54732045
C1         -8.47762151      2.34299658     -7.66701561     -6.05053555
C1        -11.49814443     -4.23986425    -11.78018893     -5.97111578
C1          2.83359482     -9.90445256     -3.55874918     -4.81394455
C1          5.61398129     -7.83164942      2.17433604     -5.61136469
C1         -3.39626598      7.12985892     -1.07848344     -6.58307819
C1         -3.39366270      7.16127774     -4.59654048     -6.06681986
C1         -7.85260681     -6.84759457     -6.71190074     -4.74131365
C1         -7.16869188     -4.50821036      0.57182388     -5.84263870
C1         -0.24576346      2.38511809     -2.51296127     -6.04166501
C1          0.30073807     -6.96325648    -10.83428828     -6.29257123
C1          1.49584211     -7.75499778     -6.08941194     -4.66588740
C1         -7.15078727     -4.49207872     -8.66919409     -6.36964674
C1         -5.87070402      2.30652177     -9.59316091     -6.43657559
C1         -0.70010176      2.70942252    -12.69353749     -6.00366570
C1          1.30061555     -2.45482816      3.93742011     -3.78594125
C1          4.07522874    -10.84823298     -4.55193906     -6.33613956
C1         -6.98035431    -14.60175293    -11.81943423     -5.72621885
C1          5.24802576     -7.54024672     -4.51906172     -3.54122892
C1         -4.79907290      8.63241452      3.10670078     -6.53480020
C1        -15.01181067    -20.91916336    -21.09559262     -5.98814742
C1         -4.88117317     -5.40842589     -1.96916545     -6.35195766
C1         -1.25947872      2.70787437    -11.71080313     -4.58076372
C1         -2.23870083     -1.00427854    -10.23402506     -4.80718041
C1         -8.95195603      0.86935386      6.17792696     -5.80494700
C1         -4.26981108     -2.49381317     -8.62847395     -6.31875049
C1         -4.68864642     -4.56555121      2.17365230     -5.40610339
C1          5.71808174     -2.98553047     -6.94812434     -6.21651574
C1          3.50447541      3.31624252      1.48299520     -4.51850638
C1        -10.46200867     -5.66817451    -11.76243015     -5.75774430
C1         -3.13049253     -7.80185727      1.52525090     -6.32044813
C1         -1.93495637     -3.07155317     -2.54538656     -6.79598668
C1         -1.35903480      2.68839787      8.71040788     -6.28233460
C1         -7.46041739     -2.46165599     -9.12665736     -5.59661936
C1         -4.74633282      1.36374898     -0.07609326     -3.89734950
C1        -18.18024984      0.70562029    -24.96732014     -5.60467274
C1          0.53118525     -5.99919593     -4.53342732     -6.18654584
C1         -4.50167849     -3.03846325      7.19576609     -5.99551078
C1          5.28156432      5.77048368      7.11381413     -6.38117982
C1         -7.42732328      7.12697410     -3.56888045     -5.94847847
C1         11.59453067      1.78416092      1.59135160     -6.02201295
C1          1.48176098     -1.16021806     -6.01345320     -5.34020701
C1          3.56863534     -9.33640736     -2.04304674     -6.36044439
C1         -6.65253380     -0.01636772      7.17301101     -6.28135294
C1         -0.23253102     -5.50822571      3.03631709     -5.03411602
C1         -1.48481820      0.30628491     -8.52543020     -6.78173903
C1         -0.30780480      5.31192405      8.75450663     -5.73960393
C1          1.31924519     12.04534010     -8.58289843     -5.78443070
C1         -9.62814662     -1.53740001    -10.14177277     -5.33989143
C1         -3.30432819     -8.49113049    -10.24245187     -3.96905651
C1          1.25039760      3.87298221     -1.16241150     -5.81788907
C1         -1.28615279      8.65962741     -6.08471101     -4.15105522
C1         10.68492895     -7.81127202      3.03196348     -6.13383642
C1          3.89510674      4.22113827    -12.66390711     -6.48453720
C1          4.24414231     18.29573304      6.55977992     -6.43947957
C1         -1.81421629      8.24467512      5.65774303     -5.96755223
C1         -7.81206824      2.36504481      4.00459380     -6.67939934
C1          4.28187675     -3.86635734      6.53477442     -5.61974309
C1          0.06912099     -5.99505780     -9.12396812     -3.98253962
C1         -2.70822380     -5.42780913     -7.69783349     -5.39522467
C1          0.03202077     -4.87376235    -12.73039119     -6.56038525
C1          3.81918813     -2.01900395     -8.58936526     -6.27937297
C1          4.57084399      7.76346950      1.54129436     -5.65198238
C1         -2.65124726      2.83119139      9.70547711     -5.03758502
C1         -1.05623865     -1.21249103      7.17825055     -6.13887203
C1          1.45813926      9.47520454      2.96110770     -2.34016842
C1         -9.00680300     10.23034299     -1.02913540     -5.72383047
C1          8.14215095      2.96779787     -7.57570681     -6.57952091
C1         -4.08638248     -2.97807181     -5.92508663     -5.24678248
C1         -1.06176447      9.56742742     -1.95838854     -5.36701438
C1         -6.66726112      1.71738637     -7.61552343     -4.67244092
C1          3.05847376     -2.99487697      0.54257841     -5.96122245
C1          0.55326413      7.72709298     -1.00029031     -6.68411462
C1          7.74278919      5.69610906     -2.56897745     -6.06953979
C1         -0.96451559     -9.03339461     -7.56008197     -6.24678330
C1         -4.97960592    -12.59761785     -6.65437979     -6.67881909
C1         -0.49538760     -6.38112491      4.57409788     -6.11275702
C1         -2.92372839    -14.68156743      5.63172923     -4.99374391
C1         -5.04133406     -4.77483676    -15.80409308     -6.14492211
C1          1.47418925     14.39678288     -5.95329825     -5.41163728
C1         -3.81115783     -6.95798411    -13.33699514     -4.87475394
C1         10.45037832     -5.37980796      4.06602913     -6.37581872
C1         -8.14719007      0.24814247     -7.01568471     -6.21306281
C1         -1.46773335     11.02142270      9.67444784     -5.43725061
C1         16.69947498     12.32142681     18.95072882     -5.28822261
C1         -4.13097336     12.51579041     -2.53083753     -5.23599019
C1         -2.38010983     -7.18084124      3.10365136     -4.71747914
C1          7.39760545      7.21925636      2.11997741     -6.39256532
C1         -5.93577159     11.94482117     -0.40106681     -5.51953517
C1          2.52936480     -9.72751117      1.49828732     -5.17037843
C1          4.60538275      4.78803473     -1.95645154     -5.45919155
C1          1.52143048      2.89840361     -2.59219169     -6.55631736
C1          5.06178810      1.77869342    -11.64076807     -3.95638223
C1         -0.09650374     -8.41150676     -6.02179935     -4.77603659
C1          6.39946481     -5.36602008     -1.97755108     -6.65718474
C1          3.58004831     -7.46039230     -7.62035917     -4.99629201
C1          5.46236584      4.68992280     -3.50636701     -2.82870435
C1         -3.49583963     -4.84231188     -3.53070785     -6.54502664
C1          8.92383777     -5.41184708      0.88685671     -6.73202796
C1         -2.12351030      6.22478315      7.12570262     -6.70248667
C1          4.53330234     -4.44430272     -0.00590588     -5.74889034
C1         -4.87204629     -3.88621706     -0.49380007     -5.31124122
C1         -3.06136543    -12.63078553     -7.69733104     -6.43601635
C1         -1.35237650      8.49967246      8.68777225     -5.29750226
C1          4.83350683     -0.53022621    -12.04302667     -5.56923356
C1          7.01070341     11.10867030     -1.85647064     -6.16593355
C1         -4.33375688     -7.30038357    -16.45222215     -6.08293650
C1         -4.28005206      2.39192060      3.98998885     -6.19984938
C1          4.53244901     -1.50616989     -0.02081059     -6.29496230
C1         -3.81058689     -2.17484183     -7.65203395     -5.81626545
C1          4.72076500     11.97935556      0.55435853     -6.12875715
C1        -10.22762374     -6.33332785     -9.24392460     -6.58922878
C1         -7.41197280     -7.13322538    -12.64321144     -4.32657045
C1          2.22208369      2.39472956      8.06676503     -5.87725341
C1         -2.29820439    -11.71790566     -6.67199016     -6.02339377
C1        -10.43695442     -2.17841235     -6.18242688     -6.23924198
C1          9.39359850     -2.08665202      0.50834686     -6.10810776
C1         -5.91149329      7.10931276     -0.42207170     -5.67530478
C1         -3.10361637      8.13430903     -9.59961597     -4.93175330
C1         -7.90965420     -0.96107256     -1.05272861     -6.52032423
C1         -9.96837132     -7.24384934    -16.39973780     -5.45596254
C1          8.13384473     -0.04608705     -5.45213193     -5.68637934
C1         -6.17341473     -4.89101237      0.58255224     -5.90946523
C1          3.75393928      0.90493536     -8.52266933     -5.96736924
C1          5.02188261      4.76261757      3.05733173     -6.44496677
C1         -0.19749177      5.32615163      3.04702610     -6.19364540
C1         -6.55475672      3.26412760      3.09472257     -6.41042014
C1          1.31053927     -3.54260778     -5.08493631     -6.19639077
C1         -0.13575623    -10.28714429     -6.02835784     -6.65779023
C1         -9.00131074      0.51199570    -10.21916200     -6.49390096
C1          1.70210616      2.32640983     -3.58958934     -6.21560868
C1         -0.94494829      7.13929277      4.12562132     -6.04177254
C1         -3.81086982     -8.83097821     -7.62851762     -6.38840586
C1         -7.38776840      5.63093973      7.15805890     -6.63085185
C1         26.00449587     -6.32150602     -5.07421501     -5.55134595
C1         -4.13808522      7.71306852     -9.53234575     -6.11720493
C1         -7.45436671    -13.26834326     -9.20313698     -5.48827239
C1         -3.70072593     -9.20433237      0.53409360     -6.17128597
C1         -7.32728264     -2.05868211     -1.99796859     -6.23291506
C1          5.90929325     -6.88632843      0.57751868     -6.59397412
C1        -13.24658217      2.87035008     -6.14309049     -5.17797263
C1         -1.19752570     10.10616412    -10.16453345     -6.50408568
C1         -1.82681677      9.00636957     -7.09914167     -5.97805997
C1         -5.50700486    -14.16317493    -13.26788710     -5.27813664
C1         -0.46371962     -6.34767923    -10.18208894     -6.33461501
C1          2.18322764     10.06712366      8.20284880     -6.53182126
C1          0.27786463     -6.89864036     -8.60368804     -5.34462842
C1         -4.27931595     -2.43908629      6.26697755     -5.97840330
C1         -2.61256220      6.58820190      0.52839618     -6.57056656
C1         -4.02686857      3.19664608     -0.98455923     -5.46923539
C1         -3.86887052      3.83047576    -11.16381138     -6.49417547
C1          1.70169691     -2.06678964      7.16483147     -5.27563414
C1         -4.27861001      4.12586018     -8.72256642     -5.95692029
C1          4.96419314     -1.08949021      3.09679787     -4.74066326
C1         23.04604071     14.98273561     -8.60866961     -4.20091278
C1          3.04917903     12.55561837      4.07432588     -6.15923368
C1          3.13200535     -5.88908541      0.47799947     -6.61257908
C1          1.69586263      8.69345466     -7.58912895     -5.98496577
C1          7.18075618     -7.86795003     -6.06839161     -6.63847025
C1         -8.11975901     -4.92393777     -8.67834327     -4.46762293
C1          7.12025280      2.91312295     -6.11326559     -5.60306016
C1         -6.87298105     -3.57483910     -1.05869427     -5.97340813
C1          1.69897143     -0.52596849    -12.71887233     -5.99574753
C1          0.29115994     -6.93664517     -5.02206426     -5.96799452
C1        -12.20363481      1.45545355     -6.07985396     -6.29658277
C1         -0.10048877    -22.90598423     -8.40066875     -5.14365238
C1         -3.63797236      3.25009514     -5.14900690     -6.68178044
C1         -6.22744665      9.20949159      4.61326917     -6.70397860
C1        -10.15297324      4.81867645     -7.78823361     -4.62106960
C1          6.89386898     -9.83858416     -4.53608772     -6.64461962
C1         -1.35465950     -3.95396778      3.03321899     -5.80498174
C1          6.64941574     -4.52748254     -0.06933661     -6.34106139
C1         -0.55691186      3.25095416      4.64036552     -5.70751651
C1          3.79026555    -11.65856731     -8.54112800     -5.68338647
C1          5.76166623     -0.65703476    -10.13120013     -5.98680558
C1         -5.35437238     -0.99416168    -14.27428312     -5.94872155
C1        -10.76206782      5.89951503    -10.13041391     -6.05248156
C1         -3.90762642     16.37334980     22.12577261     -5.60317997
C1          3.75622098     -2.07844451     -5.13930469     -6.56928904
C1         -7.08335284    -14.05401385    -14.40959335     -5.52426118
C1         -0.25242365      7.18242700     -2.63871857     -5.95900988
C1          7.04523954     -1.48088963      1.53718213     -5.34661196
C1          4.41466549      6.30176962     -7.04829832     -5.58367199
C1          0.19882430     -9.84144421     -8.58591649     -4.85782013
C1         -3.34189551    -10.30411665    -15.87217305     -6.33552821
C1          4.53504114     -1.37987658      2.13754139     -4.42584061
C1         -5.82517751     -8.50472976     -2.63284093     -5.72592081
C1          9.39011498     -2.07939432     -5.07583817     -6.68035248
C1         -2.00712992     -9.36878674     -4.11497697     -5.84260875
C1         -5.64096174      4.33260932      7.13651632     -6.02793641
C1         -0.77891437      8.55522977      2.11666384     -6.38364499
C1        -10.87239981     -5.39214903     -9.25991398     -6.15078277
C1         -5.11774035      7.75809949    -10.16994737     -6.08506310
C1         -8.89570817     -6.83871126    -14.27650168     -5.85103589
C1        -10.61042312     -8.35231785     -7.63098683     -5.01552691
C1         -8.88419691      1.85318898      0.48349634     -6.06387939
C1         -3.81255290     -2.04532868     -1.96977674     -6.28872468
C1          6.03907658      3.24812873     -0.43291038     -5.97364404
C1        -12.81478942      1.41490726     -5.14230347     -6.87317560
C1          1.17111531      3.83425039     -4.52524827     -6.00279724
C1         -5.13204403     -4.83986945     -1.06615550     -6.14334747
C1          2.72814739     13.51883687     -7.04092972     -5.98379905
C1         -5.04813196    -10.79179539    -15.84899374     -6.19542050
C1        -14.00824868      0.47602799    -13.31480495     -5.05633143
C1         -2.32360715     -6.89295197    -15.86744470     -6.27077790
C1         -5.31116593    -14.68265882    -14.26893676     -6.53215085
C1         -0.03623290     -7.83765646     -3.52792911     -5.79619033
C1         -4.52614501    -11.19860404     -3.63418811     -6.35771328
C1         -9.20331244      2.95109448     -3.57258364     -6.48876256
C1          0.88260009     -5.36301890     -1.96995575     -5.77800468
C1         -6.61935322     -6.00999280     -2.03318802     -6.47684153
C1         23.77747682    -11.30476847     -2.42560343     -5.68062470
C1          0.37849601     11.03583391      8.76960925     -6.34873130
C1        -13.16156068      0.48984293    -12.74996926     -5.83460034
C1         -2.04064386    -14.10696840    -13.35216675     -6.16102914
C1        -10.78110726      1.76772417     -4.51133143     -5.10249934
C1         11.72688121     -4.42021153      3.10642026     -5.70273558
C1         -7.48511980     -9.66270331    -11.75205727     -5.20458309
C1        -11.37920915     -7.27686455    -11.81985941     -5.45004680
C1         -1.78961160     10.11559554      2.07042521     -5.19563010
C1          4.58034519      1.46636387     -9.28897652     -5.30031504
C1          1.80700511      0.84983211      7.20343343     -6.08762726
C1         11.11523152     23.68193722      0.63177776     -6.42656954
C1          2.51070787      0.37136934      6.48237500     -6.10191669
C1          0.02191517     -7.76098366      2.15017361     -6.37176755
C1         -1.35773369     -2.11162293     -6.09399074     -6.26310402
C1         -6.61101693     -8.92181489     -7.72341702     -5.07025156
C1          1.57520642      0.00434773    -11.77671155     -6.32042438
C1          2.35656030      2.31878957      2.45622788     -6.11306151
C1          3.77834575      4.18383954     -3.58110016     -6.67210973
C1        -12.20390285     -3.42446278    -11.75525853     -6.05188294
C1          9.17215120     -6.35540622      1.50840056     -5.97571420
C1          0.46807366      6.64654657      8.17116918     -5.90999478
C1         -9.11627855    -12.67470867    -12.73557178     -6.23861538
C1        -11.96193047     -2.52996286      7.08049680     -6.30666733
C1          0.23782728      5.67534692     -5.07990502     -5.96803629
C1          6.09595174     11.02405050      3.13645148     -4.84064138
C1          4.72653132      7.18733427      6.20704420     -6.72866137
C1          2.35772947      5.94592308    -10.09566728     -3.87407324
C1         -7.33338446     -2.13245498     -7.66024269     -4.16611059
C1          3.02103221      1.87673218     -8.59994338     -6.57845495
C1         -7.54832880     -1.83300864    -11.78028328     -6.48920995
C1         -0.84718094      5.31702422     -5.18921273     -5.72336196
C1         -5.93953353      0.47742331      3.14084749     -4.12986156
C1         -5.12854878     12.48745961     10.30710029     -6.23121468
C1         -7.34817000      3.86008424    -11.17661038     -5.39636187
C1          2.65955007      6.29576210    -11.66341364     -6.20674502
C1         -4.37390661     -5.41805230      6.21428174     -5.55622016
C1          4.54018033     14.33792934     -1.94121767     -6.04074670
C1         -9.38019208    -14.66337822    -28.14980777     -1.90399512
C1          3.23363377     -0.53770576     -9.60806946     -6.20453350
C1         -0.89081051     10.15628787      0.56189505     -5.54781434
C1          1.45448759      4.79530596     -2.62957118     -3.90434681
C1         -8.17985081      7.73602322     -2.92358703     -5.21497845
C1          2.61633842     11.67130773     11.27815344     -6.50557677
C1         -8.08179073      6.22199798     -3.63802838     -6.74602581
C1        -11.17109383     -0.08250930      3.07237457     -6.53001531
C1         -8.36027412    -10.21191135    -13.34234755     -5.48183330
C1         -5.12369810    -14.08150995    -11.77436838     -6.48467493
C1          1.04148903     13.02690418    -21.79328034     -5.86083080
C1         -5.08739906      1.74574461      8.07691072     -6.09726558
C1         -0.16561061     -3.55333986     -2.59782585     -6.23149215
C1         -5.74767335    -10.16088284    -11.59853885     -1.43397680
C1         -7.42438997      8.27918529      2.13900913     -6.02183044
C1          8.48313899     -0.87920264     -7.06894616     -5.87558091
C1          5.11660180      0.34166434     -1.09101982     -6.27634398
C1         -8.15608459     -7.89959810     -5.12596762     -5.66573019
C1          4.75406740     -7.22462542      4.03591802     -6.12928923
C1         -6.73607029     -0.58117981    -10.12559482     -5.08970184
C1          8.11288804     -7.71116471     -7.57960906     -3.17965923
C1        -11.41861684     25.45806455      7.13499104     -5.57943041
C1        -11.98875391      5.61990972     -3.70417914     -6.07495687
C1          0.72493157      4.22722798     -7.56673711     -6.74670629
C1         17.49820668    -22.40697762     11.23739230     -4.40517057
C1         25.11623218    -11.70659510     -6.58901806     -5.14826495
C1         -3.37351392     -0.65428104     -4.50194015     -6.62403195
C1         -0.84580481    -12.62447833    -24.62228593     -5.94128467
C1         -4.61588258     -6.35850423     -3.52778659     -6.20748594
C1         -7.87441371      3.83171290    -10.20230197     -4.35727365
C1          8.55311523      0.41115222      4.72880937     -6.05676425
C1          4.01431684     -1.11647450    -10.12157889     -6.74356327
C1         10.02607207     -3.85722739     -6.11082903     -6.51052408
C1         -4.27196368      0.47018006      9.61627244     -5.78443740
C1          0.19714915     11.61639810      9.80284580     -6.13019871
C1         -6.62597891    -10.79020796     -7.71762442     -3.36902337
C1          0.08698694     -7.83719285     -0.08276024     -6.24617191
C1         -2.88181366      3.76018924     -3.53313961     -5.26363400
C1         -5.46095134      0.73266888      9.64627798     -3.85340467
C1         -2.81921120     -7.29240987    -13.29477292     -4.34103638
C1          3.09331049     -0.05996359     -5.09744940     -6.71284350
C1          6.03360411      4.46502866     -5.99959610     -6.70225099
C1         -3.43010757      2.30145364    -10.14022090     -2.21473888
C1          8.05452253     -0.02540362      1.54640902     -5.80302457
C1          2.28438819     -8.40573007    -10.07524475     -5.13673785
C1          3.55850791      0.38224688    -11.12130705     -6.17500245
C1         -4.28339251     -8.35018619     -5.10732429     -5.88687029
C1        -11.23497749      1.42435141     -7.60583851     -6.41381476
C1         -6.05818348     -3.07725463     -5.07266519     -5.72749300
C1         -1.97405316      9.53985083     -6.13532200     -6.00376025
C1          2.54591109     12.87409751      3.08342631     -6.44745091
C1          4.72336521      1.24340278      0.48700534     -6.06712745
C1         20.71708884     -7.81665413     -7.60214914     -6.12739507
C1          3.04333784     -6.00379071      3.95989927     -6.33651633
C1         -6.30416625    -14.63601424    -14.89216267     -6.52023679
C1          3.90926225     -5.36972917     -9.18833952     -5.88199350
C1         -3.53409109      4.77376915      2.05575577     -6.01479735
C1        -17.18761070    -23.36702870    -20.02565882     -5.49179405
C1          2.49568873     -1.15213299    -11.11760614     -6.24749532
C1          7.99735370    -10.22798259     -4.55306039     -6.12916483
C1          6.81726139      0.93065062      4.74878584     -5.15674935
C1         -3.35536265      5.24460170     -1.07476048     -5.99571628
C1          8.47094499      1.00483780     -6.96163636     -6.20947359
C1         10.07226658     -8.70258643     -6.09810953     -4.85200354
C1          0.39745795      1.47632131     -5.96930201     -5.91171880
C1         -0.01282542     -3.02115210    -12.70929458     -5.94144086
C1          6.07770900     -9.29104379     -0.45541903     -4.08515129
C1        -11.94056816     -2.70308769    -12.52867246     -2.88743851
C1         -0.80817252     -5.37141966      4.05162607     -5.95704360
C1         -0.57181749      3.31168439     -1.06983058     -3.81076196
C1         -0.56268297     -1.50555397     -4.52025155     -6.66173654
C1         -4.32737317      4.13228737      0.59637967     -6.24255804
C1         -6.30497127    -26.22084974      5.55571558     -6.69265177
C1         -2.68065183     12.45051043      4.06886608     -5.95224411
C1         -3.60141358     -5.02306583      2.13455486     -5.04695599
C1          1.78809100     13.50130329     -7.63874972     -6.40656788
C1         -6.61658910     -0.00785760     -2.00972410     -6.15161205
C1         -6.04786516     -0.07411893      6.16177431     -6.36910297
C1          5.33976929     -5.04321492    -11.18070058     -5.98823619
C1         -4.01872697     -3.42254050      4.59000610     -6.44555211
C1         -2.60048398      2.90060546     -8.57724579     -6.48318747
C1         -7.83289544     -2.44836614      0.57339346     -6.90845900
C1          9.70537605     -9.57924395     -0.95946846     -6.29321358
C1         -4.89846123     13.45852577      8.76137357     -6.42003158
C1          3.58150722    -11.14020550     -2.02573129     -6.16206493
C1          8.58334550      9.28461249     -1.02136976     -6.27396222
C1         -1.81211151     -5.49484152     -9.25199967     -5.00246123
C1          2.30241808     -5.44905561      2.40292731     -6.17418387
C1         11.42970673     -0.59265336      4.77818125     -5.83168038
C1         -0.46117489     -1.44511301    -10.18032039     -3.21577965
C1         -4.18833903     -0.09719234      3.01578717     -6.54904801
C1         -6.64484268     -3.05231273      1.48923646     -6.45187422
C1         -3.40194384     -2.51927966     -4.42518138     -5.80699484
C1         -4.79158847     -3.88031185    -11.78514977     -6.43577404
C1         -6.56632695    -10.74394118    -13.34216661     -6.49041473
C1         -2.67035736      7.73154422      0.54614608     -5.42792044
C1         -5.42246177     -8.76653566     -5.08490266     -5.98473633
C1          4.39013817     -6.92598081     -2.58604589     -4.90256475
C1         -0.76719641      2.33369579      9.63821132     -5.87817594
C1         -2.34569354      0.86676893     -0.97911149     -5.79022873
C1          4.75309693     -5.41852052      6.24350805     -5.28328914
C1        -22.34823936     -1.83580488    -20.97676513     -6.70745508
C1         -2.83974636    -11.73115134    -14.94134910     -5.44307684
C1         -1.01281505      1.80864508    -16.77702957     -5.07837583
C1         -2.52620555    -12.57240285    -14.36028163     -6.38933817
C1          8.52796906      0.35633070      2.52746496     -6.50931669
C1         -0.52492392     -7.43670668    -10.26510106     -5.99055646
C1          2.79646705     -6.84197703    -12.65990700     -5.02407592
C1          2.53115995     -3.02530103      1.55291004     -5.84723508
C1          0.72637062      5.35311257     -2.00279240     -4.77608495
C1         -6.38803062      3.80993253     -0.00470019     -5.42032162
C1         -4.90330064     -0.67687571      1.48041396     -6.49913598
C1         -6.67429387     -3.13136122    -13.31301247     -5.03489837
C1         -0.66644973      5.63657773     -0.00618231     -3.58066324
C1         -3.32430583     -7.21474347     -1.07706817     -4.47486777
C1          1.62210125     -3.03234216     -2.65386136     -4.63699607
C1          9.60501237     12.52357152      4.72587352     -6.19202258
C1          5.88537646     11.68697330      4.10120179     -6.00740382
C1          3.51769275     11.04865385      7.15141189     -4.71785261
C1          2.81647513      0.84853218    -16.26398376     -4.29241820
C1          1.15742376      5.64990915      4.59842462     -4.77295125
C1         -5.90827006      0.52557889    -11.80988523     -5.94034964
C1          7.48727656     -8.72612969    -11.14374303     -5.81828532
C1        -10.19404791     -0.05199550     -7.63127168     -5.79014172
C1          4.10429521      1.80063245      4.61459891     -5.59126898
C1         -0.54754600     10.99904376     -0.91196632     -4.80012110
C1          2.21719456      8.98326351     -0.91367542     -5.73381138
C1         -1.41317387     -7.54434502     -8.65341396     -6.18782011
C1         -1.30571679    -12.81389424    -11.78212276     -4.77299132
C1          6.01148953     -8.71544573     -8.57715083     -6.35891423
C1          0.00024288      2.90779759     -0.10719745     -5.91746430
C1         -0.80718009      0.56990009      4.04116355     -6.13052427
C1         11.71733774      0.34818744      3.19117970     -6.49540743
C1         -7.08204805      0.26539107     -8.55263013     -5.75336298
C1         20.66803341     -7.14600738    -10.08378955     -4.27881436
C1          0.07845980     -6.33850100      7.01720700     -6.01059061
C1          0.22065532      8.61925248      3.99059149     -6.07503101
C1          8.88571427      1.28166539      3.15774775     -6.34595430
C1         -1.51211990     -9.28221723    -14.30008156     -4.92933762
C1         -4.02620675      6.26149866     -4.53467647     -4.65359440
C1         18.49765266     16.52672741     13.22581831     -5.96499123
C1         -0.51987671     -4.45647213      8.13630979     -5.99217906
C1         16.28958239     -1.05971225    -15.25359118     -6.40036803
C1          3.47613274     15.83353507      1.57851265     -5.21727450
C1          3.00711812     11.36296263      0.61757087     -6.73897549
C1         -1.66194138      1.73495708     -4.51385185     -5.86915649
C1        -16.75801569     18.50574856     -6.24343973     -4.22086485
C1        -18.46654884     20.26654066     -3.58321036     -5.28334891
C1         -3.64071485      8.13741837      0.45845547     -5.50235767
C1         -8.61370760     -6.32497332     -6.15538893     -5.20914289
C1         -4.54847697    -11.15758644    -14.85002812     -6.52585863
C1         -2.38038293    -10.28525177     -2.58284517     -5.76734202
C1         -1.07950241     -9.41989738     -3.47289520     -5.84379779
C1         -7.17278240     11.03292342      0.65474975     -6.66862682
C1         11.36538617    -10.79278166     -3.49542037     -5.91147385
C1         -2.74300070      2.31601707      1.43723503     -5.86075574
C1         -4.92156033    -13.19194808    -13.31953380     -6.58329123
C1          6.64035704     -3.05359001    -14.22212297     -5.68367005
C1         -3.00365902      6.10656972    -11.79537921     -5.79726044
C1         -0.02161502      9.60872631     -3.50208369     -6.02768617
C1         -7.62351186      1.73622422     -6.13352383     -6.05014190
C1         -0.57820134      3.23236781     -6.68674436     -5.72252870
C1          9.90808863    -10.15613882     -1.92456583     -6.43035592
C1         -4.05664236      3.30865180    -10.18309617     -5.14372739
C1         -6.32689686     -0.97677818     -9.15314965     -4.92521406
C1         -3.83445242     11.59111991     -2.02828523     -6.36675380
C1          7.67281058     -6.33722173     -1.55623775     -5.41985612
C1         -9.41173876      6.78591935      1.56393774     -5.91100186
C1         -4.87257324     -6.58618254     -7.64696843     -5.40109946
C1         -5.61699085     -1.56071942     -4.18882685     -6.68923564
C1          5.31090446     10.48997736      1.56600140     -5.91239539
C1         -0.73540713     13.52694843     -7.06933074     -6.23819399
C1         -2.23582399     -3.92530255    -15.88666357     -6.23535345
C1          2.53475105      8.08357760      8.78064991     -6.28095738
C1         -6.10043869     -4.79547980     -8.67028869     -6.21316394
C1          3.72398431      0.89870230      0.49648597     -6.29387621
C1          0.72923673      7.22920392     -7.61666793     -5.80086393
C1         -1.62306368      4.80168393      8.15699125     -5.82983382
C1        -11.01362226     -1.00780374    -14.27985693     -6.27943091
C1          0.48005347     -0.01875638      4.66765053     -5.42435753
C1         -0.31699608      5.31756119     -6.07196866     -6.18170374
C1         -4.29657368      2.35113417     -8.55920331     -6.33623154
C1         -5.99551613      8.67976959     -1.99427155     -6.11217405
C1         -3.72719141     -3.86932396    -13.28049429     -3.86009786
C1         -4.57069695     -1.53591442     -7.07023510     -6.40801878
C1         -8.08917667     -1.60090193     -7.04648087     -6.52087097
C1         -0.78568649     10.50055295      2.17072542     -5.89747330
C1         -4.82188498      5.67316640     -6.06595383     -5.45855321
C1          1.46456907      7.68808725      8.78986187     -6.51869803
C1          1.23372790     -9.88946672     -4.46320733     -6.21085226
C1         -1.81074035     -0.64159830     11.26279359     -6.00103843
C1        -10.23979646     -3.32949347    -14.91731774     -6.89767082
C1         -6.00806354     11.93636441      8.72324454     -5.84296676
C1         -0.54421943     -1.53462838      2.45866069     -6.56775053
C1         -4.16360380     12.52852618      3.11981093     -6.60799792
C1         -5.71741470     -4.78116241    -14.89673222     -6.19336167
C1         -8.70634998     -1.53177130     -6.13808576     -5.97851674
C1          5.73218345     10.15145327     -0.90061465     -6.05863545
C1          2.07399834      9.55864024      5.62296628     -6.67929641
C1          0.75732764     -3.50277733    -13.29753451     -5.11326830
C1         -0.81484515    -10.16090693    -14.26264071     -6.59677772
C1          0.05203319     -0.02820236     -9.14081577     -5.24458859
C1          7.19107905     -9.69545039      3.16341529     -5.30767797
C1         -8.82511787      0.86180273      4.07199400     -5.77493270
C1          3.23321495     -0.58672227      3.02218274     -4.86729509
C1         -9.15867953    -20.38608600     -5.82238724     -5.85765472
C1          5.79989217      2.43627341    -10.13769432     -5.99124669
C1         -6.18693483     -3.04695201      4.05428481     -6.30897991
C1         -3.04496085      0.40386617     -2.55558114     -6.43581581
C1         -7.08022165      6.28330991     -5.17337423     -6.27246823
C1         12.19784714     -0.01568668      0.64372450     -6.20344038
C1          6.41373361     -3.54270997    -11.07084097     -6.94919533
C1         -1.98300180      9.57592948     -9.53302296     -6.16831191
C1          1.21708719     -8.66618261    -10.06431921     -5.17264243
C1         -1.79905059     -0.56409416     -7.01373806     -6.35377650
C1          4.01153770     -3.00237739     -0.99696516     -5.44101072
C1         -6.40033897     -1.10021133     -0.10316871     -4.76630389
C1          2.83956393     -6.96375854      1.98517584     -5.38633761
C1         -2.80947171     -8.73223087    -14.93053580     -6.29056212
C1        -13.69162255     13.35574418     -0.97422898     -5.19896572
C1          1.09016619     -4.45641189      5.52025934     -5.12260775
C1          7.11517554      1.82172521      3.05842884     -6.27800821
C1        -10.24684865      6.28965831     -7.07186634     -5.59003840
C1        -10.87544748      7.11235322     -3.56374834     -5.80133692
C1         -7.22423668    -11.65524671    -13.28717091     -6.62564004
C1         -0.13725247      9.56779374     -0.02119470     -5.07890960
C1          3.82351764     10.20144497     -0.01949784     -5.46631799
C1         -1.00299977      6.64665538    -11.14292253     -6.49876780
C1         -1.21187878      7.12350062      8.09948026     -6.46910550
C1         -8.99504734    -11.96836978    -10.21190327     -5.99849238
C1         -8.46393332      5.26112515      7.16831457     -6.48124611
C1          9.89505549     -5.31945738     -7.59368235     -5.52246064
C1         -8.15664702      3.21901679      5.57856147     -5.42326228
C1         -8.84069526      3.72879675     -8.65648777     -4.87978584
C1        -10.23621401     -6.28100508    -12.74009695     -6.61968278
C1         -1.03961936     -7.86845775    -13.43048835     -3.74033409
C1          0.72046004     -5.49625627      1.47496869     -4.95465294
C1         28.69923958      2.45259577      4.12298270     -6.63453210
C1          5.05353930      3.31471031     -0.93308938     -5.58762820
C1          4.16435652     -4.43517998     -8.54990365     -6.12763922
C1          1.25891317     10.11228843      4.08326232     -5.31153780
C1         -4.58492102     -4.84488807      7.15090909     -6.38191028
C1         -7.88311589      6.78276330     -1.00485793     -5.23177465
C1          7.34927170    -13.57389164     -1.95976553     -5.22723428
C1         -7.41837147      5.28882804     -3.55920589     -6.29148733
C1          2.51845618     -4.50440842      6.50558219     -6.38472143
C1         -4.62886066      8.10125616     -3.59588950     -6.52048915
C1          4.56820176     -9.29147363      2.19133367     -5.49392201
C1         -8.52369954      1.73859298     -1.07159069     -6.29967328
C1         -9.12219626     -6.01650595     -9.27037095     -6.78770129
C1         -3.04533731     -3.38782343     -5.99221387     -6.02016657
C1          5.70540655     -0.00853894     -9.17542864     -5.20567730
C1        -10.10040960     -0.00302168    -13.27895279     -6.51644645
C1          0.10076292    -10.74204383     -9.18406891     -3.95246479
C1          6.91179748      0.23484677      1.49007845     -5.95362384
C1         22.69868878    -16.52975581     -6.02726180     -4.54502941
C1          3.25287841     -7.22717563      2.94762010     -5.82893479
C1          3.74159070      2.27203252     -3.59190876     -5.34436920
C1         -4.17182760     12.49191792      8.77923428     -6.34000645
C1         -2.84007358    -11.75049004      2.05171125     -6.62181130
C1          2.03128858      0.36139727     -5.08914547     -6.00369867
C1         -9.54085825      0.82368673     -7.56484421     -4.26488746
C1          5.14751376      3.36361318    -10.11745193     -4.83027190
C1         -7.37463677     -0.66115066     -3.54184995     -5.25206011
C1         -0.05027382     -3.04873642     -3.52484308     -5.82041354
C1         -5.59815665    -10.75748705     -9.25985649     -6.71984185
C1        -13.28144525      1.73854736     -6.11669708     -6.37214591
C1         -0.30762909     13.09872734     -6.05698283     -6.45194270
C1         -1.34506880     10.50561215      8.70896019     -5.95093662
C1         11.48912633     -5.28476757     -0.99533554     -5.27520751
C1         -6.13517204     -1.93009455      9.70089268     -6.38676539
C1         20.40249759     -7.35760014    -14.28012824     -4.55849762
C1          1.30502678     -3.93798095    -10.20608294     -5.88862356
C1          3.62316663     -4.51047099      1.55802350     -3.47959140
C1          2.20761341      5.31566236      4.63749375     -4.20864531
C1          2.71669442      2.72750159     -0.12763341     -5.67967253
C1         -5.86345670     -7.34409128     -2.52515271     -5.77752001
C1         -9.38139461      3.81199492     -7.70117881     -5.16901504
C1         -7.82423673     -3.96165622     -6.67735352     -4.80147096
C1        -11.99905140      1.90368850    -12.63564109     -5.90011188
C1          7.10515990     -1.46901047    -11.07425193     -6.79249801
C1         -2.88153846      0.90465139      2.09751680     -6.37196238
C1         -2.78090327      4.17717841     -7.71434943     -6.19704256
C1         -3.11748888      4.38563745      8.66012536     -4.07673031
C1         -5.94909216      2.28306461     -2.60052544     -5.69491088
C1          7.96298974     -2.44756743     -0.96211583     -6.08254311
C1         -3.02566851     -7.54467756    -11.76207089     -6.57861290
C1          6.37072472      5.40903311      1.55673395     -6.40993892
C1        -19.76782621     21.11161833     17.92946990     -5.29835064
C1          5.87435997      3.89076496      0.52193780     -6.36949921
C1         -3.51258156     -3.02090252     -9.18740109     -6.07094277
C1         23.69102921     -6.75885251    -11.07634196     -5.14313727
C1          4.76536791      4.22550329      0.64769626     -6.17628876
C1         -1.37846387      8.54784257      3.00507923     -4.23049779
C1         -0.03147994     -1.13666241    -12.67308489     -5.70703719
C1         14.23849424     10.02397899    -13.51310701     -6.62656980
C1         -4.57999713     -1.58355774      5.61767895     -6.59029406
C1         -1.34723651     -2.05804667      6.50835266     -6.56566627
C1         11.78510319     -7.45439539     -2.56029921     -6.55109933
C1         -0.41435911     10.45163520      7.18852995     -5.94576626
C1         -4.37955214     -3.58788746      9.71553633     -6.27299223
C1          6.59556271      1.83141650     -8.57515002     -6.74343604
C1          2.86721795     -8.69340983     -7.03284061     -6.42718154
C1         -1.97640677     -3.02213922     -6.10495038     -6.68896135
C1         -9.60915262     -4.49698305     -6.66785934     -6.48062791
C1          3.51543882      3.29585236    -13.29272261     -6.02898414
C1          6.53325213      6.62734661      0.54966888     -6.55826790
C1          1.22253289      0.92188147     -6.65408083     -5.64074559
C1         -5.43198879     11.61111797     -2.91257874     -5.55865448
C1          2.69494196      2.76570292    -12.71382423     -5.17556675
C1        -10.47515664      0.76883649      3.04173096     -5.55591167
C1          0.50497875     -5.94862238      7.94979814     -5.75138706
C1         -4.36012429    -13.19960902    -14.32200234     -6.28991837
C1          7.69378996      9.57408621    -12.65712254     -5.11474134
C1         -8.98698025     -8.38254029    -10.27537004     -5.21248492
C1          0.76284694     -2.45598779    -11.20775070     -6.29761441
C1         -2.83875273     -2.13050613     -3.49239983     -5.93123033
C1          7.44437765    -10.26375809     -0.00995359     -5.05339979
C1         -9.96066653     -5.38820828     -8.64814656     -5.40893177
C1          4.66405503     -6.08150618      1.47239273     -4.75119738
C1        -10.43159229      3.73168522     -0.42600386     -5.47644929
C1         -6.95945308      8.67576253     -2.53514053     -6.08487762
C1         -7.88732133      3.87001942      2.49339843     -4.70806646
C1         -6.04070237      2.93455932     -5.12684562     -4.40696119
C1         -8.38028827      5.28091384     -5.49119277     -6.73863726
C1         -6.26417704     -5.75217215    -12.73380664     -6.36481256
C1        -17.24781929    -14.42651357    -20.05344078     -5.26234704
C1         -5.84587011      7.16626135     -6.10391675     -5.45297055
C1          5.78722457      7.12022018     -0.99353707     -4.91676863
C1          0.21963615      5.59525043      0.58643325     -5.30105926
C1         -4.38804285      4.13576535      9.73364743     -4.94762403
C1          3.81060410     -3.52481578      5.55471359     -6.54820592
C1         -9.89835386      3.91297602     -3.58475444     -5.81053360
C1         -4.65986751      6.20008913      5.59401054     -2.86625930
C1        -10.72770095      1.78612908    -10.23191923     -4.61805199
C1          4.74708445      5.43320306     -5.08903265     -6.37055581
C1         -4.40822994     -2.48349277      9.71367093     -5.15080911
C1         11.22996385     -5.99049800     -0.04130920     -6.24664643
C1         -3.33422560      5.73755722     -8.62774978     -6.70512520
C1          6.04921829     -2.01585991     -8.61185756     -6.26631290
C1         -5.95273171     -4.84536248      9.61787968     -5.23286180
C1          8.83938714      2.81274089      1.59027265     -6.03476319
C1         -9.04581022      5.33058453     -1.03631952     -5.85288931
C1         29.51536123     -5.88195739     -3.46102085     -5.58377524
C1         -4.76891162     -2.08262640     -2.57645303     -6.46899243
C1         -2.77371121     -0.63353413      7.11779296     -6.25773652
C1         -7.42723670     -2.42198590    -12.74187747     -6.38676994
C1         -2.06138772      1.46625853      7.13552333     -6.26859729
C1          0.76312061     -0.61114698     -4.15570229     -6.57602996
C1          4.51463674      5.16531373      5.63463537     -5.17535596
C1          3.73090706      8.68074445     -5.03767857     -4.55186451
C1          5.63032565      9.59495843      2.18506769     -6.45653521
C1          4.11117581     -4.83722976    -10.11758508     -4.88643179
C1          0.74669629     -3.60776099     -1.94195678     -5.27220205
C1         -6.33471712    -26.13452089     -9.27756717     -3.83176567
C1         -6.76512899      7.76056561      3.72824410     -6.66054030
C1         -0.25297002     11.96295045     -2.51665351     -6.07906729
C1          4.34769025      2.75358620      3.05229119     -5.21789784
C1         -6.04544145      3.01228700      4.03446911     -6.17642653
C1         -1.79624148     -0.63640301    -12.65970258     -4.39764063
C1         -8.95479295      0.88887349     -5.09658798     -5.27308855
C1         -6.15183896     -4.51798359     -1.04793945     -6.31685548
C1         -4.08110189     -0.06015386     -5.97224407     -6.14787395
C1          7.91700768     -7.26258340     -0.96039014     -5.94826737
C1          0.25660618     -5.80608884      4.00512585     -6.42365401
C1          2.89882249    -17.15682895      8.14228402     -5.87948503
C1         -3.85971259     -3.86116368     10.68351731     -6.14659091
C1         -6.29999326      1.95844986    -12.79785751     -5.08627530
C1         11.66722405    -20.42974237     16.30680210     -5.97392438
C1        -10.60595786      3.28901519     -5.14794215     -5.23724930
C1          9.27502879    -11.13217619     -1.94566919     -6.57836478
C1         -1.64164373      7.74384364     -4.51135894     -6.16851794
C1        -14.48162795     -8.68879644    -10.82869635     -6.15763355
C1         -0.63134364      0.85395375    -12.67011745     -4.80454995
C1          1.18627619     -8.73423852     -0.99730025     -4.76735737
C1         -0.52433009      3.31991083      2.44613821     -4.87297754
C1         -1.05502451     -6.01269053      7.03024065     -6.06381544
C1         -2.57813388     -7.80946606      4.01316023     -6.10562771
C1          0.10059254     11.62286177     -8.55019037     -5.63986708
C1        -11.43548760      3.86751000     -4.55601053     -6.21984376
C1         22.44684695      0.34011183      0.62536298     -5.81747750
C1         -6.23473472      6.22612557     -1.07747593     -6.41457029
C1          4.80342850      4.17000387      4.00030443     -5.40045189
C1          0.07377214      6.25198345     -7.63539531     -4.37111984
C1          0.53401229      2.91255115     -1.11171310     -6.41052114
C1         -4.64499834      8.08661732      2.14717542     -6.48410923
C1         -6.67510002     -0.16198799     -7.64247872     -5.18674424
C1          6.33740119     -3.51869642      1.49355624     -5.59503046
C1          5.62115292     -0.03286565     -3.56084025     -6.30119215
C1         -6.85077425     -0.60511090      2.46869144     -4.61833352
C1          4.65514443     -7.79436641      1.46924115     -5.85625655
C1         -1.51642869      3.27253856      6.24156836     -5.53309478
C1         -1.48529439     11.04005460      0.62650230     -6.43206855
C1         -5.10668139     -2.99300321     -1.04207196     -4.01226798
C1          5.82764496      0.92964643      0.51257008     -4.33513656
C1        -22.92340989      4.32891308     -3.55102674     -4.88144800
C1          0.50659869      3.57969467    -13.52663681     -3.71125055
C1          1.95107641      6.25969959      0.54356178     -6.19097160
C1         -2.73517972      7.15556435    -11.18752078     -5.37401913
C1          6.40324319      2.41732945      1.55449351     -6.55831938
C1         -6.79027749      4.70910293      7.16305370     -6.63466990
C1        -10.43932594      2.73885970     -6.09943656     -5.47662191
C1         -5.09683370      7.70612968      4.62271544     -6.06558533
C1          5.60314265     -1.15938037      2.18126084     -5.02859230
C1         15.04480959     -8.74644700     13.13255832     -6.28801280
C1         -1.45832501    -12.25966106    -14.34591173     -6.44682762
C1         -8.71199601    -14.19620837     12.11989179     -6.34059186
C1         -5.33905638      3.79837357     -8.68757225     -6.39589826
C1         -0.32293465      3.78173991      1.38950455     -4.78891124
C1         -4.78804431      0.87381960     -2.56423239     -6.70131947
C1         -2.13887588      6.19323790    -11.11243139     -6.02909423
C1         -5.96731874     -7.82369389    -10.88550224     -5.59235271
C1         -7.34199220    -10.19569248    -12.75035770     -5.60050962
C1         -8.82335806      3.80256778     -2.98892406     -6.24208411
C1         -3.52342673     -0.06774067      5.53127224     -5.95649957
C1         28.77879536    -15.03000624     -5.17553077     -4.31735877
C1          0.30471593     -8.69491127     -8.49154225     -5.93734481
C1         12.23988026     -1.13660142      4.13821762     -6.05292233
C1         -0.46526607     -6.37610504    -15.78268229     -4.12288415
C1         -6.13305772    -14.03725085    -21.57257202     -4.39941506
C1         -3.58720340    -14.07665455    -10.85535675     -6.67095275
C1          1.08527501      8.68635594     -1.03503599     -5.72367521
C1          7.22314534     -4.86441506     -5.97582740     -5.15930603
C1        -10.38792348     -7.01285435      3.02536067     -4.74977569
C1         -7.49757287      5.24253872      2.13543100     -4.64281941
C1          9.95146884     -8.66663476      3.09312324     -6.19008075
C1         -4.47521425    -11.12389558     -9.22003696     -6.59371579
C1         -7.41215839      2.29441206     -7.02771112     -6.19547310
C1         -3.08493571      3.19120927     12.28186070     -6.45503449
C1         -4.80824761     11.54286398      8.79859637     -6.17930186
C1         -6.04234374     -3.06828871     -8.63236614     -6.03669997
C1          2.82143845     -8.67210393      2.01443478     -4.68317812
C1         -7.81096351      2.31372360      9.66337367     -5.74961023
C1          7.77211549      0.94021542      3.06805516     -5.98948795
C1         -7.99629987     -9.29478249     -9.28128157     -5.93713877
C1         -1.30075889     -6.93253119      3.07124620     -6.39860008
C1         -4.34446265     -0.62969557      6.14944742     -4.80806909
C1          1.25001779      7.09729294      9.73778388     -6.43234808
C1          6.38926936     -0.61073311     -1.93589297     -5.75464085
C1         -6.31843248      0.82779623      2.09166005     -6.27650287
C1          8.91609789    -10.17323980     -0.41649945     -6.29632147
C1         -1.23975755     -8.75691983    -11.80207152     -5.06481792
C1         -1.74249955      5.31001941    -12.67944018     -5.37040614
C1         -1.01918446     -5.92033797      1.50624015     -6.58913749
C1          4.54026969      8.03450017     -3.44565408     -5.68545941
C1         -0.72260481      2.71646937    -16.16604414     -5.86060098
C1         -5.21893437    -10.16977746    -14.92152950     -5.82566271
C1          9.71483573     -1.06700642     -1.01706332     -5.68150947
C1        -10.04679605    -12.68016684    -13.31151617     -6.27878302
C1          0.37939359     11.06153275     -6.01163510     -5.43490143
C1         10.18150675     -9.29149300     -3.54125563     -5.13429803
C1          4.53611241      1.37023056     -3.56979244     -5.84702941
C1         -4.34572725     -5.46583476    -10.78957753     -5.88770775
C1         -3.11762142      6.27392111      6.52885205     -6.63013337
C1         -9.15757366     -1.85255081    -12.77448777     -6.27875652
C1         -4.08631913     -7.88599451    -11.82334594     -6.09128214
C1         -5.08646662     12.58317144    -10.12905287     -5.24520106
C1         -0.27923466     11.97711811      8.88709822     -6.03696644
C1          0.72468797     -0.67552278     -1.97965713     -6.15854824
C1         -3.11268951     10.92194992     -0.34006134     -4.87922783
C1          4.40502296     -6.88938270    -11.79172709     -5.92249699
C1          8.63852727     -6.34793990     -0.98860210     -5.97358129
C1          0.39807416     -1.48855757     -2.56843546     -6.50560384
C1          8.11718993     -3.00674412     -4.12581058     -6.08460881
C1         -7.40895068     -7.26759433    -14.90412929     -6.50286277
C1          9.24612786    -11.07182333      1.56149745     -5.60678279
C1          0.95563093     12.86507373     -3.52236068     -5.97352405
C1         -0.48912652      1.48741048      4.66797317     -6.23304232
C1        -28.03546514     -9.67042596    -11.90915705     -6.07831802
C1          9.28824199     -4.45958542    -11.07257019     -6.25582569
C1          1.22675294    -11.75697487     -6.63371345     -6.16104196
C1         -1.81783492     -5.45454094      5.54665708     -3.71963019
C1         -3.43659329     -5.47256012      8.03498033     -6.25600398
C1         -5.82175754      2.36821031      6.55895771     -4.73117085
C1          2.25206334      7.20301687     -4.50154738     -6.47481501
C1         -5.86891899     -5.40770365     -2.57144765     -6.24314913
C1         11.02150765    -16.54640606     -5.49146339     -6.06011120
C1         -7.20942085    -14.09603084    -16.54897275     -5.36673301
C1          3.64946031     -6.31824844     -7.61510682     -6.23519423
C1        -23.98144635      2.97311139     -7.06597332     -5.68551151
C1          0.67940796      5.33948092     -7.58059603     -4.51583119
C1          3.56705955     -6.39978123     -2.05366789     -4.06817574
C1         15.98834559     -2.18132975     13.75502234     -6.36072845
C1          6.35345493     -6.74280927    -14.90639724     -6.34726362
C1         -8.08593925     -1.52245185    -12.77487633     -6.87809736
C1         -0.72977029     10.51750276     -7.03823015     -6.03754434
C1          5.06869807      8.13977666      4.69479449     -6.28016033
C1        -11.23547502      3.24957689    -11.18286824     -6.09244076
C1         -4.08298230     -6.05510744     -2.60795103     -6.75977185
C1          4.57373142     -1.49047512     -3.49724787     -6.62186850
C1          6.02715992    -19.03678354     17.92833095     -4.63327049
C1        -10.42484959     -3.97453333     -2.66388939     -6.14772726
C1         -3.54777510     -1.22294222     -3.58417039     -4.92969273
C1         -4.26246866      0.50444379      0.56622197     -5.70520831
C1         -9.72044864     -9.59611831    -11.75204458     -6.28998499
C1         -3.25986827      9.49320655     -2.05825227     -6.56553601
C1          0.44783746      3.29237597     -2.56399140     -6.37058909
C1         -8.84743675      5.63307913      3.99071153     -5.90415174
C1          4.39599757    -13.49602971     -6.10413279     -6.15778646
C1          6.10156201     -6.28396471     -2.64086088     -5.89292695
C1          2.16990035      8.92778532      8.20412881     -6.52846010
C1         -2.49696452     -7.72277354      0.56933158     -4.14721049
C1         -7.39163944     -3.60648626     -3.55092247     -6.71540298
C1         12.37568852     -5.38226528      3.12219971     -6.29668321
C1         -8.51822590     -0.01051493     -4.46827589     -5.25708033
C1         18.74611130    -11.68692334    -14.20845312     -3.79845671
C1         -7.74125792      2.92807689     -0.45026946     -4.60134861
C1         -5.66101406     -3.01121473    -12.66637089     -5.60914721
C1          7.90106857     -0.54314387     -0.95342898     -5.89679664
C1         -3.63344711      4.73591685     11.32298251     -6.05188054
C1         -7.73701601     -0.60517224      4.01599500     -6.21161328
C1         -6.07609926      4.77187468     -5.14216196     -6.77763695
C1          2.26062155     10.06974314     -0.97105412     -5.86233187
C1         -9.16099705     -3.01564715     -9.24517135     -6.08711370
C1          2.67218025     -6.34989707    -11.69702001     -4.93954709
C1         -6.47081339     -2.44521057    -14.26149803     -4.37922347
C1         -7.86191697      0.78101853      8.18354475     -5.85986313
C1          4.65031522      0.02019327     -2.02651526     -6.65639337
C1         -1.09278004     -2.40225402    -10.20670691     -5.30307913
C1         -1.22405666     -2.08136558    -11.75363037     -5.46089717
C1         -3.03700901     -3.40672885    -11.76903994     -6.42380567
C1         -2.32329653      0.81329559     -4.44684953     -5.69738482
C1          3.54939088      6.24026258      1.53052553     -2.85940103
C1          4.35040942      5.76068267     -6.07294247     -6.44982892
C1          5.57481451     -7.37197782    -14.36733957     -6.15004944
C1         -7.35629400     -8.42836961     -7.13290812     -5.33743943
C1         -0.85628557     -0.73265660      9.66351882     -6.25088857
C1         -2.57573418      9.55550632      4.10765918     -4.63606898
C1         -5.94821568     -5.42368896      3.16474950     -4.89941303
C1         -2.31159385      8.60079727      8.09770034     -5.29031536
C1          6.32815948     -8.41504546      1.66513104     -5.56221250
C1          1.67647297     11.95456552      5.63499438     -5.72305635
C1          0.92638825     -6.86396134     -6.09950006     -5.98947442
C1        -20.57432645    -10.17775411    -26.56288333     -6.37444257
C1          3.13542001     -1.16232865    -14.24688774     -6.15176131
C1         -1.22177162      5.73217879     -9.59244217     -3.70738897
C1         -1.56716597     -5.97656727    -15.92097132     -4.78430907
C1         15.32012727     12.59692969     -0.87248272     -6.65983962
C1         -4.25291760     -7.21479841      0.51434187     -4.99924880
C1         -6.58866085      7.64411317     -7.68673119     -5.85048769
C1         -1.26575402     -6.89166892    -11.83143750     -4.97767138
C1         -9.03947095      1.45474275      7.14039994     -6.15995924
C1         -4.17241763      4.75586928     -6.05690696     -6.28864015
C1         -0.24320203     11.94209015     -6.02488286     -5.52836679
C1          2.47094016     -3.02883842    -11.20825891     -5.99026590
C1         -3.35249990     19.79006637    -10.08161991     -5.49690503
C1        -11.04707839     -8.72973327     -5.16919192     -5.58496625
C1          7.22998002     -2.89662384     -9.50145783     -5.64968426
C1         20.92426671      3.29597754     -2.60119122     -5.70025728
C1          5.78165973      0.54882897    -10.16420993     -4.62571733
C1         -9.64616930      1.36361157     -1.10040327     -6.24154097
C1          3.55576226      3.35161613     -1.99667713     -5.97668878
C1         -1.73146894     -3.57211859    -12.72880429     -6.19655638
C1         -2.13395232     -6.37177757    -13.34630509     -6.24613685
C1          0.51653379     22.72786457     12.86103110     -5.82426175
C1         -1.04831376     -2.93792672      7.18945644     -6.36922845
C1         -4.08683873    -10.76204331     -6.08045183     -5.82408070
C1          0.40606445    -14.03866225      6.59396087     -6.71339865
C1         -1.39434233     -6.28184907    -10.84042282     -6.29816296
C1         -6.38845203      6.82772233      2.14447559     -6.38058815
C1         -8.38080345     -0.60066695      7.12947861     -5.56863582
C1         -5.98066630      5.29979330     -0.46862644     -6.23090767
C1         -2.79871075      7.20039388     -1.97930747     -6.57804868
C1         -0.64291202      9.17935399     19.46877784     -6.20324095
C1          1.44923214     -5.98996327      3.07626579     -5.54012856
C1         -9.47898233     -6.93353643     -4.11902123     -5.20570281
C1          1.81071451     -5.11703788      7.08971624     -6.34674740
C1          2.04401813    -11.18125564     -8.52890953     -6.13950940
C1          9.69205658     -4.79297762     -6.63096708     -5.86724610
C1          4.57565733     -2.58402929    -12.65585891     -5.48466328
C1         -1.77514376     -0.58301888     -9.14752985     -5.72166636
C1         -4.38928396      7.12317458      6.18247814     -4.85140479
C1          6.74405415      8.69684739      4.67231586     -6.35588219
C1          5.05882437     11.00843024      4.75588271     -6.28395677
C1         -3.83075266      3.83831779      1.54712141     -5.74201666
C1         -7.88462333      0.97419812     -4.50239483     -5.63646530
C1         -2.34300404      6.78005614    -10.21355734     -6.20523108
C1          4.52480451      8.13298269     -0.05922753     -6.40391642
C1         -3.22686685     -3.95542399     -8.66884328     -6.25604373
C1          0.65076866     11.91305817     -1.93319495     -6.62531568
C1          5.05545207     -0.02188369     -6.06737989     -5.37082219
C1          3.33954121     -5.31048016     -5.94859456     -5.20989508
C1          7.11307044     -2.96777707      3.14643527     -5.59851875
C1         -3.41976366     -0.62172401      8.13953256     -6.32153844
C1         -0.48072282      5.13238122    -10.19018452     -6.53352063
C1         -9.64213211    -11.06622908    -10.20919402     -6.61473461
C1         -2.25065331      3.73127343     -0.97366661     -5.72153119
C1         -0.65730096     -6.91815867     -9.24820292     -6.41000334
C1         -4.63983200      4.41272857     -3.56003614     -6.61068500
C1          7.66874504     -4.44132528     -8.62533935     -5.93839398
C1        -17.77636807    -17.72040118    -11.81246313     -4.99717363
C1         -4.08749876     -7.81939364     -6.03595712     -5.97550246
C1         -5.48090715     -9.82116185     -5.13684510     -5.45034373
C1         -7.84872613    -19.51840693     -1.11360794     -6.28482233
C1         -1.74393032     -5.42220454    -12.74133259     -6.19790430
C1         -7.93725685      6.83355820    -10.13396829     -4.77846348
C1         -2.71364101     -8.45933858     -7.63548499     -6.51157664
C1          5.12695762     -1.46986291     -4.46556218     -5.51859192
C1        -12.09300847     -3.33792862      3.08549172     -3.92240275
C1         -2.02375500      3.28401157      1.48651359     -6.33699536
C1          0.87880796      4.78302068      9.71678785     -5.11700488
C1          4.34163186     -2.03161393     -9.53860991     -4.95022313
C1         -9.19870049     -0.06856328    -14.89524225     -5.94401052
C1          7.16461154     -6.05031839     -2.55140240     -6.44167262
C1          6.85352084     -6.91784237     -1.01567461     -4.94303209
C1         19.19312250    -16.50727713      3.05127904     -5.31587905
C1         -9.23902783     -0.09346817     -7.03514115     -5.21429124
C1         -7.15757373      1.39996873      9.72872018     -4.02089069
C1         -8.61662931     -0.03545569      4.63882090     -6.31365224
C1         -4.12959072      4.70830606    -11.73277900     -6.38214472
C1          3.25241290      2.43975170    -11.72154647     -6.71336517
C1          7.25789476     -4.91581674     -2.53015031     -6.43722094
C1          7.13182158     -9.64102247     -6.04007876     -6.24013081
C1         -6.57111185     -3.37336901      3.02766294     -6.00649707
C1          7.45593904     -6.81693871      1.54901631     -4.23629438
C1         -1.53532369     -9.33021886    -10.89907819     -3.93944057
C1         -9.05210821     -1.57780809      1.55259084     -6.40137875
C1          2.73106094     11.67046635     -6.95654666     -6.35438692
C1          4.42151702     -0.98950742     -6.07034473     -5.75333059
C1          9.99005476     -6.89690736      3.06577712     -6.27814659
C1         -3.52587586     -1.94565751      5.58577361     -6.14881009
C1         -2.70516949    -10.23632206     -7.67818605     -5.96737100
C1          5.63817813      6.65294436     -0.04412818     -6.26447704
C1         -3.58990402      1.48056816     -8.56952112     -6.55588500
C1          7.19505891     -3.00988538     -6.03189162     -6.26079714
C1          5.61287180     -7.80009702     -0.05209237     -6.43349164
C1         -2.31800123      6.74895683      8.07379576     -6.21627804
C1         -5.62630145      3.21492853    -11.13168650     -6.57568439
C1          4.95056702     -0.63833183     -8.58038355     -2.50626711
C1          9.24541625     -4.38497803     -7.66406114     -5.87425277
C1         11.88202182     13.11933715     16.26798166     -4.76631875
C1         -9.64416004      1.47192784    -10.16841347     -4.96767452
C1          0.14673151     10.42624106      4.08964270     -5.64302867
C1          5.99651520     -7.85486529    -13.43349557     -4.48937547
C1         -8.92791090     -1.03375469      0.59695447     -6.52061384
C1          2.91069036     16.73000981     -7.52280583     -6.35177779
C1          9.40672127     -5.74686438     -8.51664433     -4.56743743
C1          7.62392116      0.32296939      0.54542099     -4.47336785
C1         -2.08056825     -1.49340273     -7.68083366     -5.02854978
C1         10.93584847     -2.03654588      1.53826922     -6.38486829
C1         -6.43741123      3.77614933      2.15169980     -5.49099510
C1          0.28158220     -5.09558824      0.52157635     -6.24075176
C1         -1.42811829     -4.56669047      0.54393564     -6.25572617
C1          3.70680093      0.83659848     -5.08521094     -4.78818801
C1         -6.80472992     -7.28661674    -15.82006296     -5.36655123
C1         -1.25253781      7.17947730     -0.92040987     -5.86093582
C1          1.26617501     -8.80594734      4.57833924     -5.89563727
C1          3.75705014     11.99525397     -7.05001141     -5.55664456
C1        -11.49176451    -10.19854940     -6.04128527     -6.38916536
C1          2.50300478      1.79065814     -7.60834682     -5.80282009
C1        -15.34719602    -26.82348874     -1.25443831     -4.22184266
C1          9.95424668     -5.39314131    -11.03945906     -6.05136774
C1         -7.34690941     -2.12677074      1.52158927     -6.36065434
C1         -0.19246148     -0.63906990      3.07513376     -6.52921074
C1          1.87870574      3.81816055      1.53305716     -4.75128132
C1         11.42875296     -5.42272799      2.53591901     -6.10198602
C1         21.94736120    -20.41045151     -6.11885702     -5.76392351
C1          9.61560434     -7.74501566      4.65008637     -5.81953008
C1         -0.01458473    -12.65406694    -12.77660296     -6.43634901
C1         -0.00801260     12.58069996     -6.94421002     -5.55139283
C1         -5.78079284    -12.69041332     20.42075256     -5.57066203
C1         -5.66932385      6.24858081     -2.00677823     -6.52648214
C1         -6.34392778      0.78377962      5.61583030     -5.93532869
C1         23.98878937     -5.86613926     -6.95724733     -6.65901286
C1        -11.22677876     -1.59430364     -7.70511117     -5.28878746
C1         -7.88916230      0.82449814     -1.02802154     -5.58497365
C1          0.42388684      7.98898844      3.12717958     -4.83199165
C1         -6.08468072     -3.16753026      0.56966070     -5.63077463
C1         -4.27476456     -0.66051380      9.62322193     -5.05957208
C1         -1.68417449    -11.38219403     -9.27457984     -6.19775999
C1         -8.06491293     -8.37067669     -6.08552956     -6.29695051
C1          6.74048502     -1.47441357     -3.54535057     -6.17807332
C1          3.02704151      4.82296014     -8.62675536     -5.97402444
C1          1.50843157     -7.65948060    -11.65754807     -3.45163918
C1         -1.39821503      5.65867293      8.79586529     -5.71952385
C1         -4.83939742    -15.07868413    -13.34628823     -5.76443683
C1          9.40025318     -1.97452440     -1.53968506     -5.46574478
C1         -5.31856175     -2.19450979     -8.59015199     -5.91076776
C1         -5.86094634      7.13750571     -9.61400979     -6.59398471
C1         -3.79363644    -13.45914001    -28.12787631     -6.51994310
C1         -0.97148558      1.90212057      7.14119884     -4.49650134
C1         20.12437301    -11.70796044      7.18116929     -6.27199928
C1         -4.22053663    -10.21828671    -10.82041060     -5.14550093
C1          8.14694667     -4.80139171     -7.61545381     -6.19271828
C1          8.63867809      1.42870584     -1.07713865     -5.38125013
C1          2.53955040     11.06663089      3.21208239     -4.93651518
C1         -0.76666335      6.82836708      5.62335589     -4.81713622
C1         -4.32665498     -2.48918061      4.08412184     -5.94832264
C1          7.73893421     -6.30757767     -8.58112519     -5.65761212
C1         -6.70973476     -3.00072987     -2.02837434     -6.23721384
C1         -6.27075737     12.44597134      9.70677474     -6.11024993
C1          1.09963771     -4.55754773     -7.04837050     -5.06894208
C1          2.48384930      4.83724561      1.53818629     -5.43672454
C1         16.03213021     13.10136539     13.25177857     -5.88048096
C1         -8.83267682    -11.66334060    -14.49073848     -3.71442068
C1          3.58855735     -6.27566048      1.39729069     -5.82192641
C1         -8.64177112      6.23334291     -2.58838212     -6.77681507
C1         -3.27444047    -10.21563602    -10.20694510     -5.84441991
C1         -0.01198197     -6.05633231     -3.49892962     -6.14563215
C1         -0.95547243     -6.00336582     -2.00225770     -6.01847415
C1         -1.74253011     -2.44069140     -9.23847977     -5.96056983
C1        -14.84990981     -1.74214739     21.78448329     -6.15727016
C1          0.35195695      0.85643324     -8.62686293     -4.32179262
C1          4.59758065     15.51086066      1.59319676     -5.50985083
C1         -4.25125519     -0.54168482    -14.22160048     -6.16996071
C1         -2.77628833      5.37286972     -2.00791456     -5.15013717
C1          6.65286991      1.53159270     -3.57320579     -5.41993835
C1         -1.74879153      1.19552540    -16.16244186     -6.66961930
C1          4.06056873      4.76704429      4.62487206     -6.54363941
C1         -3.59888531     -6.33664178      0.48118633     -5.94628166
C1          3.43796309     -6.96330838     -1.10700814     -4.60816169
C1         -2.52324610    -10.80042159     -8.62537572     -6.21115589
C1         -7.13662088    -14.08984431    -10.78746925     -6.71588352
C1          0.58477746     -3.04211029     -0.98530707     -5.95311960
C1         -0.26939940     10.15768776     -6.09127823     -6.34168011
C1         -6.82986494      0.57793733    -10.05538188     -3.89081497
C1         -4.97294131      4.20161742      1.49215605     -6.35337566
C1          4.55238478     -6.30484332     -0.07517009     -6.69179276
C1         -0.63146136     10.97680847     10.35103902     -6.55388229
C1          3.18878455      5.33154706     -2.54997668     -6.31034359
C1          9.90077563     -2.36644755      1.46870634     -6.13713736
C1         -7.04537484     17.86844182     23.10690981     -6.10712708
C1         -7.17145769     -1.57846806      4.02835849     -6.53547066
C1         -8.45351838      8.31335404      1.59407528     -5.02106497
C1        -10.79510123     -1.86410945    -10.19274954     -6.40647189
C1         -7.24680386     10.96996572     24.41504335     -3.57254405
C1          5.12370756      8.04328078     -1.03718367     -6.24559984
C1          6.13251618     -9.24927836      3.14614268     -4.84819948
C1          3.97443017      4.78940961     -4.52679556     -6.67581340
C1          0.76420672      2.28179712     -2.00475635     -6.29930742
C1         -9.91609736      2.39314602     -8.60666019     -4.04398051
C1         -7.19362331      3.24582962      4.04686198     -5.83848826
C1         -6.06556309      7.68528995     -8.62193176     -6.55230558
C1         -8.05649550      6.18611094     -7.05220492     -6.24635215
C1         -2.50549013     -7.88333339     -8.68207592     -6.39084611
C1          0.55281593      6.53231946     -0.99525731     -6.48400278
C1          3.37537784      8.66646160      4.73167996     -6.33676498
C1         -7.87135440     -0.60345276      0.57991385     -5.82719900
C1          1.85066630     10.50344320     -7.60809627     -5.81417161
C1         10.67675204     -5.96167300     -2.63103494     -6.36074343
C1          1.20800570      3.93390377      8.10565326     -6.08886592
C1         -7.16018152    -11.00826727    -10.80296962     -3.86652451
C1         -9.99797419     -8.33787681      0.46819054     -4.29126195
C1         -2.53263122     -7.80047820    -16.41148781     -5.78392481
C1          0.03540732      0.31505710      7.17979656     -6.21879291
C1         -1.53493370    -12.64817268     -6.67821305     -6.13896520
C1          7.02701891     -9.37528922     -2.05678195     -5.91508177
C1         -2.76548447      4.09084313     -1.97040129     -5.60787115
C1         -0.75064036      5.70876609     11.31487441     -5.97578484
C1          5.58250682      6.68184814      5.64773400     -5.17917115
C1          2.07908753     14.36030095      2.19465763     -5.91230633
C1          4.04654769     -1.10652717     -1.01630191     -5.25341636
C1          2.21576322     10.13920475     -4.46951527     -5.83979526
C1          3.05834385      9.60439566      0.62010738     -5.60809907
C1         -6.70390840     -1.94949104     10.64037115     -6.43649526
C1         -3.43570554      2.33534142     -0.94944153     -6.41239027
C1          8.50118797     -8.71028399     -3.66184434     -6.38169161
C1          9.86998971     -7.30658034     -7.55087513     -5.06777817
C1        -10.11544487      7.67233138      1.46355412     -6.30839221
C1         -8.62583723      6.22794494     -0.41921876     -5.78618898
C1         -5.59392252     -3.35724041     -1.98910896     -4.39372366
C1          3.39804560      8.73259740     -0.89159079     -4.18263857
C1          8.47598108     -9.86127876     -3.67223886     -5.70194959
C1          2.13335519     -6.04893908      5.40481793     -3.65525174
C1         -7.34540112     -0.98113842      1.43501151     -5.46746675
C1        -18.40383791      6.49553175     16.87416305     -5.15753137
C1          3.45612810      9.19019574      7.24297431     -6.37260648
C1          3.47839083      3.29514585     -4.18959184     -6.13889581
C1          4.77299843     -3.57509480     -1.55400875     -5.95674869
C1          8.67796235     -7.77363204     -5.14278678     -5.78589919
C1         -3.86382985      5.68295502     -1.98183344     -6.35644005
C1         -0.92823957     -2.88762387     -7.71209302     -2.91452431
C1        -19.72881523    -13.27712968     -7.70912900     -6.25886702
C1        -12.19010605      3.32083177     -6.05712897     -5.45287145
C1         -7.67722121      2.89252404    -11.73873992     -5.85633426
C1         -4.56840393     -6.35987466    -12.75393425     -6.29891221
C1         12.25702978    -22.16235826     -5.05245773     -5.98082153
C1          5.59202716      3.03781913     -9.15483303     -6.54822576
C1          1.94276960      8.03301826      4.11359071     -6.00310788
C1         -2.09532999      6.30901459     -1.90272461     -6.20622491
C1          3.88452268     -3.56702699     -0.00523300     -6.43303129
C1         -4.64478793     11.05783357     -3.46848961     -3.93937789
C1         -1.53816247      1.47623099      6.14791334     -6.21120500
C1          5.12051217     -4.51471635      4.56479405     -6.04842713
C1         -8.95214721      0.78093382      0.46900423     -4.97791050
C1          2.74721428     -5.03442579    -12.67796434     -6.26266030
C1          5.61194275     -9.65442043      2.17026362     -5.58843115
C1        -12.85008984    -11.19542993     15.26447410     -6.13699832
C1          9.34491243     -3.92895719     -5.07899400     -6.40952479
C1         -4.97566551     -4.86329570     -4.49807237     -5.89410934
C1          1.29937380     -5.45800368      4.04001714     -6.52913926
C1         -7.23057641    -12.67325141    -10.15141757     -6.02577747
C1         -5.90014767     -5.45980077     -0.46563579     -6.03476975
C1         -6.57792959      3.22812301      8.66369602     -6.28298000
C1          7.07740556     -4.44352343    -11.04500185     -6.56850874
C1        -12.04275478      0.82036505    -12.66905747     -6.16598244
C1         -7.21973505     10.99008656      6.20694506     -6.41931466
C1         -9.25027544    -22.70822445    -17.45339946     -6.42834088
C1        -11.51644265      5.38362650     -6.13189572     -6.44277823
C1         -6.88504141      7.15587288      4.63623089     -6.43464842
C1          3.56508630      3.34234471     -7.60557357     -4.41408371
C1          2.02215867     -4.52814183      0.45489103     -5.60318625
C1         -9.21542139      2.88285926      5.60361590     -6.03072801
C1         -2.90973300     -9.34537002    -11.73764574     -3.84583011
C1         -1.35014179      0.90269021     -2.54939023     -6.54002130
C1          4.05041562     -7.83404570     -4.47134420     -6.34914425
C1          9.76203738    -10.70774997     -1.03073683     -6.28614060
C1          7.32967202     -0.56967615      5.65532091     -4.67357379
C1         -2.25242986      6.86314057     -4.58608394     -5.64573357
C1          8.47653153     -5.02194570      5.67804502     -6.54979287
C1          4.27200168     10.51497893     -6.07563415     -5.46551492
C1          2.00575122      1.51462011      4.02774956     -6.23803158
C1          3.53486605      9.23060923      1.60003860     -5.81417149
C1         -6.92705610      5.29108892      8.12835714     -6.54872499
C1         -2.15270229      0.37654968     -1.94916450     -6.60678274
C1         -0.99651862      9.55429354    -11.18759007     -6.20196603
C1          6.15045312     -7.55286316     -6.08787811     -5.96460126
C1          2.29913175     -5.38938000      4.54535292     -6.27413184
C1         -4.10213174     -6.04625846     -6.06903272     -5.79925489
C1        -13.69080330     26.06504777     -1.02238537     -1.98206837
C1          2.80074410     -8.76007752     -3.52518385     -6.44966170
C1         11.70340124     -0.03727224      1.61838640     -5.76586545
C1          0.26684855      3.85938838      6.24377577     -6.22560208
C1          8.95915892     -7.22865487     -2.55041923     -6.28504193
C1          3.88040428     12.52985545     -0.94573725     -6.12852572
C1         -1.73999797    -11.34088638    -14.91935410     -6.47174070
C1          6.13212153     -7.41704868      3.04797761     -6.33305523
C1         -3.40623457     11.93827980     -4.44133097     -5.50201231
C1          4.22259632      8.65270836      6.66048807     -5.89128162
C1         10.09189358      3.29701133     11.27421000     -5.57805675
C1         -5.54689001      3.16237793     -7.71633935     -5.51919861
C1          5.13724430     -6.31214523     -1.00480207     -6.17514904
C1         -9.96283025     -2.41357664     -5.15671129     -5.65201663
C1          2.71364004      7.54691635      5.66455948     -5.80882616
C1          3.91624760      9.50672129      8.21702434     -5.93014242
C1         -9.15971844      4.72327964     -7.10348132     -5.92273920
C1          0.77053512    -10.18451071    -13.34727284     -6.24800429
C1          6.29107078     -7.74858416    -10.13691328     -6.17143906
C1         -2.46937129     -7.82150979     -5.18944840     -6.10363503
C1         -5.36611637     -8.72229237    -10.76975622     -5.38564364
C1         -9.92748834      2.26866169      0.60542260     -5.42933781
C1         -2.77652471     -9.90430835     -3.58435513     -4.79708459
C1          3.53410702     -1.48955017     -1.93325087     -6.56038040
C1        -13.62572545      8.63940445      8.11073420     -5.24197218
C1          2.07295380      4.79354975      5.62160176     -4.78236251
C1          7.59135322      6.29526733      4.04885022     -6.49614373
C1         -0.78280762      8.62828944     -9.15797279     -5.42944391
C1         -2.03843536      1.45847075     -7.61866111     -6.60605241
C1         -6.94505092      6.88067967     -0.45616551     -3.94342612
C1          4.84580126     -2.39977228     -5.01789237     -6.25143011
C1         -1.55605637      7.97837961      9.72489843     -5.50312268
C1          0.61132285     19.81461294     16.35758727     -4.78163692
C1          9.35254399      2.69099404      4.03411218     -5.19814360
C1          8.95184394     -7.23083246     -6.13270978     -6.20667819
C1         -0.72863173     -8.41255946     -5.11647120     -6.34783470
C1         -7.45916821     -5.38687372     -3.62733688     -6.37998910
C1         -7.19547600      6.22151694     -3.00512654     -6.74910327
C1          1.03216986     -6.34767295      2.07712540     -4.35755525
C1         -1.40444846     -3.37638444     -5.16756099     -6.12710046
C1         -2.97983454      3.23536497      8.71198728     -4.86904874
C1         -5.61454175      1.43089301     -7.63528114     -5.99454571
C1         -2.13723534      8.02629909     -1.92250022     -4.78841576
C1         -8.40234079      0.52878679      7.22109270     -6.13413320
C1         -4.37200900     -3.89586191    -15.82349609     -6.79885122
C1          4.53764596     -2.96602425      7.10480686     -5.61550641
C1         -1.95900173     -4.83725559    -11.80572130     -5.30926227
C1        -24.06217903     -9.78653650     14.71696774     -5.70568849
C1          7.14631838      1.84396257     -6.07030594     -5.45132085
C1         -5.62615509    -12.56683548    -24.06243105     -6.69138101
C1          2.59067502     -1.56175202      3.07548011     -6.45237621
C1          0.20955159     13.41174221     -5.03070611     -6.57225200
C1         -7.07079598     -9.27754035     -5.15524374     -5.89691750
C1         15.44641610     25.73502138     10.74027719     -5.13731962
C1          1.88114985     -0.94160673     -7.59273629     -6.32322819
C1          7.50570341      6.64224936     -1.03527227     -6.62535046
C1         -8.84976542      6.78417343     -8.63659450     -5.95446303
C1         -7.14749033      1.48087239     -8.55111346     -4.87526547
C1          9.05341369      1.77059300      2.16426079     -6.42711889
C1         -2.23412039     -6.93311571      4.57056176     -5.49629253
C1         -4.14456718      2.73990233     12.19666823     -5.97990642
C1         -2.31418503      8.66049792     -4.50764380     -6.32362020
C1          3.60946830     -9.28477449     -5.50578138     -6.72350639
C1          0.44912048     -9.27699953    -11.68655153     -5.11104526
C1         -8.49746964     -2.47155338     -2.02628015     -5.62060739
C1        -10.96814361    -10.16372114     -9.26879679     -5.71629100
C1          1.28687360     -5.39986548     -5.19518217     -5.61154096
C1        -18.63226581    -22.54021785      6.87884195     -4.58094138
C1        -16.94302147     -6.82957576    -21.52790888     -6.74846554
C1        -10.40743678     -8.70649812    -11.81088968     -5.67459829
C1         -5.01199270     -9.65230829    -15.89384364     -6.34985109
C1         -9.13680782     -1.92982465    -14.83398794     -6.22533448
C1          5.92703578     -3.87755346     -8.50394896     -6.57625864
C1         -0.12938047     -3.63688057     -6.11541637     -5.34580781
C1         -0.00478853     14.34797466     -3.53238969     -5.23181112
C1          8.59616935     -9.29696319     -0.96971644     -6.24814954
C1         -1.28984972     11.67276895      8.84360526     -5.67237871
C1        -14.44205750     18.82881236     -6.17193362     -4.64061614
C1         -4.32333968      7.12950329      4.04737928     -4.98118221
C1         -8.96909197      3.77853660      0.54022906     -4.09631494
C1         15.89423875     -7.42451671      5.60044181     -4.63560256
C1          0.00414324    -13.75829813     -9.19627642     -6.36403481
C1         -0.56468314     12.86581473     -4.41803084     -6.48691016
C1         10.68616355     30.30897926     -0.86363800     -6.31447220
C1         -6.30222350     -3.98030352    -12.67183538     -6.41527454
C1          3.86604160      0.90574312      3.99759227     -5.40932665
C1          0.03270625      8.09176068      1.53263791     -5.89906667
C1        -23.70405943      2.75087324      0.53416682     -6.34237919
C1          4.87270229      1.28761366      3.92075211     -6.25504411
C1         -4.41738619      7.22663186     -5.14265047     -5.06778647
C1          2.81085024     -2.05094702     -9.14989692     -5.92763029
C1          0.09305500      4.74960249      2.04267073     -5.33008748
C1         -7.37589750     -1.01951023     10.63935744     -6.94406248
C1          3.04465575     -7.87610045     -8.55666725     -4.44817502
C1         -3.62219334      9.52214339     -6.98988425     -4.47775653
C1          4.04260884     -5.91186408    -10.13163213     -6.20252601
C1          4.54941699     -9.32167771     -7.02934442     -6.39161704
C1         -9.24482599      1.79279331     -7.05034597     -6.08755855
C1          1.47656663     -1.22863837     -2.55170248     -6.60447241
C1         -7.85364523      8.72687031     -0.94378374     -6.13539003
C1          1.47096379      1.84816868    -15.18928215     -4.90660506
C1          1.81579666     11.57972075      1.51341520     -5.77113569
C1          1.22844883      9.00488760      0.60825683     -6.40401092
C1         -7.41753268    -13.12235856    -14.89863817     -6.52469275
C1          7.13804741     -6.00329458     -6.12431463     -6.37318705
C1         -0.77660403    -10.30794377     -5.10004993     -5.78669857
C1          7.66019184      3.34940846      0.62942334     -4.92862801
C1         -2.79104808     -2.56876887     -7.58633103     -4.41452070
C1          4.33545283     10.43915007      3.18523503     -6.53153501
C1          1.66604423    -10.22257585     -3.53709118     -5.31937881
C1         -7.37971431     -7.30194231     -3.60064142     -6.32465815
C1        -10.18429592      1.85489089     -7.61594101     -5.48506011
C1          2.41431113    -12.63922778     -7.62397415     -6.07789117
C1          2.61682589      3.30716718      3.11180954     -6.45641903
C1         -3.82613266      6.87236702     -7.64079278     -4.80619431
C1          2.06004193    -11.17307146     -5.11157929     -6.40037735
C1          1.10187145      1.47336449      5.65854183     -4.42614147
C1          4.50893583      1.41585075     -7.01586536     -6.78952103
C1         -4.75774403     -2.19843449      3.10024283     -4.74001873
C1         -1.83568733     -8.38262483      5.61370815     -6.07464381
C1         -7.59679397     -1.20982164     -6.06574745     -6.64579983
C1         -3.57362204      0.01906093      2.04399146     -6.23898868
C1         -1.23151622     -3.97139998     -6.03010697     -6.11818017
C1         -8.38022659    -12.02924325    -13.30258634     -6.23571395
C1          5.68414450     -7.77825083     -9.18283498     -6.48190239
C1          4.88474197     -7.21862543      0.45899619     -5.99105707
C1         -2.29386503     -6.93268128     -6.65663788     -5.37922366
C1          6.52641419     -2.98023358      4.03045078     -6.68024160
C1          1.83095231      5.72649286      1.51458054     -5.91997743
C1          7.92748156     -5.42103057     -4.59785119     -5.14601623
C1          4.65317083     -7.79403203    -11.20759407     -6.19241909
C1          1.02169116     11.09094731     -3.50083269     -5.17948947
C1         -8.61185947      6.22402121     -6.08449313     -5.73097624
C1         -3.33155960      0.48666282      8.15874795     -5.16984766
C1          8.63850139     -1.51980456     -0.96710186     -5.94536773
C1         -8.63793100      3.26815320     -6.13862939     -6.29054991
C1         -5.83788162    -11.32969909    -11.78485437     -5.20577355
C1         -2.23375934      3.82928902     -6.70726084     -5.65284480
C1        -10.27317273     -9.31925665     -7.08325903     -6.67973184
C1          3.92601508     12.46270437      8.21377555     -6.14792843
C1          0.41658057      6.26838040      3.15328158     -6.34463190
C1         -0.25354890      7.15286692      8.77124796     -6.41342544
C1         12.66379881      1.42532771      1.55029019     -6.09671712
C1          7.46348939    -11.70791991      1.53512779     -6.46441597
C1          7.32150006      1.26994255      5.69929223     -6.32132185
C1          0.55946469      1.80114383    -10.17406875     -6.41569050
C1         -5.35659878    -13.59123392    -14.33772574     -5.95719740
C1          7.30894638     -7.29194112     -0.00056478     -6.39883666
C1         -6.50634619     14.96495689     -5.07834852     -5.84469172
C1          3.94262179     -5.36952089     -0.08062139     -5.40567645
C1         -2.56774815      0.01899778    -14.20267415     -6.64487492
C1         -6.58182115     -7.72606983    -13.32154372     -5.73135274
C1         -5.63086608      3.18338122      1.49412329     -6.42450502
C1         -3.98132615     -9.33428154    -10.24151666     -5.40253313
C1          3.44301877      8.01209194      1.54426267     -5.01515470
C1         -4.96962733     11.94690058      1.52864635     -6.59079254
C1         -1.45502250     -7.46976436     -5.19007905     -5.49809647
C1         -9.99460406    -19.57935118      2.36092847     -4.88404479
C1          0.16526591     11.60233323      0.60510698     -6.07725623
C1         -5.76406686      0.80716111      8.09770517     -6.73769614
C1         -7.07058867     -9.35575959    -14.25446209     -5.75388684
C1         -6.32414359     -8.71718694     -9.18940134     -6.51065898
C1         -6.72858081     -7.27905206    -10.30450956     -6.21554759
C1          5.08514734     -2.94458514    -11.68290994     -5.99869348
C1         -8.34582305      2.36016027     -5.48061599     -6.18493568
C1          0.06960716      6.25614429      1.59045066     -6.18805146
C1         -9.99114122     -0.62164250     -8.53540258     -5.28514014
C1         -3.87528626     -6.91399204      7.09738895     -6.12828451
C1          7.40522493     -8.71142322      1.59013312     -6.69299932
C1         -2.39571554     -0.61945508     -6.00355382     -6.60593962
C1          3.99840150      0.03605731    -10.14699977     -4.43998084
C1         -0.07763795     12.54556336     -3.45838570     -6.24569832
C1          5.57280290      9.56265331      0.06245285     -5.88830793
C1         -0.65914841     -9.96690387     -9.15876545     -5.44360465
C1          1.07314389     -7.50626876     -3.51167986     -5.80220190
C1          0.00049884     -0.00554439     -7.01623601     -5.25122023
C1          1.81710176     -0.22406462      7.16595134     -4.12089558
C1        -11.16353831      1.38272662    -11.12334293     -6.23757635
C1         -1.50154051     -6.33468359      0.54145121     -6.22403451
C1          5.60304131     -1.14934162    -12.65430410     -6.38232302
C1          7.71287485     -1.36839766     -5.15250590     -4.15727381
C1         -1.22784665      7.20273368    -10.17615498     -6.50765017
C1          3.25366869     10.06862804      3.11637401     -4.27321203
C1         -9.14750375      6.60422318     -3.59637409     -6.15028709
C1         -1.53489895     -1.59475184      9.68705457     -6.32523405
C1         -3.21003213      3.82743138     -8.61492721     -5.86977289
C1         10.85172883     -9.34577375     -4.43646835     -6.19663857
C1          3.23583829      4.21796473      6.53870029     -6.59759463
C1          0.27590492     -8.67017192      0.56957719     -6.26787139
C1          1.00242434      4.45643489     -3.55476623     -5.84086820
C1          3.31729805      2.28407722      6.47841333     -5.32148865
C1          4.10761625    -12.50381492     -6.64235161     -5.86255205
C1         -3.47890228      7.82210981     -7.13132726     -6.50636979
C1          6.86259613     -8.75073073     -4.47499154     -4.67527440
C1          8.08824719     -7.81913540      1.55459284     -5.35761393
C1         -4.33011269     -2.46087629     -5.00247121     -5.61990259
C1          8.78781897    -10.75544432      0.59858102     -6.33782705
C1          0.71942311     -8.33812743      1.46347743     -5.63018697
C1         13.98892801      7.31433591    -17.72858905     -5.93916781
C1         -4.64283137      0.30337907     -3.52282965     -6.58642398
C1          0.48842882      9.62243263     -4.49440788     -6.36528203
C1          2.86930022     -3.86858833     -3.60114557     -4.95270794
C1         -9.19160240    -17.44301210     11.13853130     -6.26885842
C1         -0.30509216      7.10571983     -6.05051931     -5.19566805
C1          0.98890248     11.16244722     -9.13492515     -6.23534835
C1          3.89346720     -8.41031241     -7.01887753     -6.37892178
C1          1.20043397     11.90595175      0.58017230     -5.72894091
C1         -8.60291398     -3.07702493     -4.52866376     -4.69127008
C1          0.70202396     10.17008041     -1.90847542     -6.03407938
C1          1.50413747     -7.77096110      3.02743927     -3.81597692
C1         -3.06867863     -1.59536687     -0.42727371     -5.74163979
C1          8.23299163    -10.76514268     -2.00161376     -5.87645833
C1         -7.12476378      7.37019203     -8.64546913     -6.38475542
C1          0.55857551     -0.07319017      8.12016167     -5.81567660
C1         11.30658395     -5.92957960     -3.49584150     -5.27998456
C1         -2.10668770      9.14013966      7.17080504     -5.92089259
C1         -1.28540726     -3.95016431    -11.78032875     -6.68849868
C1         -0.39519572    -11.66021775    -13.32486184     -5.76423418
C1          9.19477237     -8.15970485      1.51450483     -6.60427051
C1          6.34448910      5.34239551     -7.63090483     -6.38657898
C1         10.47837443     -8.33737357      4.03172117     -5.58985515
C1         -0.86651926     11.98507333      0.65210167     -6.37095302
C1         11.78466913     -6.29243627     -2.52966693     -6.30552599
C1         -5.89884341     -2.44531349     -2.64306806     -6.49595598
C1          3.11510928     -1.19322161     -5.08470654     -6.56910648
C1          2.95389712      7.77515505      9.75866637     -5.95307702
C1         -8.67458238    -12.28780351     -2.67412897     -6.19143592
C1         -5.60522637     11.04183161      1.51787429     -6.59183830
C1         -4.89076682     -8.45175808     -7.65813656     -4.27747862
C1         -0.76929646     -7.21308390    -14.31939711     -6.54978716
C1          9.59421265     22.78928458     -9.07802836     -5.72196183
C1          5.38723168     -3.90204622     -7.54671822     -6.23740585
C1         -7.11184568      9.19460019      0.60742610     -6.23609408
C1          7.96859219    -10.21230818     -1.05325032     -6.25658002
C1         -5.22442705     17.60131131    -19.50787659     -3.35965926
C1         -5.54448710    -12.24727255    -13.35010525     -6.63198210
C1          2.44018415      6.70544222     -7.64394246     -5.92923311
C1         -3.19567820     12.48835481     -2.01313677     -6.62730964
C1          6.76743987    -11.07106269     -7.02609616     -5.64966770
C1         -1.82060284      7.09154277     -9.21165434     -6.14920845
C1          0.18419885      2.79736131      9.62156885     -5.63435627
C1          7.13711393     -7.82884839     12.22876600     -6.02119259
C1         -8.49635779     24.56311706     16.38836215     -6.14587967
C1         -6.13306169     -6.37133953     -4.52223199     -4.41692575
C1         -0.66930037     -6.92122118     -7.06274815     -5.58019860
C1          8.21003115     -2.98111720     -7.57581361     -6.33263224
C1         -0.28609531     -9.82312187    -13.30049390     -6.51961051
C1          1.05950674      1.42251191     -0.08477714     -6.06195572
C1         -4.64041963      3.26882989      2.04511147     -6.52975596
C1         -6.66431985      4.73113724     10.73090469     -5.72030933
C1         -9.33600944     -3.52679923     -6.10004353     -6.60231902
C1         -1.57407288     -3.98857985     -7.62692117     -5.76508806
C1         -1.40378508     -6.34874016     -5.15668928     -6.38783565
C1          3.34716238      0.86681242     -1.04474903     -6.52992200
C1         13.73123673    -15.66018600     19.81337602     -6.05615837
C1          5.61635458      0.02831115      5.56675804     -6.05284951
C1         -0.54777295     -3.28493904      8.12327568     -4.57795134
C1         -2.20527692     -6.90898321     -4.54962556     -5.72386253
C1         -3.57113652     -7.83378384    -14.87498191     -6.41853278
C1          1.99687157     11.01727704     -2.90375810     -6.42316682
C1         -0.93903226     -4.83211658      7.08814729     -5.27953787
C1         -3.07850860      4.39604505     -6.18262913     -5.82243331
C1         -5.39090880     -1.07604805      9.68953626     -6.29874972
C1          0.90918356     -0.54938550    -11.07277056     -5.08558283
C1         -0.56293946      6.16207360      4.67508662     -6.14935346
C1         18.35436760     15.92455670     -7.52551132     -4.95492320
C1         -6.89015675      5.33019972    -10.18834839     -6.76278946
C1         -2.58992001     -1.22315310      9.70838044     -6.88628330
C1         -1.87614603      5.29010252     11.31506828     -6.33964913
C1         -5.20948074     25.12687612      4.68091540     -6.26088278
C1         -5.55206775     -9.26875710    -13.27470912     -5.03394602
C1         -9.00496051     -2.46304215    -10.15118915     -5.45984769
C1         -6.78851790    -10.24007265    -10.16827465     -6.21104022
C1         -2.56363191      4.82549194      4.01418025     -5.10906489
C1         -2.56856582     -7.81598731    -14.35744630     -5.73795328
C1         -9.23851925      4.71183565      5.58900264     -6.44003783
C1          6.36684366     -2.43064255      1.48448883     -6.58535691
C1         -0.28604715     -2.48075896     -6.09521793     -6.07462402
C1         -3.58267053     -0.08045011     -3.51432582     -6.36590661
C1          6.33235172     13.09956495      1.54515592     -6.31795564
C1         -3.78143569      5.63678469    -11.12508031     -6.65517149
C1         -8.09205179    -11.10255137    -12.74153152     -4.89119931
C1         -3.44788828     -7.24583381    -15.79904533     -6.34715759
C1         -8.10121706     -3.36468449    -12.72055156     -6.81901593
C1         -0.70207168     -3.88137889      9.03209825     -5.93091387
C1          1.86284673     -8.70768950    -13.29066160     -5.97843291
C1         -5.48965453      6.86821769     -5.09846426     -3.44961318
C1          4.11696735     -0.08799016     -4.51811100     -4.94305873
C1         -6.70564239      5.85238023    -11.13322359     -6.59877077
C1          1.93239585     10.94743623      0.57615781     -6.27223649
C1          9.57620953     -5.98043775     -4.55103304     -3.44929982
C1        -13.03893722     13.15859831    -12.66452115     -4.88059399
C1         -9.95691159     -2.52201120     -8.58841516     -5.85342952
C1         10.55164962    -10.18498046     -5.17273974     -5.85464704
C1          2.54167376     -2.95939051    -13.31229717     -6.26845262
C1         -2.61640113      9.56314404      6.12121738     -4.79478640
C1          4.62528844      9.58498581      1.55260834     -6.36954998
C1         -3.32148093      7.15831931      8.11180848     -5.93300353
C1          5.82532678     10.50285901     18.85647070     -6.59545968
C1          1.82051433     -2.07455984      1.49457535     -5.03776897
C1          2.99450299     -1.52658636    -10.14787530     -6.61757496
C1          3.02761466      1.80301778     -5.21289509     -5.99495445
C1         -8.01203889      3.78489427      8.12060914     -6.12079300
C1         -4.13888771     -5.97006964    -17.40014781     -6.38490154
C1          1.13535260     -6.34684553      0.03065354     -4.85696509
C1         -6.35613283     -1.04225278      5.64475324     -6.39338959
C1          2.77676437     14.96535671      1.56303557     -6.49657796
C1         -2.13548656      0.31489680      1.54803235     -5.67009825
C1         -1.08836343     11.37099164      1.58028852     -6.37504011
C1         -0.66827713     -3.92772627     -9.22740267     -6.13620062
C1          4.08353099     -2.92843649     -4.50151036     -6.27915681
C1          2.75362030      8.58886509      2.12817058     -5.60323547
C1         -0.27286823      7.03684878      6.57242064     -5.96163224
C1         -9.31034263      5.31919892     -6.13998111     -6.74771681
C1         -6.12340781      1.40111092    -10.15630726     -6.03922641
C1          5.73163860     -0.53356602      4.59267781     -6.20165686
C1         -2.20009257      3.19293715     27.57349565     -5.19280732
C1          0.75679847      4.21726345    -11.07264306     -6.60704947
C1         -3.90648723     10.46201447     -2.03460314     -6.55443470
C1          8.39626936     -5.11139019     -0.01344661     -6.41490753
C1          4.38702150     -3.94759643     -9.51710628     -5.48505195
C1          6.08360816      1.51876108     -6.00075417     -6.40958389
C1          3.59288529     -1.48093337      1.50748963     -4.65245647
C1          9.47686832    -11.64430954      0.55521499     -5.83854988
C1          6.60441797     -1.05525151    -14.17357699     -5.25844521
C1         -8.85008661      3.81250502      4.02828730     -6.07753374
C1         -7.63181120      5.87951353     -9.61349772     -6.25412687
C1         -5.04642967     -2.97376367     -4.48013619     -5.94586047
C1        -21.27256038      6.27525197      3.01030583     -6.13308977
C1         -1.03214687     -1.21040455     -7.65063040     -6.14018587
C1          5.12080773     -4.49788417      2.43921727     -6.94274140
C1         -3.89231411      5.73214623     -7.66098599     -6.21754700
C1         -1.42935022     18.22865876     23.50576259     -4.19448907
C1          5.87506788      8.70023128     -5.06524547     -6.12634505
C1          0.95389490     20.76565381     -7.00801568     -4.71129683
C1         -1.51125714     -6.35183338      3.96940959     -6.35347104
C1         -3.83320871      8.54545550     -2.04049988     -4.38719080
C1        -11.68561068      0.02765995    -14.25658901     -5.64605812
C1         -7.61077907     -6.33979933     -7.64703580     -5.51349225
C1          4.32704144      0.84648022     -5.96386260     -4.44332093
C1          3.88390094    -10.15356219     -3.55021930     -6.08382846
C1         -7.90925382     -3.95846452     -1.08034908     -6.06654551
C1          3.94754584     -1.27369304      8.14189625     -6.69475686
C1          1.22999756     11.62330849     -4.52799879     -6.09814983
C1          6.91322253      8.68158011     -0.97759941     -5.42540308
C1          2.37073645     -3.55432748    -10.13391647     -6.00259608
C1         -6.70013491     -0.02009180    -11.14293861     -6.28968293
C1          4.02874274     11.07421044      0.57461074     -6.55637909
C1          7.02720695      6.30837154     -2.03929485     -6.22323918
C1         -1.81848292      2.39802739     -0.01695053     -6.53275838
C1         -1.50883483     -1.47205005     -8.58837604     -6.09145338
C1         -0.56671954      3.21971625     10.27872844     -6.26616321
C1          2.27323357      4.17043383     -4.50460609     -5.26376545
C1         -6.60517140     -5.95778918     -7.65050021     -5.13936367
C1         -5.85566531     -3.60791905     -6.05334150     -6.23231963
C1         -8.15465573      6.13987808      5.56770259     -4.40858952
C1         10.96230030     -3.91511924      1.59403208     -3.01556373
C1          5.34724578     11.94668745      3.14364669     -5.89050392
C1         13.62869868     -9.81295358    -17.45400019     -5.45839835
C1         -4.72753002     -3.94904807     -2.60547481     -6.32957447
C1         -8.71329666     -9.27506672     -6.16452471     -6.36858371
C1         -4.60162588      8.07602577     -7.10066335     -6.88232623
C1         12.34750986     -0.61733792      3.23313151     -5.72455219
C1         -1.36670838      3.75405150     12.25826753     -6.69942678
C1         -2.80209236      7.17258279     -7.68328527     -6.39355673
C1          7.87356940     -3.93303192      3.11581982     -5.65838178
C1          6.61941509      4.75963808     -8.56410944     -5.65970298
C1          4.55399872      0.26136915     -3.53919569     -5.64319863
C1         -5.56950041      1.35497409      7.16203213     -3.66364598
C1        -10.62497448      3.19236025      0.56802636     -5.46701805
C1          6.28159969     10.16396972      5.08205596     -6.14964917
C1         -4.88656998     -5.82960272      3.09010100     -5.82481709
C1        -19.07216259      4.66926400     21.35326005     -6.29852529
C1          4.04499134      4.84611900    -10.14035129     -5.27812067
C1         -3.32897912     13.44233798      9.69969810     -6.40449699
C1         -9.70688091     -4.41551003     -4.51770006     -5.37367429
C1          6.91140271     -8.82032636     -1.05464027     -3.69634502
C1          3.26080086     -8.36349887      3.00299887     -6.50423020
C1         -2.27505690     -2.02973384    -15.80392519     -6.12774374
C1          3.84549349      2.41395110     -0.07600875     -5.44257446
C1         -2.95375751    -12.31482761    -11.71948706     -6.47301753
C1        -12.22212385      1.32639981    -11.72306924     -6.01573193
C1          4.75346485      2.34959145      0.51248324     -5.95030709
C1         -1.30054080      3.81559574     -2.51366205     -5.03794937
C1         -2.23960362      8.62107713      4.62550228     -4.87862730
C1          3.83717075      5.36916765     -0.01012155     -6.81560629
C1         -4.92038302     -7.27412205      1.49708539     -6.03234641
C1          7.57687265      4.43269297     -5.08062089     -4.16576980
C1         -7.87240733      6.75829146     -4.58801712     -6.12827940
C1         -7.83912296     -6.92304214     -4.54022235     -5.90886145
C1         -5.26595175      0.46743179      5.56065177     -6.40636184
C1          5.53696195     15.54540685     11.26097903     -5.87630959
C1         -3.11593119     -8.14205007      3.06047204     -5.40901335
C1         -0.35239646     -8.69767232      1.50268924     -6.12428560
C1         -0.61499315      1.43843389     -4.43849638     -5.72912049
C1         -6.09553018     -0.14615041      0.49043984     -6.41633682
C1          1.78113130     -6.89504649    -13.30447184     -6.25529500
C1         -4.87508781      5.69774178      6.62999104     -5.88494050
C1         -4.26876251      7.14210610     -8.64884447     -4.92991248
C1          5.46364830     10.10777832      3.19194081     -6.69326396
C1         -3.41800065     -0.53438272    -10.17840431     -5.45246490
C1         -4.19524040      2.96699136    -11.76778378     -6.34388596
C1         -0.75744434     -8.37673478    -14.31175003     -5.95890262
C1         -2.98148381     -6.42920085    -11.78414350     -4.23593586
C1         -6.33684683     28.44315569      8.15629473     -6.69925797
C1          2.71809438      2.68403429     -3.57855841     -6.06721900
C1         -0.54025001      3.22315040     -4.53456388     -6.67417301
C1         -2.77605374     -3.62364175      1.53113819     -6.34126222
C1          7.77046123     -2.03643279      3.12271095     -5.20705834
C1         -5.04088488    -10.76775604    -12.33827223     -5.16366272
C1         -4.56065157      3.28188031    -12.76557752     -5.52689035
C1         -3.91862358      0.83872022      3.56870518     -5.22806220
C1         -8.28404778     -8.35793785     -7.68725735     -5.46370929
C1          5.85673855     29.06693450      0.78311694     -6.47460238
C1          6.03791211     17.33931141     13.79852526     -4.88519030
C1         -6.37716523     -5.05400503     -3.61275443     -6.02815495
C1         -2.68462191    -13.14528842    -13.36823922     -6.82392371
C1          3.41655629      6.30740928     -7.57245388     -5.72823568
C1         -3.20472536     -3.97476499      0.59465653     -6.04347246
C1         -3.02553514     -4.45623063    -17.53625789     -5.67230860
C1          1.83398570     -2.06494034     -4.09080716     -4.75908496
C1          9.67488242     -5.88764684     -6.60879066     -6.23466903
C1          0.23268192     -2.09903016     -5.07824786     -6.22719308
C1          7.69289130     -4.47854087     -5.05382036     -4.70324704
C1          6.15487064     -4.49962737     -2.63616224     -4.41413799
C1         -8.41975065     -7.19386606    -13.34229548     -4.88518344
C1         -4.89665754      7.15107298      1.51960332     -6.40810912
C1         -1.69234857     10.48339882    -11.16479983     -6.08270739
C1        -12.17295212      0.28857100      3.04615755     -6.41044857
C1          2.02312289      1.45901947      0.52127155     -6.31626462
C1         -4.41589996      8.57140917     -1.05460099     -5.40788105
C1          6.49090342    -10.17587764     -7.59961318     -4.32886141
C1          5.24811251     10.50848570     -1.89528919     -6.37030553
C1         -3.84252556      5.69662579      7.15680605     -6.49049696
C1          1.16768037      3.32285386    -12.53315895     -2.78077079
C1         -7.89670877     -8.72167784    -10.23111160     -5.46040362
C1          4.57844540      1.75041950     -1.92500471     -6.23924134
C1        -16.04507535     -2.77758334    -17.41331959     -4.68629714
C1          6.35782507     15.01128870    -13.22286644     -5.59312133
C1          0.00000000      0.00000000      0.00000000     -5.36620294
C1         -2.52098105     -0.11694014      9.70103057     -6.39389990
C1         -7.31542516      0.85381257      7.22686148     -6.12770389
C1          1.91215968      8.11814381      6.27279492     -5.26063248
C1         -6.66235672     -7.81801222     -4.21987035     -6.39887033
C1          1.70404267      2.39169639      5.72064903     -4.87472890
C1         -8.87012486     -3.93369053    -14.31901299     -6.11994907
C1         -2.73860571     -0.64131158    -13.30452602     -6.41103569
C1         -7.43542876      7.18142505      2.21391012     -5.95765599
C1         -6.47994719     -3.95756628      2.05810418     -6.20342104
C1        -11.26141305     -8.24150056     19.77993790     -6.46285185
C1         -5.76155366     -0.95980744      8.11476277     -5.78097642
C1          6.34351628      7.18151265     -1.99853838     -4.12057943
C1         -6.13005251     -1.50612234    -10.17658038     -6.17283355
C1         -7.61833313      4.72494516     -9.62845077     -5.52347459
C1          8.13808694     -7.82059481     -4.17513425     -6.61163291
C1        -19.75875759     -1.60281752      9.58464538     -5.61712005
C1          3.62424051      0.31690881      4.94648658     -6.39785805
C1          0.32279441     -6.90025731      0.50616826     -5.34565245
C1         -3.57944330      7.75804324     -3.66797872     -5.87022184
C1         -5.09799420     -0.09485409      4.64607284     -4.38593953
C1         -0.99196784    -12.53009616    -13.34352137     -6.05209337
C1         -7.95000502      0.81317724    -10.28098335     -4.61702868
C1          2.33792285     -8.40471768     -1.00719512     -6.29955418
C1         15.49835107     -2.38475304    -16.73005354     -6.38044168
C1        -11.72983324      2.88151617     -5.10664775     -6.24284193
C1         -6.70901166     23.21059093     -2.01230994     -5.79379674
C1          3.97245633      2.99758154     -0.99439206     -5.70356343
C1          1.17195207     13.44028048     -4.44365841     -6.71643946
C1         -1.77116808     -0.64577011      5.54317268     -5.33120976
C1         -3.53446928     -2.98082007      5.58485411     -5.62496570
C1          4.85310869     -7.19290741     -8.56284804     -6.54380498
C1          3.77684804     11.92079265      2.24977726     -6.68567815
C1         -0.54300032     -1.51301152      8.12599387     -5.50778193
C1          4.26365522      6.86235662     -2.52178167     -6.78314799
C1        -12.00113697     -0.92747763     -3.51975112     -6.57820341
C1         -2.88082634     -8.68635627      2.05419321     -5.95551973
C1         -0.27800145      2.29705503     -6.01937034     -6.09598326
C1          0.31197417     -8.65680804    -14.26442602     -6.62290186
C1          8.36280532      4.28336192      0.53234710     -6.03181235
C1         -0.82108859     -7.19881262      0.45721412     -5.65215577
C1          0.72310865    -19.90248793     -4.24225644     -5.77576341
C1         -4.17657767      9.61011447     -6.08113238     -6.01007416
C1          0.52406028     -4.81754024      4.56302226     -6.21148986
C1          1.51675078     -1.20777379      3.06575382     -6.55154710
C1         -9.67756197      3.25282681      8.10449667     -6.45205062
C1         -4.44596619     11.59480117     -1.04638624     -6.78447396
C1         -3.32860826    -10.18185617     -6.72480559     -5.49770222
C1          6.87736850     -2.00851729    -10.09282554     -6.43996881
C1         -4.57500610      1.39667235    -12.72845957     -5.69718831
C1         -8.96550886      7.18164562     -4.49624773     -5.73137236
C1         -6.92957162      8.69540517     -0.37398109     -6.22646422
C1         -9.67664343     -4.80852823    -11.74338437     -5.65801519
C1         -2.09300772      4.50035221      7.12606473     -4.99712168
C1         -7.42509642      3.80184939      7.13579390     -6.34659159
C1         -0.26559084      2.39171548      8.71058155     -6.26466968
C1         -4.21885713      1.77612843     -2.51940383     -6.31466390
C1         -6.60777210      2.89612172     -7.67740619     -5.49540257
C1         11.11764324      0.30286165     -8.58328623     -6.14362325
C1          7.43143507     -8.36541650     -7.02121411     -5.98168398
C1          4.35518400     -0.94313689     -2.53375302     -6.90158900
C1          0.18172319      6.75803726      9.69426535     -6.13306260
C1         -2.55940734     -1.22165466     -5.07246206     -6.70594213
C1         -8.24737779     -1.54673621      9.14640009     -4.41799058
C1         -2.05995584     -1.57174274    -11.20932426     -6.21801478
C1         -5.42122100     11.66282572      0.54974273     -6.18825756
C1         -4.93546873     10.15773170     -1.96720918     -5.21252667
C1          4.24190400     13.43231093     -2.43983228     -5.57298356
C1          0.97823493     -7.78430847      0.51501581     -6.71323844
C1         -9.64826704     11.08576602     -0.98541650     -6.31231372
C1         -5.72002075     -5.42339540    -11.84040117     -3.73405159
C1         -0.67862971     -3.99915430     -7.08464393     -5.53544455
C1         -3.62835481     -3.00679393      9.12669887     -6.68103903
C1         -9.12073125     -1.18918096     -7.08649422     -5.60401344
C1         -7.85843960      3.84936812     -4.55893663     -5.87787273
C1          7.65051967      3.31289208      4.04382861     -5.49123555
C1         -7.03934814     -0.08635155      5.61139488     -6.72595021
C1         -1.57122559     -7.83147611    -15.87721903     -6.60937335
C1         -5.29358344     -3.85719681    -16.44312341     -6.72570560
C1         -6.55328911     12.00689834      0.64380183     -5.81473954
C1         -5.54882984      4.39081106     -2.08267720     -6.11603346
C1         -6.22818130      6.25687734    -10.20554991     -5.58423030
C1         -8.71670353      4.38487269     -6.18109797     -6.41678217
C1         -5.60349462     -0.44367781     10.68894791     -6.35232519
C1         -7.68862931      4.73661555     -6.11250663     -4.96170580
C1          2.85372944     -6.87720558     -6.92038582     -6.13958623
C1        -16.62925596     10.14681541     -9.24982743     -5.95333659
C1          4.28106259      5.69006178      3.13081073     -6.00107956
C1          4.81834386      7.17372568      0.56960631     -6.49887266
C1          4.86739418    -12.02929882     -5.13471945     -6.66052138
C1          7.40972221     -3.53949906    -12.60738193     -6.07962909
C1          4.79972560     -2.42370058      0.58941930     -6.72252970
C1         -9.40823192      5.66852829     -1.95887613     -5.88553701
C1          1.12698079      5.13721397    -12.72393452     -4.82946118
C1          5.57195582     -5.97947754     -6.97286919     -4.52784574
C1          5.36664741     -9.85113044     -2.00785414     -5.84250696
C1          1.24189768    -11.62745465    -10.14266026     -5.07548496
C1         -1.82876512     -2.39266509      5.57835370     -4.49184130
C1          9.60603758     -1.05852256      4.62714631     -6.15141728
C1         -5.34227743     -6.86988581     -8.65389997     -5.38421506
C1         -1.73097025     -8.34894822     -3.54278323     -4.68672495
C1         -7.41348357     -0.63765292     -9.23231396     -5.95555752
C1          2.86864361     -6.89803085     -0.08998292     -5.90014681
C1         -4.10291335      4.71627295     -2.57822126     -5.87090765
C1         -0.89349966      8.97506200      0.59385913     -5.78362144
C1          3.00985234      7.66725647     15.43727399     -3.92404393
C1          8.43894176     -3.93098482     -6.98932988     -6.19954823
C1         -5.25951237     -5.49247507     -3.57000973     -5.66456218
C1          6.75535398      3.85317235     -6.59695136     -6.26211774
C1          7.29132347      1.20542447      2.10906042     -4.22121076
C1         -1.75445259     -7.25333770    -14.93960031     -6.84299820
C1        -13.71660335      6.24005791     -9.20333049     -6.82391288
C1         -3.38115331     -7.26369324      2.49343912     -5.41190521
C1         -3.62276697      9.64317567      5.58733304     -5.24191198
C1          5.61125066      3.61667335      5.60642456     -5.22688757
C1         21.10828006     20.62981623     -5.88242381     -0.51143386
C1          0.98811527     14.05390157     -6.93684049     -5.84708640
C1         -6.10354311    -14.09239862    -12.28244446     -6.13644165
C1         -1.04897089      9.49113140      1.56129995     -6.02605180
C1         -6.35748259     -2.13977469    -12.80719518     -5.45436239
C1          6.24881324     12.01481698     -1.90556372     -4.23235095
C1         -1.06857863     -0.00969621      7.17505736     -4.24820319
C1          0.73963449     -8.38403735     -1.92142360     -5.68178126
C1         -2.91002725     -8.73707926     -0.06369914     -6.23502032
C1          6.85517115     -8.70646930      2.53041217     -4.93432727
C1          2.55389218      6.20418380      3.12371016     -4.97063639
C1          3.22665935      5.32130161     -6.09600190     -6.45136029
C1         -0.79380337     -0.69140463      0.52566192     -6.51467459
C1          4.09012695      7.78971538     -0.98337025     -5.86036034
C1          1.76906579     -2.15187028     -1.98488872     -5.64138307
C1          2.41948648     12.45285809      7.27425060     -6.08010771
C1          1.34896346     -8.27993550     -8.48694026     -5.68478582
C1         -5.47364679      5.70901271     15.35968523     -6.49160982
C1         -3.07170304    -14.11565195    -11.80998206     -4.72393052
C1          9.30151741     -2.05460251      6.18892917     -5.82525887
C1          2.32160659      2.35340694     -4.58078251     -5.32277528
C1         -8.35279204      5.31720741     -7.67395623     -6.11992961
C1         -7.87982521     -0.96455671     -4.48790453     -6.39768938
C1          4.34480317      0.91894805     -2.58512896     -6.28698406
C1          2.25032868     11.97313860     -1.02038853     -3.14970132
C1         -4.66331240      1.42642826     -3.54522295     -6.35395269
C1         -7.63296293      7.70854584     -6.07391472     -5.77050371
C1          5.98004128      3.41696226      2.99769167     -4.03544899
C1         -6.35577038      0.86914012     -3.54187333     -5.37641732
C1         10.07075524     -1.44180882      5.62329939     -5.49793354
C1         -3.07614703     -1.56004743    -11.73714108     -5.11495040
C1          2.52839105      3.31572433     -2.58895676     -6.01913165
C1          4.48673344     -3.97614806     -6.09313696     -5.78566039
C1          9.62327534     22.07929493     -4.38099235     -6.03536892
C1          1.52233145      1.74517700     -2.58682320     -6.36756471
C1         -9.96845784     -3.56699383     -5.16157846     -5.69504811
C1          8.39815132      0.95514750      5.68080979     -6.32262446
C1         -3.80869414    -14.63909344    -13.36013108     -6.17088418
C1         -2.06254445      4.77799671     -2.54756484     -4.36977728
C1         -2.68768137    -10.24615759    -13.32426436     -6.68073762
C1         -3.09899453      8.19030077     -6.13611807     -6.22387229
C1          8.71448721     -5.99973866     -5.19397937     -5.42703506
C1          5.48905123     -0.54566014    -15.19118516     -5.82002503
C1         -9.08886309     -4.87512553     -9.21311170     -5.99996938
C1          1.26322033     -3.88887635      4.64453026     -5.70467932
C1         -3.12471485      6.23295677     -0.42584878     -5.58957674
C1          4.24600451     13.45786979     -0.33223712     -6.75616915
C1         24.14731042     -0.30019937      0.58249671     -6.57135990
C1         -5.65131164      9.55847927     -3.50346525     -6.18630644
C1         10.22578077    -11.18613157     -3.46734967     -4.77911924
C1         -7.44135164      2.37048136     -3.58697048     -6.37900559
C1          8.19996283     -9.67671611     -2.00562945     -6.10950297
C1         -3.03394567     -1.59362700     -6.06895640     -5.93212929
C1         -3.04775517     -4.56298513      3.11777715     -6.03141368
C1         24.57663185     -0.58385621      7.10443473     -3.87542130
C1          7.37315594     -0.55480109     -7.06354323     -6.34049383
C1         -5.63478833      6.15212264    -11.15434750     -4.98978677
C1         -6.89475952     -6.86973997     -6.10762124     -3.39433749
C1         -6.92015623    -11.60084510    -11.76959979     -4.68084855
C1         -4.80079332     -3.96633090      6.58051667     -6.30035828
C1         -2.41292440     -5.93774598     -5.11747673     -4.72096231
C1          2.85191165     12.78950204      8.27069248     -5.83317482
C1         -4.08644627     -4.91567203     -2.56626446     -6.34368318
C1         27.86257657      2.36898435      2.14980756     -5.93077865
C1         -2.47935579     -8.98237950     -8.59426054     -5.69419170
C1          1.77996871      7.56162784     -7.61888037     -6.17885890
C1          6.84520625      2.74763847     -1.01803504     -6.34520013
C1        -11.24738238     -1.56217644     -5.56540989     -6.32908679
C1         -3.82686797     -8.66560021     -1.93726179     -2.48563495
C1          0.43522293    -11.20752607     -6.02752189     -6.59965729
C1          6.45382201     -2.38803526     -7.54842050     -6.57489110
C1         11.02620248     -6.86963448     -2.01185606     -6.75872313
C1         -4.52334332     -0.04943099      7.14771116     -5.68129683
C1         13.52690394    -21.26881603     -0.40803847     -5.64041994
C1          2.31123559      5.38125515     -1.04488902     -5.82756273
C1         -1.97831194     -0.10043381      3.04998621     -4.99617483
C1         -4.82011645      3.80034740     -2.61145866     -5.44740754
C1        -11.50316806     -2.52640504     -6.15507299     -6.12877601
C1        -12.26260414      7.72617656    -11.09585316     -6.22368013
C1          4.90587504     -5.43977242      3.91424739     -5.18669996
C1          5.79075809     -3.57876638     -0.99566587     -5.80220055
C1         -3.57879330     -7.80376805      5.48826246     -6.46542390
C1          1.34589974      4.28283509     -8.54576465     -6.67492618
C1         -2.30869351     -5.42567676    -17.45810090     -5.99061494
C1          0.20801973      8.60486363      6.17026138     -6.56773027
C1          6.91767680     -3.86306943    -10.12182808     -6.05995331
C1         -4.41015416      2.38275998     -5.18197931     -5.99848495
C1          1.75836206     10.39817942     -1.92706469     -6.39876377
C1         -6.49239270      7.12955673      0.50844063     -5.65232844
C1          3.58690489     -4.48633234     -7.63951596     -4.27203742
C1         -1.27449649      0.88343539     -0.41831328     -6.43437881
C1          7.73362956      1.43879589      0.62541143     -3.93543023
C1          1.51356262    -10.77897608     -5.99237614     -3.89127393
C1         -3.02228504      4.42208374      3.05579727     -5.14319581
C1         -8.61751277    -11.10755417    -11.72335380     -5.45860470
C1          1.83862911      3.87276682     -7.61934266     -6.17337527
C1          8.90483085     -5.41398143     -6.05499031     -4.95303740
C1         -2.78432823    -11.67189220     -9.32879740     -5.72660364
C1          9.02613907     -2.95151799      5.54944181     -5.93151980
C1         -3.37165713     -0.58509149     -0.98279991     -5.67432978
C1         -1.03038724      2.93370649      7.20505284     -5.86604347
C1          1.10339112      0.33576343     -9.21276854     -5.55574775
C1          8.02129123     -7.22254504    -10.15195022     -6.16541525
C1          4.66591171     -4.89398700      1.47789087     -5.07405989
C1         -8.32694546    -10.16023166     -7.73499221     -5.37618059
C1          0.05091632      4.81911166      5.64599811     -4.91274524
C1         -4.94918935      0.50603047     -7.68764741     -6.37810306
C1         -5.62777302     -6.38756326      1.44492581     -4.30665123
C1         10.49566917     -5.40815841      0.60201106     -6.21239816
C1         -8.28093753     -3.53687674     -7.58371688     -6.13382737
C1         -7.63807007      1.69387081      8.71331812     -6.08977843
C1         -0.53191028      9.21097597      8.09598869     -4.89996851
C1         -5.95959531      7.14055731      6.56669503     -6.71293390
C1         -5.31263676     -6.87363666    -14.32441310     -6.04044671
C1         -4.08165932      3.27193514      8.12268234     -6.29554255
C1          5.37753402     -6.83027575     -7.62400695     -6.11098085
C1          2.94449083    -16.00089386     13.78746964     -6.53553709
C1          1.77974632      6.78392365      1.59799063     -6.04459083
C1         -4.93458201    -16.90972748     10.55487087     -6.46845621
C1          2.84630627     -5.44005345      7.12453047     -5.92567031
C1         -6.49947186     -4.84163460    -13.37080946     -4.88610398
C1        -24.07029214      4.11712084      3.02703476     -6.27815965
C1         10.16485078     -1.44376299      2.18251491     -6.50787837
C1         -0.10348010      0.01033283      5.59024932     -5.56191409
C1          1.37944210     -5.32210574     -8.64604198     -4.78303408
C1         -7.07894894     14.91268006     22.94992147     -5.64341477
C1         -3.46998544    -10.83734634    -14.88382489     -6.45811513
C1         -2.52695529    -12.68281496    -10.72027618     -6.01380065
C1         -1.42838468     -3.37153263     -8.64250217     -6.54466181
C1         -1.19279583     -5.33112126      8.01588952     -5.97949194
C1          1.43033726     17.33254937     17.88736357     -5.87737957
C1        -14.47091785    -19.59827945      3.91170431     -5.02808711
C1          6.40554841     -0.58728671    -11.07685152     -6.60022059
C1        -12.80944568     -0.37569349    -14.28112332     -5.87286277
C1         -9.45526304     -8.72015446    -11.17291805     -6.46085098
C1          0.27031176     -3.93153947      0.55749095     -6.26697323
C1          0.64800821     -3.05524300    -10.26515177     -4.16717495
C1          3.48821434      5.13565341     -7.61287094     -6.32679996
C1         -7.19198970    -12.65472883     -6.70634383     -6.46619897
C1         -3.37758426     -8.29637473     -1.03825001     -3.92944615
C1        -21.91546185      1.48183259    -19.92668659     -5.70651894
C1          0.65420388     -0.05191240    -10.11501880     -5.34397899
C1          1.07114071      6.34341909    -12.58525122     -5.86048612
C1         22.46177048     -1.51519439     -8.59622513     -5.38810059
C1          3.60233940     -9.31911897     -7.55641098     -3.96814670
C1          8.19720285      1.80318828     -2.04823689     -4.49257580
C1         -3.60236166      4.77284652     -7.11864077     -6.56830102
C1          2.59838181      3.36557275    -11.73325656     -6.88560797
C1          0.44283395      1.36938241     -2.55658138     -6.84448657
C1         -9.93883031      5.31272432     -5.19241973     -5.07801586
C1        -12.81329430     15.83964200     -8.66795445     -6.65777052
C1          4.84965142      7.16870628     -5.08378889     -4.98185885
C1         -7.43501390      5.24419796     -7.06946285     -6.39929152
C1         -8.65686038    -12.23129581    -11.76898127     -5.39253014
C1         -3.30725368    -13.22932781    -10.18183890     -6.19233176
C1          4.11236839     -9.70420107     -4.53160016     -6.27553654
C1         -4.91619130      0.89663603      2.98913904     -4.70604822
C1         -3.29817085     -3.56876618    -15.79059819     -6.82926790
C1        -11.99645440     -1.03899906    -12.74282989     -5.63185586
C1         12.76027153    -18.85400777     -1.95634316     -6.30723486
C1          6.37791875      0.56919132    -11.07326797     -6.00623303
C1         -4.65305398      3.29756863     -0.08793116     -4.93176263
C1         -0.75127962     29.10840403     -3.59274513     -5.91399124
C1          5.59586825     -0.01598077     -6.99218189     -6.02067939
C1          2.83113691    -11.65981003     -7.07070504     -6.20633083
C1          6.66090422     -6.37509799     -0.00966252     -5.38489643
C1          1.70967497     -0.66703774     -3.52087471     -6.74600117
C1         -4.69991623     10.99594899      2.17426484     -6.48600372
C1         -9.38053090      7.22791117     -6.07790306     -5.06290315
C1        -11.82107242      2.93675900     -8.56476345     -5.57098647
C1          4.00587956     -6.02350437     -0.97758199     -5.76071847
C1         -4.79644895      2.68123819      3.05964434     -4.67106413
C1         -0.06432145      9.53618286      2.14046230     -6.54907977
C1         27.95807556      4.90323947     -0.96324363     -6.39856926
C1         -9.15180508     -4.86281174    -12.75813196     -6.24449939
C1          2.40670889      7.80003841     -1.95906379     -4.55074841
C1         -7.69932777     -3.04883323     -2.56167926     -6.41047827
C1         11.16745635     -1.45986498     -8.63322222     -6.49816237
C1          3.59727203      8.11351748     -1.89163218     -5.67645396
C1         -3.73488599     -6.95893460     -2.04351919     -5.93570435
C1         -4.97082895     -2.42897067    -13.28751511     -6.14236872
C1         -3.35449844     10.13862764     -4.53289725     -3.45483779
C1          7.88776764     -6.85183745      3.05133663     -6.64065241
C1        -10.91803429      5.35246900     -7.10445191     -6.06444583
C1          1.28646573     -2.39662251     -5.05967239     -5.58365848
C1        -10.60587740      1.38884781      4.06986648     -6.54475456
C1          0.50481612    -18.94620565     -2.55701485     -6.04748896
C1          1.69355572     10.48248395      7.24674588     -6.63141234
C1        -14.40866458     -9.36766479      3.00194906     -6.68394558
C1          7.60995418      5.20466550      0.65316977     -4.95014799
C1          3.98791222      6.56889575      8.08240659     -6.11860556
C1         -7.89558575     -2.11299227    -10.19081278     -5.47848889
C1         -8.30732109    -13.16435969    -13.38021599     -6.03205502
C1         -0.53969686      0.33305319     -0.97430644     -6.11197115
C1          7.56674368      9.59935997     -0.95649643     -6.50378635
C1         -5.09246822      9.50822931     -4.43328080     -5.75351274
C1        -10.88671218     -5.34696907    -12.74642494     -6.59922392
C1          1.45751441     -0.01581020     -6.01271050     -5.85793201
C1          6.59756394     -1.55214860     -0.04326573     -6.48167104
C1          2.01753825      3.28359388      4.08689391     -5.50994463
C1          5.87312613     -5.32896422    -10.08968417     -6.32734033
C1         -4.28138362    -13.20447478    -10.81171152     -6.09479293
C1          6.55605119      9.19666055      5.67342786     -6.49949656
C1         -2.02157877      4.75825559     -6.14156941     -5.33709825
C1         -1.46527904     -3.01299345     -0.98171431     -5.27082074
C1         -4.62736040      9.18710603      2.11860942     -6.02734569
C1          1.71736081      7.62100762      7.29175093     -4.51000632
C1         -2.87283469     -6.96387823     11.17441299     -6.11447871
C1         -6.70696688      4.70941350     -2.03276629     -6.51506140
C1        -10.76673395      4.84233792     -4.57446925     -5.88507732
C1         -4.73177517     -8.76169203    -11.75149000     -6.39633035
C1         17.23768463     -0.06904183     -7.55775747     -6.37144383
C1          3.87522556     -7.25619858     -3.52324347     -6.69952316
C1        -14.60350138     -2.20049341      9.61700347     -6.78181436
C1          1.09181249     -6.33894771     -3.48357970     -6.18763450
C1         -7.60865499      2.83665228      6.52581321     -5.28832016
C1          4.74598877     -0.52334912      0.53901573     -4.90896032
C1         -6.91991406      2.29396152     10.23565375     -5.04481742
C1          9.67211535     -2.99644278     -4.46825904     -6.51950065
C1         10.10887760     -2.64639802      5.70085932     -3.43452603
C1          3.99984611      7.70729401      8.16953822     -6.61694271
C1         -2.45197512    -10.76287337     -5.15400091     -3.32524407
C1         -8.37844285     -2.45448604     -7.64950948     -6.41907726
C1          3.31572198    -13.12176451     -6.13323839     -6.23952882
C1         -4.56649863     -4.45319508    -14.87614903     -5.06138355
C1         -3.64786978      7.78932965      5.56590282     -5.85635495
C1          0.20073246    -11.68301538    -14.24204144     -6.02749480
C1         -0.81552628     -5.46150651     -5.11808048     -3.78948241
C1        -17.13781536     -5.14193593     -1.00186818     -6.42251999
C1        -16.57957646    -10.29380699     -0.13581311     -6.12108121
C1          6.34359806     -2.05098712    -12.65300702     -6.26712241
C1         -6.64719608     -2.99628635    -11.13151772     -6.92015524
C1         -0.42523809    -12.28896307    -10.19458323     -5.44247473
C1         -1.09639909     14.40922891     12.90052466     -5.07027968
C1         -8.32401237    -10.19478799    -11.18868016     -5.92802886
C1          5.24159641      2.74650159      1.40688693     -5.65769108
C1         -8.11716573      3.22700408     -7.10393726     -6.39216265
C1          1.43267975      4.80542735      8.79086045     -5.94857078
C1          7.36580308     -7.26856250     -3.60915520     -6.72798314
C1          2.39200939      4.78831677      7.17222180     -5.51932651
C1         -8.21020089    -12.59248291    -14.34329925     -6.56070014
C1          3.91540637      2.37752257      5.59543660     -6.30640536
C1         -1.80692965      0.47155471      5.57740163     -6.16635682
C1         10.41643891    -15.10376144     18.82639026     -6.67402601
C1         -8.89143899     -1.02545715     -2.87809654     -5.59457571
C1         -6.88315613     -5.73526856    -11.82027284     -6.58027662
C1          9.14592292     -7.82411752     -3.58476793     -6.41363459
C1          1.08225651      0.28281282     -3.56421086     -6.47675532
C1         -7.62565317     -5.96581845     -2.63692300     -5.62006265
C1         -7.14066282      6.15915956     -8.67391022     -3.43248742
C1         -3.04972603      1.38988075     -6.01440562     -5.98126350
C1          0.07706397      5.14342487    -11.14668008     -6.57354973
C1          6.53459265     12.55740165      0.60288341     -6.60772445
C1          3.52705957      1.47646459      1.47354341     -5.83962251
C1         -4.94931039      2.33419081     -1.96295403     -6.72327005
C1          2.25393972      2.36225930    -10.14794945     -4.45485416
C1          3.23752277     -5.44436914     -2.50841921     -5.72785367
C1         -4.89058950    -10.19080412     -7.65915637     -4.09588506
C1          1.82195712     -2.12971659    -13.33306148     -6.45226233
C1          1.69996330     -3.52525753    -12.69457399     -5.36271178
C1          8.87648044     -5.46406020      3.06847518     -6.01566056
C1          0.25007566      6.85691579     -5.06651822     -6.40495781
C1          6.75796108      8.69087085      2.51083161     -6.41262925
C1          1.97795435      6.21181859      6.22611845     -4.40535950
C1         -1.83532644      7.12667698      9.02953950     -5.01726849
C1          7.58816859      3.28771865     -8.54864288     -5.47093560
C1         -3.12691142      6.28534232     -2.55278427     -6.64117428
C1          8.58221190     -2.04899670     -6.96874472     -5.56131766
C1         -6.09062356     -4.54541654     -4.49781392     -6.27128081
C1         -1.29552261     -6.92575336     -6.10879860     -5.27503495
C1          3.33516623     -8.36581316     -6.05332538     -6.67610804
C1         -8.53440301    -13.54381421     -9.24159809     -6.44392690
C1         -2.66107444      7.76179678      6.15144825     -6.11120796
C1         -2.06010107     -9.16267630      1.43287745     -6.05569264
C1         -8.47451425     -5.37610998    -13.41681894     -6.33662117
C1         -0.45401274    -10.51709927    -10.16331609     -6.22130652
C1          5.20192502     13.46198725     -1.90312900     -6.27425761
C1          8.10251121    -12.58448865      1.54181074     -6.45491223
C1         -1.92846543     -6.03639069    -11.81486751     -6.75224693
C1        -20.25524698     11.55573900     -8.63824943     -5.36697443
C1         -4.41510004     13.06761805      9.71584759     -6.92013107
C1         -2.73260049     -2.49896408     10.68808645     -6.10584222
C1         -0.80846783      2.32116141      0.52595850     -6.31556495
C1          5.13914155     -1.48921057     -1.04665199     -5.27267032
C1          6.12135606     -1.49156637    -11.71457671     -6.23352773
C1          9.79842703    -10.72089213     -4.57290955     -5.26414615
C1         28.94301831      1.80347677    -11.69242447     -6.50577579
C1          9.14405698     -4.46468410      1.46019586     -6.54237313
C1         -0.53018709      4.46447441     -0.97405780     -6.42328899
C1         -5.89876658      4.24687154      3.13293922     -6.27537580
C1          4.08695051     14.01513032      0.62529028     -6.56948676
C1          6.64582065     -5.84018142    -14.28264955     -3.77150731
C1          0.25835653      2.69123922     -5.14936679     -6.12799769
C1          8.14095261      9.67948532      7.24240939     -5.43331531
C1          7.67898408     -4.48283207      4.09795661     -6.56262997
C1         -3.34760865      5.34955016      4.63282313     -5.67590932
C1         -8.36748815     -5.46314121      7.10265028     -6.37500795
C1          4.86748237     -8.34612839     -8.55841685     -6.40922281
C1          3.57113815      5.11442205      7.09517564     -5.78082873
C1          1.85766851     -5.06865776     -7.66584015     -6.74620990
C1         -5.14043415      4.76973856      4.68962683     -6.71797523
C1         -6.41480342     -1.03387973     -7.09090221     -4.58853386
C1          3.52179901     13.99004406     -1.88647713     -6.44587840
C1         -7.44741399      0.60733285     -3.51904889     -5.79745243
C1          1.41556466     20.30586775     17.95057372     -4.12836456
C1         -9.61677462      6.20617668      2.51253403     -6.44345586
C1         -1.45277411     -4.51166880    -10.84512951     -6.65867035
C1         -8.87408051      0.76740481     -3.04983378     -5.07621628
C1          6.14878794      0.33732336     -6.04154648     -6.42627782
C1          0.76359965      0.48500836      1.48274269     -5.56005035
C1         -1.50889158      6.18929184      4.12952964     -6.41816624
C1          6.05418997     11.03083436     -0.32437461     -6.44910891
C1         -4.15160380      3.20490796     17.22075804     -6.21481443
C1          3.14089872     -2.97212344    -14.26336931     -6.50431750
C1         -1.75736957     -5.32725326      2.10819340     -6.09646690
C1          4.21547371     19.41277285     12.34010116     -6.59566875
C1          0.48268085      9.48524937      8.13819910     -6.26774040
C1          1.75913688      8.69295886      7.23523292     -6.25128307
C1         -2.11510850     11.01110965     -1.97193927     -4.41598457
C1          9.38988934     -6.92868282      0.55296433     -4.94640329
C1         -1.40906088      1.43667505      0.52657650     -6.41307720
C1          2.24561607     -0.59026948     -6.62887098     -6.24365238
C1          1.38244442      5.29594089      0.55061944     -6.82522335
C1         -1.79762186      5.35468732     -7.04692641     -4.72358782
C1         10.63668680     -5.95323714      3.08648073     -6.65664469
C1         -9.43248600     -3.96459915    -13.33016946     -6.42923773
C1          0.72151725      4.23789824      7.20732687     -6.30101285
C1          4.51897201      9.52515927      7.25335859     -6.40794813
C1         -4.20884687     -7.37448126    -10.75250579     -5.44261609
C1         -2.81325242     -3.94341089    -14.86290517     -6.21133189
C1          7.67087141     -1.54071807     -1.55080205     -5.65221635
C1        -14.85039789     -0.04449740    -12.77126611     -6.31270832
C1          0.66461431     -2.43279331      7.18856146     -5.99061082
C1          4.44554044     -1.56129022      5.54818047     -5.15985926
C1          3.07741371     -4.83291280      3.92668044     -6.73197031
C1         -2.80248008      0.48282477      7.17867576     -5.44753790
C1         -7.06888451     -4.53628091     -5.14150083     -6.19390221
C1         -4.01962656      6.24041607      8.21356603     -6.16426200
C1         -0.50304523      0.29949129    -10.10379559     -5.39071373
C1         -9.43148349     -3.91302414    -11.16355096     -5.44203210
C1         -9.14704751      3.34061260     -1.98969855     -5.93495409
C1         -4.53691749     -6.37119912     -9.22183971     -6.02119213
C1         -2.86605493      3.86104943    -12.73272586     -5.96752349
C1         -4.33158173     -5.46738555      4.09548351     -6.15718714
C1        -24.79070468    -13.25814972     -8.76164214     -5.20103500
C1         -4.46703708      8.62021538     -4.52674904     -6.25010724
C1          9.14008910     -2.92602934     -3.50620930     -6.34709222
C1         -4.06919822     -4.87973326     -6.01349506     -5.05793245
C1        -10.46642527     -2.74689655    -11.74200600     -6.14379236
C1         -9.62029403     -9.27622198    -10.26462954     -6.10123849
C1        -15.35945315      9.14695136     -0.88841995     -4.07397519
C1          5.33211272     -6.90878412     -1.97766733     -5.87396361
C1        -12.52094289     -0.66764994     -4.53565540     -4.91044061
C1         -0.91835618     -7.75752073      1.45372695     -5.59248075
C1         -9.32658066     -2.45710923    -11.81850210     -6.11800100
C1         -0.20131448     -0.54931749    -11.69722776     -5.43055184
C1         -1.71731219      4.21329683      0.02195736     -5.27528978
C1          1.25037441     -2.10095847    -10.23214250     -6.07151891
C1         -4.53918647     -1.48092733    -14.90020660     -6.36872153
C1         -5.52896197     -6.31379811    -13.40769626     -6.37353069
C1         -2.25156057     -0.99423365     -0.99610815     -6.32804612
C1          6.03748256     -2.75201188     -2.60391146     -4.05435732
C1         -0.59557871      8.11976269     -4.45047939     -6.09700104
C1         -0.58747117      6.25484177      2.52547793     -6.70710846
C1         16.62279683     -4.01301290     22.04732126     -5.30012214
C1          1.35810126      9.48867284      8.79466280     -6.16805168
C1          8.48572840     -3.85128040     -9.19428143     -6.64329645
C1          1.18070579     10.12220856      0.59008984     -6.57509942
C1          1.92039069    -12.33320817     -8.54533341     -5.62562159
C1          5.56690163     12.46139052      2.22926700     -5.30373529
C1          0.54339281     12.56290721    -10.13175191     -6.42137661
C1          8.68609388     -4.49584721    -10.10470950     -6.21066507
C1          0.73405895      5.38495758      7.17068840     -6.51291716
C1         -7.82013174     -5.84891307    -10.23234781     -6.23334784
C1          2.69099830      3.77655321     -3.60777382     -5.61100322
C1         14.34748488     -7.33083887    -15.80324504     -5.54385602
C1         -6.83462327     -2.52649615      2.42838175     -6.34492336
C1         -5.92739895      2.36350919     -0.46456001     -6.28786358
C1         -8.58722679     -0.14089864      8.11396429     -5.67013073
C1          0.59017796      2.87200512      4.65745218     -5.57076081
C1          4.55066048      6.30778080     -0.05069833     -6.68508709
C1         -4.11825178      1.73376054     -6.05723653     -6.64297270
C1         -6.76564765     -4.91913880      1.50397151     -6.40608492
C1          2.44572705     -0.00094662      1.54415231     -6.16485337
C1         -5.99170339     13.07000841      8.78842987     -6.62766838
C1         -2.25840776     10.49938819    -10.17102362     -6.36522951
C1         23.42877308    -15.13133027      2.53741325     -4.70820387
C1          4.43755327      3.88137087     -6.07193164     -5.67087175
C1          0.38906823     -1.03641526    -14.20384927     -2.68166513
C1         26.20698117     -3.87259882     -6.05296735     -6.22438554
C1          0.72614386     -3.47710131      7.21732348     -4.80663856
C1         -6.28958005     -3.93784386     -7.07530085     -6.45844810
C1          1.94658384      8.17659993      0.53546716     -5.19881469
C1        -14.42561007     17.00137461      3.03475564     -5.14275642
C1          2.17489438     13.13380628     -0.97741866     -6.32592768
C1          5.89548958     -3.93223514      4.00753492     -6.91904521
C1         -5.78351191     -8.34039566    -11.82863739     -6.09572597
C1          7.94682954     -5.40073505     -6.64957930     -5.94453413
C1         12.24940546      0.04753958     -8.58841382     -5.67225379
C1         -0.31980287      0.87607947    -11.04918913     -6.42235601
C1          1.25921880     -8.82002478     -4.46880688     -4.95969000
C1         -4.86569541    -13.11663215     -7.60296018     -6.36602311
C1         -8.51243562     -0.09986050      2.45023960     -6.48918293
C1          3.96904835     14.32788909     -0.92884002     -6.46714728
C1        -15.82496049    -20.04637301     -0.15490184     -5.18814861
C1         -0.64864607      3.84392402      5.60623065     -6.41117555
C1         -7.62514938      4.72297902      3.06898843     -3.67442490
C1          0.93713277      1.81716959     -5.01517662     -5.61515461
C1         11.06655856      0.33039876      0.57455619     -5.87682432
C1        -29.27191089     -4.01076090     -5.13041525     -4.33558474
C1         10.82810386     -5.78202054     19.70845189     -3.48273331
C1          7.71950678     -3.35987935     -5.09980262     -6.03277860
C1          0.72322705      7.15917634      1.53076805     -6.38209808
C1         10.69190214     -2.86088257      3.05998966     -3.81435775
C1         -8.06811629     -1.54204121     -3.45230297     -5.59668777
C1          4.45378754     11.13336311     -7.03475557     -6.00472006
C1          7.18639775    -10.75570609     -6.01405774     -6.10929331
C1         -1.54325917     -2.92912431    -15.82084550     -6.24777351
C1         -9.46224523     11.63458418     -1.96572005     -6.26780900
C1         -6.15247554     -9.34788738    -10.19212469     -6.16920044
C1          5.27795355     -0.56337305     26.97651805     -3.24322580
C1          5.67816457      7.74769718      0.01291260     -5.83130082
C1          0.06628044     10.99974367     -1.97952447     -6.05961328
C1          5.79760350      2.40516080     -4.49934698     -6.16345063
C1          9.37167037     -8.61722103      4.07522367     -6.20633642
C1         -0.20260230     -7.23820717      3.07845988     -6.55723941
C1          4.28580529     -5.39348691    -16.75034267     -6.19220755
C1         -5.41274309     -6.90131721     -5.14580676     -3.85964698
C1          1.04597191      6.16544423      5.69773956     -2.61173282
C1         -9.23636490      2.90775730     -7.04278436     -6.25063470
C1         -2.97661155      0.33515458     -5.96989961     -6.03686939
C1         -5.11747412      7.72467433     -1.03278053     -5.70945769
C1          7.37065841     -5.36966825     -9.11029067     -5.59954660
C1         -7.03974720     -1.59782790     -8.60303753     -3.80623925
C1         -1.74759694    -13.19128813    -14.90984615     -6.35814212
C1          4.11722748     -2.96670699    -10.09976471     -2.79769272
C1         -8.38374989      2.37805258     -2.01651105     -5.47749554
C1          8.16629287     -6.00551088      1.48894392     -6.14566097
C1          9.65575498      1.86990073     -1.00549643     -5.76385307
C1          7.80988772      5.71468788      3.10812678     -6.53722391
C1          1.19094764      0.92690354      4.65399836     -4.41540742
C1          3.65302555      8.82066352     20.34404926     -3.21113854
C1         12.41874950     -0.54142151     -9.49499027     -6.19964110
C1          7.27491982     -0.64036421      2.15030844     -6.30047647
C1        -18.24128062     -7.77900361    -24.05238756     -6.44180315
C1         -6.28945483    -13.52943877     -9.16812666     -5.31808950
C1          7.59788805     -2.66632432      4.09885232     -5.02761755
C1          3.09008411    -12.58321855     -5.12955383     -6.60251652
C1          1.04960015      3.32801278     -9.17148574     -6.42813988
C1         -1.77418459     12.02186516     -7.03262955     -6.16293777
C1          5.69391227      5.29278995     -4.41419717     -4.50437783
C1         -9.15093008    -20.35090742    -18.55734945     -2.66963338
C1          0.71972750      7.10213324      7.20857133     -4.45794895
C1          3.27638704     -0.60692217     -2.62079794     -5.93529793
C1          6.08130894      1.48749776     -2.60226066     -5.75456767
C1        -11.93105281     -5.69598618    -12.78090121     -5.98775269
C1         -2.28508013     -2.14372005    -10.19450959     -6.31917745
C1         -6.57973021     -4.82594330    -11.15847543     -6.13436731
C1          5.94095237     -5.12290765      3.95941766     -6.26924452
C1        -17.06042662    -21.37862437    -10.29925347     -5.80876917
C1         -3.59009834    -11.11339617     -5.13837879     -6.31567530
C1         -0.99945787      6.61393606     -7.67097146     -6.06954373
C1          0.73860428     -2.47018690      1.54325897     -4.83320994
C1         -0.78954293     -3.89813732      2.13324393     -5.03848286
C1         -4.01041730     -1.59770345    -10.17262251     -5.84101130
C1         12.16042250     -6.01959956      4.15902529     -5.06911882
C1         -7.12643368     -6.33436045    -16.49137478     -6.55420379
C1         11.40019787     -3.55897862      2.53716464     -5.63616326
C1          0.59472886      4.69352470      4.61329265     -6.36273995
C1         -6.42082823     -1.08089392     11.23085359     -5.91022895
C1          3.52546847      6.22506656      7.13695670     -6.21627036
C1          6.08379782    -11.13799589     -6.05561101     -5.74969086
C1          4.49739582      3.31363634      2.14765867     -4.59299438
C1        -10.65133321      1.36128376     -3.01299279     -5.86661371
C1         -5.05532940     -7.87471030     -4.50126694     -4.75929231
C1         -0.00655134     -2.94138104      2.12252902     -4.72007085
C1         -5.68669998     -7.92076546     -3.57499130     -6.15055717
C1          2.02724093      9.49348972      2.04440734     -5.41969860
C1          3.66223344     -8.75838121      3.93419241     -5.68825910
C1         -5.47161076    -15.40663022      9.54249714     -5.70469772
C1         -7.59838221     -3.00630462    -11.75177243     -6.79627603
C1         -4.38959344      8.25908106     -8.59081652     -5.78635738
C1         -3.21454676     -6.98082192    -10.79311790     -6.17528185
C1         -8.16773282      0.28080330      5.57522395     -5.67004762
C1         -0.95123024     -1.16279414    -11.17591773     -5.35627964
C1         -0.80271290     -8.45746821     -8.63565535     -5.93033617
C1          0.51178090      4.80201550      8.16193636     -6.56293513
C1          8.25390052      1.25211314      4.09931004     -6.57503035
C1          3.81814014      7.13530598      5.59129005     -6.42768684
C1          3.82840098     10.15560973      5.63509127     -6.27643319
C1         -7.65949274     -3.18352742      3.04260177     -5.65959500
C1          4.50598058     11.02552311      5.70986754     -4.77416866
C1         -5.11219493      1.77695658      4.59133947     -6.06356379
C1         -2.26722135      8.71624037    -10.13017479     -5.47379525
C1          2.29328599     -2.43033474      4.57587658     -6.61137660
C1         -4.87989533     -0.62440784    -13.26340426     -6.33749545
C1          1.32167149      2.70382091    -13.69710727     -4.24045995
C1          5.03685472     12.90231059     -0.95030451     -6.61281841
C1         -2.90372377     10.55582749      5.60624601     -5.53831359
C1         -3.31836475     -2.44977153    -15.78602438     -6.32954180
C1         -0.13510311      4.69571906     11.29904637     -6.43226877
C1         -2.20228109     -8.75697982    -15.91703296     -5.88354898
C1          6.01893682     -1.50092672      6.52387687     -5.74107565
C1          7.53444766      7.75808916     -1.08297820     -6.36156235
C1          6.96622082     -1.99035766     -4.52480146     -4.25310593
C1          7.78072761      2.73878320      3.11547280     -6.08969957
C1         -1.46736911      3.26471207      0.57067168     -6.42663924
C1          3.26671966    -10.20544755     -6.05737504     -5.28771544
C1          1.51184964     -4.91696287      3.07231341     -5.86552547
C1          0.13605569     -6.29402369     -7.66646865     -4.80246527
C1          3.05567646     -7.77131811    -14.32568259     -5.81321831
C1          1.53057580     -5.92815601    -11.68252305     -5.61230625
C1         -5.70004937      7.70467379      2.13956298     -6.51949286
C1          6.94284426      8.09595364      1.57006719     -6.42820988
C1        -11.72693496      4.70873227     -3.04580914     -6.29741175
C1          6.13189687     -4.40934953     -9.47340345     -6.48222076
C1         -2.80696110     10.41106540     -3.57347876     -6.30667904
C1         -4.07471393     -6.34909366      4.73889636     -4.28325346
C1         11.10260840      1.45338580      0.52677089     -5.83356493
C1         -2.86480470     -3.92581971      5.61072086     -5.63360505
C1          3.56548307     -1.49453839     -4.18083840     -6.45227778
C1          8.96671630     -1.12633001      5.60448927     -6.23755243
C1        -11.15118474     16.30600661      9.69456738     -5.75218483
C1         -3.11538401     -9.35277021     -2.66622982     -5.24152092
C1         -6.14779611      3.23471322    -10.20271610     -6.20124144
C1         -6.01021955     -9.67734569    -14.31437708     -5.65053084
C1         -1.02823363     -1.15645888    -13.25619203     -5.98890175
C1          1.61719148     -4.50857798      8.12606505     -6.20290193
C1         -9.20599175      5.84215611      5.59873269     -5.82347507
C1         -9.53502455      3.83888157    -11.05566440     -6.66290593
C1         -3.91559428      5.64144142      1.48333339     -6.28661567
C1          5.64694145     -2.93105599    -12.66989874     -6.45620573
C1         -7.81179371      2.22961112      0.46473329     -5.41803821
C1          4.21483228     -0.56197396      1.47426367     -5.75521904
C1          5.32485828      0.89271806    -11.16118275     -3.97261258
C1          6.59182606     -2.96890906    -12.06728196     -6.61631147
C1          7.03059531     -4.54860553      1.40835897     -3.03054165
C1         -9.10654964     -9.64054035     -9.24328948     -6.11342465
C1          2.49642114    -10.77254431     -7.62046805     -6.50605205
C1         -3.99306978    -12.62704503     -8.25459323     -6.22552597
C1          0.98250499      3.23931909     -3.56639713     -6.32764886
C1         -8.89545663     -2.08785174     -8.64557419     -6.61332222
C1        -22.80931736    -12.64100892    -25.63518352     -5.77251355
C1         -8.85575870     -0.96269915    -14.25273006     -6.26664761
C1          1.11377123     -9.26992228     -9.15363562     -5.90486508
C1         -5.27938518     -2.52899849      5.59007981     -5.98587215
C1          3.63104144    -12.31584907     -7.69815963     -5.28392101
C1          7.89247920     -3.94706118     -6.02641070     -6.48179482
C1          2.46794689     -7.77797356    -13.31211061     -6.61869491
C1          9.74064947     -9.59927044     -4.51970571     -6.41993101
C1          1.33114183      0.94243419     -4.38082723     -4.49385933
C1         -5.16064155      2.92490974     -4.51716951     -5.64549054
C1          2.74410436     -3.91296670      5.53459219     -6.48083565
C1         -4.39282912    -11.75632408    -10.20002134     -6.23252057
C1         -4.06573135     -0.02699004    -11.71195807     -5.66533393
C1        -10.91438635     -0.61134143     -3.53639038     -6.07104638
C1         -7.95897871      5.62938900      4.73688410     -5.18450532
C1        -10.96303548      0.50338917     -3.63234380     -6.00570155
C1         -7.57328009     -0.03511302     -2.62191358     -6.40358274
C1          3.50128930     12.90441460      1.64997400     -6.46714355
C1          2.74763965     -2.10200328     -0.08195331     -6.37846243
C1         28.52552808     -6.30158395     -3.46490710     -5.40147041
C1          3.88118604     -5.34949638     -7.02570562     -6.31740292
C1         -1.24522279      2.67313307    -15.22877900     -5.99231885
C1         -3.08588128      3.21091236     23.50490225     -5.53951567
C1          3.24004573      4.22817384     -6.06216389     -6.29672259
C1          9.33613371     -3.31097808     -7.67712934     -5.65828519
C1         -5.19641643      1.76455451     -0.98880955     -6.71715606
C1         -4.81557077      3.85101472      2.96710265     -6.30892945
C1         -7.40227011     -0.65175877     -7.01923056     -4.79723711
C1         -9.20655780     -0.16116228     -3.49973013     -5.00090867
C1          0.07190249      6.25017434     -2.00346321     -5.30677781
C1          6.47571896     -0.07734743      0.52436570     -4.34830282
C1         -2.83198861      0.92836357    -12.63940508     -5.89367733
C1         -6.28817155    -11.66686729     -9.19604072     -5.68356881
C1         -0.76769632     -3.61538766    -14.29338859     -5.01002494
C1          2.80434984     -8.70356720     -9.19119340     -5.30163211
C1         -0.42133227     -4.48550268    -15.75730330     -4.89674115
C1          2.14981741     -8.79864849      2.94477659     -6.12660410
C1         13.54346241     27.58703291     -4.27366351     -6.42559385
C1         -2.98268990      3.23678446     -2.56967787     -6.21619127
C1          1.02120859     -1.54950481    -12.79509509     -5.50302479
C1         10.59791054      0.03654120      3.11918957     -5.95091212
C1         -3.57399886      4.73537662     -3.55927293     -5.44140855
C1         -7.15305059      1.41561092     -5.21826581     -5.58387690
C1         -0.27130396      7.20756591     -9.58416599     -6.95653842
C1          6.47817841      7.75554320      4.07928779     -6.63299815
C1         -9.92055283     -7.21882815     -8.64865267     -5.43344738
C1         -3.31617820     -5.45021404    -18.01711908     -6.29395881
C1         -7.38771829    -12.13242590     -9.19566672     -5.30874523
C1         -7.64232041      2.91209731      3.06425032     -6.36559464
C1         -8.45740493     -8.69089306    -12.68876667     -4.50155901
C1        -10.18176732      2.92677535    -11.10980872     -6.80428563
C1         -8.20502178     -1.03163472      3.03514450     -5.91629047
C1          0.20053827      0.88189029      6.14765331     -6.01085169
C1         -2.29790407     -2.11506636     -1.04720001     -5.78656546
C1         20.27454054     -1.62192361     -5.07175274     -6.37119304
C1          5.27031086     -2.10707532      7.12667576     -6.63861661
C1         -9.89853490     -8.27733792     -8.51124852     -4.44609863
C1         19.85642142     12.20699612      8.18123524     -6.02557240
C1         -1.64115299    -10.82663964     -6.67744972     -6.61455021
C1         -1.57408525      0.02103953      4.54654964     -5.62508454
C1          3.71425208     12.00072299      0.00001241     -6.62792809
C1         -0.40541054     -9.37067887     -6.65725177     -6.23966973
C1          3.58390741     -2.70473451      1.52864549     -5.78495932
C1          2.54876993     -1.57837599     -6.05580109     -6.05661952
C1         -0.81608568     -5.47181958    -14.22479247     -6.01163735
C1         -2.48048690     -1.12216250    -14.23346452     -6.05527137
C1          2.22655846     16.82179667    -10.10977551     -6.16009996
C1         -8.41130511     -4.25900186    -13.34305249     -6.47348922
C1         -9.08391101      1.38301819     -2.05949471     -6.24759097
C1          3.02837801      4.84883908      0.58776765     -5.79782031
C1         -6.31378662     -3.91938176     -3.59715429     -4.35073022
C1         -7.11676951     -3.40003561    -14.31228876     -5.60014352
C1         -2.14138961      3.28113652     -7.65227835     -6.70251013
C1          2.99970971      6.70613939     -8.58082938     -5.96594099
C1         -1.05200017      4.83245320      7.16680812     -2.79588084
C1          3.25072558     12.01725683     -2.54720561     -5.62419719
C1          5.56200774     -4.80258528      5.65742249     -4.79934007
C1          1.60159583     -1.09581179    -11.82031298     -5.21909779
C1         20.61635712     -0.50148636    -15.81379991     -5.75718794
C1         -2.76205934      2.36121844    -13.19751038     -5.47370852
C1          1.99406848      3.31476107     -1.62985321     -4.48648982
C1         -3.17046215     23.62328382     -9.56383912     -5.67670104
C1         -2.19277924      8.04398015      7.08984755     -5.21798673
C1         -1.28684649     -9.95802267     -6.08475812     -6.05494882
C1         10.02379535     -3.84189475      3.09231003     -4.91695791
C1         -4.17374447      7.69923368      3.12308008     -5.40823019
C1          1.90307770      5.10048344      9.81606405     -4.51430124
C1          1.62346044     10.16576102     -3.51283781     -6.29093476
C1         -6.23840542      1.42069354     -1.02188523     -6.32764998
C1          9.38676176      2.71007224      0.53083056     -5.86908219
C1          9.17700614     20.67068530      1.55559030     -5.65607552
C1          7.10745484      4.77410602     -6.05067921     -5.46951244
C1         -1.30095754     -3.82579762      6.58446031     -6.21753701
C1          3.48603183      6.27536538     -1.99396228     -6.42637703
C1        -11.39479316      5.67064697     -4.61743516     -5.72941718
C1          2.69869028     10.49212290     -6.94104396     -6.29930193
C1          7.34258311      2.42378705     -9.21125951     -6.11060968
C1         27.08379489     -7.80078986      4.13420345     -5.06956869
C1          8.68393734     -5.96892127      4.06302887     -5.36556560
C1         -4.61820073     -1.56951505      2.07735483     -6.18206449
C1          1.32281674      7.17035696     -5.06335121     -6.76690765
C1         -8.07711324      4.38631329     -7.18592918     -6.34840460
C1          7.27017449      4.28353732     -0.01331520     -5.19310964
C1         -5.84033715     -0.99145946      4.63784820     -5.81698808
C1         -1.37962332     11.63329389     -6.02547692     -5.93703282
C1          6.59687786     -5.98062382      4.00142348     -6.38602241
C1         -5.37094952    -11.78557430    -10.71513889     -4.99672176
C1         -8.14360218    -10.67799877     -8.67113993     -4.61158236
C1          7.64688127     -6.32280703     -5.19585369     -6.51336315
C1         -6.17029592      6.27756171     -4.55757611     -6.09702552
C1         -0.53665099     -0.75222650    -15.43680554     -0.78099421
C1          3.89091876     -0.60514917    -12.57773446     -5.57354347
C1          5.49520529      6.66349270     -3.43304601     -5.16654912
C1        -12.04516248     -6.93246466     -3.55362381     -3.86267708
C1         -9.70751290      1.41457545     -4.54545686     -5.64955127
C1         -4.22596199      9.56618916     -2.63365131     -5.65736320
C1         -8.49595846    -20.06750947    -11.82666305     -5.63524732
C1        -10.14006705      1.76058937      1.49029748     -5.47638936
C1          8.11276829     -3.01200495     -2.03667574     -5.31470141
C1          5.36604180     -6.88616401      1.58629479     -5.61781472
C1         -9.47657707     10.45853494     -1.96956060     -6.20720901
C1         -5.14672071      5.83213776     -1.03206899     -6.33849007
C1         -9.70659058      4.38521308    -10.14629988     -6.02982804
C1          5.11667337     11.04076568      2.57155812     -5.87559540
C1          1.44273797      9.58160201      6.64646551     -6.41295621
C1         -0.97587244     -6.02692955     -7.69524488     -5.82644263
C1         -1.73075537     -3.50739864      5.59341679     -6.33329107
C1          7.90783403     -2.07600995     -6.02601007     -5.85514231
C1        -12.77104923      3.34303977     -5.18400655     -5.43904966
C1          7.69833225      3.31466169     -5.09863927     -6.02571515
C1         -0.59852991     -3.97481672    -12.75282261     -6.23554180
C1          4.29590397      0.79169764      6.50407555     -6.13096792
C1         -2.53216720     -6.07142798     -8.71578521     -5.81342152
C1          5.70393731      4.22605053     -0.98401644     -6.14874044
C1          7.00728179      8.11005871     -2.03950641     -5.97276464
C1         -2.06362098      0.27543639     10.60316089     -6.15905196
C1          0.46673465     -6.36324876      3.10489073     -6.17207275
C1          6.82337335      5.69324070      4.67301617     -6.35873285
C1          7.34300130      2.39262954     -6.97853482     -6.05381084
C1         10.14121869      0.29446701     -0.02861424     -5.30806105
C1         -6.37476999     -1.03147913     -3.58790472     -6.23710058
C1          0.99065318     14.00499265      2.22401134     -6.56403620
C1         -2.34060173      3.72126699     10.31855166     -4.88780624
C1          4.95453179      1.90233320      2.96086952     -5.32948629
C1         -6.91906240    -11.70712172     -6.19006405     -6.12741037
C1         -5.23522297     12.47458171      8.11910023     -5.45973516
C1          2.33138655     -2.35034100    -10.19063113     -5.98448764
C1          2.39858085     11.33775955      7.17449532     -6.05592016
C1         -9.13403355     -2.96164850     -7.08754782     -6.43515366
C1         -7.18353904      1.45368992      4.07026879     -6.71408897
C1         -6.10792736      1.82405646      4.04114449     -6.14558751
C1         -0.12562704     18.68351522     25.54415642     -5.18746156
C1          8.44462888     -6.87439146     -3.61615912     -4.37262351
C1         -9.90139108      7.11564015     -2.95685018     -6.16830332
C1          4.57034160     14.36199175      1.61494427     -6.48610705
C1         -6.71702013      5.85922210     -2.05028119     -6.63450490
C1          4.35408682      5.62818939      8.78724299     -6.15833425
C1         -6.79659034     -2.41381397    -10.19847402     -6.01289733
C1         -8.99193155    -13.11246502    -10.17736360     -5.75116250
C1         -5.27398545     10.99578014      3.07745436     -5.87653360
C1         11.17514174     19.25184423     -9.16439974     -4.81068624
C1          8.96803854     -5.42945368     -2.51449728     -4.43151378
C1          1.13286017     -1.09457197     19.43966737     -4.04826793
C1          4.70377807     -0.48509654      4.02173917     -4.97231232
C1         10.34115055     -2.02391694      4.69388503     -6.01365449
C1          3.30471835     10.53378459      4.64330970     -6.12700751
C1         -6.40240324      8.58066096     -7.09153706     -5.36754939
C1         -5.87597915      8.30161643     -6.14619928     -5.58836361
C1         -5.83344209      3.81407510      8.10435785     -6.67851020
C1         -2.36675295      2.65804744     -0.96335729     -6.27012144
C1         -0.23917275      5.32681122     -2.57753142     -6.33322787
C1         -6.66968640      1.74845413      1.57186877     -6.18690903
C1          8.18085429      0.02080171     -7.60576148     -5.83066850
C1         -4.25035577     -5.40876428      0.53766368     -4.16080513
C1         -5.36808868     -2.42922051      9.11292913     -4.80377368
C1          4.32627279     11.59511882     -6.02902679     -5.93431011
C1          1.84454277     -0.93258437      1.49692568     -6.45081778
C1          4.72474643    -28.08543945     -7.80146130     -6.11195167
C1         17.07412717     -6.79875396    -11.63068831     -6.45489382
C1          2.22952515     -5.34767644     -4.48596812     -5.07229097
C1         -9.34676528      2.31777896     -2.55422184     -6.34451946
C1          2.83568893     11.87432660      1.63792508     -6.14626109
C1         -4.91415933      5.31140771    -11.13264114     -6.64211943
C1         -1.58139740      8.13156401     -8.65464798     -5.76617540
C1         -3.34735980      2.41515902      8.09949895     -5.51899889
C1         -0.45716112     -6.32232764     -1.02655771     -5.97297291
C1        -10.65735194      6.16279916     -8.63399993     -5.45163367
C1          2.04441025      5.21754925     -8.58384230     -6.48887210
C1          2.72268997     -6.25740107     -6.03049173     -6.18859662
C1        -10.10942325     -3.07319653     -7.66700573     -6.41530419
C1          1.98545780     -7.48507776     -8.58855958     -5.24995452
C1          4.48949255     -6.33045270     -3.55801609     -5.61089392
C1         -4.20215361    -10.24332186     -8.63108189     -6.48454694
C1         -4.36514596      5.30682743      4.14625520     -5.42796981
C1          4.81549047    -10.26262070     -5.10943164     -6.44223223
C1          0.06706831     -4.50428378      1.53767888     -6.44010530
C1        -12.22107694      0.25992625     -6.10100446     -4.48788365
C1        -11.00280107     17.96323960     -3.59249776     -5.94305055
C1          0.66476038     10.08151824      7.18204579     -6.56383377
C1         -0.77765112      8.64892413     -7.05330432     -6.03250720
C1         -6.92410835      6.76279942     -9.65534437     -4.85609223
C1         14.21669461      9.27266636     -0.94522486     -6.33049122
C1          0.24465940     -9.78717843    -14.31925275     -6.15142828
C1          2.32748097      8.99903416      4.73078021     -6.56263802
C1          1.99846047     -4.49319535      3.96875111     -6.44855718
C1         -1.73757470     -2.40808634    -12.68805211     -5.50172435
C1          5.19469738     11.59621977     -1.87611251     -6.49024727
C1         -4.78711650      5.61001697      3.15285539     -5.61666695
C1         -0.77579553     10.47080901      5.65955367     -5.36069514
C1          6.95430717     -5.02736883    -10.11848769     -6.61302384
C1          4.99493868     -2.96264537     -6.05142068     -5.99652050
C1          4.29380266      5.73175722     -2.58011090     -6.20023038
C1          7.04750967      6.33533219      1.56478231     -6.60330018
C1         -3.06305751      4.33138242    -11.69557518     -6.48159576
C1          8.95350252    -25.69554306     -2.61939859     -5.93385159
C1          1.17264084     10.48680621     -0.95419389     -6.67435187
C1         -1.29499688     -3.01862444      1.46996094     -1.59077362
C1          4.34388745      2.72884313      6.57528319     -6.33435729
C1         -0.32763174     -8.67899410    -13.35476253     -6.18499551
C1          2.41551690      9.61509078      7.19970789     -6.37519374
C1         -8.13280026      1.36298098     -7.04899291     -6.26386008
C1         -2.08799621      0.32015118     -7.60758185     -6.82246282
C1         -7.05483096      8.12979793      0.56017114     -4.27428304
C1         -6.74664544    -23.75630208     -0.14590437     -6.26739623
C1          1.48401547      6.56393100      8.78511375     -6.66846348
C1          1.06140705     -4.42136470     -3.55521517     -3.47291384
C1         -7.69122506      7.73121018      3.10858428     -5.42784978
C1          9.92019784     -7.27219416      1.53345487     -4.94618103
C1         -1.76185049      2.36553382    -16.15005843     -5.94943704
C1          3.02885397      9.58555709      6.21744499     -6.56061715
C1          0.26210373     -8.76601338      3.96941467     -6.03615534
C1         -2.17146522      3.38460171    -11.04150748     -3.58494722
C1          0.31735589     -9.97857581     -5.07150708     -6.53932161
C1          9.56858402     15.02551783    -21.81338305     -6.38189513
C1          0.72550646     -0.69400428      1.48828236     -5.20191138
C1         -0.69194616      5.66347293      5.64655980     -5.51134680
C1          1.77408906      6.78943565     -2.03147025     -4.01091027
C1         -4.13295560      7.74613940     -6.16528585     -6.26837261
C1         -0.14456522      4.12910281      3.01568628     -5.01008438
C1         -8.31594003     -0.56774378     -5.50426970     -6.02638890
C1          3.39123387      3.85134959      8.13510471     -5.84857567
C1        -23.45227588     -9.43635535     -0.51293753     -6.65892546
C1         -4.44905562     10.42728217     -1.02542409     -5.84431145
C1         -1.92944964      1.79850995    -15.24385621     -6.42049337
C1          2.31330378     -3.60107081      4.54803711     -6.41900576
C1          3.94873384     -3.54681291     -3.54005318     -4.92407237
C1          7.75030537    -11.10860290      0.58144381     -5.45384382
C1         -8.72632711     -9.32898754      3.00853659     -5.68548697
C1          8.01345201     -8.37006639    -10.19162219     -6.40862027
C1         -1.05784841      7.76462922     -1.91601521     -5.90894402
C1         -0.58229574     12.82185933     -1.00149787     -6.18914700
C1          7.40686846     -2.47056466     -3.59677251     -5.52473738
C1          1.08927170     -1.54221570     -9.20968474     -6.34381003
C1          3.74772083     14.91605374     -0.00846123     -5.98164272
C1        -10.13592436      1.69595736     -2.06494042     -6.60659440
C1          7.61321516    -12.28382936      0.55208603     -6.24757958
C1         -4.35393310     -2.56562660      0.49934966     -5.86933950
C1         -1.02188982      4.70228383     -7.61424998     -3.68322260
C1          0.53232391     -1.17589915     -0.95414420     -6.32562176
C1          2.55802663      3.22872635      6.51586770     -6.17402726
C1         -5.61826819     11.08867865     -1.96613755     -5.08753985
C1         -4.58058605     -1.48717651    -12.72589416     -5.14505682
C1          3.39093395     -6.91819805     -4.44111581     -6.36222316
C1         -5.60189486     -0.08771466    -12.69386581     -6.31700043
C1         -6.11508857      9.24363215     -4.49243856     -5.59708012
C1        -11.67170478    -15.61801465    -14.23814446     -6.62070015
C1         -2.57717792     11.36485569      0.54684352     -5.57061763
C1         -6.70977308      4.75933531    -11.13219334     -6.79222770
C1          8.65879237     -4.55593865     -0.97207061     -5.81714967
C1         -9.45213829     -2.15601963     -7.69137081     -6.38667626
C1         13.23777244     28.54713126     -2.81823743     -6.51151755
C1         -2.55984454     -1.14279000     -8.64913677     -6.59148126
C1          5.63516184      4.84207684     -9.14255023     -6.34317502
C1          7.36205263      4.27456739     -3.50926901     -5.25139811
C1         -4.06109166     -6.36046374      8.10963214     -6.41583044
C1          0.98071789     11.11107932      5.60743841     -4.41224952
C1        -27.33244606      4.10584330      4.61911124     -5.79362269
C1          5.97056403    -22.42046771     -5.08201415     -5.56335672
C1        -13.75111980      1.43011632    -12.75418000     -6.24164098
C1          7.82606515     -2.13859177     -2.52422923     -5.90575857
C1         -8.51383445     -3.56981629     -2.00746517     -5.85404164
C1          6.60987371      1.82003859      0.57015529     -5.87182863
C1        -11.50466486     -0.68892716     -6.08189423     -6.43662356
C1         -2.31994594      6.82254772     -1.00266556     -6.39532925
C1          1.14007382      8.61528300      8.19160939     -6.80851516
C1          3.29520297      4.28561008      3.07608652     -5.74766623
C1         -0.70422387     -2.14895817    -12.68394280     -5.43441246
C1         -6.93131863     -3.92396103    -11.75301186     -6.43692089
C1         -2.80952177     -3.65452246     10.72377770     -6.41124952
C1         -6.79154346      7.18997271     -4.58040880     -5.97411426
C1          5.08992283     -4.47004466     -1.00070481     -6.74639687
C1         -7.90917932      1.89186654    -10.22771705     -6.16504445
C1          1.85486422     -8.70479983     -2.01445645     -6.06299186
C1         -9.41877449      5.21807040      6.58549041     -5.46620853
C1         -6.64285883     10.61736526      1.54371792     -6.49951673
C1         -9.46704958     -8.72772401     -7.67087503     -5.07026258
C1         -4.54559229      2.94564665      7.18142223     -6.74920939
C1         -0.53464492     -4.43748762      4.56640868     -5.65150392
C1          3.09149603      4.84132842     -5.09912656     -5.60914945
C1          3.44978065      1.82960451    -16.21386268     -6.26950291
C1          1.23050218      0.92300932      2.42061662     -5.34448426
C1          6.57024746      3.65545002      3.97051356     -6.31967347
C1         -2.03423607     -3.07399885      3.06316343     -6.59433135
C1         -2.84497077      0.92417653     -7.01135134     -5.08612490
C1          8.11659433      7.75452019     -2.00803218     -6.78425678
C1         -0.35556499      0.79681534     -1.97551279     -6.59913938
C1         -3.88694892     -5.82659113      1.48248225     -6.26376907
C1          2.05440847     -9.24666333     -8.56819645     -6.20232308
C1         -4.29960157     -5.40753311    -14.34322262     -5.87176455
C1          5.84677041     -2.06203357      0.58060329     -6.61146527
C1          8.15405646      6.63288126      1.50576958     -6.02864497
C1         -7.28830713      0.81259459      1.51569439     -6.29464518
C1         -8.63587389     -4.43534380    -11.82770033     -5.66038888
C1         -6.62226285     -1.83808751    -11.10086950     -6.57250785
C1          5.41004391     -6.90467847    -11.16175794     -5.87345373
C1         -3.14746338     23.55616509      3.11833463     -4.05214670
C1         -4.96641112     -7.81313886    -12.35831482     -6.16574682
C1         -2.88230451     18.23206351     -3.51766467     -6.87060507
C1         -2.65378872     12.50206072      0.59495243     -6.36479996
C1          5.82542775     -3.91939629      0.51990410     -5.85863423
C1         -7.97966745      5.67925579      8.08360946     -6.06164319
C1          0.00288438      6.22286135      7.25834049     -6.09100755
C1         -4.56409680     -6.34006208    -20.50124658     -5.86837009
C1         -2.57908492     -5.98979010    -16.42403552     -6.12070061
C1         10.21447086     -6.28300643     -3.62440858     -5.76189410
C1          4.04510910      1.81352225     -4.50531574     -4.88106701
C1          3.45165830     -2.66545920      7.18575839     -6.21023541
C1          9.20248276     -9.27374227      1.48109058     -6.32517968
C1          3.35594451      5.61416196      8.15789526     -5.92363703
C1        -16.36011976     -3.54763630     18.74713274     -6.44939645
C1         -1.06127302      9.45047526      3.66478100     -5.78283208
C1          7.93467605     -5.44889504     -0.91868962     -5.99875834
C1          0.19394736     -0.92937442      4.07006320     -5.98799921
C1         23.38669569     -2.61295686      4.67806670     -6.46348457
C1         -4.28083929     -7.26383374    -14.28990450     -6.45718272
C1         -7.24646543     -3.92553551     -7.62530035     -6.52088865
C1         -2.70900160     -0.56200146     -2.01823821     -6.44316478
C1          3.44610842     11.03147466     -1.91203147     -5.39090620
C1         -5.15902539      2.91250668     -1.00692670     -6.67378539
C1          3.25393338     -0.53540716    -11.67322746     -6.11937664
C1          2.83483007     10.07799420      1.59647974     -5.93004241
C1         -4.38095567     11.96710131      0.55893938     -6.49762255
C1         -5.42934955      3.77562044      0.56711130     -6.51611328
C1         -2.18160936      3.86286958      8.20866687     -2.85729057
C1         -8.27131393      4.67128181      0.56344670     -5.50908643
C1          1.04574011      6.29156152     -6.98460595     -5.71977015
C1         -2.23797727     10.51296830     -4.51698306     -6.09210788
C1          1.39052756     -0.60907817     -8.50690908     -6.28187748
C1         -0.55467708      9.26122906     -4.52699936     -6.15450520
C1         -5.79972921    -15.03409085    -11.83078718     -4.73935777
C1         -1.77477531      4.12709229      5.54863566     -4.95509139
C1         10.88499963      0.78537180      1.60616599     -5.85110217
C1         -1.27155263     -8.74836388     -2.66019739     -5.91633950
C1         -1.35970159      0.85916404      8.72581420     -5.02851657
C1          2.54242010     -3.04618218     -1.99656593     -5.70041995
C1         -6.66290946      2.92099237    -11.14895250     -6.46571819
C1         -3.51666963     -2.98815394    -12.77104792     -6.04742664
C1         -3.10799147      6.25911619     -9.62214839     -6.38070047
C1         -8.18528648     -3.02276290    -14.28270720     -5.70611695
C1         -1.37181885     13.39462949     -6.09125928     -4.73949236
C1         -4.34447987      0.55082897      6.15789280     -5.31724007
C1          3.28221228     -2.46838724    -11.70469008     -4.77635312
C1          1.78322973      2.83143514     -7.70050558     -5.94679570
C1          3.62399349     -4.47193633     -4.12459966     -5.86915091
C1         -3.85111129      3.83486163     -4.17434905     -5.78147335
C1         -4.77104332      8.64542280     -6.13950831     -6.12560219
C1          5.45008041     -8.40912515     -6.13665793     -6.08574778
C1        -12.34565721     -1.90033631    -13.38391492     -6.04070088
C1          0.00431961      1.84416062     -0.10895569     -4.89876871
C1         -1.86677338      5.36593857      0.05592310     -4.46170895
C1         -0.96334352     -0.09509535     10.60996217     -5.96091831
C1         -4.35502673      8.94290333      0.48896333     -3.85751296
C1          1.83678200     -5.05009493      1.48317439     -6.50107603
C1         -5.68369556     -4.53121907      1.51225216     -6.24644872
C1         -1.59863573     -0.05789767    -10.17456150     -5.81168175
C1         -8.04883803     -1.55424260      2.09624056     -6.36405413
C1         -7.46346678      5.25040021     -0.09159002     -5.57441791
C1         -4.85873707     -7.24309907    -13.33806344     -6.82644339
C1         11.66978757     -1.46952231      3.05460831     -5.38048630
C1         -5.80266347     26.95556458     11.30712285     -5.33511807
C1         -5.60299584      1.37951454     -1.97176213     -6.54253593
C1          0.59501934      3.71588312    -10.09820951     -6.29922633
C1         -3.90074651      8.70720721     -7.66778152     -6.48988452
C1          1.04334502     12.95649150     -6.98700297     -6.16484852
C1         -2.52436443      7.66485504      3.97555235     -6.01513321
C1         -9.15281079     -7.79241558    -12.70085491     -6.42827572
C1          1.05255806     -2.65568799    -12.74584336     -5.78288835
C1          1.76655921     13.41484929      1.61040686     -5.76824281
C1          0.29816656      2.71872968    -12.08153726     -5.98819551
C1         -2.52179975    -13.80071932    -10.81379090     -6.11514652
C1         -1.78228183      4.19532232    -12.71281487     -4.68373381
C1          3.92954439     11.36293861      8.25733456     -5.88692761
C1          6.37420678     -5.38025020     -4.13173831     -6.06350958
C1          5.55088632      4.83318232      0.00180326     -6.52531817
C1        -10.94175944     -0.65958907     -7.10143663     -6.24678702
C1         21.10727758     10.22634465      7.34915877     -6.19669988
C1         -2.05242917      7.80636894     -6.15577972     -4.42069950
C1         -1.39950737      5.63271670     12.27338976     -6.49172850
C1         -1.55470108     -4.52797514     -5.14315682     -5.25867221
C1        -10.01114572     10.07855925      4.09198077     -6.01456467
C1          7.23251006     -7.83817021     -2.64872066     -6.62698530
C1        -10.42573515     -9.87959478     -6.12359801     -6.79404007
C1         -7.00842207     -6.29422486    -10.85799840     -6.29701516
C1         -1.31549544      0.86873857     -9.57382957     -5.66246271
C1          1.01171756     14.06170997     -3.49819863     -5.59041908
C1         -9.11738909      1.39309036      1.46995021     -6.46405446
C1         -2.60271642      1.69014255      9.73493514     -5.21097316
C1         -0.93116080    -13.65747523    -13.27410846     -5.28388046
C1         -5.43740035      5.67488033      4.12742023     -6.77554416
C1        -11.40661948      4.20447175     -6.10833987     -5.55089671
C1          2.76345072      3.85030557     -7.05150323     -5.13485556
C1         -3.88689937      3.78866305     10.76495437     -5.70533856
C1          7.92735422     -5.40389233      2.51195147     -6.29767976
C1         -0.58951227      6.23811387      8.23899662     -6.25175828
C1         -7.61229848     -0.08759564     -6.13192021     -4.50129434
C1          4.35493905     -3.97411762      3.03291172     -6.19438955
C1          8.73931166     -2.97506914     -5.10711998     -6.56882209
C1          6.28622879     11.94541801      1.55479513     -5.18295212
C1          3.23775397     11.98095007      6.53255578     -5.80227725
C1          3.23549210     11.96530097      3.17725853     -6.48394866
C1          3.70290534     -6.92935510      4.01648670     -6.07063509
C1         -6.25415627     -6.85255428    -12.78243230     -5.58843038
C1          2.39241126      6.63732214      7.13884803     -5.58969701
C1          6.84879721     -0.21259221      4.68125355     -5.40099357
C1          1.89690128      6.34406705      4.05751706     -4.49916337
C1         -2.45418081     11.92095964      2.97572727     -5.27531181
C1         -3.69343703      1.40714727     -5.06819790     -6.68454968
C1         -7.60966009     -0.07816690      3.09079466     -5.30305457
C1         -2.45601471     11.06155222     -7.05048013     -4.81594921
C1          0.47157401     11.37286985     -0.97829202     -6.48858534
C1          2.48671908      1.74265937      7.14656568     -6.18919097
C1          5.90319512      5.62536044      4.06326017     -6.18989981
C1          2.12454085     -5.94566855     -3.56034844     -5.22798118
C1         -3.55147733      2.88104569     11.26806083     -5.15611932
C1         -5.41826072    -13.56376939    -10.75867773     -5.54513684
C1          2.15767681     -3.61065430      8.14631131     -6.02524100
C1         -1.31865968     -5.82077869      3.02827620     -6.37857233
C1          7.64821609     -9.27319532      0.63194220     -6.43058760
C1         -5.14551392     -1.93159979     -1.02416485     -5.88361002
C1          4.58922411     -6.34482676    -12.71696279     -4.66545537
C1         -1.52880954      6.30047874      0.53269629     -6.40652840
C1         -3.33464692     -0.68496515      4.66246731     -6.08348030
C1          1.85253767     -2.09375091    -11.24051096     -6.15307422
C1          8.83109878      1.31187130      6.61512468     -6.54658528
C1         -1.53820156     -3.41262458      3.99103877     -5.64530193
C1          0.53590130     -4.84085084      8.09676702     -6.61419387
C1         -1.67463717      8.65673086    -11.09708675     -6.72392480
C1          3.28436707    -10.23982768     -0.42663491     -5.59706551
C1          0.11049735     -9.34390261     -7.66212426     -5.71081909
C1        -12.17205466      3.13449492     -2.65560360     -6.31204057
C1         -3.93268572     -4.02818099      1.49920412     -5.08658440
C1         -4.16306190    -10.88125101     -2.62202715     -6.18181092
C1         -8.75013337      1.44108206     -6.02781938     -6.08227245
C1         -5.84250935     -2.47184148    -11.73190228     -6.44094843
C1          7.11691215      6.65645768      3.08067553     -6.63224247
C1         -0.56158157      2.14473431    -13.66270058     -5.40194375
C1          6.40978733    -10.26332764     -1.95761047     -6.08268703
C1          0.72731020     -0.59831651      7.17934571     -6.07307960
C1          4.58074501      0.32544796      2.04035687     -5.36593446
C1         -3.76206278    -11.73823921     -7.68021611     -3.98797180
C1          5.26916088     -2.08964869      1.57870847     -5.76507348
C1          0.95772757     -6.39986564    -12.76073902     -5.84003618
C1          6.00012120      2.22991242      3.08386064     -6.40096161
C1        -10.95764052      2.37557809     -9.17680452     -5.97502424
C1         18.82094928      3.09559892    -15.68447583     -5.09243792
C1         -2.28143854     -9.94978669     -6.69439153     -5.89733247
C1         -4.76142026     -1.05571194      3.05038308     -4.65565648
C1          8.35422065      7.22769453      0.57065041     -6.55070390
C1          7.67099488     -2.71617375     15.33801078     -6.84437851
C1         -5.43916424      5.63332641     -8.59968378     -5.09774623
C1         -0.22676169     -7.22290292     -6.07051679     -4.47218188
C1         -2.28430065     -6.96515974    -10.20966455     -5.08797943
C1         -4.67990450      9.22819981     -7.02625437     -6.07112516
C1         -2.73175456     -3.60732984     -7.71950151     -4.79633348
C1         -9.13378491      7.80473706     -3.54649265     -5.96648600
C1          2.53211901     -7.78444699     -1.98431197     -6.27332690
C1          1.09267425      3.27342269     -0.11578729     -5.93882629
C1         -5.92235643     -0.67956121     -6.10997599     -4.36518648
C1         -8.01693923     -7.77666899     -8.68378062     -5.20451958
C1         -7.37381315      3.79380638      1.48378938     -6.19174325
C1          3.30266048     10.50925735     -0.87805128     -4.57243940
C1          3.82049149      7.20205682     -6.99599479     -5.51994400
C1         -7.09803161     -6.36620242    -14.35633433     -4.23192771
C1          2.45104693     -1.12298331    -13.27882457     -5.55012070
C1          5.79530928    -10.19567852     -4.57297834     -6.22281673
C1          2.24039481     12.02792562     -4.50631059     -6.40541172
C1         -3.98958598      6.25048918    -10.22890889     -6.57596323
C1          0.34945139     -0.96281204     -8.56474895     -6.43286385
C1         -7.89576972      2.04109812     -4.55130511     -5.48397732
C1        -10.71188314     -3.45102637      0.48193110     -4.27875076
C1         -5.95944312     -0.67842220     23.50444996     -6.54939367
C1         -7.00749526     -8.77594345     -6.13349300     -6.75258599
C1         -6.45526101      6.23015880     -6.06368939     -5.53980769
C1          0.25223162      2.77690014     -8.62143810     -6.18878482
C1        -12.53365968      2.38935031     -4.51094553     -5.98968554
C1         -5.84652498      5.30228555     -6.10663602     -6.33279837
C1         -2.56608416     -9.62311674      0.48414248     -6.72243399
C1         -1.26895624     -3.90087184     -2.59852372     -6.10315153
C1          4.91229720     -2.29152921     -8.59845806     -6.08998406
C1          2.34927667      1.25362992      8.08067522     -6.23097936
C1         -9.10323503    -12.67271583    -14.93185490     -6.17821519
C1          3.45370439     -3.92021341    -10.08898645     -4.94319559
C1         -6.32366120    -13.55434505    -14.93340498     -6.08517610
C1         -0.92872344     10.08868812      9.70672736     -6.09058131
C1          1.45548683     -3.60774763     -8.66462333     -4.68911479
C1          7.17013229      1.85704403     -2.58300520     -5.37028092
C1          7.38185456     -0.54238632     -3.53038563     -6.23179259
C1         -2.74474746    -13.50741378     -9.26562572     -5.24743622
C1         -8.75984535      3.23052878      3.10081071     -4.36090826
C1         -6.64095384     -0.06781243      1.49226653     -6.70977337
C1          4.34075585      2.74968518    -11.69653204     -6.22760753
C1         22.17080877     -3.50144556    -12.71055689     -6.52794106
C1          0.60895776      2.37707600      7.18313199     -3.91651703
C1         -7.38207296     -4.01308775      1.44215825     -5.89079868
C1        -12.72103315      4.76774592     -3.63166222     -6.49530011
C1         -4.13298657     -3.15110099      3.12832106     -5.62418699
C1          3.35981966     -5.06566342      8.19739528     -5.40284803
C1          5.81260946    -16.50037652      0.48020771     -6.12118310
C1         -4.04451975    -13.68914690    -11.75888243     -6.26382669
C1          7.82333098      5.79043971     -0.47736327     -5.58566057
C1        -10.42376048     -5.00038753     -6.11781195     -5.00407235
C1        -11.75400885      1.75575520     -5.12436765     -6.63753102
C1         -2.07261582      4.67472629     12.20619866     -6.45114465
C1         -1.35026465      3.91934972      8.73981568     -4.59198409
C1          6.86528401     -6.86825004     -4.54818630     -6.65344908
C1         -2.74267030    -22.76251637    -13.38330458     -4.34091710
C1         -1.24480354     -8.73695553     -6.07391689     -6.13058929
C1          6.83016517     -2.09916164      2.48169421     -6.66636730
C1         -3.42390105     -5.98693884     -9.33885646     -5.78322132
C1         -5.14416281     -4.85665969    -10.17380632     -4.98236914
C1         11.50994718      1.22566959     -1.05872953     -4.93414922
C1          5.91640876      8.71403942      0.58446016     -6.46579315
C1          2.26352708      4.20865382     -1.11351111     -5.88155170
C1          0.04129825     -1.61805915      1.55024646     -5.43224653
C1          4.08811636     -7.73084247      2.40835309     -5.35491610
C1          3.58890318     -1.50857386    -13.25346857     -5.32163127
C1         -8.36214078      3.49685239    -11.08815419     -5.70319725
C1         -0.29849847      5.31896973     12.23914640     -6.49028401
C1         -4.89600404     -5.41122992    -13.41744212     -5.80015412
C1         15.88764500    -15.94404122     -7.02743781     -6.54191461
C1          3.84489429      2.45939676     -9.15119357     -6.20624390
C1         -4.87730732     -2.52596159    -11.10027337     -6.31428712
C1          0.81483783     -5.44262162     -7.68267566     -4.33807519
C1        -11.70966804     -1.87885031    -14.30578042     -6.46596789
C1         -2.98910978      2.30829488     10.60510814     -3.42904755
C1          5.00839598     -7.74552042      3.04596366     -6.57913074
C1         -5.29011787     -3.92329312     -5.10667311     -6.53075053
C1          8.00731351     -5.36063119    -10.10704847     -6.33172549
C1          5.32087059     -8.79055394     -7.67897814     -5.78670937
C1         -5.85211872     -0.62080951      3.13096118     -4.30336113
C1         11.45133212     -5.46766940      4.70841537     -5.34639294
C1         -0.69867104      8.59934229      5.59365006     -6.16796780
C1         -8.79857655     -8.67510800     -8.68540678     -4.81909828
C1         -8.22365137      9.53946106      0.57990761     -6.39836746
C1         -4.12651958     -4.98644501      3.10974094     -5.63415409
C1         -1.18890103      8.98592000    -10.12955103     -6.88115938
C1          6.01123460     -1.55288054     -2.44586957     -4.08649804
C1          6.50223089      4.78301739     -5.00653241     -5.69130273
C1          8.98420357     -5.38398240    -11.75320065     -5.93574609
C1          0.56316452      4.75063882     -4.54238725     -5.64372005
C1         -2.59157078      4.68322235      0.48876081     -4.10774400
C1         -9.66450405      8.08865335     -4.46040131     -6.36364462
C1         -3.43044388     -2.39496650      8.18196478     -6.49638563
C1        -16.41074013     15.76764122     18.89622168     -6.40042949
C1        -12.17220710     -6.33262497    -11.85416058     -6.38263730
C1          3.52255867      1.42996044     -1.92459335     -6.37113918
C1         -5.12177282     -3.03605828    -10.16202562     -5.05743533
C1         -8.61850064     -9.25851073    -11.75857661     -6.56778460
C1         -5.79634150      7.68482457      5.62591385     -6.45417877
C1         -3.59984250     -1.46249544    -14.26587964     -6.51514135
C1          8.42615809     -2.09324076     -3.55804667     -6.11234464
C1          6.65701273      5.12364584      5.59794441     -6.48107867
C1         -5.58637241     -3.41190154      7.19680534     -6.56572542
C1         -5.76968496      0.87313615      4.60983815     -6.32876503
C1         -3.10343992     -9.35350830     -6.05620694     -6.11038077
C1          7.17246240     -4.83099764      3.16057770     -5.32864115
C1         -3.09763749      1.44260627     -0.37582112     -5.75202049
C1          5.87160845      0.95242581     -8.53381909     -5.40347238
C1        -12.08026494     13.46054377      2.12164799     -6.39392864
C1          8.45166790     -1.00260378      0.02830551     -6.46787293
C1          4.30119191      0.92117941    -11.65071065     -4.92324729
C1         -7.70308197      2.88707657      8.75683163     -6.38993884
C1          1.74447794     10.43448234      1.52993185     -6.60333409
C1         10.41228177     -0.53643792      4.10927961     -6.62811557
C1          9.51362995     -3.81313708     -8.58997040     -5.83120169
C1          5.36533526     -2.04472275    -11.08526776     -6.14514670
C1          5.94788241     -8.68473742      4.04858377     -5.17143947
C1         14.51145794     20.92900196      6.65942282     -5.48465120
C1         -4.53326312    -12.27553609     -9.25783248     -6.21993206
C1         -3.88938907      0.81450325     10.63638058     -4.60226416
C1        -13.83035448     -0.45676938    -12.79407264     -6.41008351
C1          3.35955925     -3.58952853      3.03960002     -5.13857956
C1          2.68753937     10.44837865      0.00439851     -5.41606695
C1          5.89726936      5.70944339      0.61690459     -6.27694557
C1         -1.49586176     -4.51619858      4.12788668     -5.96447676
C1          6.78639843     -9.88729910     -1.00920214     -5.54488530
C1          5.81094896     -7.33057886     -1.06862141     -5.76910693
C1         -1.29048516     -9.94808439     -2.57908719     -6.38247426
C1          0.99425193     -4.43086856      2.14001866     -6.11494837
C1          0.15700170      8.13953578    -20.24442365     -5.36275934
C1         -5.43037522      8.61602428     -8.60918609     -4.63368661
C1          2.23509701      7.07417946      2.58891762     -5.83550643
C1          2.81323029      0.90033855    -24.07595081     -6.03661193
C1          4.09828515     -9.66926444     -1.10683806     -6.00021375
C1         -9.00778193     -7.27909729    -10.22079410     -6.08170279
C1        -12.27591812     -4.80608876    -13.39261543     -4.99223299
C1         10.06161897      1.74215710      0.56397372     -4.43693712
C1         -8.04913905     -1.55730668     -9.12928317     -6.09694676
C1          1.15460190     10.48599919      8.19945628     -6.38975378
C1         -6.85975816      2.28790666     -4.59912268     -4.89037289
C1         -5.76547556      9.52872512      2.19066991     -4.93745124
C1         -9.76020985     25.50923443      2.49575445     -6.44811506
C1          1.07168130     -1.59128504     -7.02829768     -6.45584580
C1          3.30165963      2.33182004     -6.11627912     -6.30496378
C1          3.18016118      0.00237169      4.03997107     -5.68072596
C1         -5.36717033      6.80900334      0.51799285     -6.24511378
C1          5.14226728     -6.23766335    -10.18159559     -6.27084353
C1         -2.89190106      5.70173461     -3.52258312     -5.53542286
C1          0.48124808      1.48913144      3.01986826     -6.35808100
C1          7.63106476     -9.25232361      4.06899732     -5.42087142
C1          6.34298270     10.14732432     -1.86143090     -6.52899223
C1          7.39283410      4.30016866      2.07217104     -5.19154736
C1         -1.76715469     -8.36739518    -14.94242965     -6.50455018
C1          1.97312333     11.12269325     -5.07341485     -6.27559288
C1        -21.90251533      2.52643420    -20.01557215     -6.27931919
C1         -3.82920338      0.88490327      1.48160845     -6.29642261
C1         -3.65907044      3.26830826      0.60071471     -5.56875756
C1         -3.31682939    -10.30156055    -12.38498996     -6.11216871
C1         -3.37888551      7.11920415      4.61447755     -5.82316900
C1         -6.63126679     -7.84640036     -7.69410577     -3.62919537
C1         -7.59521547     -7.81184863    -11.69663610     -4.17847967
C1          2.13630330    -11.69909704     -6.11170274     -5.90963706
C1          3.08720711     -3.02867767     -8.62603805     -4.10565054
C1          7.64924434      6.32186093      0.57641698     -6.47952252
C1          6.72091428     -6.35033747     -3.53710304     -6.23978979
C1          1.59480729     11.98514958     -3.59490114     -5.74173571
C1         -4.72657108      9.13543057      5.63814757     -6.53799397
C1        -14.09722543     21.54383864      7.16660926     -6.19636458
C1         -5.34843192     -5.78769227      0.49862597     -5.76045354
C1          1.90167009     -6.79201334     -7.57409043     -5.85763123
C1          3.27170521     -3.89150922      8.16270673     -5.97865259
C1         -7.95754261      6.76679406     -7.93226136     -5.32540514
C1          8.14134888     -7.82229045     -2.03209535     -6.23269172
C1          7.74361212     -6.33285250      0.49679464     -4.96919033
C1         -5.55045264     -1.54307386    -13.33755881     -6.45592433
C1          2.83564958     -3.89562663     -0.04686740     -6.21509163
C1         -4.15093097     11.36755168      3.10064140     -6.63426893
C1         -8.32655603     -0.69475642     -7.64619774     -5.70455683
C1          1.54766885      4.77600740    -11.75827078     -6.10286153
C1         -0.23048937      4.19442187      8.75497844     -6.53839204
C1         -4.47409262      8.65833148      4.65840683     -6.49671654
C1          4.81325361     -8.35484321      4.02777596     -6.13552540
C1        -14.32614487     -0.46549217    -11.81323580     -6.06185222
C1          8.95953929     -8.39661325     -2.61318061     -6.65339000
C1         -2.99728371      0.37455366    -11.79002771     -6.00913943
C1         -2.57040547     -1.13454800      0.53964776     -6.24699462
C1         -1.88001991     -8.66888847      0.45005013     -6.43497973
C1         -1.62076959      9.52355726      8.13812088     -6.09646086
C1         -8.89009500    -10.13170117    -10.25740279     -6.19077983
C1         -6.34900247      6.78388798     -3.54430935     -6.35393523
C1        -21.41087208     -6.10758479     -2.03177499     -6.46108041
C1         -5.26232845     -2.40952410     -3.53881602     -6.62539814
C1          0.74680260     -5.44575475    -11.07194329     -5.94888630
C1          0.74139252    -11.35353728    -13.36161847     -6.03175640
C1          0.26247286      3.80280944     -5.14896426     -6.10260768
C1         -5.13533683      1.77022103     -4.51321500     -5.92924188
C1         -9.42345741      6.82068082     -1.94478917     -5.84799729
C1         -0.99355711     -2.96669299    -11.21636607     -6.34698202
C1          1.42439745      1.86098055      8.75255849     -6.06523181
C1          7.52196952      4.86274069     -1.02113496     -6.13823817
C1          9.71545120     -5.99314134      2.47073024     -6.09215150
C1         -3.39861657      8.26926263      4.56929520     -6.39972219
C1          1.01783788     -1.54641510     -0.06147449     -6.25608640
C1        -18.87974233     13.92387938     10.22505909     -6.60426414
C1         -4.68202925      9.19629235     14.70937726     -5.69110795
C1         -5.51325918     10.41900783      0.53956091     -5.46815113
C1          0.05976728     -4.43928860      7.13620459     -5.81935372
C1          3.57942369     -7.46254453      1.45703374     -5.12601361
C1         19.89384645    -14.15356190      4.55875389     -5.60822134
C1          3.91768320     12.00521929      5.64836848     -4.25725468
C1         -3.67835940     -1.57491638     -5.07895325     -6.65383594
C1          8.82309333     -0.53408933      3.03697435     -5.61920476
C1         -4.07304678     -2.98582691    -23.01108933     -5.15796128
C1          3.21252580     29.44990591     -2.53679926     -6.34345598
C1         -1.30400757     -6.87347864     -0.42289946     -5.15806258
C1         -3.41137508      0.52131588     -1.01065206     -5.84178472
C1          0.84806698      4.20790311      1.39822765     -5.09501878
C1         -8.34493780     -7.23541452     -7.73436798     -5.42391283
C1         -6.03899969     -1.92183106      4.06782499     -6.16069198
C1         -3.79497266     11.62631321     -5.42533920     -5.13217572
C1         -5.01674149     -1.94884788      4.69588727     -6.01968671
C1          2.15130280      4.79942428     -0.08546153     -6.26157736
C1         -5.13817480      2.86693101      8.10599894     -6.77091744
C1        -11.18211603     -1.56314972    -13.37792096     -6.17475266
C1         -4.64264366      3.22174245     11.29174300     -6.33372806
C1          1.46239029      1.80925932      6.65127004     -5.37746965
C1         -1.50240636      0.35027182    -14.20888964     -5.68232871
C1         -2.96963337      8.67918922      5.46804192     -5.76691529
C1          1.68617597      2.35018151     -0.03601329     -5.47896072
C1          1.47039808     11.37942800     -6.00587278     -5.83228503
C1         -2.57017251     -0.03571475     -8.62735506     -6.35569352
C1         -4.27482657     -8.48033889    -10.78100562     -6.16219369
C1         -1.63335934      9.58334915     -4.46788094     -5.57215528
C1         -3.43186921     11.97411360      2.48049558     -6.72907636
C1          6.14876940     -1.47962684     -9.52614372     -6.33434021
C1         -4.45174971     10.10984315      0.52997891     -6.27443726
C1          0.16497786     -6.32535895     -1.90374373     -5.87030448
C1          9.81129019      1.20959765      1.58390211     -6.64455555
C1         11.27151654     -7.81370381     -3.52456508     -6.07600793
C1         -2.06671952     -9.29176999     -1.97833932     -5.76343813
C1         -9.30612443     -2.46339410     -6.09955224     -5.67528564
C1         -4.63982329    -17.09634717      5.62691145     -6.50929628
C1          6.89846148     -6.92002672      4.68778236     -5.78781306
C1          4.85703821     -8.35988450      0.54432218     -6.35605138
C1         -3.56430976     -6.34333781    -14.28000651     -6.21744231
C1         -2.80752553     -5.44150383      7.05878339     -6.48648643
C1          4.81562762      9.02716915      0.54982107     -6.28995899
C1        -20.16610437      6.75996548      0.51448388     -6.50778572
C1         11.28119268    -20.38435457     -3.51216679     -5.50569759
C1         -4.07268893    -10.83296076    -11.70412355     -5.57403819
C1          4.89803413    -10.14936811     -3.01788502     -6.56128564
C1          0.30388220     -8.81381766     -5.05859599     -6.51965132
C1        -10.72119911     -6.02282973    -10.22090660     -6.26094783
C1          2.26460896     13.12964510     -4.48515778     -5.73864432
C1         -7.13281939    -12.22731829    -14.27149999     -6.43803268
C1        -10.31297588      3.77704661     -6.06559773     -2.23821916
C1         -9.53429330      8.61620881      1.49972958     -6.60641735
C1          0.34617669    -11.66985459     -8.58439036     -5.55389717
C1          9.41712738     -5.00868178      4.02066711     -5.68398800
C1         -4.20190637      7.68200543     -2.66953385     -5.65100237
C1         -5.48785497      8.63627309      4.02523799     -6.06759159
C1          5.55144600     -0.02897702    -12.67942057     -6.51252875
C1         -3.52164156     -4.87644049     -9.31169225     -6.07767752
C1         -0.50498665     -7.42775026     -1.07325239     -5.10985968
C1        -16.69051458     -5.30707760     -9.26412390     -3.16998437
C1         -7.37927962      1.94368809      7.09807572     -5.52559307
C1         -1.34493493      3.80241979     -6.09307347     -6.23742800
C1         11.12960636     -1.52787283      0.49200140     -6.29389311
C1          6.29015683      3.79782775     -3.51490685     -4.07123763
C1         10.69531450     -7.83168425     -6.07578380     -5.93451821
C1         -0.13303195     -8.41558689    -11.82277377     -4.39718205
C1         -2.61398864      2.92029133     -5.12832008     -6.40513675
C1          3.01730244     14.33135063      0.64470830     -6.33471380
C1          1.11070504     -4.44262824    -12.66756614     -5.84721377
C1         -0.54638504      6.32111505     -1.04923111     -4.25204046
C1         -7.65142094      4.77346165     -2.60491543     -5.52384300
C1        -27.54504431      1.65386706      7.68396060     -4.92237519
C1         -3.03698675     -4.52287036    -11.83962437     -5.59487448
C1          4.13110102     -3.00424694     -6.71901202     -6.18774421
C1          9.74282605     18.88121365     -5.05742144     -6.24500276
C1         -3.98095612     -3.41906787     -0.99174491     -5.41378728
C1          6.06469222      6.24691755      3.08696882     -5.88731597
C1        -10.96284023      7.21698361     -7.10253801     -6.31066328
C1          9.28084695     -6.32716641     -1.91961364     -5.16220148
C1         -2.28711807      2.73603687    -10.13560041     -4.33862099
C1         -1.88376778      4.27864788     -9.23473334     -3.18808462
C1         -0.99087868     -4.82948521      1.49446145     -6.56029379
C1        -11.74513047    -10.81072517     -5.11364777     -4.63492706
C1         -8.80994808     -4.03300800     -8.56862397     -5.89775404
C1         -8.64470136     -1.56335939    -11.81533600     -6.64594004
C1          4.58662903     -1.52653661    -12.67645136     -4.58713674
C1         -2.60417494      7.73245952     -8.65762798     -6.56753265
C1         -1.39734771      0.27046928      0.58202929     -6.13033351
C1         -9.42616931    -11.69402793    -11.17452783     -6.00062522
C1         -3.77547253     -3.91161164     -1.93295884     -6.15853011
C1         10.75275296     -4.50687771     -0.92463339     -6.27790781
C1         -7.22882757      9.62206687     -1.03968559     -6.24194785
C1          5.23643011      3.85175890      1.56192623     -6.31297185
C1         -6.29771651     -9.87022722     -9.21765202     -6.37473331
C1         -4.84152533      3.80613819    -11.72833682     -6.46228630
C1          2.46959906      2.94208237      1.51881060     -5.51747371
C1          3.88940987     11.43324024     -0.95248102     -4.87228632
C1        -25.50325391      3.24194035      0.59000686     -5.68353808
C1         -8.75582998    -17.10552220     -6.13092872     -5.91593379
C1        -11.25349337      3.30733652     -7.60820992     -5.35003446
C1         -6.82516354     -5.45245015     -1.10203962     -5.32658381
C1         -4.65362092     -1.58763679     -0.11777839     -6.45524921
C1          6.10591338     -6.24670451      3.08311202     -5.75153563
C1          3.33550749     26.19596301     -0.90139262     -5.04858653
C1         -3.02872392     -7.51966720     -2.66698998     -6.04201856
C1        -23.68997951      8.73700407     -8.64217633     -6.10446281
C1          5.65464903     -9.58531711     -6.99443198     -5.87750050
C1          4.05997983     -7.84282372     -1.03387376     -3.88348113
C1          9.41161077     -6.92599961     -8.60627269     -6.23009743
C1          2.72843820     10.54587447      5.64261032     -5.86990087
C1         -4.25220184    -10.14024635    -14.32470146     -6.11471896
C1          0.34636699     -3.96042178    -14.18255326     -4.66262558
C1         -9.92838992    -12.11105710    -14.36577069     -6.06921612
C1          5.99261550     -3.79554891     -3.33028845     -0.36921690
C1          7.24901612     -6.73941800    -14.27738474     -5.21988996
C1         -1.05540184      1.82580988    -14.60223134     -5.54701847
C1         -0.57308636     13.93977803     -4.43396197     -6.19792854
C1          2.76096659      5.70611973     -3.55078766     -6.23696966
C1         -5.81938806     -4.31232498    -11.74415714     -6.53532255
C1         -8.07248627     -6.30949077    -14.96156937     -6.36286341
C1         -9.25798585     -7.42961405     -5.18028058     -6.20513830
C1         -8.64304931      9.25669795     -0.45608561     -5.61615022
C1         -5.08361716     -7.83530913    -10.21170698     -5.21731902
C1         -1.55127074     -7.78627008     -0.97826134     -5.36440276
C1         -6.90423957     -2.46537196      4.64934557     -6.03429778
C1         -2.38692098    -13.30795881    -11.77472575     -4.71537236
C1         -8.19747190     -8.93683036     -5.10308142     -4.99128703
C1        -10.33097805     -3.91618191     -6.10285168     -3.85767869
C1         -4.97751699      2.35784050    -11.17235590     -6.54783881
C1         24.51708209      4.79959713     13.83289936     -6.43258468
C1          5.97610382      3.34180062     -6.00818427     -3.94892401
C1         -0.14347088    -10.20899932    -11.63499577     -5.49427980
C1          5.16566198     -7.37174422    -10.17727235     -6.08598090
C1         -6.86037363     -2.45633551     -1.01257696     -6.22001531
C1          5.66647225     -5.91691840     -9.16161579     -4.55567052
C1         -0.39976794     -9.32996201    -12.30382678     -5.81653501
C1         -6.38025214     -5.74037039    -14.92183839     -6.42488458
C1          6.57658537      2.95475087     -8.60220076     -6.15997218
C1          0.08410643      8.06338406      7.13505426     -6.32844199
C1          9.77044790      0.00948718     -0.97172795     -5.58533438
C1         -9.40717983      0.46562095      3.00433193     -5.97500056
C1         -2.53832336      1.79996794      6.17447876     -6.41446072
C1          7.45297547    -10.21477538     -6.92108593     -6.25129938
C1         10.60518822     -8.37022613     -5.11917268     -5.91128154
C1        -11.73381347      1.81585372     -8.64327317     -6.34877411
C1        -15.62699041    -10.21295884    -10.87904063     -6.50873444
C1         -0.84058071      7.15504869      0.53123522     -5.55860005
C1         -1.27555269     -2.40838317      8.15940253     -5.58309266
C1          3.89403501     -8.43500402     -3.47987934     -6.25860477
C1          2.89402504     -3.94952884     -9.21000618     -4.45610373
C1         -2.31985867      5.62859608      8.11889635     -6.24542342
C1          6.45880411     -7.18999469    -11.11389725     -4.67862116
C1        -11.08508616    -24.39778005      0.43571786     -6.50588475
C1          5.74954358      7.18117554      4.69801896     -6.38961537
C1          5.64000343      4.80450998      2.08616817     -6.44924436
C1        -10.94920643      2.28367369    -12.65349169     -6.01195004
C1         -1.03224499     -1.10858372     -2.01649410     -5.12041593
C1          1.76844789     16.57533868    -16.75024470     -5.09322739
C1          7.83379021     -8.75106799    -15.26956682     -3.18343857
C1          4.52476464      0.30182690      5.54573729     -6.27831553
C1         -4.09827423     -4.81723032    -11.87124366     -5.23042837
C1          3.09420047      0.00082957     -8.55300424     -6.64661195
C1         -3.86685252      2.66688475     -1.99226198     -6.47203161
C1         -7.69514273      6.27178592      1.49222030     -4.73060883
C1          8.45404563     -5.06573814     -3.47568191     -5.29676058
C1         -3.81528633      3.82091175    -13.34021457     -5.98649991
C1          1.68935276      8.64412357     -1.90904090     -6.21391961
C1         -4.90702316     13.10890126     -2.01416740     -6.18447163
C1         -2.46987692    -10.80101109    -14.24068756     -5.70533598
C1         12.18390577     -4.86134477      4.12739044     -6.20308900
C1        -10.17410400     -9.37566595    -12.77727540     -6.08245895
C1          2.49634754     -9.62338606     -2.06745292     -6.22796042
C1          6.62413336     -4.80962826     -8.46954277     -5.37807035
C1         19.89163412     17.07583905      4.73163483     -5.54422253
C1         -3.60282330     -1.50312142     -8.54194065     -5.83410461
C1         -3.86701501     -6.92380484      1.56596194     -6.39049165
C1         -6.99508388      8.67112749     -6.11556522     -5.93534599
C1         -6.11092246      4.70927484      0.54834196     -5.50118794
C1         -9.46963661      5.65256584      1.50636608     -5.21886735
C1          6.86324247      3.90984034     -1.01123874     -6.26765919
C1         -0.55470331      6.29478610     -4.50561595     -6.42963612
C1          4.26090025     16.44417268      8.68622896     -5.61684695
C1          1.55189119     -0.05892144    -15.23914798     -3.74991717
C1          0.51123977     -3.04613416     -4.49471538     -4.96557311
C1         -1.18620003      3.22526442     -3.57265354     -6.19234743
C1         -0.65765124      3.85508018      0.00941479     -6.33415477
C1          4.44479205     -3.88218931    -11.75420038     -6.13172809
C1         -1.49975700      5.12051714     -8.55139815     -5.23056352
C1          2.45392753      9.59361171     -7.54187426     -5.35555559
C1         -7.64157138     -3.04655274     -0.36152215     -6.56099704
C1         26.53298885      4.50175072     12.30924781     -6.10755477
C1         -4.02533306    -12.59231555     -6.04493670     -6.50281360
C1          1.49568611      0.03191711      3.07458206     -5.23346068
C1          2.75751045      5.72275536     -0.02105434     -6.30935705
C1         10.17382820     -6.33659332     23.86928332     -4.44700235
C1          5.88470717      2.68631650      0.53358492     -5.87679405
C1          1.78360722     13.49926590     -5.40059672     -6.62478776
C1        -14.32482980      4.64941317     10.27524739     -6.58096348
C1          8.87087973      2.36805621      3.12528658     -4.91038168
C1        -10.69145449      3.25447565     -8.64845372     -6.19342874
C1         -2.82513139     -3.89493376    -12.79636589     -6.05472462
C1          1.84062331     -3.94136951     -4.16265759     -5.21207666
C1         -1.34362082     10.46405708      3.14433566     -6.04465590
C1          2.88109566     11.07643763     -4.48691795     -6.40077514
C1          4.86519546      5.40871364     -8.55222406     -6.40316029
C1         -1.02309033     12.40690614     -2.02277512     -4.73427908
C1          9.68238516     -2.95486104      4.58972413     -6.00476056
C1         -1.54935528     -1.60285094     -5.14574484     -6.22359899
C1         -3.52702575      4.78030970      5.55005502     -4.71103107
C1         -7.21037031     -0.94059955    -22.47877898     -6.24278747
C1          3.83562632     -2.04710350    -14.28879526     -6.43943459
C1         -0.28642218      0.89447651     -7.61283153     -5.89501652
C1         -9.44260515     -3.96845675     -7.65979715     -6.58402838
C1         -1.81217311     -0.53392441    -14.82320212     -5.48182216
C1          5.14281489      6.34365755     -4.45864538     -5.20014213
C1         -0.20739267     -2.41454114     -2.56274845     -6.76112235
C1          1.09627793     -6.34474854     -9.08526716     -6.14521923
C1          3.14167671     -7.86551972     -2.89344242     -6.54564877
C1        -12.20245365     11.05790793     -6.09873796     -6.47595740
C1         -4.15755974      1.76889819      3.00718492     -6.31251149
C1         -0.57637486     -1.58223560     -6.65587975     -6.16114208
C1          8.39857364     -8.72521047      2.09945499     -6.54272890
C1         -3.49866935     -0.04335314    -12.70994759     -6.16050794
C1         -2.77001489      2.31658173     -1.96617503     -6.26634520
C1         -3.18767163     -3.93876884      4.12540702     -6.37121265
C1          3.50551524      3.29248061      7.10123929     -6.18226227
C1          5.97697614     -6.84154404     -8.58483959     -6.43259819
C1         17.87600480      9.63180821     -8.59190985     -6.32375809
C1         27.42653988     -9.36877666      7.11582920     -4.07960517
C1         -5.78847293      9.55480369      5.57499649     -6.64961890
C1         12.48758933     -7.18872334    -20.87607503     -6.46119705
C1          1.77869390      1.23727104    -12.72716372     -5.48497262
C1          2.46984087      1.85772483    -14.60722644     -5.96288865
C1         17.86999728     -4.89608920     15.35385539     -4.59813311
C1          3.24498811     -2.45497888      3.14462715     -4.02251588
C1          4.24143559     -7.05968633     17.85474590     -5.55497277
C1        -16.96619802     -1.54655974    -13.29186540     -3.24396877
C1         -5.27470638     -9.84911964     -8.60734995     -6.30288371
C1         -3.78692965     -3.95660699     -7.72576543     -4.55420069
C1         -1.27153997     -2.08804077     -2.56944831     -6.52170875
C1         -5.93909959      5.35438026     -2.62113427     -6.58696044
C1         -2.26229104     -8.68666453     -0.95525037     -4.84811701
C1         -4.56176417    -12.97643903      5.50338095     -4.96641152
C1         -3.90536888      3.94016348      7.21859832     -4.44671632
C1          0.67905126     10.17005349     -7.63904130     -6.49362244
C1          6.05050153     -2.67279307      3.09878970     -6.89742677
C1         -0.27409898      4.17744425     -6.04918588     -6.38444723
C1          7.87520734     -8.77152016     -6.03725681     -5.49452854
C1         -1.23725093      0.88485851    -11.64935466     -6.57953708
C1          7.07748015     -1.20516330      3.07855333     -6.43268968
C1          1.18067358     -6.96507600     -4.44300395     -5.84579625
C1          2.82427233      0.89207581      5.52577805     -4.63707206
C1          1.37898123     -5.41840300      0.52853725     -6.57017646
C1         -5.64208653     -1.59260468      1.62583665     -3.65424150
C1          3.88007946      2.45967837    -12.73786298     -5.35763749
C1         -4.75978129     -6.89522749     -2.48656940     -6.13007403
C1          6.86687605      3.87334985     -4.46601327     -6.29291317
C1          5.80007254     -0.65437681     -0.99984864     -5.32515891
C1         -6.20233312     -9.33018405     -4.56789558     -5.99094067
C1          1.98045475     -4.52153694     -5.15213873     -6.26374236
C1          3.55010513      5.16873013    -11.08388599     -6.82413276
C1         -5.04191246    -12.69644198    -10.07185301     -5.61442550
C1         -7.22439992     -3.40724003      4.04635554     -5.77771496
C1         -6.81457816     -5.41644975    -15.92055316     -5.49573704
C1         -5.04225503    -10.80129094    -10.18577397     -6.34007981
C1          6.68821883      0.36382645      5.60647839     -5.64321322
C1         -2.27906776     -8.69972123      4.62993579     -5.78756058
C1          2.35154084     -3.62950297     -1.03731688     -5.10659627
C1          8.09671594      4.82153507     -1.94497732     -4.09194998
C1         -8.42798811    -24.35439491      8.96880407     -6.20149146
C1         -1.85128510     11.85627930      2.12718071     -6.01871615
C1        -11.49565618      3.85768624    -10.17919394     -6.48229790
C1         18.86310064      9.60500143     -6.60362176     -6.60027790
C1          5.74385063     11.97518571     -0.87647899     -6.40524308
C1          8.76527970     -7.78251119     -8.61013089     -5.43260509
C1         -1.79520189     10.14483040      5.56700396     -5.08096183
C1          8.20322864     -0.05240306    -16.67779704     -5.22958014
C1          1.97669277      0.33980056      4.00625317     -6.15739644
C1          7.84531360     -3.93704192     -2.58342535     -6.18369248
C1          0.00563436     12.85608647     -1.92141567     -6.54054694
C1         -8.88039229     -2.19886351     -2.94964302     -5.13405518
C1         -5.58177038     -1.50691331     -7.63537548     -5.35264598
C1         -0.56879568     -1.47572653     -1.01371696     -4.73444564
C1         -0.82569844     -7.24740233      4.01573067     -5.81935032
C1          6.36479025      4.17723246     -7.67922767     -6.02590777
C1         -0.73154028      0.84789462     -3.44145186     -5.81439008
C1          0.26417262    -13.22008855    -10.14235013     -5.58119642
C1         -4.06945434      9.58763855      3.12866953     -4.57311500
C1          1.05696513     -4.46856976      0.04836379     -5.96660080
C1          0.72381852     -5.46611034    -13.29035881     -5.52503944
C1          1.85862488      5.75048799    -13.28528685     -5.88568855
C1         -1.97686438     -4.47096338    -13.29539778     -5.83056774
C1         -7.82707498     -2.50682928      3.99982121     -6.21864877
C1        -12.17540410     -0.47629005    -11.66712006     -4.61353510
C1         -5.33210054     -8.67162175    -14.26682777     -5.19993909
C1          5.87742935     -6.93348659      4.05450515     -6.00030249
C1          2.61217926     -6.37400242     -2.60237640     -5.62133926
C1         -3.13310338     12.88988644      3.15299623     -6.38288255
C1         -0.20489495      1.26442426    -15.16544242     -5.63027204
C1         -3.30155055      3.76557619      9.64144065     -4.88906756
C1          3.11129386     -1.17483573      4.04806176     -6.51054630
C1         -8.99449240     11.96225408     -1.03612559     -5.87413220
C1          8.33370277     18.28901370     14.77246803     -6.63486239
C1         -8.93027995      3.85890976      6.22842429     -6.09058864
C1        -11.06690477      2.37323029     -3.61370215     -3.06247928
C1         -3.74357516      6.26600231      9.69167242     -6.13489020
C1          2.04515532     -1.52332931      4.02122611     -6.04386878
C1        -10.00945489      4.16327547     -8.69797490     -5.20149708
C1         -0.68395030     -2.12439238     -0.00528270     -5.94916652
C1          6.71189218      0.34198352     -3.54514850     -6.60593333
C1         -9.39505035     -8.71757641    -13.25430263     -5.99816682
C1         -9.47712146      0.90914576    -13.35776233     -6.77390734
C1         -3.82852187     -5.78970909    -13.37382275     -5.09156260
C1          5.58693848     -7.84065716     -7.12946411     -6.13951910
C1         -7.06251664      1.39219067      0.51923946     -6.08094409
C1          8.06792845     -4.93286276      1.47364472     -6.09197684
C1          5.97850853     -8.75652337     -5.15173317     -4.78865928
C1         -1.09300774      4.70104379     -4.17077276     -5.53278710
C1          9.27787446    -21.73538758     -7.64195353     -6.42385406
C1          3.99870398     -4.86889743     -1.01060016     -5.90814104
C1         -6.15337063    -11.15806641     -6.71762322     -5.80880525
C1         -8.88987901      8.16911638      3.05218626     -3.21680727
C1          2.13133721     -7.83221392     -3.57224546     -6.47427685
C1          8.51295860      0.88957862     -0.11852422     -5.38896224
C1         -2.50718272     -0.05787534      6.18438257     -6.43653228
C1          2.30142157      2.42681452     -6.74421273     -6.19893546
C1          2.77730790     -8.74416193     -0.07213410     -5.06441466
C1          8.74223961      5.69145622     -2.01106909     -6.03256713
C1         -4.29580327      4.74442989     12.30058256     -5.72467339
C1         -6.78486127      5.40280553     -4.58691568     -5.79327782
C1         -2.14224832      8.10956738      1.53594854     -6.04094731
C1          3.28398517      5.40420999      3.06429081     -6.23499109
C1         -5.35162169      8.59830137     -2.97393114     -5.64985724
C1         -1.03999975     -3.00110813      4.96632124     -6.36896822
C1          3.03391806    -14.14648605    -21.49965209     -4.82790590
C1          4.50555627      3.27761658     -7.02642730     -5.80690962
C1         -3.82832711      0.80847687     -7.58683002     -5.36027991
C1        -12.74935087      3.20252826    -19.89273179     -3.97331141
C1         -8.89807594     -5.69044350    -14.37660005     -6.52456712
C1          8.11040242      7.75076475      1.49808793     -6.25823625
C1         -4.18713542     12.51421500     -0.43504038     -6.38912574
C1         -6.20209471      8.07189512     -1.06669483     -6.43888796
C1         -2.12887786      6.18829677     10.67843596     -4.75464689
C1         -1.99988354      4.69972647    -11.70926483     -5.28014078
C1          5.30839770      5.68354527     -7.59502419     -6.54578354
C1        -18.34235804      9.56084449     -7.17032717     -5.39021824
C1         -3.24873500    -13.15295333    -12.39140108     -6.26549450
C1          0.75094187     13.40459554      3.17335131     -5.31431301
C1         -1.76054648    -13.18680903    -12.74889983     -5.44484839
C1        -24.93377647     -6.69313983    -13.34193594     -6.85216473
C1          1.00785810      6.23761840     -0.01741505     -6.47501418
C1         -5.44554440      8.65937498     -5.13857027     -6.19442608
C1          8.89318472     -2.38568344     -2.55468081     -6.83708535
C1         -5.73658819     -7.80903608     -7.06950481     -3.90630738
C1         -2.77198273      2.40805805      7.17118916     -6.12383398
C1          5.08027458      9.21556154      4.69792241     -4.94031569
C1         -4.31502261     -0.69047427      0.48556790     -6.03854509
C1         -6.32560579     -0.95579318    -12.73299053     -6.38462648
C1          0.56730113     -6.04061139    -10.08081740     -5.99009190
C1          0.13403840     -1.53940496     -7.63152541     -6.50075531
C1        -20.61497879      3.89746090      8.07862153     -5.59537739
C1          8.94549466     -3.56376264     -6.08905815     -6.81600806
C1          0.63763001     -5.99846010     -0.98241948     -6.28402771
C1         -3.52326665     -9.38829977     -8.55370958     -6.04815139
C1         -1.07223310     -6.02156183    -13.32705730     -6.24293003
C1         -1.05924133      1.77237035     -1.92432299     -6.10241481
C1          1.13854325      2.15417095    -12.73877069     -5.85336312
C1          3.65878269      3.81721922     -5.15748562     -6.10526349
C1         -3.56607484      2.88101600    -12.66388630     -6.56850967
C1         -0.46834512    -14.06836805    -10.11438288     -6.09035329
C1         12.87479030      0.88598025      0.55961343     -6.19340489
C1         -1.55674286     23.67660348     -2.93370936     -5.48089526
C1          4.63666245     -5.89739252     -7.68563219     -5.68185606
C1         -3.75379769     -0.95195321     -1.97521683     -6.43476934
C1         -5.85128221      2.34100418      3.06840740     -4.74863916
C1         -9.37865712    -13.56393935    -13.25510314     -6.00239718
C1         -3.83348089      6.80615162    -11.19883536     -6.29927954
C1         -0.73546128      5.70037813     -3.61470470     -5.64468075
C1          0.92639855     -3.93099972     -6.07491621     -6.06261218
C1          3.09789832      4.75860618     -1.61123588     -5.86227917
C1        -10.22988932      8.07172554     -3.50521272     -6.20461186
C1          2.25377928      4.15364330      8.11610832     -5.84757685
C1        -15.02315878     13.07470706     -6.07895045     -5.83615297
C1         10.00495639     -6.83837906     -6.12085472     -5.95031401
C1          0.67859524      9.08096258     -7.62498847     -6.44873462
C1         -5.14072934      4.68520073      8.17041167     -5.30330610
C1        -12.02582392      3.81993546     -3.66364461     -6.31929725
C1        -14.59966915      2.22945431    -23.60985694     -5.50287769
C1         -5.12472442     12.51928165     -1.01778975     -6.05507847
C1         -1.55462892     -1.57055265      4.01925753     -6.32148921
C1          5.07904563      1.52249968     -1.00682289     -6.36157484
C1         -0.95020128     -4.81755094     -2.05786268     -6.13520914
C1         -5.08511531      2.86867172    -10.17600547     -6.11571636
C1         -9.46776310     -5.03959142     -7.65013497     -5.51859492
C1          8.67370104      0.33488851     -1.01214182     -5.46566476
C1         -3.55518622     -0.19604396     11.18530944     -5.17759069
C1         -1.76241641     -2.42766020    -14.86896059     -6.60872313
C1         10.10045619     -4.49518246      0.02012810     -5.62770282
C1          3.51174148      0.28740701     -1.99587720     -6.54998649
C1          7.70939451      1.51473601     -5.13700164     -4.75993475
C1          1.79055601    -11.66147988     -7.59812427     -5.84686809
C1          6.30050181     -3.85753268    -12.58609341     -6.31293019
C1          1.53398017     -3.04269955    -11.74390163     -5.78760572
C1         -0.08188375     -0.06773263    -12.65145635     -6.39779454
C1          4.30057902     -6.86420997      2.97570258     -5.92107780
C1          2.31444170     -7.25650721     -4.54809076     -6.55001127
C1         -6.20471358      9.19742932     -1.03064742     -5.74552839
C1         -6.53453894     -1.59765022      3.05677446     -6.27857294
C1         -3.88833359      6.82726061      1.54336875     -6.10500978
C1         -0.63802383      9.27096871     -0.92962564     -4.96628155
C1         -7.38075802      0.75234807     -7.66964341     -6.13456536
C1         -9.10021891     19.84342849      4.67922899     -6.08420616
C1          8.66649369     -6.26716044    -10.15284756     -5.46828304
C1         11.73457767     -6.27512383      3.13330871     -6.03035430
C1         -6.96458886      2.27849106      8.16030711     -5.73188753
C1         -3.84016175      0.92187248    -11.06868881     -5.97589452
C1          9.35791814     21.63689858     -3.47360609     -4.76268742
C1         -0.07512074      2.86728012     -3.57200002     -6.53573726
C1         -3.88750114      0.86902804     -4.05949333     -6.60458265
C1          5.29502711     -0.87551365     -7.61408922     -3.93572874
C1         -5.26917914     -9.35576919     -6.03139099     -6.08888735
C1         -2.37276596      5.60339231     -0.99973952     -4.87335831
C1        -11.66793846     -7.81057517     -5.17823430     -4.37736717
C1         -0.62638001     10.52290863     -3.44001015     -3.85156138
C1         -9.92619180     -5.40423348    -14.37050359     -5.98601917
C1         -5.60879656      4.36714409    -11.13277410     -6.85701332
C1          3.25207932      2.38353270      3.05937057     -6.26991015
C1          4.98757670     -3.08963358     -2.52814390     -4.47135731
C1          5.43801852      7.10655472      3.11683078     -4.27705279
C1         -5.48195438      6.77918573     -8.66398850     -5.59403603
C1         -2.79396016      7.20920771      1.48579910     -6.00975116
C1          9.99442432     -2.05652356     -6.11407904     -5.15166850
C1        -10.94210890      2.36095569     -7.05429731     -6.36170089
C1         19.13116965     -3.63013002     -7.66755711     -5.40380581
C1         -8.60380468      2.90076874     -1.05730730     -6.47799590
C1        -11.85094613    -19.00190685     -1.18293208     -5.39232376
C1          0.46848171      0.28869981    -11.65271507     -5.04276101
C1         -2.39140086      5.71945433     -4.58756043     -4.58039689
C1         -1.95111803     -7.81316548    -11.77096706     -6.59056122
C1          9.33737425     -1.97733754      4.05065887     -5.45404917
C1         -6.11690494    -14.16195322    -10.19396367     -6.41386183
C1        -19.48038498     12.22128964     -3.64183192     -4.99755353
C1          7.06928724     -7.51758154    -13.28278726     -5.79916558
C1          6.13837012      3.39743020     -2.59534166     -4.83513121
C1          4.80672330     -2.98353629     -7.63969771     -6.20539794
C1          5.59867270     10.68108937      5.73265897     -6.48015116
C1         -4.35037545     -4.33397926      4.07831298     -5.27620734
C1          6.07669409     -6.39217851     -6.05987575     -6.03080868
C1         -2.75207605     -0.67934864     10.61956000     -6.35977211
C1          2.64925839     13.46775401     -0.00341064     -5.38291904
C1          4.35557211      0.87384348     29.29125070     -3.57704303
C1         -2.81147543     -5.40149631      1.52298243     -5.96903061
C1         -1.50002617      1.40002699      4.04004579     -6.54494288
C1         -3.99160880     -3.34919671    -10.13970741     -5.03861335
C1         -9.49028834      8.69814733     10.60331573     -5.86479571
C1          1.99125961     -1.45947115     -5.05647904     -6.59959359
C1        -11.83065396      2.39191124     -7.64707341     -5.47509690
C1          9.19548613     -6.25411021     -7.60673736     -5.00498651
C1         -4.43518319     11.92774943      4.06528895     -6.17210347
C1        -10.22543329     -9.22795191     -9.28629040     -5.88863323
C1          2.25039920     -0.69084499    -10.13990594     -3.78813765
C1         -7.11305543      1.49006125     -2.97075941     -6.50391944
C1          9.50109177     -5.41401822     -0.02130359     -6.34146837
C1        -26.19290152     -8.72978660    -15.90597537     -5.13861782
C1          5.41275393    -10.24874397     -6.10366577     -5.79385651
C1         -2.27813537     -9.92739962    -15.81320806     -5.41635702
C1         -3.00676251      1.53526157    -11.69829728     -5.99029455
C1          6.87174924     -3.88890655    -13.55861157     -4.87342316
C1          1.96373880      9.22217459     -5.02838147     -4.35726912
C1          1.03713227     -9.33368579     -3.53373622     -5.17666671
C1          3.23230398      2.43355941    -15.22429085     -5.61370628
C1          3.54323575      0.32785825     -7.63475808     -6.62780909
C1         -1.35326296     29.08788344      3.11444624     -5.64786534
C1         -3.87365301     -2.05975498    -13.28626492     -5.58039805
C1          7.84539373     -6.91382133     -2.58822587     -6.09440316
C1          3.04178409      6.62867660      9.71884033     -6.28892115
C1          8.72136731     -7.71215959      4.06516319     -5.92530328
C1          4.48598867      6.27647750      5.59722142     -6.61673297
C1         -9.68363326      6.28856947     -4.50919953     -4.93987644
C1          1.71578626     11.60748345     -1.97211075     -5.94436102
C1         -9.95773202      7.14148315     -5.08680099     -6.52541679
C1        -10.86563508      4.17806642     -7.07380465     -4.36058698
C1          1.02936847      4.34757524      5.61107065     -6.55298826
C1          6.55797087     -9.64985395      0.56209215     -5.59154797
C1        -10.28762860      1.38845932    -12.72547056     -6.72748714
C1         -1.46203488      1.41286818      9.63695617     -5.45340373
C1          4.10046864     -5.95273843     -4.48522678     -5.43366692
C1        -17.42679986     12.41813872      0.57973960     -1.37484673
C1          7.81530710      0.93437405      6.65200231     -6.56083137
C1         -6.99179236      5.72109533      3.08334217     -5.16385734
C1          5.85964528      2.79197322      4.06475541     -5.87387415
C1         -0.08056451     -4.82712026      5.54275489     -5.81725754
C1         -8.45150763     -8.37120590     -2.08307991     -4.32701516
C1         -6.27310600    -11.58755488    -12.77431717     -5.99156248
C1          3.28508908      4.25786232    -11.71781745     -6.94799557
C1          2.81983728      3.93880325     -9.21503564     -5.73873297
C1          0.48779897      1.75250088    -13.65607663     -5.77331230
C1         -1.07311954     -0.04006125     -1.97245165     -6.37468845
C1        -15.40282001     15.65939574     19.40264996     -5.98056733
C1         -6.86774379     -8.65634060    -11.71632669     -4.59911458
C1          0.76104284      7.17989731     -1.98205705     -6.09188944
C1          6.80728856      2.73811660      2.52483557     -6.55668493
C1         -1.01671066    -12.31015180     -9.26511733     -6.42968375
C1        -12.22088983     -1.51937551     -6.15369116     -6.36914862
C1         -8.19580564     -0.09265874     -8.60880538     -5.67915452
C1          3.40954214     -3.92959671      4.56052582     -6.57079430
C1          9.71831146     -7.77900226      2.44764688     -5.81825504
C1         -6.87818300     -6.80124033    -11.83188449     -5.04025754
C1         -6.02109676     -7.77480877    -14.27872430     -6.71506556
C1         -5.15404509     -4.88660664      8.08245512     -6.48268729
C1         -9.27339436      5.26553065     -9.59450241     -4.33625148
C1         -6.60006609      3.28290375     -6.01865665     -4.77997197
C1          2.63903934      5.76727312      5.56051745     -1.05239710
C1          6.87017240      2.70531414      4.67906579     -6.09133793
C1          3.87608847      9.08443011      0.05816022     -5.60793392
C1         -6.98249375     -1.55228759    -14.34289789     -3.85551112
C1         -5.47019202      5.68819779     -5.11775374     -6.50976773
C1         -7.37308518    -10.17378063     -9.24023143     -4.93156544
C1          5.85927109     10.61981249      4.13697351     -4.87697648
C1        -21.95783606     -3.44909372      0.48200808     -6.60463138
C1          4.25068213     -2.18404873      8.74358714     -5.93141005
C1         -3.97011757     -9.38438883    -12.32733486     -6.18555699
C1        -17.44046779     18.41292942     -5.26973690     -6.10688649
C1         -3.87520088     -0.90973969      7.18726243     -6.23445024
C1          1.28844057     12.05988261      4.06241526     -6.00004130
C1          3.52177111      0.31501384      7.06290406     -6.08956139
C1         -6.57827163     -9.67000917    -13.36767484     -5.80917586
C1         -4.86167923     -2.47404431     -7.68535570     -6.16490701
C1          5.28755730     -3.91775165      1.50385903     -6.28093375
C1         -8.94821906     -5.46974900    -10.21504563     -6.33401353
C1         -2.55347044     -2.99559799     -8.62427007     -5.73193714
C1         -5.39054115      5.68398463      0.48554922     -6.26935670
C1          9.89276754     -3.54652486      1.51546960     -3.96600062
C1          8.95084671     -2.38439602      2.98429067     -4.90730189
C1          3.42666474     -6.88296147    -10.14538968     -6.27268911
C1        -10.17864655      2.80575336     -2.03434962     -5.30039828
C1          9.11788277     -0.07091490     -0.04854831     -6.47617837
C1         -5.67649109     -7.79626137     -9.20669588     -5.74315596
C1         -3.93481671     11.61924576      1.57019637     -6.37912694
C1         -1.97794132     -6.00703975     -6.08335724     -4.85655034
C1          1.51491751     -4.85071962     -6.09731310     -4.59605334
C1          3.38352258     -3.55748902    -20.91954763     -6.24163802
C1         -0.37841255     -4.89380364     -8.65113096     -4.37881497
C1        -10.41909498      0.78560495    -11.74676095     -5.65002108
C1         -3.05588066     -7.50930733     -6.06272510     -5.73824260
C1         -0.67406482      0.26394877      8.20650291     -5.44061709
C1         -3.28135154      8.63146741     -8.61059934     -4.63399725
C1         -3.03155055     -1.48245043     -9.62951519     -5.23912085
C1         -4.01152140     -4.59236789     -1.00649035     -4.93209593
C1         18.36455271    -15.91023035     -7.58565653     -5.98346937
C1         -4.37402390      5.37088250     -5.06413315     -6.29400043
C1         -7.88094202    -11.65206621     -6.76002150     -6.45233724
C1          7.27284249      5.34131618     -3.56566867     -5.03799532
C1         -0.49743935     -9.33709614     -4.46615272     -6.16459333
C1          2.18545607      4.88494938    -12.67174050     -6.39533344
C1          2.99124262    -12.65996578     -8.61265162     -5.64726514
C1         -3.05101351     -6.33850136     -6.10184755     -5.29264578
C1          3.64078856     -9.33255767      1.51856842     -5.25994972
C1          3.03664094     -2.92416960      6.16022463     -5.88814967
C1         -1.74041667     -3.58584362    -14.86695288     -6.47027593
C1          1.95380314     -9.26771867      0.47217574     -3.90958607
C1         -7.91605059      5.67546423     -4.54511459     -6.51907552
C1         -1.78343949      2.37543207      7.78157495     -6.53613430
C1         -6.54367988     -1.54801591     -6.09081690     -5.65493171
C1          6.54545371      4.79252471      4.01783417     -6.33033640
C1         -1.59664586     -7.91972707      4.60191441     -5.07609347
C1         10.15389411     -1.48478636     -0.05537882     -6.41791869
C1          1.80142572      3.82137006      7.14320012     -6.05020759
C1          0.27377487      3.88982832     -8.56694023     -6.25002206
C1         -0.23593509      5.31943956      6.62901460     -3.36668410
C1         -3.41151472      8.97150249     -0.96862789     -4.33074267
C1          5.40770202     -5.39001270     -2.55102546     -7.02356266
C1          0.52135656      1.78616468     -1.00880088     -5.16483674
C1         -8.70400441      7.30576358     -9.57080333     -4.91508833
C1          1.27374398     -9.77445403    -10.12166723     -5.52860776
C1          7.39102659    -10.22243749     -3.62623992     -5.60652620
C1          7.25433329     10.09919334      5.64485187     -5.88469428
C1          0.17343025      8.63018605     -5.06614026     -6.09028040
C1        -11.23538942     -3.39018076    -11.14047218     -6.42178554
C1         -9.73442302     -0.07160584    -11.72953669     -4.75317262
C1          3.43299286     12.83387247      7.25692669     -5.50477761
C1          6.28124315      0.94946244     -6.99695884     -6.53000689
C1          3.62662321     -4.44164951    -11.20420673     -5.08373130
C1         -2.10803780    -16.07862304     16.21887312     -3.89924253
C1          7.33624473     -7.79829606    -11.69431910     -3.59997250
C1         17.26952901     20.37713151      1.56432065     -5.59193564
C1         -4.08983649      4.43916786      8.18796659     -5.81446131
C1          2.51845498     -3.02615741     -7.68803056     -5.25448589
C1          7.36805697     -2.45524488     -0.09029627     -6.23871751
C1         -4.69689322     -4.53756907      5.64206513     -5.59195466
C1         -4.07317547     -4.48121725      8.06892559     -6.52339561
C1         -3.30524675     -8.41505856    -15.82833121     -6.07020547
C1         -3.38087260     -5.48385903     -4.51156940     -5.23698937
C1         -5.07149006     -3.05196850     -6.61972457     -6.03953528
C1          7.28313762      2.35380789      5.68427863     -6.56373482
C1         -5.69889882     -2.98743692    -14.85453572     -6.08963510
C1         13.21185914     -4.41639615      9.58950767     -4.56670150
C1          3.77323075     10.13893529     -7.05021471     -6.20494958
C1          0.22480603      5.62029689     -8.56079416     -3.17298470
C1        -18.38240934     10.73467245    -12.66408233     -4.61396614
C1         -9.14733681     -0.03420696    -12.71435181     -5.92882844
C1         -9.57853208     -0.09632039      4.01131282     -6.50921423
C1         -0.73659049     -0.93606729      5.58893998     -5.24410554
C1          8.62331383     -6.33336212      2.45811656     -6.61481140
C1        -10.09699894    -22.22011281    -16.88128961     -6.33404380
C1          1.36938888      9.57143255     -0.36970332     -6.46712737
C1         -3.87142928      6.81527472      7.21596142     -6.41913582
C1         -4.85586016      2.34830790      1.46966366     -6.51238504
C1         -9.12283163     -6.68615589    -12.75290253     -5.50749500
C1         -1.64019577     -0.11649470     -4.47775898     -3.29873444
C1         -5.55112326      4.27918298     -7.70022989     -6.64384128
C1         -5.21559815     -7.52702851     -5.99173916     -5.26833705
C1          6.16071820      6.35322136    -11.70306040     -5.19361964
C1          5.06274897     -1.47447400      4.64023307     -5.71697609
C1         -0.21001109     -2.39348559      3.08977508     -6.40457750
C1         -8.16509641      1.41360258      5.57959865     -5.63932344
C1         -4.01610010     -6.25706140     -1.10804195     -5.05032842
C1          6.05207726      6.31537649      6.55273023     -4.93077282
C1         -7.32217282     -0.97554256      7.20750686     -6.10873089
C1          6.33623355     -6.94363959    -12.70291870     -5.10098584
C1          2.62124690     -9.28773512    -17.48929030     -6.76511538
C1          1.25216165      7.20598056      0.55282179     -5.92191363
C1          8.81608549    -10.78022518     -8.56861271     -6.74950751
C1         -7.09189682     -6.39905150     -8.60926647     -5.76993029
C1          6.09920099      3.27932538      6.61303951     -5.89117397
C1         -8.33211366      5.33292655      1.48029319     -4.95592697
C1          7.57414997      8.10130848      4.12346746     -6.24665319
C1          6.38666899     -0.60493360     -4.15617784     -6.21649371
C1         12.50985249      6.82025658     11.67415219     -5.95795717
C1         -7.74114403      8.12529533     -1.96827788     -6.49704084
C1          5.00490668      1.83054957     -6.04700741     -6.03921158
C1         -3.93399900    -10.26632261     -3.63291531     -5.99567577
C1         10.66741252     -4.93558493     21.38678927     -6.43944938
C1          2.28668974      5.30125051      8.14467291     -6.35641538
C1          0.24343410     -2.04963878      4.03058767     -6.48879519
C1         -8.54227750      1.70576421      8.09119293     -6.51929213
C1         -8.73742988      4.31479557     -9.55791346     -5.99274657
C1          5.96972841     -0.94761974     -8.54460561     -5.89511391
C1         -0.54767656     -6.38830215      2.42122916     -6.65053629
C1         -6.27699681    -11.70140356    -14.90723866     -4.88173905
C1          5.90929572      3.91308261     -8.56505135     -6.30146093
C1         -4.42837665     -8.78493903     -1.07948388     -5.82061742
C1         -0.62725339     -2.04166205     -9.18178301     -5.30036564
C1         -5.78206850      4.78621555     -3.58509139     -4.14334723
C1          5.64485770      1.79338979     26.10083143     -6.58326603
C1          6.91568104     -6.97735210     -6.70584650     -6.33519576
C1          6.49540000      6.67653172      4.05219839     -6.25612620
C1         -6.33357486      5.64106115     -7.06068909     -5.84705858
C1          3.99359313      6.61433696     -1.02684531     -6.01860515
C1          4.31492695     -0.14425852      3.02131367     -5.07890480
C1          3.35684043     -2.07445599      4.66181600     -6.80772854
C1        -10.29520956     -1.58855638     -9.21921574     -5.64134538
C1         20.71135184     -7.46890683     -2.53925005     -5.18639226
C1          1.11070963    -11.10993503     -9.19580126     -4.75204526
C1          4.78536162      2.46509034      3.97318693     -4.66249461
C1          0.78819972     -8.39918220    -13.33868082     -6.23902424
C1          2.46924315     -0.00635963    -11.12475016     -6.28164324
C1          5.86654674     -0.85651660     -5.07272718     -4.11415130
C1          2.22652219     12.03677135      4.68435625     -6.48815642
C1          2.69237669     -2.07764920      5.57134219     -6.27550789
C1          6.84888870     -2.03546666      4.64483554     -6.29943943
C1          1.36281665     -2.54421487     -8.63878147     -6.46039112
C1          4.53140514      0.34297565    -12.72029573     -5.39912463
C1        -16.22625736      6.76944555     -6.06735673     -5.29186943
C1         -5.96004813     -0.07590564     -8.65770804     -4.98591711
C1          8.65600208      0.91132936      1.57775884     -5.80796916
C1         -0.16584435     -3.45932858      6.57493622     -6.09320005
C1          4.43064827     -6.86170775     -9.60853404     -5.99277410
C1         -8.17634597     -1.56978969     -0.01665580     -6.61970133
C1          9.45222861     -8.68335689     -5.13269089     -6.21057743
C1         -7.43965914     10.14004262     -0.02049187     -6.80256117
C1         -5.59919904      3.26144502      7.15111753     -6.28645607
C1        -11.67414440      4.80182434     -5.20196643     -6.60894210
C1         10.50998397    -10.15360949     -2.84464610     -5.66012263
C1          1.05114791     -3.30506463      5.54485905     -5.46255066
C1          6.57487882     -6.00091120     -5.10826365     -6.74733727
C1          5.33561160      8.63069274     -4.13235425     -5.79288998
C1          0.76228308     -0.60220902    -13.32326729     -5.70097461
C1          4.71387292     -7.94821296     -2.00367531     -5.87181955
C1        -17.40065835     -0.10902767     -8.68412535     -5.03294379
C1          4.00569406     -5.94933818      2.39965479     -5.85051898
C1          4.51889941      0.32271078     -7.00069747     -6.64647391
C1         -3.00827678     -6.33822399     -2.65257404     -6.67908830
C1          7.65082520     -4.58577476      0.56165372     -5.84344968
C1         -7.92739252     -0.97600366      8.08579570     -5.77552620
C1         -9.07164734     -9.66627332    -12.73044073     -6.65754648
C1          2.73613920      0.85337343      2.07493654     -6.02049519
C1        -13.29519936      1.06077046    -11.82090252     -5.88321423
C1         -1.28594844      0.86917298      3.05593853     -5.07534132
C1          6.63287575      1.85687606     -5.08701365     -5.89317781
C1          1.42482228      7.82756006     -2.56682106     -5.44499846
C1          5.48684573     12.58007657      0.00995358     -5.01787700
[truncated: 4,506,584 more chars]
