# Supplementary material for: A One-Component Patchy-Particle Icosahedral Quasicrystal
Source: ACS Nano. 2025 Apr 1;19(14):13714–22. doi: 10.1021/acsnano.4c14885 (PMC12004934; doi:10.1021/acsnano.4c14885)
Supplement: Supplementary file 2 — nn4c14885_si_002.zip [file nn4c14885_si_002.zip › coords-7P-e1.4-WT.xyz]

       75477
Lattice="***** 0.00 0.00 0.00***** 0.00 0.00 0.00*****" Properties=species:S:1:pos:R:3 Time=     1.
C1        -12.35611404     -7.72201555     10.62927078     -7.00689071
C1         -2.75538013     -4.11453820      1.63452594     -5.43643188
C1          2.32154260      8.71483091     -8.21387707     -5.14405924
C1          0.53861233     -7.80589941     -4.55698638     -7.04171630
C1          2.56031052      4.83672603    -11.17602664     -6.87924826
C1         -9.08291765    -10.18863017     -1.10176146     -5.41242477
C1          3.62128015     -3.36834765     16.27840653     -5.08725522
C1         -6.57890512     -4.79232507     16.33709918     -6.68641542
C1         -7.85795853      2.05611901     -1.01253702     -5.48836400
C1         -5.33025130     -0.95232432      0.55226920     -6.44723498
C1         -0.63154571    -11.06265873     -4.58255937     -4.73396778
C1          1.67321677    -13.93121416      5.49293279     -6.70070855
C1          5.81027802      5.50423809    -10.18391876     -4.03681277
C1         -0.02910567     -1.82464386      2.14507774     -6.87362152
C1        -10.73081977      0.05812514      8.14071382     -3.38063479
C1         -1.20435743      1.95604663     -2.65099896     -6.01930550
C1          9.98325028     -7.88000186      0.51900135     -3.65451387
C1          8.43792333    -10.57439903      5.61815079     -6.07680944
C1        -10.29065877      4.48482849      7.71593271     -6.85794928
C1         -2.91495898     -8.73356833      0.00410903     -5.65389466
C1         -0.08111332     -4.86300421     14.76191541     -3.73536737
C1        -10.68368782      5.98868705     -0.98774279     -6.46944939
C1         -4.13726786     -7.82736122      6.58410770     -4.51063571
C1          5.29775541      8.28125960     -3.60782698     -6.03918909
C1        -10.62795910     -1.90296798     -0.99287700     -6.15364625
C1         12.70480190      2.90661056      2.12063910     -6.21829231
C1         -3.59975345      3.31980333      6.20403999     -6.50300946
C1        -11.97961516     -8.65689463     11.18650367     -6.90848917
C1        -10.70702304     -7.75267782      2.47731615     -6.52807385
C1         -5.73571038     -9.57570981      2.14057980     -5.05849345
C1          1.69383769    -10.25741147     -3.55115916     -4.76972596
C1         -2.19813144     -6.91865972      8.05854723     -6.83631825
C1          8.34182921     10.11658949      6.16892128     -6.75257171
C1         -9.03365743     -5.38015779      8.03896931     -4.51179996
C1        -14.06543640     -3.52391677      1.47159398     -6.85011657
C1         -7.03323485     -0.85209790     15.67264507     -6.04653978
C1          1.32422499     -3.87359287     -1.08020298     -5.77731076
C1         -2.29572379     -3.33159919      7.10806567     -2.14866825
C1         -4.86923575      7.23928736     -7.60064206     -6.59853386
C1         -1.05954728     15.91060911     16.84469178     -4.46219370
C1          2.69646127      2.42213116     -5.18467860     -6.33603079
C1         -6.24113636    -11.08677813     -1.07366946     -5.70443522
C1         -6.84905816      8.70455634      5.13108781     -5.96766828
C1         10.47322790      0.74655755     -1.00949260     -5.97904719
C1          3.63752277     11.11994661     -7.68404006     -6.59528958
C1          2.38444261     -0.60399421      4.56276624     -7.07467848
C1         -1.32388957     -1.01689647     12.24122304     -4.46889867
C1         -8.80782586      6.89329285     -5.12847616     -4.62360290
C1          8.75398672    -11.76803896      1.46880205     -6.29091823
C1          2.94758672    -11.16735994      8.11668860     -6.27633672
C1          0.41364506     -3.38368786     15.68683006     -5.68036063
C1          3.49647389    -11.05130604      7.07401763     -6.15140820
C1          2.30878515     13.47961845     -2.60343012     -6.43829581
C1         -5.42964773     -5.72936195     -1.72887022     -5.46073038
C1         -2.28771726    -11.71811914     -0.99896538     -6.03614791
C1          3.09039724     -1.51495767      4.53679630     -6.49955676
C1          4.59108269     -3.34464433     14.76993073     -5.93043652
C1         -1.00095569     -6.70013235    -11.18627827     -6.62507949
C1         -7.44922633     -0.54217977     -9.19041396     -4.34829053
C1         -2.60545294      2.90519872      0.46010712     -4.66487855
C1         -8.52019664      0.88228695      5.59647048     -7.08112254
C1         -2.62927763     -7.77381857     -5.13659540     -5.67310263
C1        -24.47259429      4.57750249     -1.06354840     -6.64047972
C1         -7.76766222     -1.44120804      7.14987098     -6.27082621
C1          8.62878807    -11.18187434      2.44085815     -5.13242174
C1         -1.82362579     -4.27202786     14.71084963     -6.33325509
C1          2.46868523     -7.82470647     -2.08098655     -6.83501904
C1          3.09698628      7.77865216      9.71606798     -6.86612041
C1         -0.82255509    -14.92209763      9.61753813     -6.67673557
C1          4.02536893      1.43197817      3.06375811     -7.10293183
C1          5.77720883     -7.22138672      4.62037539     -6.92704076
C1         -6.65928524      4.80313751      1.54776627     -5.53435491
C1          6.90874417      8.62229908      4.58619153     -6.75741991
C1         -7.45768975    -12.12665544      5.63495584     -4.57851994
C1          5.52231030     -3.26974351      9.71660377     -4.94072738
C1          2.32191385     -9.04643029      4.61397200     -6.54903009
C1         -7.69460087     -6.27900263    -11.23647995     -6.71331804
C1        -12.15656613     -5.64713995     -0.11305981     -4.88787930
C1         -8.68167194     -6.30604526      3.06356421     -6.54701718
C1         -0.26908592      7.14421612      3.05013700     -5.23859500
C1         -4.09411636     -1.88747702    -11.79731568     -5.32975002
C1        -11.52341628     -2.35727823     10.05234838     -7.04524655
C1          9.48040894     -7.01258625     13.17877509     -6.85322597
C1          2.97045834     -6.29243897     -0.98976280     -6.36464587
C1         -5.08426457    -14.40324672     -1.12614620     -4.92184405
C1         -3.11745675      4.81961604      7.11879266     -7.21806485
C1         -5.99295462     -3.89536749    -31.65273192     -6.60308824
C1         -4.39812038      3.90262551     -1.01649547     -7.00513302
C1        -10.16261782     -0.07910235      1.52502547     -6.72002895
C1        -10.83015891      5.38152626     -0.02454283     -6.52661129
C1         -0.02576827     -2.95062903      5.66315049     -6.12412436
C1          8.95024231    -13.17696799      3.10616449     -6.62974628
C1         -5.37882921    -10.57598291     -8.60990846     -6.84835455
C1          4.04746474    -14.47943104     -1.06712712     -5.02238011
C1         10.29919045     -1.49025313      5.60075289     -6.38669835
C1         -5.39302152    -15.37135774      3.94785250     -6.88547275
C1         -2.12819764    -11.15838855     -5.56678376     -6.66232530
C1         -6.42168263     -8.74256049     -9.18391282     -4.55083659
C1         -2.23607896     -8.69651302      4.56273967     -6.96632466
C1        -11.93218638     -5.00074656      5.61162172     -5.92629017
C1          5.71814423    -16.91804232      4.63368423     -6.75689027
C1          8.34685487      0.48444653      9.68653105     -6.27924608
C1          6.04047271     12.52947073      1.40837592     -6.55813792
C1          2.58627116     -0.00764552      3.64287994     -6.92643790
C1         -8.56497902     -1.54618690      3.07355303     -4.15306318
C1         -1.02305496     -6.63441144      1.51907615     -6.75808530
C1          5.19131865     -6.30089005      4.66902161     -7.22118513
C1         -5.70971471    -14.43320971      9.01336303     -6.82792751
C1         -2.28373013      2.39195061     12.28339925     -3.33995392
C1          7.07166405     -9.30706466     10.67003020     -6.93934455
C1        -11.50856615     -2.37653969      3.05729777     -5.08705946
C1         -8.93478981      0.52359373      2.57078695     -3.61490596
C1         -8.17915123      7.80704777      0.48305414     -5.60159256
C1         -6.66147144     -3.02155022      1.53826984     -6.43245676
C1        -12.61427051     -3.78151898      0.90389267     -6.52952860
C1          2.26597586     10.09312265      8.17669237     -5.68398961
C1         -2.14595145    -11.10247760     -1.93533266     -5.61877910
C1         -6.41184355     -8.76004924     -3.54446032     -5.67900677
C1          9.88673003     -2.44482251     10.69093107     -4.81269449
C1         -8.18528868     -2.89216011     -8.67191762     -5.35973270
C1          2.38318477     -2.53832617     -4.47003045     -5.30720663
C1         -2.98395632      8.03897727      8.73668707     -5.26684076
C1          3.69811059     -2.89391097     15.27648055     -4.96025961
C1          3.81369523     -3.87069140      9.64789585     -5.92699262
C1        -10.39427590      6.92273542    -11.74553519     -5.57168046
C1         -4.36597758      5.70809135     10.29108368     -6.96334299
C1         -0.32834704     -0.94385345     -7.71482940     -5.07268591
C1        -10.59315993     -4.89650630      8.10314159     -4.97777321
C1         -5.41308060      4.53834764     -7.73061639     -5.09148307
C1         -6.94818509    -10.14428773     -1.12486544     -5.88427265
C1         -2.98458312      4.50014708     -6.06079251     -7.35235279
C1         -6.14023200     -6.27410347     11.62559407     -6.85026816
C1         26.28366450     -2.57512486     13.80221041     -5.34708231
C1         -0.77590515      3.43814313      0.63663160     -5.04775662
C1         -7.90105202     -0.94380812      4.62423923     -6.04072386
C1         -2.99473155     -6.34130001     -6.15881922     -5.79717149
C1          2.77245075     -6.86661970     -3.60513422     -6.71828310
C1          3.51704205     -4.88302694     -7.11306954     -6.16368665
C1         -1.52637858      9.54875020     -0.98175243     -6.87602365
C1         -7.41702613     -4.23659756      5.56086433     -7.02218114
C1         -0.83449975     -0.62749148     13.22825305     -6.84734726
C1         -9.67440147      9.28935019     -4.52039700     -6.52765876
C1          1.05028713     12.59200185     -1.63036982     -6.89560070
C1          6.74917476      7.73801131     -5.14806603     -5.96448138
C1          5.12117292     -0.04733135     -2.59129897     -5.53045549
C1         -8.68007188      0.34713429     -6.10365802     -5.40745515
C1          9.46725161      1.99074201      9.69710269     -6.19944588
C1         -1.31117687     -2.06853036     -6.10597995     -6.31978246
C1          0.06796734      4.78429373      2.07287147     -5.03252532
C1         -6.98951963      5.05689725      8.70097743     -6.22280489
C1         -0.33589628      2.00441810     -2.06806705     -6.52524347
C1         -2.43534411      1.81430180     -5.12878329     -5.97866275
C1        -10.68775870     -0.01726005     -0.98834310     -4.40525705
C1          8.65229269      1.34209267     -4.50904891     -6.75999912
C1        -10.04322097      7.83082311     -7.62452605     -6.59616860
C1         -9.78854639     -5.94493149      6.52376667     -6.88605543
C1         -7.99658522     11.45044911      8.71992690     -6.51826576
C1         -4.96505553    -10.18212070      1.50454990     -4.74241665
C1          3.77526062      6.86301653      0.49171964     -5.46611450
C1          9.48866266      0.83854129      6.21560390     -4.67060171
C1          0.15679875     -4.26268651      8.12984570     -6.76297526
C1         -6.51109955     -5.36505815      4.01936848     -4.19434640
C1          2.96695910    -12.99144112      4.60764114     -6.87988100
C1          1.50195012      6.22137439     -7.65668953     -5.09718435
C1         -1.84120512      8.68149173      6.18127452     -7.14374769
C1         -1.07822625    -20.76866787    -12.84729136     -4.29658748
C1         -1.69983019     -4.85366581    -13.75796874     -6.45448980
C1        -10.87448058      2.40754034     -3.63060250     -5.71636446
C1         -4.10426482      2.98301349     -6.02240597     -5.80985575
C1          0.00133523      6.01482731     -0.02715344     -4.86794069
C1          1.66068493     -2.48476266     14.74935562     -6.69285270
C1          3.25429029     -5.42794853    -11.72722909     -6.76462417
C1          2.42399982      7.12844685      4.55839701     -6.39223839
C1          2.75825353     10.11116086      3.98256370     -4.73878762
C1          7.70916215      7.72557715    -10.19270181     -6.15280903
C1         -0.94508393      0.03973288    -11.13211034     -6.54225430
C1         -3.46349706      3.89120258    -15.22625706     -6.55170953
C1         -7.36584264      0.56529620    -12.70240772     -7.16429611
C1        -10.30046701      4.46076274      5.58978671     -6.70930789
C1         -3.47354152    -12.65762385     -7.15979788     -5.68207884
C1          2.01158977      4.47530403      6.22220478     -5.48879964
C1        -10.94305483    -10.17950442      9.08683215     -7.00674581
C1          0.54650653    -14.50038250     -1.02708426     -6.83861896
C1          1.52216569      1.51295026     -7.53935763     -3.94956225
C1        -13.54846937     -6.84803670      8.06245354     -6.52680100
C1        -10.24584147      6.29689510      5.60495651     -6.72557288
C1         -3.54211123      6.26546620     -1.60366391     -4.44689110
C1          3.26664173    -16.92934264     -0.43489597     -6.74906728
C1         -1.88280033      0.94756822      3.99129240     -5.55513280
C1         -9.70724817     -3.27810915     -6.73179689     -5.30129358
C1        -20.18400361    -11.62008029      3.95266769     -5.65853126
C1          1.77264570      2.37746600     -0.09465229     -7.22854074
C1        -12.04432113     -9.80898077      5.55486453     -5.51310788
C1         -2.77886951      8.75737240     13.47291208     -6.60707625
C1          5.00289169     -4.85869575     -0.50664353     -5.76123795
C1         12.30372923     -0.13732100      6.13272595     -4.19734882
C1         11.59793233     -3.06283916     10.66118388     -6.81601584
C1         -7.43974398      5.33052824      7.76130167     -6.10788162
C1        -10.12340862     20.74941461    -12.67217301     -5.86239235
C1         -4.48651430     -7.51594878    -10.22252408     -6.19920710
C1          3.69086849      9.31460089     -4.10391689     -4.80087040
C1         -4.56609451      4.41219833     -3.44980452     -5.40320662
C1         -5.82105072     -5.39230304      3.00295070     -5.98781700
C1          2.53725657      4.75793641      3.63589233     -5.03411770
C1         -8.53473008      0.97352689     11.28542540     -6.52304600
C1         -2.47875894      4.84513939      6.16050866     -6.69862648
C1          9.85186761     -4.32400491      7.13125806     -6.49628388
C1         -0.01961651      2.93035838     14.73613415     -6.89225185
C1         -1.31231673     -5.74600236     -9.64463027     -6.89546111
C1          1.51232391     -9.63917226      3.10649242     -5.56126138
C1         -8.64800546      6.31923199    -11.71665438     -6.64284860
C1         -1.99116806     -0.38283832     -2.02752918     -6.83351961
C1         -2.83230395    -10.63901964     -9.33772664     -4.81273924
C1         -5.42886521     -6.85169909      4.03221314     -6.58299545
C1        -13.80331464     -3.26534545      9.09728584     -6.45324627
C1          1.72009901     -9.07545993     14.73888377     -6.22296705
C1         -3.59513004      4.41423816      9.73445350     -6.62864527
C1         11.33065870      3.23135370      0.51594232     -4.70605322
C1         -5.64015168     10.79944389      7.76772126     -6.34258666
C1          0.93759707      7.70130687      9.61290763     -4.99369365
C1         -6.14793841      7.35236198      4.63044565     -6.06699528
C1         -4.09292440      5.86762450      8.74532338     -6.23233757
C1          1.28122861     -2.71924234    -10.27258229     -5.95519835
C1         -8.11917150      2.96440819     -8.68890540     -7.06412319
C1          1.60813162      5.92984208      8.77242650     -7.25087691
C1         -4.54777000      6.25364853    -12.66121370     -5.91156813
C1         -8.45862791      9.94865824     11.25646854     -6.28856958
C1         -0.28944447     -3.97965396     19.85247201     -4.49541374
C1         -2.76126669    -13.95981011      1.38534859     -5.88920728
C1         -1.72010387     13.12420920      2.12613383     -6.06597187
C1          4.05369793      4.74208530     -1.03870636     -6.00297225
C1          4.25663072    -11.97510362     -1.96683225     -4.94214684
C1          8.93687954      6.82217076      1.54346623     -5.85840767
C1         -6.44962955    -21.25650985     -9.28390516     -5.97130937
C1         -8.28653853     -9.55988807     -1.63574959     -6.91651132
C1         -4.28580101    -15.02112163     -1.66425847     -5.50291598
C1          2.45513878     -4.79405576     -7.65520483     -5.95588058
C1        -14.53724706     -6.78730113      4.01997576     -7.18423405
C1         -4.14116017     -9.65254809     -2.61497345     -5.16290687
C1         -8.41654071    -12.03474049     -4.23787992     -6.65538425
C1          0.35105738     -0.88514424      9.71425495     -6.39925426
C1         -6.11088569     -3.24009578     13.77576309     -6.65660193
C1         -4.52357917      3.31924800     -9.21874965     -6.02828479
C1          1.73633709    -10.29203412     11.23387377     -6.37468803
C1          4.84419472      9.79563948     -1.07141795     -7.25097454
C1          3.12816609     -4.75889246      3.99212644     -6.87232154
C1          4.84719441     -7.25026363      6.18362784     -7.04805219
C1         -2.01692633     -1.44906235    -11.11782893     -6.63046240
C1          1.24726926      2.01526341     -6.57383828     -2.86508762
C1          4.45974482    -10.13169391     14.77836513     -6.67110406
C1         -8.48708382      5.81163248     11.34130301     -6.13016768
C1          2.52803944      7.76134714     -7.60881055     -3.52778973
C1          9.11473232      2.92324680     -3.58369751     -5.37754371
C1         10.41601766     24.11723649     -0.97552073     -6.17756799
C1         -2.60538673      6.32429655     13.82257746     -6.72034888
C1          3.73338789      5.69636200      6.17112341     -6.29038803
C1          8.26160033      5.87617431     -7.61367540     -6.79549100
C1          9.56236420     -3.29432157     -2.55530973     -6.02689525
C1          1.90022796    -11.20493993      9.65624004     -2.55565168
C1         -7.01479590     12.13869454      6.22148016     -4.63735597
C1         -9.92494982      7.29822365      9.71772578     -6.72013789
C1         -0.56945547     -3.24759185    -10.26876946     -6.85657728
C1          2.55738718      4.79694715     -2.05973119     -5.97658719
C1          3.52378056    -14.07812985     -2.07671238     -4.73250859
C1          7.88146699     -3.97218712     -0.51558736     -5.31196282
C1         -6.58254522     -1.82970043     -4.21011824     -6.03667953
C1         -1.48306069     -0.04580366    -13.73568598     -6.90697472
C1         -3.55888534     -7.82879423      5.62803749     -7.09535983
C1         -8.35450445      0.57948458    -11.11391583     -5.77608673
C1         -0.08202083     -0.04295627     -7.05389144     -6.44167861
C1         -6.32706919    -11.67308269     -0.02015878     -5.69526200
C1         -6.95110028      2.17809550      8.75234172     -6.15104265
C1         -3.38021065    -12.00014876     -4.58127034     -6.35088361
C1         13.95229705     -2.91439758      4.64298410     -5.73454969
C1         -5.85715961     -5.36101191      6.48140758     -6.29060494
C1         -6.06605509     -4.77577131     -5.16838560     -5.27003918
C1          8.39792265      7.10390025      4.02653162     -6.54829140
C1         -4.32553901    -11.95750903     -5.15833197     -7.08588580
C1          7.91318458      8.64222416      6.50274965     -6.66262926
C1         -1.44408637     -6.29517773      0.51677179     -6.11566997
C1         -0.20350962     -7.29295603     -2.66106631     -3.20397127
C1         -3.12022756    -15.98107732      3.02239224     -6.01351398
C1         -2.01992292      3.29363402      3.60405751     -6.21981673
C1          3.68816091      4.44326892      7.14221276     -6.65846277
C1          3.39553564     10.08729670     -2.69400295     -5.27726874
C1         -5.74328598      8.37652213    -11.72265904     -6.37486037
C1          4.61798492      1.42878116     14.84088547     -5.44023361
C1         -7.73538653      6.31854815      7.15184970     -6.59237352
C1         -0.22637031    -18.75831637      3.04712266     -7.05758146
C1         -0.48276279     -8.23328757     -1.09478843     -5.24450449
C1         12.03977436      3.79151281      2.10155682     -6.95149214
C1          1.34772635      3.95205226    -10.17926055     -5.28376433
C1         12.79333545     -7.71804615      4.02672809     -6.13065714
C1         -2.79171622     11.62956348      7.74057166     -5.97868029
C1         12.20610990     19.95804799     -6.64588094     -7.29046684
C1        -12.15147643      1.52127977      3.02854930     -5.25429966
C1          0.27081356     13.13287309     -1.07698545     -6.68450693
C1          0.25364393    -13.52612739      9.66454294     -6.26201849
C1          2.54626682    -12.52152359      1.47838656     -6.42041664
C1         10.88597730     -3.97706578     10.57301799     -5.61312616
C1          4.56505724     -3.39298614     -3.54626914     -5.84644868
C1         -1.57214244      9.56758515      8.10441464     -6.14844583
C1          3.01069858     -0.38975987     13.79916770     -6.05149811
C1         10.29446579      2.90530623      0.56547221     -5.10481913
C1         -1.77337522      2.46285550      5.63559579     -5.46982145
C1          1.40852674     -9.30202335    -11.12163774     -6.52836900
C1          3.17970058     -1.84080751      0.52717824     -4.98798586
C1         -9.44783094    -10.55367140      1.44103699     -6.59583027
C1          0.46459632     -3.34711543     -0.45151103     -6.67735487
C1         -6.09434436     11.14294268     10.20792604     -4.38595919
C1         -2.34395980      2.43046666      3.08591557     -5.96317144
C1          0.12582690     -4.22800874    -10.33871261     -7.05789730
C1         -8.83192342      6.01577558      3.63285614     -4.94139525
C1          6.42298747      6.89357507     -3.52925082     -4.81806551
C1         -5.17602149      9.25986356      3.02324874     -6.18329118
C1          4.11828493     -4.91264497     17.27408398     -6.18078154
C1         -2.13515287     -8.13568322     -4.12064366     -5.78865586
C1         19.89794624     -1.96651532     17.95444477     -7.00087773
C1        -10.83574537     -9.55113027      8.11187657     -6.72557051
C1          2.84369429     14.94577793     -5.13313632     -5.24659646
C1         -8.09633452     -1.75613289     -8.69574875     -6.55013837
C1         -3.34646005     -0.50782849    -10.18157408     -6.06189343
C1         -4.12602030     -0.08558230     -2.56089989     -6.74354507
C1        -13.42200996      2.45372488    -29.15221507     -5.56044968
C1          7.85533085      5.63970278     -2.60553499     -5.87181570
C1         -2.82732008      6.85799551      5.58400586     -5.86374737
C1         -4.35731934     11.66789248     -1.05204423     -6.23202188
C1          9.42205355    -11.73583412      4.02057500     -6.87105378
C1          7.42776438     11.64152095      0.48228303     -6.58157759
C1         -8.36665656     -7.16040074     14.16451387     -6.77359666
C1          2.85438004     11.63067236      5.60348435     -6.08051410
C1          7.80271305      0.87261243     -6.00551675     -5.97390393
C1          2.34988530      0.54401822      8.13059231     -5.94325656
C1         -6.37798863     10.17246481      6.16825688     -6.28666093
C1          1.26341821     11.65286488      2.48910579     -5.37302534
C1         -6.71151910     -7.82940687     -4.17985719     -6.72805532
C1         -3.07003041    -14.81610370      3.03797664     -6.28006910
C1         -8.30358571     11.30489627      3.64612553     -7.09409634
C1          1.49729044      9.20273164      1.59009936     -5.06073120
C1          6.88353723     -6.93438600      8.09941604     -6.99682258
C1         13.66362010     -5.27927576      5.64668457     -5.74982822
C1          3.83525356      3.86600969      9.71598419     -7.28662725
C1          4.86132083      0.55193243     -8.63080050     -5.91080205
C1         -2.37972790    -10.20745833     -6.22018183     -5.96722422
C1        -10.86675469     -2.95489862     -4.63591837     -4.04436876
C1          7.72833597      4.73411889      4.66825399     -6.23284744
C1        -10.75369551     -1.84545932      2.51054319     -6.81682785
C1          8.13576311     -6.79257793      7.13998249     -5.92185203
C1         -5.06614639     -4.80335635     -3.28321613     -6.52809655
C1        -10.00276604     -8.35272196      7.48532664     -4.36156134
C1         -6.45199008      0.43131052      6.21059426     -4.60221400
C1          1.99331138      4.39929814     11.87659993     -6.47408227
C1         -4.28491693     -4.78989821     15.67936146     -5.48587538
C1          1.24477643      3.72189775     -1.08564019     -5.65000774
C1          5.26967387      5.44890953      2.04120519     -5.97415767
C1          8.14178783      4.45029772     -9.22373389     -6.92504551
C1         -4.77051022      2.96493930     11.83643095     -6.24914460
C1         -7.67156745     -5.11249896    -11.19317298     -6.93701847
C1         -3.17936592     -1.85652980      7.17531266     -6.22306628
C1         -6.67819249      0.11239068     10.64911592     -5.24661519
C1         -5.85391658      2.42500147    -11.73691411     -6.59054341
C1          3.77727416    -10.24881325     11.22977942     -5.07277836
C1         -0.59596776      4.79555263     -2.55518137     -7.06998375
C1          5.38301551      0.92189272     10.74307433     -5.60778161
C1         -1.50687587     -8.20509319     -4.98211230     -3.91538283
C1         -7.40490078     -5.33590538      5.53257527     -5.44277483
C1         -5.44154336     -5.76589991      0.52238433     -6.91724520
C1         -0.11882766     -4.87684447     18.24881649     -5.56333778
C1         -0.51417385     -1.49341321    -13.68454682     -4.59318725
C1          2.30328644     -4.28275604     13.75238505     -7.20974784
C1          2.06209155     -0.32255095     -8.55384513     -6.19407610
C1        -14.20590859     -6.16408953      3.03138083     -5.79810770
C1         -2.23118952      2.98304742     11.35577502     -4.90170748
C1         -4.81531651    -13.53941265     -2.67416238     -6.22810019
C1         -0.46397915     11.05348612      4.62063519     -5.29283245
C1        -11.97314985     -0.87847172      5.56998361     -5.70362973
C1          2.79532489     11.62464273     -9.15830415     -6.79637250
C1         -8.17612800      4.85047261      0.59185274     -6.22594175
C1          4.49827667    -14.09203189      2.03780920     -6.16724655
C1         -0.22193907     -4.21500815      3.04211613     -6.74097586
C1         -2.84532477      8.78661284     -7.05247019     -6.56601430
C1         -3.04034923     -6.32781407      6.59764922     -6.64806895
C1         -5.10872631     -0.10020915    -13.69088885     -4.19155455
C1         -6.11398648     -3.28753197      4.62454023     -6.68232062
C1          1.21359188    -13.51358650      8.05738854     -4.61485410
C1          5.79809577     -0.56772474      8.06712479     -6.77828164
C1         -7.21817012      3.01876589     -0.92494915     -3.85491236
C1         21.99926214      9.16477883     -1.96314784     -6.21278606
C1         -4.80059777     -0.59291544    -11.18831078     -6.20285348
C1          6.33947427     -2.80310505      2.07301916     -6.88851914
C1         -8.14725624     20.99121593      9.10878683     -4.94282989
C1        -12.34323228     18.04698170     -1.04887094     -7.02228243
C1         -0.51151896      9.20943612      4.62437482     -6.36192919
C1         -9.91008920    -12.07162254      3.92859135     -3.54609953
C1         -1.14789061      8.19214880     -9.13033438     -4.12013043
C1         -9.47068961     -6.82269598      1.45762107     -5.74607533
C1         -6.92336595      6.78513308     -2.57855547     -6.21055228
C1          3.27347111    -12.02841733      6.52218190     -5.97224345
C1          5.18544942     -0.09484704      3.16133125     -5.43380793
C1         -7.96912994     -8.68806836     -6.71298833     -5.79094393
C1          3.24697090     -1.25368310    -11.78795749     -6.53023792
C1         -6.15768789     -3.32293254     -1.10863049     -4.36743964
C1         -3.05531982      4.42340896      3.09056160     -5.32487113
C1         -0.75162086     -4.27281099      6.13386895     -4.36025317
C1         -2.05117044      1.42827598     -4.14743287     -5.42200799
C1         -3.26342890      7.22067205     -1.02981438     -5.80018372
C1         -3.52463301     -0.37412989     -5.12739072     -4.46516814
C1         -3.43613963      9.60812853     -0.02209004     -6.02802986
C1         16.26906670     11.01114523     10.67741990     -6.88794151
C1          0.32157768    -10.55044982      3.98752850     -5.99146366
C1         -4.10029117     -1.84515662     -6.14508345     -6.83669368
C1          9.58875101      1.41948770     12.29203313     -6.86377917
C1          6.64322780     -1.89363467      0.55570525     -4.96319507
C1          3.79481170      8.70965169      0.48227326     -6.25586195
C1         -0.50408646     -5.28578342     13.80242846     -5.28529910
C1         -7.36230264      5.33600261     -9.22196139     -6.68021856
C1          2.01515376    -13.00298920      9.70278327     -4.90591287
C1         -3.64563505    -11.08912962      9.74019577     -6.86402216
C1        -11.16758762      1.46442662     -4.11004205     -5.93480301
C1        -12.31077732     -0.01739589      7.11100228     -5.23490727
C1         -9.93993048      5.51819647      9.80900754     -6.35559678
C1         -6.23945937      6.93747666     -0.00870974     -5.60630426
C1          4.09596339     -0.02565972     13.89521408     -6.76561903
C1          6.83774030     -8.71401580    -28.53921241     -6.84829166
C1         -9.08112083     10.16160559     10.15165797     -2.76038282
C1          6.58990752      1.80349753      9.70485640     -7.25535924
C1         -8.01633841      5.42254723     -6.09149678     -6.13450435
C1         -9.06320906    -11.92845322     -1.14875475     -6.75384418
C1          2.79458349    -10.10690853      0.56281992     -4.17218469
C1         -8.17086444      7.85299828     -8.69778601     -6.32895602
C1          8.58952281     -8.14904811     -1.04392604     -7.18397649
C1          8.62017071     -8.12307044      4.60073108     -6.29295048
C1         -1.32205244      0.95019062      3.08582950     -6.36521411
C1         -0.52397247     -9.99101563      8.11086825     -6.06174006
C1        -11.02276758     -2.45759872     -3.64712658     -6.00920119
C1          4.52833311     -9.32182114     -3.56550597     -6.29431304
C1         -3.48384921     -0.01968732     -3.53602727     -6.11983794
C1          3.34988405      7.23794235     -2.62664750     -5.73757375
C1          0.58062299      8.73975217     11.33258283     -6.36747178
C1         10.78924014    -12.08698329      5.55537058     -6.45875659
C1        -12.56606708      2.45330000      4.65690694     -6.35313869
C1          1.26711231     -0.95508335     -6.67872378     -5.62551402
C1          1.31983725     -0.96095704      4.57843756     -6.69117932
C1         -1.28629873     -2.74163910     17.94650820     -6.48015610
C1         -9.94124460     -1.21678736     13.24203967     -5.60919655
C1          6.62853091     -9.66225350      0.54410291     -6.66099027
C1          7.79144400     -8.60854640      3.05610864     -3.12469212
C1          3.30155245     -4.26763865      3.01511519     -6.62221168
C1          7.02784635    -15.99713220      3.73478237     -5.72560319
C1        -11.77280242     -4.42646984      4.64556392     -6.83942385
C1         -0.22096942     10.52008731     -7.61246211     -6.22772034
C1         -9.92180932     -7.24381612     13.17425771     -3.33580521
C1          7.96616780     13.37823829     -2.67111328     -7.13793942
C1         -1.78615183      3.51447006     26.05816749     -3.90262024
C1         -2.50361148      2.94059293     -8.62551425     -6.08847650
C1          5.08839453      7.69596684      8.72177007     -6.41864483
C1         -6.89464981      6.84129182    -11.77948621     -6.59857742
C1          1.19102681     -3.96555616     -4.51925924     -6.34230507
C1          9.40965988      3.77583230     -5.12131752     -6.55179111
C1         12.24900480     -1.51792489     -0.90900215     -5.68049003
C1          8.08880335     -1.52982450     14.83855313     -5.68853689
C1         -1.79620057    -12.07079835     -3.53863984     -5.29480482
C1         -7.65183269     12.23338118      7.16788368     -7.06659757
C1          1.72049318      8.40844994     11.31308466     -5.66668652
C1          7.14075223      1.52360907      3.66854318     -6.40973426
C1         -3.80732726    -13.55427423      1.40871607     -4.73174859
C1         -3.59338739      3.31568462     -8.63122800     -7.21156311
C1         -5.65555898     -8.15657636     -7.75046178     -6.41000493
C1         -2.81440766      2.03717818     -3.57382012     -7.11938143
C1          8.88821426      5.70489876      7.17812816     -7.17414308
C1         -7.49717265     -4.27423370      9.02626888     -5.32769279
C1          0.14662859      0.49663054     13.73831996     -5.17275257
C1          9.80320567      6.69125325     -3.58495228     -5.99401465
C1        -11.22386764     -4.47082845      1.49454368     -6.39663888
C1        -10.46202217     -3.87260438     -2.59753555     -5.60405566
C1        -11.10605076      0.92497960      4.04014168     -6.52040867
C1         -2.50035120     12.53508021      4.06082267     -6.23106758
C1        -12.29413879      1.24795929      1.50306097     -5.53489168
C1         -1.74976429     10.18945324     11.29265240     -6.37705619
C1          4.60423180      1.51378065     -0.11326346     -6.16856928
C1          1.02517936      4.75586418     -8.64143824     -6.39047012
C1         -2.55419681     -9.68595117      9.75504667     -6.97960075
C1          5.52891462     -1.57885320     -5.15551747     -6.04611312
C1         -4.28863133    -10.19802185      4.03296574     -6.05739677
C1         -2.49572032      7.74735648      9.64918978     -5.84633918
C1          9.18292527     10.73202817      2.08462015     -6.81785858
C1         -1.34835004     -5.77241006     17.85239039     -6.71530252
C1         -5.09441672    -12.59816375     -6.73819423     -6.57752608
C1         -7.72342184      4.49833490    -13.37501187     -7.06008088
C1         -0.03689245      7.80471189     11.24743795     -4.83247018
C1         -9.21818295    -12.56968511     -0.15975016     -6.36181484
C1          1.78200004     -2.42398244      5.56639736     -6.47262893
C1          0.06587068     -7.22663109     13.67943140     -5.82323282
C1        -15.14994610     -4.97083425      1.49009012     -6.81163825
C1         10.72890616     -1.85825988      8.71317339     -4.28745649
C1         -5.27222449    -12.01920330     -3.57544611     -6.72658700
C1         -2.03229680      4.37877863      3.64213393     -6.47916967
C1          4.12936920     -0.03136902     -4.46697774     -6.71792958
C1         -4.66541681     -8.07927474     -0.10732364     -5.82268675
C1         -3.96472192     -8.73771516     -4.27370819     -6.38662906
C1          8.95167375      3.82735509     -7.68627156     -5.20214981
C1          7.67954639      4.80499039    -10.22335742     -6.63584692
C1        -10.04776090      6.90897196      4.59073057     -6.61296693
C1          0.39666545      6.22010842      3.12767973     -5.43380444
C1          3.70897797    -10.59564510     15.33296067     -6.68818771
C1         -1.84302314    -16.80838167      2.08713142     -6.34911759
C1          3.02464766     -0.32449803     -1.00895781     -6.63969374
C1          0.78564132     -2.42514970      7.04788135     -4.09609884
C1         -3.37717256     -7.24612373      2.37100272     -5.93085941
C1          4.25108292    -10.18679149      1.52507691     -6.73368908
C1          4.37194165    -10.54634250      3.08622172     -6.13238677
C1          0.47302936     -0.43718080     12.22972159     -7.22265293
C1         -7.78640593     -8.17369862     -7.73826244     -5.95464857
C1         -3.04238482      3.02700674     -7.68498158     -5.56425591
C1        -10.38961391      6.82188333     -2.55998974     -5.54065919
C1         -3.58298402      8.04491584      6.17792971     -6.79970908
C1         -2.82143125     -0.89316110      5.56708723     -6.20863692
C1          2.70129593    -13.53136426     -0.12965293     -6.77873257
C1          0.83927724     10.14707365     -7.55314989     -6.49615506
C1         -2.55452590      4.78705802      9.73373098     -5.71783363
C1         11.19994567      3.24979605     -5.09629737     -7.13576715
C1         -7.66351555      9.31831422      9.37210716     -6.58266878
C1         -5.73892476      2.35671586     -6.08310859     -4.44582929
C1          7.04400655    -11.08016108      1.44571290     -6.85721483
C1         -8.12833211     -7.81297712     -8.67062742     -6.25250064
C1         -4.06475633      7.68557765      5.20034956     -5.75082330
C1         -2.87197646     -3.93928912     14.70699197     -6.55689034
C1          0.43281480     -9.98108495      3.00476851     -5.43467296
C1         -8.41163501      0.58854472     -7.61393998     -6.63595435
C1          5.31610423      2.36571064      2.13471836     -7.08406689
C1         -2.60416224      3.35956482    -10.21143110     -6.73989264
C1          0.57047672      6.33553985     -6.19165986     -4.70619195
C1         -4.88043330     -8.67319636     -2.67177520     -6.24978725
C1         -4.02224178     -7.13505748     -9.21622687     -6.19955117
C1         -3.37085202    -13.83023334     -1.11334855     -3.92600356
C1          6.83189529     -4.31190465      3.05302596     -6.40358842
C1          7.34250621     -0.98539425      0.56062109     -6.69622684
C1         -7.25726745     -6.55806120    -10.21166583     -5.94693360
C1          6.22122925     -6.95774818     -0.05297606     -7.14399344
C1          6.37668421    -15.01511115      1.36931073     -6.17160474
C1         -8.59657763     -1.46671436    -11.84896308     -7.26397571
C1        -10.46502252     -2.08535673      6.59188236     -6.06994077
C1          6.47576345      2.11919878      5.63186870     -5.10323087
C1         -2.50207897      9.55747808     -5.21306740     -4.46973695
C1          3.30220850      2.38822497      5.25030938     -7.08993892
C1          2.46960397    -11.42197996      7.12317666     -6.70962576
C1         -7.07078964      3.26567155      0.57778277     -4.10975857
C1          9.69427034     -1.50579980      6.58031062     -5.92997477
C1          8.47056915      6.47297173     -5.11511231     -5.32326003
C1         -2.98194174     -1.46956996     -2.61349141     -6.58816306
C1          9.61440623      3.15163414     -2.62046474     -4.78290414
C1         -3.57461356     -6.30127242      3.96881533     -6.89811800
C1         -0.29370993    -12.09874540     -6.16115798     -5.71503579
C1          5.20199069     -2.46595519     -3.63440627     -5.51887881
C1          6.68347884      7.74966535    -10.80199776     -4.95760973
C1         -1.83300402     -5.40047881     -0.07379359     -6.37385320
C1          6.06573464     12.58634731     -4.14542014     -6.80613033
C1        -26.84019379     -0.74152884     11.25689961     -6.57742203
C1          8.89047540    -10.25522438      6.64328090     -6.06627519
C1         -1.16837677     10.54897804      8.71925749     -5.87916004
C1          7.35110558     -9.08049161      5.63819971     -6.47788773
C1          2.02755634      6.24624656    -14.28020448     -5.28251933
C1         -1.64760440      0.48160793    -12.76513920     -6.25892681
C1         -1.08785327     -6.27562302     -7.13470903     -6.10220974
C1          9.58911562      2.06552277      0.56807715     -6.54060521
C1         -0.48002783    -14.15015819     -1.06633453     -7.07342370
C1          4.15122906      7.63463289      8.08086600     -5.40852706
C1          5.59799388    -10.80510363     -3.53759261     -5.87930065
C1          1.61118458      4.74715430      3.03195256     -5.42193735
C1         -4.10194301      7.69741857      3.01906653     -5.14560746
C1         -3.90069323     -2.35472990     -9.19576790     -6.31031826
C1          6.60784969     -1.83124345      6.17559159     -5.81225288
C1          0.94285479      9.60340574      9.75063848     -6.26019258
C1          3.78604195     -8.71721118     -5.13460089     -7.09518845
C1         -8.93263299     -7.52131005     -5.15195727     -6.76103483
C1          0.81274418     29.01918291     -0.10075103     -5.07187218
C1         -5.40503917      3.86979738     -2.85209371     -4.53403625
C1         -3.58228702      6.27038120     11.83356460     -6.64648021
C1         -6.40833435      8.32101740      6.11336632     -6.32791007
C1         -2.46789757      2.97624771     -5.18014017     -4.31848938
C1          6.39729897      5.06462804     -9.19920164     -6.93764945
C1          1.78019945     14.95274299      2.06018524     -6.32570449
C1         -4.57371224    -11.11528463      5.62822748     -4.40985960
C1          2.82419701      0.61553928      9.72261078     -6.48064204
C1         -2.54362213     -2.98876874     -5.17424114     -6.90972894
C1         -2.36981843    -12.01456362      3.03425439     -4.42512049
C1        -12.74965322     -6.28937614      4.06211738     -6.28128209
C1        -11.99488614     -8.65216028      9.06065708     -6.56894318
C1         -3.73976258      5.78991248     -7.56962715     -5.71821879
C1          2.32491939    -16.91361470     -1.06056677     -6.46480253
C1         -3.58851470     -0.33140947      0.52089120     -5.28676804
C1         -5.39518086    -15.34212256     -1.61475867     -6.54477420
C1         10.19002417      5.88497624      0.55013519     -7.02529955
C1         -7.10569155      4.42895103     -5.15015845     -5.12969821
C1          7.42039450      7.10140319     -9.20383551     -6.83349076
C1         -5.61369730     -0.04965904     -3.55193332     -6.70274472
C1         -5.41618408     -0.87339268     15.36559076     -7.00124738
C1          5.47562716      9.81407260      1.46121195     -5.76059134
C1         -1.20982681      6.75750564      8.75478798     -6.41069997
C1        -23.70750386     15.09607696     -4.52249340     -5.27722392
C1         -3.05814016      2.99524582      7.16548479     -5.37822622
C1          7.79302333    -11.73840850     -2.57803889     -6.76324979
C1         -0.93273640     -0.02039250     10.67504776     -5.80734241
C1          3.29237387     -7.30585240    -11.69670701     -5.07382431
C1          1.22560160     -5.78760869     11.57371774     -6.15179779
C1          3.57815434     -8.16249838     -2.07099382     -6.87001544
C1          2.78028517    -13.54124319      1.98567177     -6.42230359
C1         -9.45231730      8.80349404      7.12295059     -6.01864121
C1         -5.80612738      7.24498961      8.71738938     -6.01961052
C1          9.14158789     -9.70116557     -0.00421361     -5.75167374
C1         -4.70169184     -9.26326282     -3.62860073     -6.27829280
C1          7.08828582     -3.40693521     -1.96253716     -5.22154409
C1          5.62204734    -11.47419434      5.62785629     -7.15271584
C1         -2.28522967      2.39181157    -11.75791798     -6.95894747
C1          4.08516928      4.74856683      8.18469544     -4.26872930
C1         -1.76299204      0.55860599      5.66374213     -5.49849351
C1         12.80572240     -3.42780763      7.10254776     -6.27321455
C1         -4.59856488     -3.36146075      9.07374448     -6.26037402
C1         -4.26166612    -12.04750046     -8.64274319     -6.78216854
C1          1.77862548      5.33719643      2.09279002     -6.48140315
C1          7.44177326     -4.29743872      2.11855735     -6.18233984
C1        -12.21198381     18.12201448     22.81950497     -5.57487457
C1          0.09630910     -7.25420327     -1.09380164     -6.42811162
C1         -0.74756238     10.13072580      9.73306716     -6.03312800
C1          3.23950999    -10.22421017      8.64701508     -6.92910555
C1         13.46166749     -1.41044231      1.50913448     -5.43963176
C1          6.17349114      6.22466193      8.77489126     -5.72853702
C1        -12.04773042     -8.80186488      3.37798343     -3.50171198
C1         -5.58770144     10.72736500      5.59077343     -6.73724186
C1          1.90726849     -1.38794421      9.56516622     -4.16165160
C1         -4.61212993     -0.33904297      5.62426675     -6.47593257
C1         -7.60535000      0.00216440     -6.04725418     -6.64324619
C1         -1.57340528    -16.20475887      4.61098986     -7.18826193
C1          7.37326892      5.35903290     -3.58689200     -4.70498606
C1         10.44843940      3.83450219      4.58759520     -3.94816757
C1         -0.08136236     -6.71339919     11.16017517     -5.29879905
C1        -11.58211221      2.43187936      8.67914105     -6.68089001
C1         -9.01487015      6.52299555      4.63674251     -4.68257305
C1         -6.35777721     -3.84955681      9.02899688     -6.29291053
C1          3.89289231      4.37943226     -2.68226215     -4.87546549
C1          0.19863103     -2.43142483     -6.71010873     -5.15423770
C1         -4.00993124      2.45707960     11.26987451     -5.51658096
C1         -8.18158126      4.85740749     11.88277412     -5.97005895
C1         -5.89506649      8.66873868     -7.64667321     -3.58157478
C1         -4.12030441     -4.75848022     -9.57932276     -5.22809566
C1          4.88843462      5.30693260      6.22084399     -7.01529579
C1          3.55866581     -3.35482092      7.13208975     -6.05462684
C1         -1.53424923     -0.10609770     11.62255769     -6.66601965
C1          0.50083241     11.05464944     -8.18179193     -7.08285726
C1         -7.43433874      5.32024648      5.60372526     -5.64240368
C1         -8.15084502      7.82484808     11.84912705     -7.23741868
C1         21.58388563     15.32658286      9.72959791     -5.94439910
C1          4.66255938      9.20568548     -0.13168774     -5.66433665
C1         -5.01851461      3.05651474     -6.62180288     -4.41760375
C1         -9.20296883      7.80690630      2.07263618     -7.03249139
C1          0.69467921     -0.54403905     -7.69670382     -5.66129343
C1          4.22516918     13.08109053     -1.92681098     -5.52605811
C1         -6.98475702     20.00200366     -5.08623930     -6.45951297
C1         -5.82485500     -7.17325635     10.02388481     -6.67197974
C1        -10.12402867     -0.05542240     -7.75707277     -6.56019297
C1         -3.33081976     -7.30159255      8.06099573     -5.19278747
C1        -11.48338894     -5.36362888      8.70779764     -6.88040984
C1         -0.77607491      2.37234626    -14.29541857     -7.13416900
C1          7.88515338      3.79046950      3.04311658     -4.24709181
C1         -2.25227664    -15.34977709      4.57531971     -7.27686525
C1         -7.36024192      2.39628110     -3.47925971     -6.20659530
C1          2.13633338     -5.70701399    -11.67741219     -6.32837165
C1          7.36763495    -10.18029895      9.09934437     -6.67659548
C1         -7.69484927      7.35811183      3.64422168     -6.58582377
C1          9.44777296    -11.79156665      0.59394345     -6.81769235
C1         -0.01196401     -7.87136060     -3.59002504     -5.10124959
C1          1.34858818      6.86584953    -10.18238650     -5.77674520
C1          2.21501946     16.43354902      3.11950896     -5.46487261
C1        -14.34112571     -6.26587877      6.49519682     -6.29313089
C1          7.15503524      7.43890105      1.45569103     -6.86922381
C1         -0.64082861      1.79537645     12.19009022     -5.22986019
C1         -1.28496014     -0.99408767     -6.09731471     -6.12676165
C1         11.70992557     -1.89549897     -1.93380615     -6.34354394
C1         -3.29166750     -0.55613178     -6.68549460     -6.39724324
C1         -3.72357820      1.44852525      9.73932208     -5.23904345
C1         -4.94803577     -2.33270725     10.66875204     -5.34091539
C1         -2.39674765     10.14676000      3.07036262     -6.17709920
C1         -8.72623283     -4.38890580      6.49174970     -6.57008009
C1        -12.02283349      2.04658655     -0.11179391     -5.39320709
C1         -1.65956462      5.33424521      5.58525079     -4.37836297
C1         -7.10108120      7.44079438     -5.09508011     -5.99518545
C1         -7.45003535    -12.04396037     -3.61910133     -6.87314706
C1          4.02420541     -9.70836451     13.79150223     -6.29846489
C1          2.77969727    -16.52790699      2.03746263     -6.89216675
C1          8.16755880     -9.60915360      7.23615686     -5.71628884
C1        -10.34294230      6.91407602     -6.08161057     -5.12190608
C1         -0.49391011      1.39539415     -4.57468044     -6.10289796
C1          3.38706125     -6.55680259     14.72548313     -6.58364789
C1          6.07699341     -6.41596707     12.22636246     -4.38423357
C1         -9.34868445      2.03149147    -11.20504211     -6.58000035
C1          7.83991528    -11.73931649      2.97793996     -6.75638553
C1         -9.42561815      6.89414054     -1.93887155     -6.65190024
C1          5.10066017      2.87834540      8.85409698     -6.10429496
C1          0.67654581      6.85833214     -0.06663317     -6.92597032
C1          6.04660883     -0.04773056     -1.96942314     -5.74186953
C1         -7.44761460    -11.96255408     -0.13351544     -6.80499244
C1        -12.88947552     -6.84765735      1.51081606     -5.48356127
C1         -0.26410272      2.06928086      7.19167972     -6.57042063
C1        -10.20996869     -0.07280665     -1.97454233     -5.91406046
C1         -9.45469010      0.92207076     -2.01591228     -5.87464214
C1         -4.86338990      5.34734749      7.19620719     -5.15295351
C1        -10.95447367     -2.48506750     -0.05299239     -6.31455366
C1          0.46042979      3.34611360     -6.07733676     -4.49430260
C1          3.95430357      5.39821966     11.28982478     -6.85760531
C1          2.94737224      4.45055855     -1.06303310     -6.17927464
C1          4.25123765     -4.19181304     10.63584874     -7.02596685
C1          2.13174556      1.45540147      6.27391114     -5.93868879
C1         -4.36248075     -3.90090605      4.66009605     -5.59580061
C1          3.13072620      3.81142432     -2.06155378     -6.63776722
C1         -9.72217398     -9.24475507      8.13652018     -6.63560771
C1          7.05402351      3.84494117      4.60570560     -6.30458755
C1         12.22972235     -7.91373676      6.21230297     -5.60846886
C1          2.71848164     -8.68228692      5.52645108     -6.10253111
C1          4.63483735     -0.45121756     -3.60830736     -6.41872683
C1          6.91800709      8.63622074      8.06579840     -5.78373855
C1         -5.82020667      0.67029158      8.74927337     -6.77570927
C1          8.24807748    -30.16270434      3.55508927     -6.74525581
C1         -6.92082684      0.93378269     -2.57027095     -6.96651183
C1          0.73620119      7.15995153      3.66499881     -6.42496825
C1         -1.15502636     -3.33656506     14.65890230     -5.51251335
C1          8.97035402      8.60562048     -4.16489744     -5.71449334
C1          8.79358115     -3.94242116     10.67814600     -5.44750232
C1          6.15461877      3.34368910      3.06399550     -6.08860406
C1         -2.32369265     -2.74698037     17.20682532     -4.96504920
C1         -4.09120499     10.76939702      3.04533143     -6.08486523
C1         -6.07628977      4.46356228    -10.14588953     -6.61501839
C1        -10.58471196      0.48914313      7.16065013     -5.25437871
C1          1.80586496     13.12615978     -3.54015942     -6.68089302
C1          5.51461122     12.20629294      0.39000774     -6.22960729
C1          7.91249654     -3.92744938      8.64778744     -6.72459303
C1         10.95091896      3.47168851      2.10748818     -7.17232635
C1          2.10381624     -1.58097199      4.00363285     -6.64158778
C1         -6.88987051      1.01756951      8.77024124     -5.16360954
C1         -1.09472020     -1.49680224     -3.55619952     -6.98577881
C1         -5.88486840     -2.37360582      3.12794212     -6.59077035
C1         -0.62286452     -6.35225083     13.73220971     -6.43179142
C1         -6.91188067      3.88762847      3.11435285     -4.51708161
C1         -7.36093122      2.41732567     -7.09470046     -6.22967463
C1         -0.26359589     10.52573025      7.16001270     -4.81416443
C1         -3.74344570      1.00208539     -7.70067142     -6.02024737
C1          7.06506875    -11.12955089      7.20023437     -6.87128577
C1         11.02447250      2.33663692      2.17438321     -6.66552825
C1          9.67332317     -7.90573537      8.19003205     -5.85077205
C1          9.96705814     -7.41288651      1.53698666     -3.30862017
C1          5.87303773     -3.69249079     -4.56855245     -6.44059529
C1         -1.37852074    -11.77608692     -6.17010406     -6.47998578
C1          1.04771253      4.48732956      5.54813989     -5.89190626
C1         -3.58672448    -17.76719165      4.06545624     -4.99250396
C1         -2.09330484      6.28848947     12.83532916     -5.46734434
C1        -11.81343262     -1.55119178     -1.03074394     -6.41581484
C1         -2.26086404     -2.78942370      8.08287652     -6.15852180
C1         -3.14473738     -2.93479637    -11.22076585     -6.05229129
C1         -6.08678317     12.22930793      4.72864897     -5.55150406
C1          0.79758157     13.13294138     -7.65105441     -6.64568520
C1          6.95037455     -0.96771897      4.59191721     -6.29332539
C1         -6.62744933     -6.59207665     -7.68972849     -5.58322367
C1          5.48664638      1.37324291     -5.15517937     -6.06903267
C1         -3.09399242     -7.96807808     12.17700826     -4.87447891
C1         -3.33103915      5.37788477    -13.64784648     -5.45195474
C1        -11.48544776      3.60918494      8.73473520     -6.79525403
C1         -9.69888546      1.53835087      4.64805631     -5.40802708
C1         -1.89695391     -5.77559028     -5.12691679     -6.89890580
C1         -7.33253744      3.09101500     10.31019129     -5.13684965
C1         -1.06088168     -9.71101977     -7.76851480     -6.55513412
C1         -9.60700011     12.21596579      4.59378641     -6.46844189
C1        -12.07926616      3.92092786      5.65146471     -6.26255522
C1          8.54558705     -4.84297840     -2.52458910     -3.93761126
C1          4.27335612      2.35295469      3.66915789     -6.35120670
C1         -3.63984302     -6.29461404    -14.28758627     -6.54573697
C1         -1.53173075      4.73975027    -13.70575736     -5.79257435
C1         -3.35766847    -12.05491288      4.54377316     -4.11604272
C1          0.42422904    -15.97138451     -0.55806631     -6.19382500
C1         -7.93265129     13.23179890      8.66862447     -6.82078263
C1         -0.53700047      4.85291661    -15.24490903     -6.61307511
C1         -7.68146955     -1.41450591    -11.21405734     -4.96111742
C1          0.83714236      5.35191905      9.33655247     -7.37655746
C1          3.53362466     -0.04722347     -0.03905096     -5.40035690
C1         -5.12865270    -11.47676577      2.45751428     -6.19025487
C1         -4.34098744     -3.86810696    -10.18300073     -6.47667137
C1        -11.16534620      2.70806197      1.49820903     -6.00996896
C1          3.20452779     -4.14130394     12.12447882     -3.66859480
C1         11.74715071      2.84197550      1.56505477     -6.17303130
C1          1.80064534      5.35741727      5.51629739     -6.16426047
C1         10.23520585     -4.94886330      4.08417482     -6.93725718
C1        -11.54425167      3.56858258      3.10038088     -5.71883091
C1          8.50148481      5.32444836    -10.80918872     -6.61926128
C1          3.68430126      1.41207932     10.69491555     -4.70660493
C1          2.22245016     -0.91835115      3.05254322     -6.89506163
C1         -9.68035191    -11.10266508      2.41329275     -6.27814584
C1          7.50108963      5.32909052      5.57889555     -6.46544594
C1          7.86902418      0.83545486     -2.52666922     -6.31183164
C1         11.86893472     -0.97624906     11.32010626     -6.51209330
C1         -9.76851370     -2.96555478      6.57533949     -7.02119330
C1         12.24436866     -4.90181263      6.20734659     -6.52262059
C1          7.93433461      6.81805402     -6.06702768     -7.22748548
C1         -0.35258954     -5.72075191     10.62597880     -6.83995785
C1          0.19922235    -10.57509889      0.54364498     -6.71167148
C1          2.76875157     -1.04762940     14.80014437     -5.13840151
C1         -6.58939349      0.02490236     -4.20166115     -7.05487594
C1          3.31269360     -4.28018763     15.71492480     -6.32710297
C1         -5.47355119     -5.66660817      9.63721386     -6.31299173
C1          2.21709469    -10.62037366      3.06100288     -6.75166782
C1          5.28369961     -0.99936519    -11.19423872     -5.88425120
C1         -6.31309846     -3.76389584     14.76281565     -6.10316895
C1         -9.02762535     -4.26685200      8.05947154     -7.20561105
C1          5.23837961     10.13252429     -0.08873023     -6.91928142
C1         12.84828163     -5.85037784      4.07272640     -6.87749378
C1         -7.05977511      9.25810813      6.18558593     -6.06477114
C1         -2.64717206      3.28936891    -13.72958008     -6.33625689
C1        -12.22337866      2.98144389      1.45808494     -6.64990680
C1          3.55846742     -6.35756581     -1.99770520     -6.74967317
C1         -6.41903572    -10.57156061      8.99440877     -5.32737191
C1          5.08294235      4.75786540      3.00251298     -2.76869104
C1         -0.29841934      3.82400106     -1.97690038     -6.92298093
C1         -5.82252921     -0.56499109     -6.17652913     -5.25697185
C1         -4.19601331      2.34608138     -5.08187945     -6.71752175
C1         -5.87508905      3.50686741     -0.37190040     -5.75575371
C1         -8.98654401      0.60622325      8.22872444     -4.81440815
C1          7.27159689    -13.23153862     -3.55110087     -6.90628782
C1         -9.34515575     11.14650356      6.15432377     -4.28526013
C1          1.21576693     -6.95418360    -10.20161217     -4.95929967
C1         -5.06893401      5.94653889     -0.97632280     -7.44154845
C1        -12.93002556     -1.48316246      0.52365270     -6.77901439
C1         -7.21615418     -3.33931900     -1.64914121     -5.37067575
C1          0.74717270     -5.35087751    -11.16212830     -5.98115378
C1          0.42173322      3.30576343     12.18630463     -6.28913388
C1          2.14073048      1.55070485      9.68114850     -5.82034216
C1        -10.29925837    -12.19054181      5.52142688     -4.35005166
C1         -9.76721474      7.80552527      3.05090855     -7.19218103
C1        -10.45958577     -0.97377215     -2.66468203     -6.44023327
C1          3.22184958      3.84234942      1.59178533     -4.18674984
C1         -9.13680176      4.82531135    -12.74548629     -7.18516152
C1         12.39462289     -5.50906505      8.74022775     -5.86234581
C1         -2.86875785      0.98372027      2.06407549     -6.28366841
C1        -12.29102704     -4.75718566     10.63395314     -5.89797665
C1          2.31477628     -1.42616113     17.29139447     -7.27504759
C1         -9.94542469      3.63244490      9.71206491     -6.53483388
C1          0.46582345      8.17550679      8.69616839     -6.60970131
C1         -8.24018459      2.84007792      6.19166978     -5.57716985
C1          9.03967587      0.47895676      3.08230634     -5.56323568
C1          0.30300923     -5.80298106     13.16017621     -6.59316250
C1        -12.55349915     -3.90049845      6.54521820     -5.93155590
C1         -7.69413336     12.30563569      9.28990378     -6.92420618
C1          7.65353553      2.92693140      4.71744740     -6.77489352
C1          2.49360957     -1.86267667      7.16475864     -5.43187954
C1         -0.32640790    -13.46898948     10.58523434     -5.33137225
C1        -11.39476074      4.87275340      5.57450718     -6.58422077
C1        -12.45575214     -2.36869722      2.42860453     -5.93493078
C1          8.96352000    -10.25780569      3.09659684     -6.61561937
C1          1.49087855     -0.31525598     10.74340686     -5.70702424
C1         -1.62430217      0.04366101      8.15042088     -5.00333078
C1        -13.88614240     -4.79228138      4.01304185     -5.40310564
C1         -3.78192059      0.90399512      1.51081606     -7.17127140
C1          6.83140282    -15.48252079      4.66128111     -4.94620071
C1         -0.39073711     -3.83516632    -11.20399662     -6.53203289
C1         12.62970885     -4.85881510      2.18641068     -6.70991035
C1         -3.06672504     12.55129134      7.19720891     -6.33361727
C1         -4.87274000     10.17745021      3.66532214     -6.49430837
C1         13.72173208     -6.51169739      5.61213847     -5.24926588
C1         -2.58299120     -4.80748500     -8.66359329     -6.75831830
C1         -7.40662655      2.34497794     -9.27466165     -6.58064980
C1         -3.02474376     -1.46949467      2.99305749     -5.79339581
C1         -0.19578371     -4.30669791     12.20637439     -7.09655232
C1         -0.05749521     -6.66913672     -7.16150097     -6.50697849
C1         -2.55776221    -12.67773593      0.48860300     -6.05695069
C1          5.26316533     -6.89592040      1.52452347     -6.68630636
C1          6.31708735     -7.25417725      7.13846187     -6.66323190
C1         -0.90518047     12.59282130      1.42701682     -5.65412061
C1          4.51074760     -0.39517087     -9.24591413     -7.23742160
C1          7.63645239    -14.07719528      0.53126498     -6.15955997
C1         -2.57211615     -7.79137259      4.01644104     -6.53165593
C1          2.83743267      5.67051025     -9.25589003     -6.13310460
C1          6.66543412      9.60491282     -5.11070154     -6.24294941
C1         -4.63272168     -1.56564340     -0.06976077     -7.15700327
C1          0.77915699     -2.46762340      3.70812795     -6.95336318
C1          9.06102537     -3.06944690     11.30723920     -5.01464071
C1          7.65376305     -8.17500902     -1.65318891     -7.10109913
C1          8.73214589     -3.42964118      4.59076400     -5.38882097
C1         -1.63994925    -14.46323632      8.09964843     -3.67165436
C1          0.95302783    -12.62877700      0.57740129     -5.85285206
C1        -10.90767107     11.75908236     11.81349289     -5.98862612
C1          0.99074495    -14.47689984      3.93297248     -5.50725967
C1         -9.75959285     -4.87091747      0.87464705     -4.93396012
C1          3.56154359     -1.50386195     10.63553550     -6.64549343
C1         11.66685660     -7.87515665      1.50327665     -5.80572595
C1          7.86427612     -8.82708947      8.73661039     -7.26981237
C1         -4.03441683     -0.41817330     -0.99315120     -3.64806697
C1         -6.49338566     -2.38928723      4.04220305     -6.85721792
C1          3.53427191      7.74775128      2.07423208     -6.57415530
C1         -4.34604899      2.05942772    -10.19284901     -6.02668454
C1         -5.58933247    -11.15411316     10.57247121     -6.96743701
C1         -3.79711217     -0.93855249      7.14505439     -6.55924515
C1         -1.60244554      0.03701194    -10.23741541     -2.37459510
C1          2.25804463     -7.25635815     -4.59829456     -6.74574055
C1          0.82653012    -15.02644039      7.13948070     -6.33832228
C1         -6.31568047      0.95003240    -12.75972586     -7.11563549
C1         -6.40438922    -10.53881996      5.62461608     -4.97713778
C1          4.21914432      9.58023436     -6.70000327     -6.91132205
C1          9.57951311    -14.04310785    -20.86668875     -4.13090941
C1          2.81155978    -15.36243310      5.50688960     -6.68275666
C1          0.50438708      3.28600112      3.08165326     -5.44478804
C1          3.53286334     -4.88064161     -3.59412593     -5.41796771
C1         -2.05992873     -9.22915010     10.62282245     -6.63520649
C1          3.55496067      1.73465956      2.06244127     -6.49141768
C1          5.33426028    -18.40294085      3.63203136     -6.31296396
C1         -5.32643853     -2.10450785    -14.37532350     -5.43446904
C1         -1.48828048     -3.39047226      0.55111888     -6.99119977
C1         -8.37952781      7.31744700     -7.71913040     -6.57194297
C1         20.94171086      5.85397970     -1.99107984     -6.98407706
C1         -9.36396694      4.43632736      6.16001021     -6.53108494
C1          3.31357943      2.38138052     -2.58666613     -5.69238274
C1         -6.11523238      2.64859903     -0.86544691     -3.84351822
C1         12.01436681     -4.02209518     11.33375857     -6.09786869
C1         -1.64582066      0.54542848     -0.01788392     -5.86053314
C1         -6.54638174    -11.16492861     -2.66245072     -6.99310987
C1          7.65691309      8.91359847     -1.06470959     -7.09789581
C1         11.28609916      6.30933789      3.99431117     -5.80183955
C1          1.69864883     -7.26772302      2.12075079     -6.08025849
C1          0.54246478     12.22465681     -2.51825161     -5.73948902
C1         21.97950188     -8.30025633    -16.85948627     -4.78640643
C1          3.82924371      0.18175349     -8.59677493     -6.78871247
C1          6.71274038      7.76967656     27.97408077     -6.86654280
C1          3.02079546      9.23464929    -10.12239596     -6.84943038
C1          0.78147531    -13.95018428      1.50475547     -6.87496123
C1          5.02511825      4.75639466     -2.59969301     -6.57472615
C1        -11.63297852      0.00604100      0.52329542     -4.92719917
C1         -6.16726924     -5.18583046     11.61743102     -5.37429218
C1          3.31782879      5.38948543     -8.24452375     -7.37405534
C1          1.60286518     -0.00072904      3.04398440     -6.93343194
C1         -0.27991448      6.83959725     -7.74828549     -6.54025414
C1         -7.37563723     -2.71717336     25.45568264     -5.71276365
C1         -6.85781780     -2.03841631    -15.28026908     -6.73082570
C1          0.19775667      2.30393228     -4.54693909     -5.77282641
C1         -8.75137869     -0.27954004     12.29423012     -6.55154232
C1          0.25844335     -5.73577975     -5.18319976     -5.98615911
C1          6.01920468    -11.07276577      8.73124882     -6.19248511
C1         -9.10773871      5.91894968     -3.53301544     -6.19725482
C1         -7.28314542     -4.85771024      2.43883093     -5.27359951
C1          1.68601483     -7.27783846     -0.05892725     -6.85864121
C1          3.33998937      5.40259277     -6.02838698     -5.80387653
C1        -11.94772991     -6.80444873      9.11037299     -5.69090521
C1         -1.01393806     -4.81386701    -11.25098686     -6.49819539
C1          1.85517877     -7.58880062      7.21485973     -6.27231330
C1         -6.48016319      5.37807616     11.81101141     -6.72677523
C1         -5.16261594    -12.60378569     -1.08172984     -6.80531378
C1         -9.88298193      5.42489078     -3.00095800     -6.30008386
C1         -1.50015481      3.01865492     10.29634710     -5.57011984
C1         -8.95434616     -0.56884044    -10.29320899     -5.86693195
C1          0.18799732    -16.89468328      4.59324596     -6.05709424
C1         -4.95543932     -5.31916358     -7.66446636     -5.77909549
C1          2.25916209     11.62481071     -6.04333428     -6.15133937
C1          8.09672695     12.18982212     -3.67479371     -5.99825221
C1          7.45911576     19.39099284      9.78472999     -5.25838429
C1          1.28184715      8.75447733      4.62860768     -4.61022424
C1         -5.14677811      6.21855993     -6.03025092     -6.12159347
C1          3.25885098     -2.41676984    -11.79216918     -6.32915973
C1          5.59022926      6.28685251      0.45711457     -6.37511558
C1        -10.68127575      4.78624373     -4.61876332     -6.88584955
C1         -3.03216449      3.36823912     -6.14986204     -5.85915651
C1         -0.75834819      4.33348776     -8.66179859     -4.90405941
C1          3.40060177     -4.82875634      5.54876745     -3.51603598
C1          6.06679304      2.95279163     -7.71476874     -6.07508876
C1          3.70073863    -13.53406287      6.19226507     -5.43687164
C1          8.29709011     -7.31846874      9.70650101     -6.36900670
C1         -0.25056538    -10.25415991     -6.15568815     -5.83804977
C1          3.34081146    -18.40862591      4.58589760     -6.66682093
C1         -6.17325624     -4.40756888      8.07832158     -6.45974602
C1         -5.87937949     11.68483724      7.16020363     -6.71700523
C1        -10.70060034      1.09999732     -1.06215393     -5.94524691
C1        -12.53170566     -6.80172922      3.03668354     -6.34475447
C1         -2.02683935      6.16991111      9.30856213     -7.26036947
C1         10.42051691      4.97232130     -1.05276562     -5.46523352
C1          1.98266228     -8.18512259     13.15818276     -6.63254264
C1          4.24049052    -11.98113331      7.05598349     -6.63010327
C1         11.12304295    -11.22755089      4.07703852     -6.53291336
C1         -0.74036108     10.18657921      0.56487055     -5.93613184
C1          2.01286452     -8.15631564     -5.18194913     -5.81857675
C1        -13.36731286     -6.24874229      7.15809825     -5.94326762
C1          1.02447571      6.57712105     -8.65800162     -4.50561858
C1          2.25374065     -5.73473718     12.17213350     -5.10751142
C1          5.71747940      7.77629841      5.54607707     -6.56534356
C1        -11.53152732     -5.31290385      0.84539557     -6.48412353
C1        -13.24998239     -7.76582738      3.02325766     -6.33567431
C1          0.36339588      0.96246374     -8.57769374     -5.04742260
C1         -7.07941826     -6.28700935      0.43358786     -5.29254588
C1          2.48990583    -17.45893830      3.55232405     -5.52871080
C1         -4.04133694     10.73090489      8.79537757     -5.57786106
C1         -4.26569167      3.49447834     -5.01595539     -5.03474573
C1         -1.05457764     -0.39198497     -3.61003673     -5.99187975
C1         10.51238745      2.77118931      4.62908521     -6.07508037
C1          6.34846911    -12.10598617     10.63149117     -3.86602468
C1         -7.21059968     -9.15133514     -1.64429112     -6.91789658
C1        -11.98932418      1.97613645     -3.67866189     -5.90069806
C1          8.91858661      0.47076837     12.26120181     -6.56614989
C1         -2.85476921     -3.91827756      5.63761758     -6.45987865
C1          8.69634046     -6.49926232     -3.25281732     -5.48688504
C1          0.67591492      3.87425683    -16.27273034     -6.73204310
C1         -6.29044051     -2.76039904     -3.61198612     -6.90568928
C1          7.46397681     10.15859919     -0.07292586     -5.51610489
C1         -9.98750401     -7.24331223      4.03785151     -5.67678770
C1          2.78113992     -2.75437959    -12.76311572     -6.92676232
C1          0.51973991     14.09246852      2.99651316     -5.21513262
C1          7.10048956      3.27673115     -7.66312505     -6.10641286
C1         -8.68110929      6.28481747     -2.56388078     -6.43254383
C1          3.15039725      4.73323960      6.18276307     -5.39263894
C1         -9.90095452      8.35547575     -8.56501891     -6.70698292
C1          6.30949626     -3.88749547     14.75021863     -5.48194036
C1         -0.84301416     -7.25329373      3.98772007     -5.71334841
C1          2.04303155     -8.21082781     -8.62272219     -5.31825428
C1         -1.43866834     -9.26670596      3.94730891     -5.09076121
C1         -4.85392649     11.30185795      7.22042233     -7.05239235
C1        -13.71411295     -1.40572602      9.07889520     -6.63940624
C1         -4.82418258     10.19708265      7.28872075     -5.74958433
C1         -8.61838189      6.22692166     -0.40436939     -4.60400156
C1         -4.15177941    -12.68132795      3.00867499     -5.12006926
C1          7.29755371     14.54985043     -7.30479604     -6.51970193
C1          0.69652308    -15.02333540     10.58965216     -7.01761649
C1          2.53996092      1.16963356    -11.11694465     -6.99899188
C1         -1.80406225     -4.27917590     -3.52216281     -5.21384711
C1         -0.28847915     -0.95942917     16.34262777     -6.14099758
C1         10.14027912      2.88206372     -5.10879780     -6.80714257
C1         -7.61799990      9.64139523     -6.11565346     -6.78083527
C1          3.81263728     -0.95091286     13.18421581     -6.90789929
C1          8.90915259      1.99820211     -1.98483161     -4.83904346
C1         -4.07710095     -9.62436765     -6.11440615     -5.34735472
C1         10.92799254     -8.76626138      7.19550640     -6.25987587
C1        -14.07259176     -6.51107307      1.45286958     -5.99304338
C1         -9.90256875      2.46821481      9.69223351     -6.08539570
C1         -5.99607148     -5.64874891     -7.66753464     -3.53061076
C1         -3.12093739      9.65583202      7.18318071     -6.45141085
C1         -4.26642405      6.82894966     10.30714288     -6.20373380
C1        -11.69443411      0.03990650      4.05871703     -4.85476667
C1        -13.04476368     -0.47808715      9.12186535     -6.80579072
C1         -8.23309661     -9.60667084     13.20432924     -5.91495483
C1          2.01586397     -1.48982262      0.55242560     -5.61338257
C1         -2.55349323     -4.75003612     13.19257208     -6.14377339
C1          3.87152475     -1.02169722     -2.94175311     -6.39129531
C1         -0.39450498     -2.79277214     10.65458509     -6.26371697
C1        -11.74063824     -6.49206139     -5.17787994     -5.86567753
C1         -6.45015262     -4.16889338      4.01437202     -6.54433977
C1        -11.97099716     -6.87243462      5.57759518     -6.62807393
C1          6.29770728     -8.83759500     -0.07745208     -4.37806684
C1        -11.70860256     -9.55929080      4.08462075     -5.12312051
C1          5.56990104      3.29324362     -5.17426989     -6.23937382
C1        -11.17956368     -8.13290398      1.48167238     -5.92458274
C1         10.47823064      6.82809555      4.61780057     -6.60826373
C1         -8.93823798      5.36251301     -0.93260242     -6.74665492
C1         -7.89964035     -2.08336534    -10.30183534     -6.46126897
C1         -3.29486311      2.44289842    -22.84076663     -6.86175355
C1         -9.13791587     -4.76803406     -7.16633084     -6.92408678
C1          1.08375467     10.79962465     -5.06226151     -5.07186257
C1          7.62996714    -11.09180044      4.02783353     -4.48183931
C1         -8.02648008      1.47803912     -3.55195391     -5.92389628
C1         -9.56802086      7.44193390     -4.47410624     -6.94937221
C1        -11.26950020      5.93334153      5.63846583     -6.25155828
C1          8.25497953     12.47961445     -2.09945274     -7.02223140
C1         -6.65254616    -14.41752588      7.08482831     -6.64916885
C1         -7.77951693     -8.09723818      1.50857952     -5.98429312
C1         10.65927365      1.30444220     -1.99364554     -6.49998868
C1          4.11623364      2.96845592    -10.13728396     -6.39201486
C1        -10.27084188     -8.14699344     -0.06607297     -6.26132644
C1         -3.74785512      3.93682227     -4.09879315     -6.58855691
C1         10.96504693      5.31876122      2.10791809     -6.46823169
C1          9.10181264    -12.63947153      2.11701754     -7.28121104
C1         -7.45668938     -8.31691064      9.00533777     -6.29845251
C1          6.37512439      8.69406503      5.57661078     -6.22916910
C1         -8.67795735     -0.32721837     15.73618653     -7.11581428
C1          1.79400814     -0.95148135     16.34924625     -6.04322576
C1         -6.30024845      0.82207114     -0.01736845     -5.81623942
C1         13.02092046     -6.46822857      3.11660924     -5.33519059
C1         -8.12693705      9.57968678      6.23207957     -5.42853539
C1         -1.29871518    -17.14636637      3.00782745     -5.22447513
C1        -12.76204707     -4.46126543      4.01862181     -6.70457849
C1          8.48604584      2.89251223    -11.65888049     -3.41116469
C1          5.36738278     -2.76956411      1.47907351     -4.28815580
C1          2.59779947    -17.90225703     -0.35729248     -6.27337300
C1         10.83816278     -2.47811883     11.29010013     -6.53439620
C1          4.38420954      7.18038925     -7.70741425     -7.06988180
C1          7.97304111      0.87737055      6.58126846     -7.02996847
C1         -2.83459344    -10.52666623      5.50977876     -5.86780338
C1          1.00112071      4.84219160    -10.81702308     -6.86500626
C1          2.51072338     -4.83142145     -2.08155253     -1.95402633
C1         -0.74133440     -2.38872076    -12.23174843     -6.60244512
C1          5.72457317    -12.02863404      8.16081529     -6.38817238
C1         -3.87267049    -13.55464930     -4.17192256     -5.45849542
C1          4.52974441      4.40782017     11.27935885     -5.88449717
C1         -9.51281854     -3.88096273     14.10362752     -5.79016180
C1        -11.27472660     -9.18685424      5.02420894     -5.98517170
C1          1.60182279     -5.40183948    -12.67803989     -5.98130306
C1          1.20497346    -12.40615365      4.59773118     -6.79592066
C1          6.35322960      3.91427472      5.49386436     -4.39520303
C1         -9.14236813      7.89623261     11.26623224     -7.06278750
C1         -3.53304174     29.63540505     -5.13134387     -5.06402544
C1          1.23827642     -0.98333790     11.62276222     -6.75567592
C1         -4.61391082    -11.07237617     11.20537470     -5.94870593
C1          9.74411202     -9.71653558     -0.99328951     -5.18762586
C1         10.84954966      0.49068922     11.33931936     -6.98442261
C1         -7.48959639      2.52019657     11.33068115     -5.66804606
C1         -2.55166433     -2.97258703     -1.66099435     -5.76444717
C1          4.60153634      6.27890973     11.30451043     -6.78084609
C1          6.75010068      0.50872792     -6.08595359     -6.76431969
C1          9.78009562      6.23770488      6.60501695     -6.47767369
C1          2.05932870     -6.30960034      9.64971216     -6.22610399
C1          0.76753934     11.57477558     -0.02095035     -6.85905553
C1         14.52111437     -2.97315089      1.57933620     -6.77649970
C1         -6.11768319      6.26080028     -6.68849419     -5.50274952
C1         -0.34745591     -2.72819310      7.12232202     -6.72903148
C1         -1.62268442     -6.65310765    -10.26842285     -6.54603159
C1          4.57496508      4.44757199      5.60243798     -6.24064125
C1          0.66216086      2.09735887     11.28209117     -3.91765962
C1         -6.41340542     -2.31203142     -8.65088738     -6.85639246
C1         -4.85727783     -1.19562296     10.64472697     -5.55993385
C1          6.30674880     -2.13665663     14.73250962     -6.09038809
C1        -10.65332214     -1.76105751     11.70164134     -6.21168402
C1         -0.49948684     -5.15228904      8.13209648     -5.15243465
C1        -11.09492676      0.84172617      6.18818979     -5.56642417
C1          3.08244147      1.44486575     13.83493428     -6.30832753
C1          3.04452545      9.19151625      4.62012736     -6.65999045
C1         -8.07373232     -1.48012592     -3.49585545     -5.24161960
C1        -10.48871398     -8.70243063     -2.62577311     -6.67152844
C1          4.81980648      8.67055251      4.61868176     -6.83761157
C1        -11.39408259      1.91985240     -1.13025458     -5.07106306
C1         10.38964097     -2.80754890      8.05755887     -5.20053883
C1          9.09164476     -6.71109217      5.68447069     -5.73778087
C1         -0.87863109      4.71243958      1.47880616     -5.80579352
C1          6.05137743      7.73128192     -1.98774896     -7.18750340
C1         -8.29829089     -9.56094539      0.52954470     -5.73341828
C1         -7.35077853      2.40322307    -12.69228957     -6.58653827
C1         -4.33043141     10.54653273     10.28015544     -5.92935372
C1          2.31653199    -12.09174412      8.03124398     -6.24551445
C1         -3.15052446     -4.84781812    -11.20248249     -7.23396913
C1         -5.01543503      0.10129600     -6.69604637     -6.10444001
C1        -12.76717802     -1.43925214      9.65211253     -7.12937644
C1         -0.60659281    -14.44602588      3.00279054     -4.85862326
C1          0.48256974     -1.56552135     -2.63013491     -5.72236381
C1         12.94427944     -3.99738142      6.22095907     -6.17561726
C1          6.83069421     10.04054643      3.07446631     -5.86322048
C1         -3.38035827     -5.42868387      8.12859576     -6.45164096
C1         -0.80587323      5.37503581    -12.04118288     -6.25841559
C1          1.32666579     11.70991998     -1.08847092     -5.45134891
C1          1.23072926     -1.07923271     17.27441801     -6.85975804
C1          4.54101520     11.04630055     -0.11297527     -6.24736531
C1        -10.39267410     -6.19774687     -0.14195660     -3.65267136
C1         -6.56694836      0.00010925    -11.13018879     -6.80935045
C1         -3.78459993      3.84449299      7.18930112     -5.98698663
C1         -4.38434263    -13.56268202      8.01027554     -6.41729811
C1         -3.35916735     -5.41736978    -13.73949062     -6.94310711
C1          0.37415288    -11.20925219     -2.58448406     -6.13461668
C1         -2.57180870     -1.86108963      0.50919792     -6.32020238
C1         11.96442396     -8.84943155      5.61291358     -5.40401051
C1         -9.64447263      4.40890695     -1.01156260     -6.54247826
C1          6.13771164     -1.48125497     -6.13392782     -6.04606334
C1         -6.12054597     -8.15389476     11.59127126     -6.56719266
C1         -2.02877029    -11.12329291      7.08888081     -5.98513170
C1         12.22833421     -6.07874545      9.69839423     -6.31491060
C1          2.00157951     -3.42872413     15.31283352     -7.05076278
C1          4.58869097      3.31715948     -0.01831620     -6.38951519
C1          7.39301829    -12.04992179      5.57861826     -5.42902589
C1         -8.68963717     -3.32188665      6.53621548     -6.77160709
C1          6.34826052      5.66016937      0.01874867     -6.50325615
C1          2.83991437     -5.73205268     -0.00482174     -5.41349990
C1        -13.10620134     -7.18882296      5.55098673     -6.52092964
C1          5.13119454     -8.13520344      4.62357737     -7.01284389
C1         -6.83476673     -2.01440682    -11.73796917     -4.78537330
C1         -5.96196319      2.09673293      7.16403823     -6.37893194
C1          3.80985384     -3.94494160      0.48295786     -6.74601534
C1          1.05309993    -11.06400452      2.09223725     -7.07859646
C1         -5.89464420     -7.27349414      6.50076084     -6.74316705
C1         -4.15914896     -6.57918595     12.19559876     -4.82386240
C1        -10.01332290      0.62735064      4.03256903     -5.28660439
C1        -10.13765412     -4.74002441     -7.81683857     -6.78606113
C1          5.04599453     10.67807250      3.01863080     -6.45086603
C1          1.69783742     -2.42378224     -9.24614488     -6.67376822
C1        -11.68201920      1.17131828      0.51609178     -4.87330659
C1         -4.91196005    -11.98017254    -22.56060714     -6.95642038
C1         -5.41979891      2.03572552      9.73884726     -4.37815639
C1        -10.07175305    -11.96609175      0.49083198     -6.12377330
C1         -5.14547408      4.49211506    -11.76222591     -6.13200688
C1          3.03030836      3.32215971     -1.11923281     -6.49217990
C1         -0.87985122     -9.14563041      0.53884895     -6.67219534
C1         10.45254974      0.86789121      8.12142517     -6.39913144
C1         -1.05991214      6.35019513     -9.20723746     -6.96476230
C1          3.37123732     12.01866629     -8.21367908     -6.94615784
C1         -9.37307539    -12.05278235     -2.61699256     -6.80282223
C1        -12.48402362      3.54467290     -1.03243822     -5.50938648
C1        -11.54226634     -0.64574552      6.53750130     -4.16894924
C1         -0.20028508      0.45578625     17.90879653     -7.00249476
C1         -3.16129191      7.78120455    -11.13880612     -7.03212485
C1          5.83168552      3.55674286    -10.20292812     -5.69476527
C1         11.12699674      4.39241775     -5.05785068     -6.47232605
C1         12.19786922     -6.77282410      6.16982314     -3.91436375
C1         -7.43483774    -10.16846605     -3.54675387     -5.13398808
C1          0.46520507      1.42851114     12.19642593     -4.06982191
C1         -9.20798505      2.96353907      5.58109877     -6.94243467
C1        -12.29888523     -2.95510066     10.59197566     -6.76539733
C1          5.88618916      5.35071678     -6.71367899     -6.64139562
C1          3.26643060     -2.44413450     -2.55680732     -4.32937553
C1          8.15385487      6.25658862     -9.18646686     -6.92643822
C1         -2.82084768      8.62659368      2.14228130     -5.79383506
C1          0.04570519      9.56456502     -3.58153951     -6.29338004
C1          8.21172959     -0.01411398      7.17521575     -7.15470184
C1        -10.67247662      7.73841648     -4.54303426     -6.43299760
C1          8.27138091     10.82322050      1.43357304     -6.71185786
C1         -4.84618544      2.44903640    -11.12274484     -5.47849935
C1          7.11616041      1.50243450      1.48873059     -6.61065274
C1         -4.59291588     -3.32868718      2.17141477     -5.18121814
C1          7.69569341      1.46476178      9.69856329     -6.66542441
C1         -6.13730030      0.39468378    -10.16654115     -5.12778045
C1         -7.69337091     -6.26693246     -7.70665521     -6.12187380
C1        -10.54679354     -2.31422022     10.60876873     -6.49500035
C1         -4.55139150      4.42515930      2.14317334     -5.30369306
C1         -5.15677249      2.87302879      4.68278280     -5.01706114
C1         -9.09341056      7.84488888     -6.99734210     -6.89203700
C1         -5.43118831     -6.84919787     -5.18519481     -6.91742960
C1          3.22277936    -14.91026966      8.67592588     -6.62751172
C1         -8.38532834      5.40947336     -7.64188164     -6.46981492
C1          1.52617572     -4.78534742      3.07138630     -5.28831506
C1        -10.82180557     -9.58605294     -1.03200273     -6.22892138
C1         11.33962268      1.37129232      0.47546479     -5.29900841
C1          7.42328676    -10.27765498     -5.71217860     -6.29108808
C1         -5.84996355     11.29991011      3.08349572     -7.28409233
C1        -13.09815773     -5.34912477      9.13028988     -5.00797294
C1         -8.98211903     -7.17988565      2.44488284     -6.17028121
C1          3.01740132     -3.32711950     -1.04672028     -5.21097919
C1          5.93143765     -4.86362918     -2.07300608     -5.90602262
C1         -7.37821037      8.37908821      7.75358712     -6.08825397
C1         -5.77553958     -6.65144634     -9.22385327     -6.42988980
C1         -1.03173829     -6.61339718     10.60280723     -7.14393097
C1          0.97225323     -0.09852495     13.16880193     -6.75071382
C1         -4.27062883      0.51358665      0.51835950     -6.72087714
C1         -6.69290233    -11.37218765      1.47777097     -5.28574146
C1          5.59583473     -9.69730915     -3.52250408     -5.27638529
C1         -3.32966462      5.37860849     13.81396052     -6.47630973
C1         -3.89780613      2.41232774      7.82124687     -5.86952176
C1         -1.77304758     11.65443691      6.20299368     -4.49393926
C1         -9.74202637      2.96466718      8.69812665     -3.95983900
C1         -4.60133331    -14.05092689      5.54226406     -5.71588212
C1         -1.24698819     -2.05159167      3.10461924     -5.38109349
C1          6.14884630      4.39609080     -6.06764948     -7.00295751
C1         -4.82911797     -2.78801412     -2.65499020     -5.59354142
C1         -0.19146398     14.95336306      3.09573675     -7.01518511
C1          5.59023398      9.20144094      0.45978023     -6.36921864
C1         -9.57316924     -1.49732685    -10.24346268     -5.64936362
C1         -2.51401837      5.97717780      6.22857921     -5.78995410
C1         15.51665237     10.42682158     -9.24721153     -6.42118715
C1          1.28024901     -2.73004632     11.60236334     -6.31410545
C1          7.50466375      8.24797432     -3.57307204     -3.54920181
C1          5.26502615      5.38332145     -0.14727730     -6.83678564
C1          4.98662234    -11.44352893      3.12151069     -4.78845652
C1          0.17379130      3.51170273     13.73400281     -7.14784964
C1          9.80332024     -0.02901204      4.67317213     -4.48130031
C1          4.30402931      5.37971282     -2.04128422     -6.97733321
C1          1.68881380     -2.31240453    -12.84669438     -4.19100803
C1         -4.41811751     -0.85955022     -6.72528268     -6.59902820
C1         -4.09533501      2.92061902     -2.60769698     -6.35852786
C1         -6.57385610     -4.85173230    -11.18904523     -6.46394660
C1         -2.17986236     -5.61852983      2.51747512     -3.72111273
C1         11.58508172     -1.95073054     10.67441732     -7.07182837
C1         -5.06225880    -11.42493995      8.10883112     -6.21134206
C1         -3.39615789      0.62025509     13.82562280     -6.57949320
C1         12.67197375     -5.26256842      7.17610858     -5.43095436
C1         -7.19623604     10.82337386     10.27730538     -6.98880585
C1          0.44797504      6.25825416     -2.59984978     -5.50739814
C1          7.06348325     -9.35893750     -4.15330933     -6.54836704
C1         10.96576956      8.26053607      2.09464639     -5.92727516
C1         11.61888480     -9.68889970      7.16261350     -5.99938194
C1          1.33168866     13.48851909     -6.72638390     -6.27195505
C1          2.75928535      7.20705698     -5.13654318     -6.46976925
C1         -4.73283525     -5.10054943     14.63264475     -5.32746160
C1          0.00829512     -1.85606153      5.66174174     -6.60018992
C1         -7.74994085     -6.18140934      1.40138922     -4.54190028
C1         -3.63552059      6.31519137     -5.14085578     -6.63289517
C1        -12.56326590     -2.11394360      6.61004439     -7.05440013
C1         10.96093889     -5.84173205     10.73702767     -4.42853591
C1         -7.38046448     -4.18682235     14.75486781     -6.39322272
C1          1.76032198     12.01618027      5.61140170     -6.04109448
C1         11.49675020      0.83270745     -2.62293393     -5.96463322
C1          6.94579608      0.87443440      8.12610088     -6.67215196
C1         -8.63854230     12.24095142      3.09104070     -6.33067178
C1         -1.55166692      2.99224970     13.84334408     -5.36934329
C1          8.52158243     -0.05099330     -2.56935607     -6.79994572
C1          0.93868086      7.81830134     11.81126496     -6.56336966
C1         10.81239974     -7.32338448     -0.04701213     -6.87751034
C1         -3.81232219     -2.79447761      7.20387475     -5.21068686
C1          8.35426842    -11.78367238     -3.50881950     -7.00168140
C1         -9.89407051    -12.64828427      6.46718954     -5.64439021
C1        -10.99874549    -10.18525007      5.51338189     -5.41961901
C1        -10.57585784     -2.42434440     14.17670094     -6.71451253
C1         -0.95987685    -14.44375162      7.11178217     -6.57238996
C1          2.28228565    -13.76495565      8.11265760     -6.87322305
C1         -9.46533276     -6.83703710     10.55490489     -4.73097384
C1         -3.04955543    -12.92734181      6.43662548     -4.25139985
C1         -0.92170508      2.94992515      3.70722233     -6.72654337
C1         -8.36321898      5.37812565     -1.90182637     -6.53712140
C1         13.34355008     -0.07325868      4.57290768     -5.06948517
C1         -6.23555668     -6.30573297      4.62672030     -5.73034650
C1          6.00969204     -1.87148847     -2.00412487     -5.20031520
C1         -4.80180620     -5.73682923     -2.64685455     -6.71972505
C1         -8.03096917     -5.44872199      3.04855335     -6.12299731
C1         -2.53832519     -6.62954514      9.63013061     -6.94724208
C1         -6.34662530      3.91751944    -12.67762447     -5.81600262
C1         10.13502929     -4.92475774      0.59618010     -6.33368818
C1          1.95352805     -3.35405671     -8.72520920     -5.65414303
C1         -2.00114637     11.13715419     -4.07576272     -5.33081067
C1          7.65222778     -4.91003692      4.67183691     -6.93696555
C1          0.14384717    -12.00902556      8.18435971     -4.66769158
C1          9.24856266     -0.07483754     -0.11768439     -6.48291862
C1          2.07022404     -0.45598172     13.18034259     -6.75032207
C1        -10.06512819      5.89745084     -1.97065188     -5.91190978
C1         -2.65812753     -1.48529416    -10.18367574     -5.80458093
C1          2.52062527      4.80903475     -7.71413508     -5.36729802
C1        -13.17592033     -2.37924081     -0.00443600     -6.56877154
C1         12.97697701     24.07637481     -1.49814210     -5.41755603
C1         -5.60051771     -6.27240405     -4.27201785     -6.64022867
C1         -4.76392241      3.85903886     -5.98255503     -4.96881672
C1          0.01447861     -0.00373413     14.75401517     -6.09659674
C1          5.43625903      3.78027127      7.05711699     -1.24125897
C1          7.31967018    -10.18794190      2.12852844     -6.45469156
C1         -3.09023207      2.98981180    -11.16797703     -6.81178529
C1          8.50654293     -0.11618015     -6.09472399     -6.79840613
C1          4.75804628      1.41935322      5.62621434     -3.20975730
C1         11.46837902      9.71874159      3.11159314     -5.39217413
C1          5.63335241      9.23964339     -5.10823665     -5.02670968
C1         -6.62430228      0.03258106     -2.03078596     -6.47234497
C1          4.11174894     -2.97595832      4.56729882     -6.37112676
C1         -0.29427813      8.66027088     -4.15189214     -6.16366989
C1          4.19371038     -5.45861300     -2.04318925     -6.20569662
C1          2.26623260     -0.91692794     -0.38327087     -6.77661483
C1          1.24752449     10.55547031    -10.22527206     -6.77417150
C1        -10.98430996     -3.81140250      4.05159354     -6.34481698
C1         -6.17205095     -1.48341976      8.09120346     -5.47631568
C1          2.72489331      5.30985825      0.56810355     -5.84899555
C1         -5.16823937    -14.48471036     -3.25978296     -5.25291905
C1         -3.18625580     -8.76827809      4.01167506     -7.25376334
C1          5.46772981     -6.39507016     13.25599852     -6.01912310
C1          0.69321530      8.66635014     -3.52816067     -6.93536579
C1        -14.32381776     -4.40462939      3.02154320     -6.34760557
C1          9.14388461     -4.94063312      9.06938908     -6.05061624
C1         -7.35843195      0.61153949     -3.60002828     -6.86700859
C1          4.56149150     -3.31653497     -9.33586408     -6.58645162
C1         -8.34104857     -9.73000361      4.09857694     -4.20510731
C1         -6.67745859      2.97216049    -11.18719559     -6.98393637
C1          0.28011540      8.75479506      9.69637723     -5.45563642
C1          1.88422764     10.55817211      7.17461011     -4.18549272
C1         -0.14020425     -9.59190976     -0.11919390     -6.40340761
C1          6.65596142      7.72679362     -8.61204811     -7.07333033
C1         -4.78053667     -2.33245961     -7.65142783     -2.28206629
C1         -6.92507040     -0.90135074     -2.62297131     -6.70714184
C1          2.06130266     -1.49484290     -5.14920905     -5.29360164
C1          2.00528742     14.37842818     -1.03555321     -5.62673432
C1          4.79098294    -12.06000684      6.14770759     -7.05056707
C1         -4.85624722     -0.48186037     -7.65092381     -5.30653736
C1          2.55829887      2.97161516      1.47113653     -6.93804744
C1          1.32884301     -3.95803586      4.60168436     -5.74972164
C1          8.00497506      6.20079688     -3.51241242     -5.54784063
C1         12.17578711     -3.36691744      8.08790743     -6.86979252
C1          8.29475631      4.73386876     -7.61579793     -6.97868986
C1         -3.52472465      6.21105947      9.67957823     -6.85631459
C1          4.70253010    -11.64071522     -4.48984499     -6.35750624
C1          1.98030746      7.78112591    -10.16123422     -5.71165214
C1         -3.36096566     -7.18274385    -13.71920223     -6.22445349
C1         10.97737934      0.51614880      2.14837322     -6.34192683
C1          9.11658263      4.80549104      0.01260158     -6.16877607
C1          0.11770709     -4.29655916     -1.00183131     -6.72270060
C1         -4.89131328     -5.33258363    -11.17326262     -5.75447417
C1         -1.69604042     13.22181856     -0.09991041     -4.91648882
C1        -15.87133325      8.35547963    -15.87359234     -4.52887761
C1          1.19078194      3.87128671      4.64792925     -3.92729470
C1          5.57005853      1.46720537      9.78002571     -4.98840909
C1          8.38433785     -5.44937062     -1.70801595     -5.49825086
C1         -6.60117179     -7.71538173     10.64844038     -3.25465444
C1         10.87074512     -7.30515403      2.15492407     -6.67071517
C1         -0.79353122     -0.61860960      0.58052292     -6.68113875
C1         -3.34024072    -10.22216697      8.15565404     -6.84027935
C1         -7.22997827      4.80812435      4.65955092     -5.67261739
C1          5.84312902     -0.68063672     -4.54008456     -4.45442912
C1          2.75469651     -7.50889861      5.53442565     -6.54335397
C1          2.88338019      8.79805844     -9.10372632     -4.52988746
C1         -3.88669999     -5.70052324     -4.20811664     -6.71617931
C1         -0.51166859     -3.31539241     -1.02730285     -5.48213197
C1          5.66376442      7.42468969     -5.09468721     -6.14289328
C1        -11.19972565     -9.25966337     10.56569095     -6.68772166
C1         -9.99494557     -2.40800704      7.51808186     -6.87680349
C1         -3.35810031    -14.95676370      8.15081988     -5.90580807
C1          7.90704944      1.96925470    -24.38049710     -5.48793795
C1         -3.00224560      6.26239634      3.09921088     -5.62149165
C1         -2.29520902      8.95395282      8.67761573     -6.27526521
C1         -7.58665692     -1.73609702     12.20595503     -6.94065059
C1        -10.50815838      2.11596232      8.79300616     -5.11897937
C1          2.56223645     14.37995495      1.47709461     -7.17166630
C1          1.30429594     11.71210148      4.63884061     -5.95590358
C1         -5.52508096    -10.59428262      0.50492463     -6.04212606
C1          2.01887456     12.53318072     -1.10681663     -6.53208119
C1         -1.10399105     -4.83018672     16.25454423     -6.58365537
C1          1.61173298      7.76119925     -6.10898836     -5.86341557
C1          7.37959961      0.50227735     14.82501008     -6.58054348
C1          5.05614687    -11.19737170     -1.09213795     -4.14410598
C1         -0.49664058     -1.52316639     -1.11068715     -6.81298368
C1         -8.39142634     -7.27594414     10.68997039     -5.39257538
C1          3.13919494      2.94095384      6.18688008     -6.05449412
C1         -0.75854872     10.26561045     11.93144622     -5.21474984
C1          2.40276161      5.32954386     10.33262575     -6.77287465
C1          0.18673634     -3.99766916     18.89133196     -6.26376085
C1          6.94366865      6.84879408    -10.19790585     -6.69360458
C1          3.42558921      8.33721521     -8.21359660     -6.71127963
C1         -0.00521936      2.98880813     11.19660504     -5.57628534
C1          0.43072582     -8.08430445     12.14268588     -3.68103040
C1         -0.35908694      3.35563292      4.62956764     -6.30346390
C1          2.56842416      4.81349085    -13.36392027     -6.76602979
C1         12.74093636     -4.58968449     10.71877824     -6.87961595
C1         -1.68774304     10.15354508     -0.06893019     -6.14679577
C1          3.81551461      5.62381589      4.03711025     -6.39044720
C1         -0.17914999     13.52798991     -4.13014173     -5.54297510
C1         -1.71858835    -16.81394965      5.53295617     -6.76866641
C1         -0.25632630      2.74580514     -7.61586448     -6.25716080
C1          9.08300408     -9.74588240      5.61195335     -4.79624793
C1          3.71901184      8.64230983      9.66554605     -5.30894939
C1         -2.16189797     13.45151232      4.68817036     -7.08120387
C1          3.78942104      2.03916389      6.16426084     -5.86922234
C1         -5.83203619     -4.20548357     12.19372478     -6.78911265
C1          0.93263388     -4.86715059     13.15381393     -6.93932838
C1          1.48422420    -16.29671046     -0.45657266     -6.58634348
C1          3.14210158     -1.53628444     -1.00024783     -5.96566309
C1         12.20640804     -3.43417106      4.70771516     -6.39219761
C1         -3.68361775     -6.26599340     13.10760923     -7.11837704
C1         -4.55179024      7.37886357      1.99474120     -5.67254451
C1          2.18791681    -10.62962430     12.20904384     -5.73491212
C1          4.35687554     10.16877554     -4.21766048     -5.89561867
C1         -6.15640357     -6.25345470     -6.76685651     -6.18547550
C1          0.19715033      0.47525393     -0.97294635     -6.73738648
C1         -0.81498439     -5.37565377      9.69782602     -6.73696033
C1         -2.78413323      0.92560908      7.79266283     -5.28159609
C1          7.84306485     -1.03942483     12.16820753     -3.34440687
C1         -1.33673715     -7.55556178     12.20902923     -5.85262869
C1          2.63984208      7.85859676    -11.25049611     -4.44402250
C1         -4.33008915     -2.39780162     -1.70830284     -7.17135599
C1         -7.10334424      6.31098638      0.52930344     -6.70999647
C1         -6.12960335      9.32198573    -30.66933582     -4.12783980
C1        -12.79725267     -5.14365573     -5.15531085     -6.31218974
C1         -8.75400567      1.57746684      8.74922280     -5.41196750
C1         -7.74184575      1.46264419      7.22395370     -4.31578090
C1         -7.44673286     -7.13784153     -9.19790768     -5.44692097
C1         -1.53453770     12.55750711      4.71272615     -4.93814145
C1         -2.55147624     -4.75334407      4.02801316     -6.71895530
C1         -1.59961925    -14.50300722     -1.16196964     -6.60879275
C1          4.55172427    -11.14141205      2.16721391     -6.81747481
C1         -9.11664628     -7.76673701     14.75031982     -5.79151203
C1         -2.42422976     -2.39719472     15.73967018     -6.54257156
C1        -10.53683301     -9.86701845      6.51806055     -7.03687026
C1         -3.52003418     -9.69145479      9.10380985     -7.03867115
C1          5.29223053      7.21709914     -0.08876082     -6.78625158
C1          4.56139033     -0.43464490     -7.05419775     -5.18716651
C1         11.52417825      0.51206465      8.18195324     -6.61301806
C1          6.85192421     -6.94180474     -1.01332251     -5.79703152
C1          1.22224596    -13.52701049     -4.55448804     -6.59138735
C1          0.87421801     -6.69138142      0.51539637     -6.94748418
C1         -8.14618270    -21.86550432     -3.58722784     -5.40735067
C1         -8.12586352      5.95135058     -5.14164763     -5.96408080
C1          0.46425603     11.11104621      3.11837554     -4.90115674
C1         -6.79256077      4.50836570     11.22314621     -5.08923410
C1        -10.60581980      2.97796996     -4.58980533     -5.34758962
C1          2.24189821    -11.95049289     -1.01387920     -5.14698439
C1         -6.87389473      2.07540891     -2.51307747     -6.30603955
C1         -9.20530349      7.83264807      7.67826418     -5.85226838
C1          0.49000328     -3.30927893      3.05264747     -6.81214347
C1          3.53343963    -11.94019143      2.84273905     -0.97439478
C1        -10.10106385      3.91110199      4.66517172     -6.99014103
C1         -8.40348059      8.34925601      1.49048375     -6.28988420
C1         -7.41631193      5.47598161     11.24473720     -6.55557356
C1         -3.00466745     -6.33780979      8.70123628     -6.69066341
C1         -0.79686609      0.61358960      4.01892994     -6.34933163
C1         -0.71720484     10.24194968     -8.61290885     -6.77731754
C1         -6.55416141     -0.01207805    -13.36945583     -6.90248757
C1          3.11119680     -8.79629630    -11.23745523     -6.07882821
C1         -2.72675969     11.72115984     -0.00419013     -5.32018724
C1         -2.42051479    -20.80051840      2.14920801     -5.68535166
C1          4.91468818    -14.55740970     21.28551313     -6.40083663
C1          5.88278498      5.29051305      4.58281769     -6.07441051
C1         -5.32497125    -13.50462453      3.96928304     -3.97091753
C1          4.32389927     -2.45909430     -5.49722018     -5.89846021
C1         12.43160961     -0.97238358     -1.94071252     -6.50035495
C1          2.25769592     11.64896965     -8.19030492     -7.09700147
C1         -5.64107471     -1.88876049    -12.75153134     -6.59350323
C1         -2.57195088     -7.72618151     13.15944110     -5.31178974
C1          6.36637451    -10.18769218     10.70201339     -6.75658967
C1          4.26723315      7.24257448      1.47506686     -6.74141692
C1         -2.81418754     -5.69005866     -9.28449531     -7.10433909
C1          4.99619418     -1.93342496     12.14311789     -6.08676040
C1          1.15146846    -11.64328911     -1.04757505     -6.47615630
C1         -9.95207303      7.26327483     -8.57880222     -6.85959835
C1         -7.73498842     -3.31784164     14.09872477     -5.57500350
C1         -9.49433590     -5.68202503     14.12820144     -6.14000962
C1          9.19448460      5.93880361     -9.23057068     -7.02170507
C1         -5.48966094     -8.68379977      0.47243744     -6.19230160
C1          2.50516302    -14.43609740      7.07241967     -6.48526790
C1         -1.02645057     -4.89217141     -2.07317925     -5.92739964
C1        -11.47258689      2.31573858     -2.68346889     -7.01248823
C1          9.39225139     -6.93504908      9.66674121     -6.71796624
C1          0.06671213     -0.00136363     -9.30500792     -6.86755328
C1         10.58035954      6.23296891     -2.02473526     -6.98371622
C1          3.00471471     -5.25297200      8.06278621     -6.27440650
C1         -0.75851544      0.56072977      9.73702065     -4.61780206
C1         -6.33964836     -2.80910464     -0.06919085     -5.50610678
C1          5.57137122     -7.79686400     11.23832803     -6.23109176
C1          0.95996996     -4.80597123      9.68474850     -6.59010176
C1         -1.59971066     -2.94043561    -10.33796810     -6.45228227
C1         -4.83280205     10.13250843     -5.49225917     -6.93347664
C1          4.82190623     -0.98215009     -1.05513120     -6.17268732
C1          6.81360624      8.27459669      3.02324968     -5.23237733
C1        -11.16738893    -11.13485273      4.90821781     -4.98922784
C1         -6.55835156      2.98439488     -7.77223342     -4.02317575
C1         19.46192256     13.94458404     11.28409504     -4.80975729
C1          8.71112700      8.10761528      8.13942094     -5.64745280
C1          3.67466600     -3.32395216    -11.14153717     -4.05542792
C1         -9.10268344      3.02588415    -12.75286288     -6.79863439
C1         -0.82717394    -13.80516142      9.64871682     -6.84649365
C1         -0.23474215      9.83976815      1.54387985     -5.76300499
C1          4.03408253    -10.84229164     -1.00552384     -5.29326013
C1          7.15446404      8.06985467      7.11313930     -7.20143009
C1          7.89086438      5.63339399      8.70393309     -5.95098074
C1          5.45641998     -6.40554515      0.54932776     -7.26795510
C1         -1.27984224     -5.82165474      3.08081263     -3.92051540
C1         -0.28034958      5.79804630    -11.13823718     -5.12240327
C1          3.48585580    -12.60568992     -3.56952402     -5.38731641
C1         -4.07824734      3.02915756      8.75181815     -5.21256888
C1         -6.96610689      6.85085997      5.17450829     -5.43131154
C1          6.61752113     -3.09943145     13.10822858     -5.69042244
C1         -2.10155995     -6.25450903     10.63325187     -7.16568241
C1          2.90007090     13.43660545     -3.58583449     -7.03802527
C1         -1.00100411    -14.52010151      1.43374320     -6.31948720
C1         -5.59850016     -1.87690280     -3.57384157     -5.44925880
C1          5.70064683    -19.91722348     17.33469707     -6.29248437
C1          8.15306317     -3.37025705      2.07313536     -6.95180683
C1          6.95118390     -3.97500467      4.62009001     -6.71741621
C1         -2.53141869      2.98727255      6.22521807     -6.49635624
C1        -12.33913086      1.80848602      7.11356449     -5.02768881
C1          0.40789501      8.01773369      3.02654340     -5.24852194
C1          5.76363907    -10.26496745     11.60409780     -4.41674547
C1         -6.78384832      0.58517507      2.56668779     -5.44125079
C1          3.61985034     -3.35337231     -7.66991913     -5.95301494
C1         -0.09587571     -6.31127706    -29.17884089     -6.58665392
C1         -8.57793015    -11.75872502      5.50544488     -5.31189819
C1         14.59501321      3.79766723    -16.81769724     -5.82235177
C1         -4.62342358      1.45910570      5.62531299     -6.92874446
C1         -2.29507742    -10.67523811      4.64911433     -4.61273188
C1          0.94734142     -1.89100026      0.51348186     -6.23478461
C1         -3.13691447      4.89607574     12.85156207     -6.79287983
C1         -4.78477431     -5.68708764      3.07639850     -6.87857899
C1        -13.61117882     -0.92611274      4.61457306     -6.40551804
C1          1.04356519      7.81283698     -8.64659421     -4.94065319
C1         10.64774883     -9.73831307      3.08957100     -4.01103990
C1         -2.83568234     11.62029344     11.29034284     -6.62340450
C1         -3.06225740     -6.30718410     15.67352101     -6.63384177
C1          0.83627816     10.12943053     -4.10130565     -6.00680526
C1          1.82751002     13.16878300     -5.75536957     -6.63799010
C1          6.31796394     -5.70114227      2.08919321     -5.27359726
C1        -10.19317856      1.46048995     -0.04531452     -6.74428306
C1          2.79869728     -2.08951534      5.54139231     -6.90992035
C1         -9.65665190    -25.59244257     -1.15156389     -5.45835204
C1         -9.43790172     -3.86744320     -7.72059887     -6.70453769
C1         -8.87116784      2.04326290      0.55112444     -6.38017403
C1          3.42218545      7.73883512     11.23687198     -5.99152903
C1          8.10053646      6.27014664      2.14309085     -6.18891628
C1         -5.42293978     -0.81697447     13.20999016     -5.06105154
C1         -6.38745024     -5.71180836      9.00134142     -6.80101584
C1         -2.47833502      5.84379570      0.57150598     -5.72354468
C1         -0.54825561     -3.28923597    -13.78028530     -7.05366838
C1          4.21329108      2.90306538      8.17680384     -6.29458909
C1          6.84303511     -5.38567074     12.25925393     -4.06498470
C1          8.36565553      5.34479027      0.64409786     -5.04836696
C1          4.80374590     -4.30285691     15.36707387     -4.16234027
C1          2.67767337     13.17553633      0.50184760     -5.50403638
C1         -9.45037913      1.98307249     -7.73920262     -4.39612928
C1         -6.62900922      3.02065472      1.53034171     -4.23941724
C1          3.68076046     -7.64381251      9.75332240     -4.03450456
C1        -14.42336415     19.45160159      0.43995081     -6.55689109
C1          1.25303065      8.71529069      8.07125488     -6.90002215
C1          1.06106880      1.88949066     -8.59489537     -5.21355506
C1         -8.41546704     -5.37597586     10.66874493     -5.91183164
C1          8.66545262     -9.33373200     -1.02163550     -6.90641367
C1        -10.61721167      7.20146006      7.12295178     -5.18571500
C1          6.35110751    -13.91462211      7.11535487     -6.01134255
C1         -2.59320015    -17.49468979      0.50144421     -5.68863719
C1          9.36669435      7.19203361      8.15790679     -5.95397467
C1         11.75632974     -0.04946698      7.16876255     -6.27202208
C1        -11.45570471     -4.15890113     12.11735751     -5.16810877
C1         -0.43645283     11.09347361     -1.00950351     -6.92705734
C1        -12.34455381     -1.82479135     10.60075279     -6.98844940
C1          1.68411946    -10.11916571     -0.12642931     -4.81124299
C1         12.29338665     18.87783096     19.57288032     -5.73953381
C1          6.29797047     11.59419045      2.00511084     -5.11207651
C1          4.84815093      3.43649023      9.74147458     -5.38032795
C1          3.39904342     -6.15319813      8.75246235     -3.89472894
C1        -11.45961382     -5.34588411      6.59702377     -6.82715566
C1         -2.76290470     -0.87356535     -0.05910530     -4.93313741
C1         -0.19995135     11.95520159      3.09914883     -5.33971906
C1         -9.19218918    -12.63936702     -3.62012078     -7.00968656
C1         -2.25993067     -5.73449999    -10.24364708     -7.14630592
C1          9.22130563      8.81413750     -0.14777320     -6.94424787
C1          0.26534348      0.53664303     -4.60842944     -6.91109482
C1          1.06411589     -8.08594472      5.54980367     -6.65895737
C1          0.24738893     -0.99037733     18.86901480     -6.57876086
C1          2.01982283    -13.05642985      3.91302899     -6.39519794
C1         -2.84002943    -10.55200794      9.11571839     -6.64285319
C1        -11.85772714     -1.45270391     11.61233608     -5.46079715
C1          1.76268093      2.32536740     -3.65517987     -3.85270292
C1          0.77880991     -4.28757361     -2.02771523     -6.75288063
C1         -6.27750028      3.05607514      8.72575387     -7.11268019
C1          2.33912388      8.64745131     -6.02699617     -6.69940255
C1         -4.60726882     -3.33838782    -12.72844224     -5.91093451
C1         -5.86794385     -4.25694223      3.04116215     -6.26847010
C1         -9.66937526     -8.05821257      2.44243035     -6.17851599
C1          5.28443946     -3.90298277     -7.69116369     -6.56279023
C1         -2.88088792     -8.72559924     -3.59602045     -6.43983486
C1          8.28965783    -12.14265812      0.53833129     -6.13623228
C1        -16.64116104    -16.97000545      5.48228041     -5.33330487
C1        -12.49735252    -10.16247415      2.36111057     -5.66461887
C1         -4.12078852    -17.39286030      3.05296527     -6.40631716
C1          8.11589313      1.47391503     11.26657946     -6.73407804
C1         10.76623011      1.11679271      3.09533715     -6.74672300
C1         11.27173422     -0.40101885      0.56262683     -5.74168949
C1          1.68933460    -12.05838543      5.56362514     -6.50466460
C1         -4.84151341     -2.55103537    -13.44222673     -5.09468959
C1         -3.79073807      3.90852444     -7.60175279     -6.75059676
C1         -2.59832240     11.04732714     10.26470231     -6.41640036
C1          1.47849362      3.31211703    -11.17214568     -5.23337249
C1          8.76941124      9.30194546     -1.07901555     -6.55779965
C1          1.67612252     -7.25614270     14.67791911     -6.65371350
C1          6.61802426     -2.99651260      0.37872953     -4.43597423
C1          0.95488826    -14.49833484      0.55230280     -7.14603663
C1          8.98121792     -5.47887452     12.25199205     -6.46391924
C1         -0.64904410     -8.16792566     13.74161411     -6.26296270
C1        -12.60692163      0.91507307     12.24167433     -5.38934920
C1         -4.98690325     -9.62703466     -6.79233949     -5.91026015
C1         -3.59804307     -1.53010614     -5.12351693     -6.74107183
C1         -0.09371191    -17.58574117      2.11758443     -5.19046668
C1         -1.95062377    -10.58009212     13.17437493     -7.01941697
C1          2.93295267    -12.91811802      8.15489903     -5.38210840
C1          8.31605337     -5.46769425     13.24104649     -6.29078740
C1        -11.19877810     -5.73484273     -1.49470100     -5.41642566
C1         -1.43291787     11.03496943     -5.06347154     -5.30424291
C1         -0.77168188     -4.36179535     13.15054344     -6.52615318
C1        -10.16234402     -9.63076006     -4.15616496     -5.76128869
C1         -5.09189150      7.76549388      4.56260446     -6.55322935
C1          1.54227527      1.77693493      3.07305133     -5.24823965
C1         -6.42270489    -13.41116087      5.50200813     -5.75627069
C1        -11.87975094      3.33753211      4.61073894     -6.79910677
C1         -0.12657500      2.35821482      3.10112926     -5.96214983
C1         10.72235803      4.67316694     -5.99492473     -6.15067234
C1         -0.84518076      8.97212140      9.69986341     -6.54756882
C1         -3.30820984     -0.58058254      4.62166734     -6.10219810
C1          0.18579342     -2.32580060      8.04493138     -6.04125883
C1        -13.23888148     -4.79671071      6.53555339     -3.88448646
C1          3.09491516      4.40648617     -4.56597681     -5.19384030
C1         -0.14761823     13.20291243      3.07172901     -7.00701514
C1          7.56385452     -7.93542858     -6.72338411     -3.81815604
C1         -0.94977191     17.08289824     -5.75666564     -4.70113845
C1         -0.43340032     -8.75200262     -2.08094685     -5.38498728
C1         -4.90543193    -11.96601833      7.09670929     -6.85901495
C1         -9.46150546     -5.69860971     10.64400393     -6.02145001
C1          7.33970850      1.98188234      0.52665128     -5.55316728
C1          3.10788236     -9.67130210      6.13041822     -5.80795338
C1          1.76282175      8.95068700     -9.19888297     -4.45440164
C1         -5.34329007     -2.72199919      4.01361526     -6.59248507
C1        -12.78995446     -6.24737316     -1.65368931     -6.52979963
C1        -10.14252024     -7.77635027     10.55617031     -6.31384508
C1          6.16417463      3.25419225     -6.13459390     -6.95666798
C1         -5.14635803     -4.78743850     13.61507665     -4.18399443
C1         -2.28365385     -8.76902103      8.13421644     -6.51497853
C1         16.68331394     -9.79627016      4.72488483     -6.90020455
C1          2.06298215     15.89261549     -5.09632165     -6.30343682
C1         -1.50622926     -0.04012967    -15.85076875     -6.70930468
C1         -1.73225837     -4.09042018      2.12540256     -5.67540935
C1          1.20541128     -5.85686934     17.21863874     -6.00359914
C1          6.74264816      4.09887175     -2.58707551     -4.83261522
C1          1.70875558     -4.26286906     -7.14872737     -6.16922264
C1          0.76533876    -15.07303493     -2.09362763     -6.26400083
C1         -1.84856738    -15.02654754      9.06339542     -5.90751964
C1         -6.63561932      3.00965130    -13.32056848     -6.60511074
C1         -9.44746014     -2.71840839     14.15065522     -6.81111547
C1         -2.79500149     -0.87232009     -3.53184690     -4.28470661
C1         -2.08235336     -8.08635335     10.60416333     -6.67900941
C1         -2.56400101     -4.82514075      0.49873671     -5.86099904
C1          8.77611734    -13.57577878      1.50985090     -6.73077022
C1         -7.69424551     -3.31060897     16.29028336     -6.90999834
C1         12.41042908     -5.44216881      3.09407092     -6.32074106
C1         -6.10156694     -0.31735011     11.59487675     -5.48628052
C1          2.58852899      2.94449441      3.67775164     -6.46590653
C1         -0.55653764     -6.29473882    -10.29804068     -6.27388000
C1         -1.08967920      9.20750546     -0.00975221     -6.92215793
C1          3.50761886     -9.25685025      7.09853440     -6.23137108
C1          8.94885323     -0.94975731      1.44270980     -5.37609884
C1          2.56052939      4.85945245      7.08257069     -6.38830289
C1         -6.12227635     -1.47885616    -15.90124325     -6.95997471
C1          7.43948750     10.13347990     -3.51671015     -5.97203668
C1         -7.39550765     10.20029237      7.75925180     -5.20739895
C1          9.65133678      6.86273114      0.51143045     -5.34783422
C1         -8.86984652     -0.96628237      0.58250325     -4.46552750
C1         -0.46634301     -1.51642198      4.59105062     -6.52429340
C1          7.55628898     -3.20433507     13.82304017     -5.34338037
C1         -6.74391076      1.47555456      5.70800193     -5.68443165
C1         -1.78340120    -13.87592774      9.09711062     -5.41624029
C1         -6.00305423      8.70278084      7.15589416     -6.11210191
C1          1.29395257     -0.91673775     -1.00898167     -4.11737058
C1          9.95771672      4.74272852     -5.11330910     -6.23198339
C1         -3.79357214      8.71804926    -11.10451742     -7.16305176
C1          2.34472999     -2.43108724      4.58861528     -6.47227090
C1         -4.91726456    -10.20384089     -7.70472843     -5.49289365
C1         -3.58198924      4.40859215    -14.30344522     -6.72213089
C1        -11.42653357     -0.89711975      2.41805254     -6.67507410
C1         -8.22831998      5.95731139      6.13606052     -6.44695763
C1         -9.44490478     -3.89889873      5.00960037     -6.45773915
C1         -3.40011529      2.39237745     -1.06251882     -6.80738459
C1          8.05943009     -3.47719938      5.50276523     -5.79380068
C1         -7.87072138      4.46714506      7.20857647     -3.65788804
C1          1.46935443     -7.77291524      3.04780060     -5.75250735
C1          3.77089143     -2.67606074     -8.74790973     -6.24643453
C1          8.06230643      6.26342600     -0.07478915     -6.44423374
C1         -9.15381787      3.07626903     11.26197502     -6.75387418
C1         -1.11805501    -11.21202705     -7.22080673     -6.71765421
C1         -4.49707375      3.80467228      4.68344554     -5.80114950
C1         -8.86682580      2.98420620      7.13138309     -6.18773765
C1          4.94213701      7.20092642      6.17427020     -6.48403164
C1        -10.74018420      3.05344487     10.29845756     -6.61970715
C1          5.86688954     -5.44461642      4.67112503     -6.96784108
C1          7.85928770      2.08432375     12.22221512     -6.54528282
C1          0.22536159      4.22500368    -10.21890877     -6.65147148
C1         -4.39836513     -7.21321345     -1.64917211     -6.38139823
C1          8.86402275     -1.01420685     -2.00376424     -7.08589628
C1         -4.52022997     -1.43273166      2.06828586     -4.37772017
C1         11.26316004      4.36370671      0.53598828     -6.82944487
C1        -11.88149970      1.41971314      4.67127992     -5.85337244
C1        -13.07738876     -0.60133422      5.54750793     -5.80381367
C1         -1.81000882      6.92755876      6.25206790     -6.04914177
C1        -12.29284043     -2.98945017      5.04427735     -5.48734249
C1          1.89558130      7.70023070     -1.02426737     -6.95443122
C1          1.98324447    -12.98669668      0.45647983     -6.44848158
C1         -5.88747534    -10.24598447     -6.20176755     -5.40258863
C1          2.42198165     -7.87320090    -11.09750703     -6.55307672
C1         -8.92835875     -8.57447336     -1.64438290     -6.55229329
C1         -2.60681146    -16.37606188      0.57251609     -5.62840207
C1          6.87043185    -10.46513355      4.66358753     -5.63632982
C1          0.50186132      4.49414529    -15.31764253     -6.40839982
C1          8.71353389      7.37144619     -6.72536452     -6.98557167
C1         -8.56927515      2.07643914     11.28808615     -5.94581969
C1          0.94114661     -6.29573032     14.69673987     -6.05314090
C1         -5.34480226    -11.58122523      3.98677186     -5.23076131
C1         -7.95166526     -3.92838686      4.59091124     -5.23723962
C1         -1.61216965     -9.70116592     -1.05338591     -5.21242416
C1         -5.16912518     -3.28847578      3.09222072     -6.79941034
C1         -0.78839304      7.02482637      0.58393836     -4.79078485
C1         -5.90480302     -4.20683802     -2.64294600     -6.36045619
C1         -3.81846952      0.81378440     -4.14784224     -5.97236705
C1         -5.90707730    -12.00510205      0.93146773     -5.27271845
C1          3.45622228     -9.60607074      2.08604642     -6.30639388
C1          1.59386847      2.87725359      3.07960304     -6.11750505
C1         -5.77347387     -0.53958364      8.74532438     -4.29304344
C1         -6.08034794      8.15328949     10.33829234     -5.67231546
C1         -5.33634019      5.77166141    -14.33854358     -5.13065912
C1         -5.59691583     -6.24382182     10.61944426     -6.44004447
C1         -0.35017923      3.79564145    -11.20539159     -3.58842186
C1          6.71097605     10.73862307     -5.15101352     -5.95978966
C1          2.40497331      6.31482596     -3.56270647     -6.02703782
C1          1.93903468     12.61628662     -6.67975636     -6.15319959
C1         10.18483373     -0.01604675      0.57533629     -5.92230069
C1          0.82629888      7.18566823      7.17278346     -5.45309264
C1          7.36126445     -4.32551565      5.61126789     -6.84541033
C1         -1.18706414     -0.84075354    -11.75046108     -5.62978907
C1        -13.10802028     -3.48482032     -0.05374477     -5.21756563
C1         -7.95271165     -6.86848896     11.65134157     -6.15829392
C1         -0.28850476     -8.67853149     10.55287725     -5.12426729
C1         -4.90464599      3.51357827      1.52227979     -6.42942307
C1         -9.74025222      7.82874392      8.70321118     -5.68867722
C1         -9.51741802      3.91906258      7.16219981     -6.22064112
C1         -2.70470071     -3.32953550    -13.71059698     -5.90128320
C1          6.74192577     -1.95477711      4.02318381     -5.42494828
C1         -2.54658967     -1.83169900      6.22855057     -6.75169673
C1         -4.87718436      5.48082107     -7.60779668     -4.91046720
C1          9.39045015     -4.05617395     13.20717526     -6.59923025
C1          8.35642915     -0.72576773     13.26842324     -4.87746711
C1          0.09553825      7.79588277     -7.13096913     -5.47717203
C1          2.22949212     -0.97976613     -2.54944340     -6.41649230
C1         -7.68232883     -9.54056760     -2.70234842     -4.50275677
C1         -7.14366448     -1.65995856      6.19775840     -3.69290730
C1          6.73394542     10.68053328      0.53716909     -6.60110563
C1          3.81931889      3.84992846      6.14534219     -6.07632131
C1          4.26120624     -7.18936859     16.35245069     -6.08254242
C1         -6.55330093      4.78852814     -7.64871391     -6.48969295
C1          1.06453422     -1.41669374      5.53535869     -6.57593427
C1         -4.80182616     -5.78563095     15.68176761     -5.17349010
C1          7.43359167     24.20947620     15.41063744     -5.71642275
C1         -7.14362332      0.37250352     -5.12525184     -6.99827148
C1         -7.92584768     -3.93659033      8.06828494     -6.04903916
C1          9.71498713     -0.43109205      3.09392785     -6.47435335
C1        -13.31127829      0.03104530      6.53256119     -6.02483182
C1         -8.61611410      7.49983952     -6.03167026     -6.76974255
C1          5.82930398     13.20087918     -1.17777166     -3.69531087
C1         -4.36168957     11.67281800     10.28564915     -6.54444497
C1         -7.70624752     -7.70717637     -6.21368042     -4.79321776
C1         12.64521257     -1.99916736     -3.49586029     -6.02277248
C1          5.10516832      5.90217982     -2.58582211     -6.97800814
C1          0.24400539      5.37216196     -0.98816643     -4.89953035
C1         -4.39975249      2.07429996      4.68451683     -6.52241782
C1         -6.70112124     -4.80636274      1.41144967     -3.07859449
C1         -3.41151989     -4.23698203     -1.03036570     -6.68377551
C1         -7.37408094      8.36513830     11.22267344     -6.24397142
C1          5.82338379     -2.59601632     -4.57331050     -4.98156220
C1         -5.26105923     -7.82748530    -13.65127903     -2.79088796
C1          4.07971885     -9.69021711     -4.55103459     -6.97286707
C1         -0.85254497     12.60411366     -7.59384390     -5.52486962
C1          0.43740281     -5.20793464     -6.15076454     -6.40870366
C1          0.53062258      3.27361986     -2.57524054     -6.81946722
C1          8.11822102      4.39268453      2.04428414     -6.96495212
C1        -10.05451876     -5.35090165     -1.69295474     -5.17885549
C1         -7.58503794      2.91825104      3.16719318     -5.31740900
C1         -4.19420100     -4.82312612     -2.65250845     -6.41102652
C1         -2.83613963    -18.24620329      2.03505820     -4.46387008
C1          5.70357020      0.09559806      5.53186676     -6.87804593
C1         -2.63118966     -6.66900785     -1.71272528     -5.35583908
C1         10.59079300     -8.25593686      1.49184814     -4.92027385
C1          1.18308961     -7.61783462     13.70098789     -6.61024365
C1          1.96398107      2.94267374     13.80652444     -6.68608334
C1          9.05749792    -12.67199423     -3.55632379     -6.51881574
C1          8.81928355     -1.00763716     -4.10277989     -6.93321440
C1        -10.17146604      3.34544529    -12.77149304     -6.62443842
C1          4.60822038      4.36899510     -3.63627411     -5.76284547
C1         -8.19108392     -0.00905288      9.69965094     -5.30298161
C1         -3.53894650      3.31349402      0.46538738     -5.18416244
C1         -2.26661410      3.88659381      4.66669563     -6.68670793
C1         -6.08771026    -12.52717742     -1.69999879     -6.37855603
C1          1.50910992     -4.86145735     15.67630535     -6.89455119
C1         -1.90173145      8.64354498      9.71341886     -6.23608390
C1         -6.69362324     -4.74958954      4.93093668     -6.65579585
C1         -2.54176882     -3.00301426      0.48287376     -7.19597329
C1         -2.83612875     -3.90880149     -0.08880483     -7.02520743
C1          4.83360694      8.69209983    -10.16675175     -6.53510175
C1          3.79669682    -12.14736231     11.26216783     -6.72281658
C1         -6.68694028     -7.77197436      4.94697003     -6.64104145
C1         -3.91031555    -12.01316465      5.52659310     -6.47733129
C1          2.03634291     -9.32356867     -8.64110031     -5.66194193
C1         -3.86641425      7.23786218    -12.66316692     -5.29411197
C1          3.80499910      1.98695618     13.20443085     -6.35944138
C1         -1.29604338     -8.68764959     12.18800935     -4.74975781
C1          9.60157882     -4.52213614     -2.63568228     -5.92929115
C1         -9.20895587     -1.81268247     14.76616105     -6.78500378
C1        -12.80709371     -3.34023175      9.66584212     -6.34239105
C1         -1.89474125     -7.25421924     -3.60398277     -4.11144492
C1         -8.12987400     -6.55643526    -23.53800214     -6.33729232
C1          3.64883577     -3.39546376     -5.50451266     -6.30572966
C1         -1.50969414     -3.34936616     13.13300443     -6.59113297
C1          8.26540537      9.51741859      7.19395478     -6.61608787
C1         -2.86818108     10.50822009      5.63709513     -4.87977694
C1         -9.59786854      1.53599848    -10.21501297     -6.90781143
C1          0.84467973      0.53891076    -11.16824866     -5.95368658
C1         -5.95453511    -12.04483404     -2.65280889     -6.48494203
C1          5.15761746      4.45106583     10.35100743     -5.28489917
C1          0.39568606     -5.34358042      6.49858321     -4.37864018
C1          2.60093091     -8.11917387      3.03322560     -4.93642788
C1         -1.08619047    -11.14798482      5.50772215     -6.14258172
C1          3.25132998     -5.43295630     -6.13158071     -6.43924513
C1         -5.50565294      6.37344709     -7.70528698     -5.60482495
C1         -7.65814815      9.14294127      3.64808382     -6.17261276
C1         -7.15672033    -14.06455514     -5.13815797     -6.20247977
C1          5.64600718     -4.82972436      5.58951540     -6.79860200
C1        -13.61641531     -6.79545145      4.65676352     -7.05301425
C1          1.44189399     14.05791845      1.44696502     -5.98241885
C1          4.56612599     -1.55545996     16.97260189     -4.49360030
C1         -6.89759477     12.81158536      8.68896052     -6.68628838
C1        -10.47878553     -5.68296741     12.14033168     -6.75376592
C1          5.53524107      3.30393183      0.62803235     -6.48993842
C1          5.82663795    -15.06127786      4.58366947     -5.79739529
C1          1.73109420     -5.44978742     -3.55895942     -4.71522306
C1         -6.87325881     -0.90036421    -15.25953864     -5.12665404
C1         -2.38581990     -4.25785516     -6.09283757     -6.55104363
C1         -9.10695132     10.78765011     11.21175669     -6.18310602
C1          1.06094697     15.52225372     -5.15546001     -5.27854546
C1          4.88287117    -15.12983117      9.63731592     -6.31329723
C1         -8.37146997     -2.35019061     14.12736264     -5.43339802
C1          7.08731114      6.29122353     -4.22379637     -4.47344754
C1        -10.10158458     -9.56876728      1.45839661     -6.25142447
C1          0.07959364      4.80954193     -0.06986920     -5.63467741
C1          0.56329363      6.83313916     -3.54321451     -5.15034368
C1         -8.78542192     -3.83027283     -8.70707087     -6.73248424
C1          5.08442188      0.02531207      6.56390330     -6.80925958
C1         -2.60611360      1.54843579    -10.16778034     -6.87680380
C1         -0.79367963     -2.41403570     13.24553194     -4.98907220
C1         -9.92452579      0.55222522     -5.06268059     -5.13029431
C1          5.81467893      6.83936037     -2.55346442     -5.86812945
C1         -1.73273410     -4.28546854      5.62741631     -6.18820738
C1         -6.45790135     -0.59409695    -14.32136460     -6.09868439
C1          8.59202063      4.73655072     -2.55766460     -6.95086853
C1         -5.14565127      8.19719385      8.75309412     -5.69012469
C1          2.45503198     -9.64524008     -7.70012134     -6.17160901
C1         -0.89189638     -5.36437407      0.59732625     -6.08019263
C1          1.58313467    -12.58144973      3.02924598     -6.71486192
C1          3.74817385     11.63925445      0.43023009     -5.60275135
C1         -5.90873022      0.49339943     12.28656583     -5.50458857
C1          3.06209671     -3.43461312     -4.50981131     -6.92215395
C1         -4.32113814     -7.12780108      0.46033817     -6.01585930
C1         -4.50120033      9.27057218     -7.07921608     -6.49933806
C1        -10.98271495     -8.99417977     -0.14866501     -4.67336858
C1         -0.21640275      3.89948035      3.70242594     -6.65312431
C1          9.62689943      3.31062905     -6.09423179     -6.18312345
C1        -12.60239316     -7.23636943     -1.02753436     -5.86351027
C1          6.70242043      4.78894943      6.24280669     -5.79415356
C1          7.32493509      6.77983275      0.54144977     -5.45363107
C1         -5.20530297     -1.45353865     -6.22947400     -5.20056622
C1          2.77959005     -0.85343368     -9.19819789     -6.62726437
C1          7.64811353     10.70667626     -1.10782241     -4.85022486
C1         -1.85498956     -8.69408291     13.17945844     -5.69850243
C1          8.94673146     11.67143845      1.49382725     -6.36206456
C1          8.87969860     -3.92728197     -1.97034742     -5.36092869
C1         -2.90249677     -5.72337591     14.70051836     -5.44737992
C1         10.19421503     -3.30136732      9.09579148     -5.57912652
C1         -4.63401661      1.44291952     -0.17785948     -6.04900379
C1         -9.92915201     -2.44304317     -5.08113507     -3.92264788
C1         -8.37796756      2.40226449      1.61323240     -6.38377237
C1         -5.15024691     -7.80832409     -6.77374388     -6.77214490
C1         -8.28452955      2.40600289     -7.66597924     -6.26119109
C1         -6.42898153    -11.94467936      4.04437701     -6.23266439
C1          2.61257103    -15.95717354     -0.46553478     -6.55192946
C1         -0.33702945      8.70822595      1.58334884     -4.37704132
C1          4.29804623     -2.40275998     10.56794160     -6.61871985
C1         -7.94093054     -0.81464491     11.64017041     -6.67799119
C1         -1.09271742      3.30313221    -12.72062008     -6.49538534
C1          0.01696014    -16.28102409      5.49492924     -6.79281132
C1         -9.41896409      5.06726186     -1.92712805     -6.76329231
C1          6.24134206    -16.53364038      2.22726724     -5.29419665
C1         -6.01416360     -8.60308812      1.41917828     -5.87029230
C1         -9.54218357     -0.94298131      1.48341739     -4.68995918
C1          7.00224404      0.85147371     13.84253180     -6.23870045
C1         -6.16881905     -3.31363007      2.52451360     -6.52179141
C1         -2.52280242      5.99062252     -5.09530007     -6.59246288
C1          0.89470216     -4.87619056     -8.66011547     -5.63566072
C1         -1.84798573      5.75185895     -8.62188890     -7.10696775
C1          1.52439065     14.02244595     -4.14312677     -7.16428907
C1          0.74264184     -0.64911607      7.13929973     -6.73121203
C1          1.36327103     -6.37713482     -2.05862628     -6.95992281
C1         -2.62283365     -1.47335413    -13.69538242     -6.37550386
C1         -8.84425580      3.87601939     -5.21409676     -5.54663920
C1         10.00080530     -2.43098705      3.65361057     -6.66785433
C1          9.22094846      2.91110900      5.69475381     -7.24500940
C1          4.61033191      8.15285105     -9.18705708     -5.85936929
C1         -4.84390466      2.38483246     -4.13149879     -6.53036244
C1        -10.87811488      0.55122370     -0.05016298     -7.02226379
C1         -7.90424848      0.89207996     -1.06460154     -6.75392306
C1         -9.94893821     -2.35080794      9.63842384     -6.88013643
C1         -9.99778521    -10.24408022     -5.18609690     -6.54042935
C1         -3.14260365     -4.80185109     10.64278149     -5.22681601
C1         -0.54674346      3.85365129      2.08559725     -5.29968496
C1         10.67280302     -0.40558422     -1.98029526     -7.04364701
C1         -6.59211138     -4.74843863     14.11399250     -5.73383000
C1          7.48955927    -12.66489698     -1.00048945     -6.81611190
C1         -4.35687515     -5.39907172      0.46039076     -6.79440910
C1          3.28854505     -4.28156995      8.67222278     -6.02603115
C1          9.70395675      4.40959183      3.05527048     -6.33640789
C1          2.06830055     -0.24792262      9.70903238     -4.41704506
C1         -9.23422982     -0.01844776     -7.08174360     -5.65266039
C1          4.26270326    -11.99741662      1.52652503     -7.11412422
C1          0.48064049      6.31001926     12.21225279     -5.12370320
C1          1.80209853     -8.76029245     -2.04087608     -5.11285758
C1          6.35064153      3.90081271      0.00385090     -6.28701279
C1         11.13820392     -0.13726776     -1.02536848     -6.83805262
C1          7.70288985     -6.36331482      4.08725400     -5.93839798
C1         -4.12192960      0.04793080     -9.64645965     -6.29477055
C1         -4.92719976     -5.32591706     10.63293779     -6.02480821
C1          4.32320191      7.10628456      7.13029354     -6.25320478
C1         -2.42433658    -10.16443870     -2.57494348     -4.53363974
C1         -8.54764846      6.86174562      2.04051678     -5.19168122
C1         -1.58455911     -1.88056106     17.21389716     -5.03283379
C1         -4.83869719     -2.41555883    -11.11877437     -5.33314513
C1         13.71565187     -3.51214651     -0.05712129     -6.68414012
C1         10.49669180      8.62632861     -4.53177593     -5.16575334
C1         -9.58904463     -6.35167844      8.03287501     -6.09808812
C1         -0.75441647      8.35711297     -5.14742932     -7.13904902
C1          0.43233009    -15.95244718      2.97981809     -5.80523692
C1          3.43369658      4.71700123      2.15982386     -4.34120652
C1        -14.45364250     -3.91076566      7.50609264     -6.50911830
C1          2.80023792     10.50471455      5.59980726     -5.10997445
C1          6.33812598     -5.75195377     -3.61170715     -4.10584436
C1          1.04161662     -0.02327993      4.07965936     -6.81093722
C1         -2.08880030      3.26857668     -4.14500704     -5.45053656
C1          1.41642151      4.42906635     12.81492947     -4.44760407
C1          6.71964165     -9.07741806    -20.92802115     -6.66849817
C1         -1.16930964      3.36252238     11.27755638     -6.45691566
C1          6.90607808    -13.59122801     -1.05439329     -6.65940771
C1          0.89171325     -3.01847728     -8.70871000     -6.99920713
C1         -2.87801619     -0.92342309      2.05733218     -5.08089807
C1         -8.57096907      2.10604467      7.81643662     -6.20669166
C1         -7.66253335     -1.54104088      1.48854265     -6.54018229
C1          4.63565659     -0.32360395      5.53519659     -6.06282051
C1         -7.40422227      3.54155955     -3.59678209     -5.26546541
C1         -2.79526404     -4.31345737      7.13526752     -4.88645290
C1         -9.83470187     -3.51386354      4.02070420     -4.84964683
C1          2.47465143     -7.82236864     16.31144767     -6.93756003
C1          5.30949780     -5.78779644     10.67678939     -5.38412533
C1         -1.28830936    -13.62643954     -0.51345230     -6.74001952
C1         10.98265804      0.50292417     -0.06883623     -6.72879080
C1         -0.79280581     -2.36835229    -14.35929745     -6.57930243
C1         -7.14012698    -12.94240860      0.46867981     -5.28142849
C1          7.39604607     10.17186694      5.58512569     -6.54569409
C1          7.08134089     -8.20542683      7.21317809     -6.71621047
C1          1.08829947     -5.18026768      5.65997752     -4.81224873
C1         -5.38559451      1.99323319      4.03824675     -5.01853202
C1          3.10279840    -14.48901070      4.04562630     -4.68477636
C1          3.09809511     12.22961291     -6.70710227     -5.71093586
C1         -9.18137257     -1.85547599      5.59549700     -6.31676013
C1          8.43337737      5.31806705     -1.64062628     -7.03692616
C1         -0.24562275     13.49886553     -7.61381407     -6.49224733
C1          4.49377488      6.26230498     -0.12942477     -6.17024761
C1         -4.50878052      1.47930821     -9.11966901     -5.56950832
C1          0.24422291      5.39788817    -10.21787558     -6.77595944
C1         -2.01647358      8.10961186      7.13345374     -6.72830327
C1          4.13754053      3.01286998     -6.77947749     -6.26309249
C1         -5.35348321     -8.71556336      9.70574703     -6.89251626
C1          6.86924789     15.00667032     -2.58698057     -6.25849499
C1         -5.64644671     -8.13544125     -4.25712531     -5.42669409
C1          2.40532092      5.25904408     -6.73754016     -5.04010430
C1          6.60040418      2.85741551     -5.12847400     -6.22983059
C1         -7.20321482      2.93845152      4.65131854     -5.57614227
C1         -8.62818889      4.39445087      3.05996675     -4.92947963
C1         -0.63415209    -11.08556527     -1.14628801     -3.56657864
C1         -4.52161332     12.16360386      2.14242693     -6.61163498
C1         -3.76391520      8.73649620      1.55914409     -4.94400789
C1         -7.22073116     -6.27250558      3.98091722     -6.79944517
C1         -7.66051365     -4.84126608      6.47175915     -6.68946695
C1          6.64730979      0.01395425      4.01022676     -5.20536734
C1          4.24491751     -4.29171228     16.33574665     -6.76348747
C1         -8.92886505      0.61504340    -10.24575206     -5.47482877
C1          0.44823704      3.25999738    -15.29846421     -5.73768239
C1        -10.57488993      5.41477760      3.62975263     -5.42739901
C1         -0.51998858     -5.21742335     -1.03380271     -6.22472659
C1          5.57753416    -12.61883378     -3.52990196     -5.81535232
C1         -9.74746742     -4.80170976      9.99765579     -6.20519923
C1         -4.31459337    -11.98178044      9.74114028     -5.16783021
C1          4.07667994      2.98477242     -4.57012261     -5.84288699
C1         -0.36135552     -5.73748176     16.34756366     -5.92539622
C1         10.47207891     -7.25068700      9.67548802     -6.33260158
C1          0.31891032     -0.98420652     13.19507763     -7.07964262
C1         -1.75862349     -7.25939178      5.59156988     -3.34601172
C1         -2.71157486      4.42914176    -25.11296915     -5.02020484
C1        -20.36330449      0.39621685     -7.67929645     -6.19278110
C1          7.42693243     -5.45847655      2.04056318     -5.08007688
C1         -6.96509332      3.90781017      8.72500625     -6.45924964
C1          9.38512036     -5.77336910      6.19143420     -6.49829667
C1          8.24953745     -7.22452951      0.51619051     -5.00719146
C1          7.26860776     -0.96657913     -5.14962461     -6.63308345
C1          5.86762695      8.30177345      4.56233625     -7.00346187
C1          8.43866281      0.50484552     -1.59369823     -6.86626976
C1         -0.54119343     -9.32973814     -1.11188226     -6.89521575
C1         -2.42160764     -7.30084462    -11.88589810     -5.47996798
C1         -2.40849395    -10.17937886     12.26700595     -4.98664953
C1          8.32643901     -5.41744978      9.68285822     -5.82006621
C1          0.18727064     -8.77768111      4.07583510     -4.74329654
C1         -1.75794934      5.35472580      7.76993390     -7.09875709
C1         -8.59616188      4.47832188    -11.82987422     -5.83477831
C1         10.71871218     -3.04798675     12.21894349     -6.77089256
C1         -0.34372206    -13.57887777      1.48056119     -6.75017389
C1         -3.36200399     -7.20771516     13.70892808     -7.20961814
C1         -8.18116879      6.00763660    -14.32363784     -7.08940497
C1          8.07315149     -3.45955307     14.81444308     -6.74634321
C1         -3.60346029      6.31320138    -14.15240377     -5.73540439
C1         -4.50539698     12.19521226      5.66132968     -5.58258196
C1         -2.57277533      4.73964121      0.41709298     -5.69718653
C1          3.63619710      6.21809777      7.17387877     -6.19246237
C1         -7.77594786      2.71035338      7.26013388     -5.77119024
C1         -3.44113423     -9.07648667     -1.00331431     -6.87081391
C1        -10.28661560      3.36961594      5.61513060     -6.96363289
C1         -4.86948007      8.32853763      1.51046050     -6.02150149
C1         -0.02765080    -14.40899881      9.03340961     -6.94242650
C1          4.80304297      6.75310001      4.61615354     -6.58759037
C1         -1.65739606      5.30193420      2.07773171     -4.82753765
C1          6.27332786     -8.78320530     11.26301290     -6.36196580
C1          8.33520528      5.27084235     -5.21309721     -2.74813398
C1        -12.05152876     -3.86664311     -0.14081442     -3.82586340
C1         10.44008410     -2.80503108     -1.03953985     -6.60385530
C1         -8.49815238     -6.88532241      5.54110313     -6.88506690
C1          0.72142051     11.64735353     -3.50714157     -6.90261900
C1         10.51893434      6.84112076      2.44325760     -7.04461883
C1          5.08330039      4.78754098    -15.18216913     -5.23172865
C1         -6.06190188      2.91377728      0.61799373     -5.06645752
C1         10.31166241     -0.42701808      2.12795797     -6.94099823
C1          2.74675702     12.00797880      3.98263173     -6.76639553
C1         -3.70619783     -3.29003785      4.06854606     -5.31366320
C1          9.54556785     -3.99461847      4.12386102     -5.96592520
C1          6.36663219    -15.08645462      7.16055183     -7.48600279
C1         -8.27354534    -10.75430341      7.51681235     -4.48897419
C1          0.05125718      5.95045818      7.79333197     -4.81034464
C1          1.30551767     -6.33411479      1.47933196     -6.70903953
C1          8.44139629      8.31755691     -1.65084023     -6.89725184
C1          5.07276012      1.82649313    -15.31137184     -6.60281145
C1         -1.82591641     -2.33979832      5.57860081     -7.05846837
C1          4.67357737     12.22918423     -5.79182868     -6.10631017
C1         -7.63213693      3.02544517    -30.07723424     -6.74012846
C1         -4.41378249    -10.51092847      8.13786487     -6.36091820
C1        -10.49529737      6.94423031      3.00438475     -4.98598281
C1         -7.40849832     -2.31887311     -9.32754975     -5.98761637
C1          7.68307878      1.77244861      4.57684643     -6.24786817
C1        -10.74873632    -12.57672664      2.45956580     -6.42927443
C1         -3.00490669      1.42402520     -2.66917427     -7.23024938
C1          5.36784759     -0.90417511     -2.00330112     -6.26236299
C1         11.79940870     -7.31288016      4.09967907     -6.49001621
C1          4.28096970    -11.78743750     12.14323812     -5.98640384
C1         -4.86727533      0.53098245     -2.00283166     -6.52622184
C1          2.76830643    -10.57207969      5.55360966     -6.20007657
C1          3.24100775     -2.99656501      0.45339301     -5.14894139
C1          8.27734530    -13.17100505      3.98552014     -6.28674460
C1          5.33580153      0.11936423     -7.63130848     -6.69142394
C1        -10.73262079      1.84043383      4.69230926     -5.48659755
C1         -7.07881713     -1.51635312      9.72564651     -5.72908410
C1         -7.97686899     -3.89627066     -1.05492473     -7.02126331
C1          1.32180525      2.10447050     10.23137569     -5.45881140
C1          3.06075979    -17.48783795      0.51095241     -6.72855855
C1         -1.33649917     -6.91459936      6.49401289     -5.95557649
C1          7.58210285      2.94595146     -6.69426666     -5.76483651
C1          3.39321066     -1.78149827     -9.28740241     -6.14516976
C1          4.28026004     -1.24936802     -7.65333342     -6.56882963
C1         -6.58124311      7.75628756      1.43213211     -5.41129733
C1         -7.33773110     -2.43028568     -0.08775514     -6.51682039
C1          4.94250953     10.14857063     -5.18141629     -6.10976180
C1         -4.84007177      8.39744622     -7.61384100     -5.43607979
C1         -8.94409065    -10.51494935     -5.16759413     -7.08016704
C1         -3.57511610     -4.83028111      9.04858275     -3.62865425
C1        -20.76364735    -14.93294611     -8.38965223     -6.21594326
C1         -9.50309965      5.06303064      7.11428067     -6.88445260
C1          2.53109507    -12.58262404     -7.75560245     -4.68412458
C1          4.28970296      8.23706746     -2.06441680     -5.26819549
C1          1.44547512      6.24900950     -2.02248794     -6.95223331
C1         -1.08595064     -6.32006229      5.64815485     -5.85377967
C1          4.34058088     -5.76805293      8.68303332     -5.86364373
C1         10.95633335      0.52797493      5.58833757     -6.48649728
C1          6.57565513      4.45622907    -10.15459451     -6.91419383
C1         -4.92466510     -7.26048149      7.12838994     -5.39070937
C1          7.31583554      0.94627935      0.53334422     -4.66375567
C1         -8.57546293      7.43092809    -11.75262013     -5.71430943
C1         11.92987467      0.47475605      0.54541010     -5.95083816
C1          7.54479334    -16.01490677      0.61425443     -5.51141987
C1        -12.95509511     -3.85695458     10.57794042     -5.78535757
C1         -7.84995150      6.92739603     10.24657632     -5.61807478
C1         -4.40622019      3.81213561      8.18079898     -5.57301868
C1         -4.86141685    -10.55816188     -2.59902740     -6.92720390
C1        -11.02079587     -4.90903695      4.01674537     -6.18529058
C1         -9.02588238     -5.37519770      2.41035657     -5.41394062
C1         12.54673697      3.47923449      3.04610491     -6.73879533
C1         -3.42788761    -12.66705239      2.07271559     -3.63462010
C1        -10.29668451     -9.31674177      9.08944585     -7.12607934
C1         -7.31380604     11.31607868      7.78772951     -6.06455800
C1         -6.48272958      0.60590445     13.22333029     -4.63146208
C1          1.58579608    -17.45609856      3.01126469     -6.24609606
C1          8.60264036     -4.53996831     -1.13025971     -5.07214929
C1         -2.18727981      6.83370299     -1.06075131     -6.60179627
C1          0.59022762      1.58020826     -9.52026267     -5.19159843
C1        -11.09612099    -10.52338486     -1.72144212     -6.33669342
C1         -2.35758068      8.36022288     -2.60378416     -6.98780263
C1          5.60541064      9.52785353      5.61605183     -5.47137151
C1          0.42168456     -0.47418464     17.87216288     -7.24685806
C1         -4.05277603     -1.51284479     -1.04560716     -7.16227507
C1          3.38648899     -4.29473660     -6.16113246     -6.62531706
C1         -2.82047231     -8.77608922     -7.13728080     -6.82547312
C1         -4.81139093     -3.92546811      6.52797275     -5.22870031
C1          1.55168141     -1.87066492     -6.14728873     -6.51934751
C1         -0.82416037     -5.40579772     18.75455702     -4.96910869
C1         -3.41238517     -1.85173751     -3.57686570     -6.77445850
C1         -3.96354786     -5.41863604    -12.76762665     -6.79860174
C1         -4.81722728      0.57084518      1.50603467     -6.70173726
C1          1.22331537      6.79765841     -1.07630153     -7.15647999
C1          0.73906278    -13.93335162     -2.00320549     -6.51739966
C1          2.85921431      3.89937950     -9.24911125     -4.98848337
C1         -1.02385860     -4.92320170     19.82687660     -5.08819448
C1         -4.13035640      7.79784601    -11.72995926     -6.92802822
C1          5.86059258      7.11385125      8.05258940     -6.31374737
C1         -4.57822378      1.50238090      7.74633404     -6.42726292
C1         -7.22398268      3.03191668      8.18109410     -6.76300468
C1          9.14008026     -7.92823404     11.25551814     -5.39634445
C1          1.77606361      8.27804163     -0.05437854     -6.65857293
C1          9.71071951      9.20429550     -2.67727684     -4.84676329
C1         -7.43289816     -7.18038984      5.49247913     -7.05545638
C1          8.68047448      4.39330313     -4.56497594     -5.14704207
C1          5.58189142     -4.84179047     11.25328089     -6.18283848
C1          8.93072451      5.69863396      1.60117023     -5.57065095
C1          0.52663801      9.28484578     -5.97675962     -5.06571753
C1        -10.74162915      5.99066738    -10.17723353     -5.78046360
C1         -1.50001043     -0.44673352     18.88710979     -6.86405868
C1          0.20070623     -8.72852106      0.52504578     -6.83577761
C1         -7.53769849     -1.79704777      8.77223630     -5.92934432
C1          6.52040036      3.33088038     -1.00165306     -4.10063746
C1         -1.42633573      5.42163825     12.85448172     -6.65342831
C1        -10.06831795    -16.10077951     13.08229196     -6.35843440
C1         -9.80339843      4.87344533      8.72591005     -6.81159755
C1         -7.01490057     -5.69787788     -2.63347411     -6.28550332
C1         -0.06631945    -12.66320384     -0.04183628     -5.98150281
C1         -7.84975357     -0.94747112    -10.24154512     -6.52578015
C1          9.41102205     10.15698159      4.60370873     -6.29249865
C1          1.44568419      4.38919411      1.48963680     -6.71930045
C1         -9.87700584      5.40661857     -5.17259190     -4.98534571
C1          5.43704424      6.85916206     -4.05876037     -5.55243255
C1         -5.55828634     -1.48245463     -7.66273361     -6.13362916
C1         -3.29539142      7.18923575     -4.52754174     -6.60153877
C1         -3.58985523      8.13902652     -8.59269904     -6.77786690
C1          0.77779568     -2.40799760     10.62459098     -6.53922686
C1         -5.22736036      6.27123591      3.04269341     -6.02800902
C1          0.78921009     10.11669943      7.23858166     -3.10022938
C1          3.56433891      0.06331710     11.33103851     -6.01881994
C1         -5.86679275    -11.89460661     -6.15264510     -5.07729901
C1          5.36375459     -3.87679674      1.49146244     -4.52181897
C1         -1.46214217     -8.17041484      3.92348945     -6.40686707
C1        -12.56726897     -4.98448988      3.04238980     -7.11256938
C1         -3.79984330     -0.93530700      1.39096276     -3.61291066
C1          2.73830370     -2.83326747     14.68995191     -7.02875252
C1          9.89502760     -2.45595717      7.07615475     -3.35072234
C1         10.86998001      5.93125421      3.09938733     -6.52453581
C1          1.42426052     -6.79928881     12.12213948     -5.55144235
C1        -18.19998083     -2.43790554      2.47206142     -5.79315947
C1         -2.28181455     -1.00800990     17.34051164     -5.76648163
C1         -0.81319809     -2.44277255      6.19883432     -6.43132933
C1         -5.01780257      7.75385015     10.26552407     -4.95687006
C1         -0.90388135      7.77446272     -2.08580291     -5.52573260
C1         -5.70264575     -7.76681302      5.53832270     -6.50853846
C1          3.27693300     -7.36661831     -6.09712660     -2.25400583
C1          2.60646163      7.70468118     -1.95357293     -6.32203481
C1          5.01105053     -9.61213288      3.08614378     -4.98828228
C1         -2.29623889      8.39606750     -6.13541051     -6.86489265
C1        -11.98908966    -10.49978823     -0.22969917     -5.21062434
C1         -1.23882757     11.63564885     21.46185602     -5.20838718
C1          0.31651368     14.70809768      4.12489751     -6.12351033
C1         -7.87852278      8.75778295     -6.69389087     -6.27271586
C1         -2.61414983     -9.68090499      0.58330275     -4.75213179
C1         -2.08096914     -3.32074265     -7.61889877     -5.84937688
C1        -12.53724755     -6.77337241      6.52726137     -6.12481441
C1          1.52226261      3.28346427      1.49148029     -6.73705419
C1         -5.39030676    -10.50517416     -5.24980592     -6.38966657
C1          0.27277368     -8.78315011     -5.22070783     -7.33113220
C1         -3.88543347     -6.82025716      1.44169390     -5.49366471
C1          8.85167324      3.83405641      7.26916755     -5.74316685
C1         -6.13561945     -1.44491711     -6.72662004     -6.16218879
C1         -5.66625113     -0.04659948     -0.03726868     -5.22953566
C1         -7.12464388     -3.41788190      0.50100006     -6.57637868
C1         -9.44908479      3.91609207     -1.96973806     -6.08281616
C1          9.12436078     10.65993426      5.65932427     -5.44886463
C1          4.32907061      5.33850714      7.16007282     -6.46451183
C1         -5.05763136     10.71560033     -4.53284579     -6.01948065
C1         -0.94481284      5.84794646      1.58651057     -4.45201546
C1          1.56285333     -4.87382010      6.61003495     -5.31426445
C1         -0.35691881     -3.93335398     -1.98815863     -6.64109740
C1         -0.79292142      5.32850553     -1.56828934     -6.92795456
C1         -3.31409963     -4.30965010    -10.17106350     -7.22592066
C1        -11.26499948     -6.22912704      1.48646869     -6.27396759
C1          0.19192872    -10.57833705     -5.15625511     -6.32419606
C1          3.09705468     12.24071960     -1.07764776     -6.82730394
C1         -1.65911225     -6.59667158     13.76853422     -7.15443734
C1         -7.86554184      3.89101985    -10.22289934     -4.12953200
C1         -5.07233822     12.60639086      4.66787830     -6.05604976
C1         -9.41257249     -8.67106423     -4.20288616     -5.64222455
C1        -10.78518982     -9.59811136     -3.21702596     -6.98139610
C1          2.13288128     14.03998650     -5.12399558     -6.68299989
C1         -0.01661831    -14.44747020      2.10507689     -6.39171474
C1          1.47331795     -1.88340048      8.59108421     -4.57313302
C1          3.05094534     -9.75551636      9.65885287     -7.00486200
C1          3.55249440      4.72282412     -3.60878963     -4.57126501
C1          8.10438566     11.09142794      5.61697339     -6.71790192
C1         -0.63096273      4.88343166     -6.17543066     -6.27660533
C1          0.01185633      9.52977623      5.63615702     -4.84345137
C1         -3.74461930      0.94705196      7.13347367     -5.73765246
C1          7.32150713    -10.17155139     11.25005403     -6.25966500
C1          2.63203975     -2.40864881     -8.65426937     -6.09306618
C1        -13.61804182     -0.91790570     -1.10783367     -6.41840521
C1         -5.74417407     -9.63096760      5.48689931     -5.78770405
C1         -0.24091218    -12.04639470      2.96578675     -6.98937665
C1         -7.26399682      5.90081181      4.68051110     -5.69824483
C1         -2.13290663      4.81131460    -12.73486298     -6.89464720
C1          1.77449278     -0.58441121      2.07160576     -6.84843902
C1          1.48831602      3.19059302     -2.03417576     -6.62637217
C1          6.05782193    -15.99601156      5.25658282     -6.23722701
C1         -2.85302687     -3.83987295    -12.75893738     -3.65867110
C1          3.61743979     -3.42333571     -1.99240458     -6.02657817
C1         -3.29755660     -2.39021761     -6.67965375     -7.06083276
C1         -1.82939192     -9.04021774      5.51952085     -4.85762059
C1          3.74218926     -5.74617178     -2.98978255     -5.36371777
C1         -2.83704751     -3.90866062     -9.23873959     -6.40760062
C1          2.84214691      0.91396450      5.62272964     -5.79768269
C1          8.83932264     -4.01274285      7.18323920     -6.19680090
C1          1.58466141     -4.82231574     -9.78402191     -5.01392694
C1         13.88359757     -1.06099667      4.62546657     -5.11778617
C1          7.66262261      7.76641572     -6.71942779     -6.29442431
C1          7.82830199      2.01270462     -6.15071687     -5.03723988
C1         -3.85218242     -0.93338405     -1.94816434     -6.87592459
C1         -7.15215778     -8.09875914      0.49458618     -5.97645881
C1         -1.87765273     -0.93245372     -8.64932198     -5.74641470
C1         -4.61555477     -6.29605289      2.06599998     -7.16120626
C1         -9.80048594     -5.99276642      3.03840475     -6.62694458
C1          6.39243778      8.64637389     -9.23236384     -5.42174861
C1          7.05781912     -3.35035350     10.61718637     -6.73321699
C1          7.29227055    -12.11500590     -3.53882889     -6.87586354
C1         14.28414936     -0.12523745      3.11332727     -5.98568394
C1         -9.80843051     -6.27433301     -1.12406793     -6.77569938
C1          8.60711315    -11.15790278      4.65484619     -6.08456713
C1         11.80148278     -1.97550927      3.72578029     -6.14912740
C1          5.67317065     -6.69991214      5.61505368     -7.28796997
C1          7.91716405      8.64141816     -2.65461763     -7.02540043
C1         -1.25004493     -6.31134591     -3.57346518     -6.84147610
C1         -1.26601859     11.59413110     -6.01334522     -6.59780759
C1          5.57438385      9.24946425      4.00036003     -5.85476814
C1          9.04138782     -2.39369978      3.08235957     -4.96109800
C1         -1.00400054    -14.41647143     -2.08484504     -6.76935937
C1          1.75062120     -4.37336518     -3.56020790     -6.16410655
C1          7.16373075      9.21595260      7.13832613     -6.47214885
C1         -9.89928431      8.34915600     -5.08580830     -6.46582787
C1         -8.44155623     -5.39540590      1.42664783     -4.48142893
C1         -5.65535526    -11.02660904      1.45065923     -4.87822853
C1          4.51763139     11.07623141      2.09553908     -5.25754576
C1         -1.06674204     11.04955585      5.58327224     -6.90615702
C1         -9.37156653      5.72236592      1.59308359     -4.42004885
C1         -6.63582004     -4.83352751     -4.20185186     -4.99883103
C1         -4.08076154     -4.81403655    -11.77126420     -6.86954273
C1         -5.80016551      7.10262488     -6.03771395     -5.63839675
C1         -1.02651492      1.44622241    -12.73158206     -6.55451288
C1         -4.20897838     -1.83121023     15.76519847     -5.90484450
C1          5.80772373      2.34699389     -1.08663465     -5.22302850
C1          1.67856615     -1.38189873     14.76203264     -5.87813929
C1          2.92106333    -29.62215488      3.50579429     -6.28294119
C1          5.91043600     -2.40587329      4.61096470     -4.27595843
C1         -3.87422288     -2.82052987      1.51519140     -5.99760917
C1         -7.72978591     -6.57677632     -2.71133242     -6.45605377
C1         -0.91081435     10.79477761      1.51269015     -6.16317641
C1         -8.21596636     -4.80716000      0.49788170     -4.26154075
C1         -0.62090138      9.56882661      8.75270100     -6.64180511
C1          4.13296163      4.87672666     -6.63662090     -6.74928455
C1          0.76196605    -12.07136495      3.59145281     -6.51072178
C1         -6.44588279     10.20610567      0.55036558     -4.09976551
C1          3.00836521      6.27456297     -6.64817995     -6.03079388
C1         -5.14967381      4.47728394    -15.27171232     -6.80411990
C1          9.37241493      8.34558423      4.65014522     -5.38295777
C1        -11.08562324      3.91687972      4.10611543     -6.27475863
C1         -6.92219326     -0.86752995     -6.11942154     -5.88208858
C1          7.12124833      4.41246160      1.48289530     -7.01818872
C1         -5.37973436      3.85238700      0.58404238     -5.48111990
C1          8.54856637      4.72947441      3.06515393     -6.72957936
C1          8.65783306     -1.54930762     13.84534164     -5.92612395
C1         10.83337365     -5.50068047     -0.06434328     -5.27117692
C1         -7.10165688      4.50240372    -10.82432051     -6.21555361
C1         -3.94757624      3.58368986     11.26884321     -6.21989027
C1          0.25770658     14.95371345     -6.63531915     -5.76294818
C1         -5.15065142     -9.57014203      4.58341346     -5.32300590
C1         -5.05081648      4.80986084     -0.94591847     -7.03925215
C1          1.93623159     -6.34603600     -3.00702496     -7.26742151
C1         -3.24455685     11.99573917     10.33642569     -5.55259630
C1          2.00213297    -14.12897137      0.51653888     -7.07695749
C1         -5.31829720      0.91467116    -14.25399614     -5.73615595
C1         -0.22757220     11.64778631      1.53972565     -5.38237244
C1          4.83954279     -5.47901862      0.51422518     -7.06696117
C1         -3.36828611     -5.37720446      4.62444907     -6.38114623
C1         -1.76668598    -13.94322304      2.03926978     -6.10021900
C1         -6.38908836      5.44022263     -8.62184376     -6.64914693
C1          7.86342796    -10.56596182     -2.62615738     -4.78044193
C1         -4.62698364     -6.31853786     14.75088368     -4.34117932
C1         -0.98364470     -1.82408678     10.60676213     -6.89209181
C1          5.70496308     -0.14513023     14.78023054     -5.35795975
C1          6.81442242     -5.73516246     -0.97424628     -4.82270143
C1         -3.04451115     12.25689097      3.08178483     -6.63045758
C1         -6.47741008      5.41504516      6.28455567     -4.23805416
C1          5.67151429      4.83173205     11.28681696     -5.62418391
C1          0.09027943      1.83884968     -7.06581775     -6.94429356
C1         -9.47067481     -2.69369007     10.61154031     -6.99114734
C1         -3.22613206     -1.83080343     10.63601102     -6.34588848
C1          3.84956495      8.66737584      6.16397885     -6.40247142
C1          2.27617743    -10.24237159      4.56721968     -5.52041710
C1         -1.57238791     -3.01497128     -6.69486017     -5.72243680
C1         -1.55336876     -1.86336411     -4.49377967     -7.32875445
C1         -6.12259562     -7.77624449     -5.16984527     -5.72988105
C1         -2.50600934     -4.76105217      9.68593858     -2.72803253
C1          1.59824298     15.89321311     -4.13358195     -6.08478432
C1          7.36533899      2.34926769     11.28433590     -6.81770892
C1          3.49116261     -4.77161930    -12.63926645     -6.39636576
C1         -4.57580655      6.33431553     -0.03307515     -5.33609522
C1         -1.46846894      1.88055227    -10.17495339     -6.89834416
C1         -7.07258214     -3.33158825     -5.23699030     -3.41359071
C1          1.75715425     10.18719698      5.57255146     -4.66127050
C1         -4.57254610    -14.49772220      1.39819503     -5.41077338
C1          1.95136650      2.92884841     -1.05601042     -7.07077753
C1         -4.65282580     10.69700962      6.20838230     -6.85617331
C1         -2.33579801      3.45686569     -2.61607350     -4.24002960
C1         -1.99471547      9.20804218      1.54354636     -5.54473862
C1         -4.41692480     -7.14077658     -5.14888376     -6.35532481
C1         -2.37077070      3.56912497    -15.25097218     -4.54643601
C1         -9.15810869     -4.78856470      9.00082204     -5.68939745
C1          0.04303391     10.66931605      2.12560560     -5.87223962
C1          0.04743722      4.81794286     -7.12253619     -6.42548772
C1         -0.79023154      8.32579472      6.19169932     -5.91174271
C1         -0.26011894     -5.82963303     19.79255463     -5.29241462
C1          5.19734462      2.42746302     -0.08076153     -5.53640558
C1         -2.30719066     10.08310664      8.66085026     -5.50088273
C1          8.82510056    -13.25815336     -2.54823825     -6.84674640
C1         -7.86150096      0.93092309     -4.53903154     -6.53938723
C1         -9.44473636      2.01790223      1.61104299     -6.65878303
C1          5.31029168    -13.47182193     -2.03102392     -6.05979407
C1         10.00628033     10.14364667      1.39307825     -6.33858595
C1         -7.68798526      3.38679352    -13.37298844     -6.86888870
C1         -2.06617981     -0.29639062      1.49173284     -5.58462766
C1         -6.36302730     -6.87787260      5.58274920     -7.04733759
C1         11.53713708     -4.29197202      4.69661507     -7.24519685
C1         -1.87645422      3.92581019    -12.08169214     -6.19447696
C1         -8.28211438     -4.85674915     -1.68058685     -6.72353044
C1          5.86129091    -15.40596311      6.20787444     -5.35905113
C1          1.73754269    -13.54309031     10.60975054     -5.51217667
C1          0.98699634     -9.67356427      9.68475304     -5.43368027
C1         -7.73296291      1.50500293     -7.64250922     -6.86498128
C1         -6.60968399      5.87884869     -1.87190237     -5.95981388
C1         -0.26827837      0.91287791     10.65836574     -5.05388391
C1         -3.81259571     -8.75928657      7.15858260     -7.00732979
C1         -0.44796797     -3.37637788      4.65177225     -6.08653955
C1          5.37645345     10.14697674     -3.61116735     -5.03227250
C1        -10.86124196      2.33192474     -0.00208159     -4.18889968
C1         -2.50550896    -16.23986002      3.97154086     -6.49101339
C1         -4.54506304      6.33079113     -9.16687085     -6.13462984
C1         -2.84679858      8.67954025     -3.61314467     -5.95218526
C1          0.41483009      8.66216713     -5.10536472     -5.72070773
C1          0.69195723     11.63744744     -9.19577938     -5.65227902
C1         -4.10412565      4.78249184      3.09539101     -7.09987264
C1          1.86768181      6.82075836      7.10326958     -6.30131696
C1          5.22940400      0.54357840     -0.05681590     -6.98511709
C1         -2.54545342    -11.52288385     -8.69047913     -4.84872532
C1         -7.85506756      6.81981833     -4.55141816     -5.94166535
C1          4.19774148     -2.49231534     12.87906798     -4.95855613
C1          3.59034990     -5.23450766      7.04865926     -5.85233535
C1         -1.84913791      8.81199547     -8.61607177     -5.88159709
C1         -9.37177084     11.66716983      3.72321139     -6.20658438
C1         -0.74358773     13.17900216      4.02626230     -6.92924523
C1         -0.52096405     -1.50011572    -10.20054435     -5.73154547
C1          4.10564830      7.74936509    -10.16389320     -6.42633791
C1         -1.26127324      2.03843745      8.74117617     -7.30927295
C1         -7.83087529      0.90680882     -6.69720185     -6.81534911
C1         -3.63479659     -6.25579321     -8.71925847     -6.98540843
C1         -9.04777714    -10.19369533      8.09671611     -7.00336618
C1          5.46815179     -1.50728652     13.15066231     -5.63740616
C1         -0.01583937    -14.44896011     -0.08079288     -6.92856658
C1          5.32580551     -0.89340388      1.46772652     -6.20858340
C1          0.30992689     -0.94988742     -8.67457144     -6.87253741
C1         -7.44043104     -7.19245175     -0.09481555     -5.92690056
C1          1.42062143     -6.28743463    -20.38908098     -6.36056542
C1         -5.40751403     -3.90065583      9.66656712     -6.62291253
C1         -2.98195117      1.54818305      3.07329697     -6.19001779
C1         -0.72791086      2.34236631     -8.61473732     -3.53172083
C1          3.10581711     11.02968497     -6.65519069     -6.09970559
C1         -4.81401812     10.22832591      1.47560679     -6.23002225
C1          5.38412674      3.87564082      3.62439072     -6.36744482
C1         -5.08754993      0.10544957     13.84633122     -6.07525653
C1          4.78567566    -15.06766344      6.21622355     -6.95107082
C1         -5.32734237      0.85733016      0.56358236     -6.68579184
C1         -7.03971102     -1.48359000    -14.34610691     -6.31179721
C1         -7.48532220     10.34272014     -7.07445150     -5.23907118
C1        -10.33805524      3.88201698    -11.78699490     -6.02666511
C1          9.47293596      9.72936901      0.48223139     -7.11344931
C1          2.11293594    -24.34930058    -11.89441513     -6.23322121
C1         -9.19306412     -2.97501699      5.58715017     -6.69231984
C1          2.60252715     10.69207028      1.54288766     -5.69744959
C1          4.06768085     10.99184791     -2.63660131     -6.25050615
C1         -0.78477734     10.10169996     -1.66443060     -6.07573386
C1         -1.38567966      5.40209330     -7.71929218     -6.71962836
C1         -3.28300134      5.36115335     10.33036306     -6.99371903
C1         -7.71994440     -3.27493720      7.10820128     -6.50539302
C1         12.02476050     -0.94097434      9.15539619     -6.95656675
C1         10.02354700     11.33064437      1.47556452     -6.45496237
C1          1.28200305     -3.95967286     13.73122700     -6.35133459
C1          6.56377449    -10.69961659      9.73309169     -6.47141854
C1          5.88084270     10.13522278      2.45043298     -6.21716850
C1         -1.81723187      3.89860086    -14.28951218     -5.93144698
C1         -3.03599600      9.66796471     12.89532644     -6.07624700
C1         -2.49174679     -0.00056202     -5.16234566     -5.36526695
C1        -13.01056499     -8.64881976     10.63629710     -6.53648952
C1          5.11466186      9.59958181      3.03718961     -6.75300110
C1        -11.54261973     -2.39461728     -2.57954556     -5.87802163
C1          2.23741485     -0.90765138    -11.83089172     -6.17723436
C1         -8.15820809     -6.28733795     -0.16785249     -4.61603791
C1         -5.92763184    -19.70202436    -15.32784831     -6.67878491
C1         -8.64976433     -3.32014380      3.02786628     -5.16295321
C1          9.31549696      8.99514294     13.83765191     -4.81882247
C1        -13.28556027     -9.64241303      0.83293245     -7.24915278
C1         -6.91331296     -5.69608677      3.02231142     -6.95986151
C1         13.20995429     -2.02902331      4.65685514     -4.06058635
C1          7.19396216     -3.41550991      3.66494404     -6.78499190
C1          0.40802442     -6.35974407     -2.57632604     -4.86762767
C1        -13.59057316      2.07074332      4.68239970     -6.37031009
C1          9.23034128      1.70020960     -3.61716212     -5.39727876
C1          1.97891050     -8.08019684      3.99964368     -6.90025778
C1         -7.84173422     12.81368432      4.61697510     -6.29525849
C1          6.54924399     -7.74677115      0.57816382     -5.25497627
C1          0.29478454     -8.71245195      9.75067797     -3.71058971
C1          9.51256761     -5.84556154      4.06272925     -5.86901118
C1          0.99344360     -8.18586985     -7.14086947     -6.96474889
C1          1.70333880     -4.34454055     14.65340098     -6.93100840
C1          2.98555021     -3.30531309      4.55601897     -6.10595569
C1          1.50928536     -3.31040921     -1.97905733     -5.86327488
C1         -4.84851309      8.26011507      3.55296692     -6.56172986
C1          3.52929524     -6.32390874     10.54427703     -4.31078953
C1          5.29627442      5.44917344     -9.18680324     -6.27574004
C1        -10.41311127    -11.10270563     -0.11073760     -6.18731235
C1          3.79059881      2.04825568     -5.14073257     -6.89094486
C1          9.48619494    -10.62020708     -1.63995239     -5.85122475
C1         -6.67422986      2.93669516     -4.11297877     -5.62013026
C1          3.68236745     -6.83678652      0.55665930     -7.10774906
C1          6.97460646     -1.91596652     -3.58754728     -4.38920564
C1         -5.08712164     11.02841603     -6.08327791     -6.71398478
C1          4.64845476      1.34584699     -3.56937718     -4.26134325
C1          1.79855366      0.55149993      5.67614860     -6.91687998
C1         -1.57905005     -4.89182078     13.75323906     -5.64262031
C1         -0.73520063     12.02380141      0.57847348     -5.67096914
C1          9.16264990     -3.12549107      5.55326790     -6.26759884
C1         -2.05303650      8.15902463     12.88231197     -6.52659631
C1         -0.28523507      2.07551513    -11.14028630     -6.43445574
C1          0.68874779      2.00884301     14.76024428     -5.98401073
C1         -9.38949908      6.84573405     -7.63740752     -5.27964182
C1         -1.04773011      1.35749909     -3.59266855     -5.29765526
C1         -1.76948626    -12.09493095      2.03526226     -5.65014106
C1         -7.59246301      2.99823149    -11.74949799     -5.17933862
C1          3.75525247      3.81139874      4.03385894     -4.52563900
C1         -0.04528902    -12.57392232      9.08498988     -6.29617716
C1        -11.74218108     -3.19337792     11.58090650     -6.49136089
C1          8.60222672    -13.07187786     -1.05770594     -5.29769589
C1         -1.04876029      1.58214580      5.59412250     -5.47552420
C1         -3.16099271     -6.69334905     -7.76230506     -6.11438065
C1         12.00663738     -2.89033577      2.15229476     -5.44098445
C1         -4.38510312      6.83435988      4.60951817     -6.20794068
C1         14.96712785      5.31610560    -24.99944486     -3.91649846
C1          8.43236172     -2.52379213      0.53430734     -6.15374689
C1         -1.82673047    -10.17837801     -3.60140180     -4.49391717
C1        -10.45610631      2.15835723      3.05874139     -5.94536839
C1         -2.01408955     -9.71738147      3.00136028     -6.27395229
C1         -9.26484326    -12.56797005      5.47929903     -5.63812589
C1         -0.39533937    -10.57386170      1.47390174     -7.27061138
C1          4.26916955     13.07802065      1.48741401     -6.71909683
C1         -7.49946508    -13.91554781      5.57228472     -6.89599515
C1         -4.63998660     -1.40931163     14.75547740     -6.44447750
C1         -7.13566865     -3.29045639      4.00460127     -6.32037800
C1          4.34644951    -13.47852093      8.64885150     -6.71056601
C1         -6.65972341    -14.41333949     -4.18485959     -6.65350108
C1         -4.66029009     -8.13562444      9.04838424     -6.95261175
C1          4.59705140     -1.45074052     14.82752113     -4.46709372
C1         -1.30474381     -3.99744288     -2.57303704     -4.22648679
C1          2.71716499    -10.65302304     14.70276145     -5.32226067
C1          2.50931414      0.05299820    -11.12540374     -6.44264545
C1         -6.36657908      5.24973918     -5.11949743     -4.76509507
C1          3.57802828     -3.28526888     10.54930848     -6.27740163
C1         -3.04816083     -1.47876402     -6.09532584     -6.56922168
C1         -9.76398152     -4.75416998     -6.27465049     -5.40909703
C1         -7.45383709    -15.00235381      5.61130961     -7.11046274
C1         -1.84008247      8.62485039     -5.11324811     -6.56547994
C1         -3.13057240      0.01429961    -11.16339308     -6.89469518
C1        -10.22096801     -6.55296277     -4.23653724     -7.05229584
C1         -8.39012494      8.41186867     -7.65101341     -6.90839718
C1          9.37787239      5.28421112      8.14799151     -6.20769936
C1          5.07206465    -11.09459265      8.03938280     -6.51540679
C1          8.27715271    -10.28300849      4.05899411     -5.62445943
C1         -0.82527115     -2.41309141      4.06692835     -6.31374876
C1          3.78393340    -11.65397210     -2.96430968     -6.47485981
C1         -3.33250600     -7.12160864     11.53707918     -6.43780202
C1        -12.28776388     -5.86699804      1.46901801     -5.16386519
C1         -0.31908029    -15.32264259      7.11841802     -6.05710526
C1          0.94927393     -1.83732714      9.65714718     -6.12707195
C1          3.08212293     -0.40029482     -4.48275213     -6.76791791
C1         -6.91466471      6.81072578      2.99445517     -6.04368068
C1        -10.17212704      4.46455385     -0.00048144     -6.04059904
C1         -7.88375542      5.03695214    -10.19212874     -6.65307338
C1         -6.80849644     -7.16398177     11.59481060     -5.96472374
C1         -6.81674158     -0.96230751    -11.66790928     -5.17087602
C1        -10.04010395      0.48465119      6.16066956     -5.31830832
C1          6.62280302      6.04318357    -10.81427567     -5.57940086
C1          7.39643556    -10.27472398     -0.08673013     -6.55726467
C1          7.11781762     11.03749289     -4.12064884     -7.05087970
C1          4.19947892     -7.16497951      1.55005765     -5.32919458
C1         -3.66346520      1.54383364     13.13034185     -3.83490103
C1         -1.32875479     10.50350553      3.03819257     -4.06553627
C1          3.52491015      3.10535833     -9.16920704     -4.54308894
C1          8.01751955      9.20945682      5.56516810     -6.83149051
C1          4.81874006    -10.22253655      9.62922237     -6.53394655
C1          8.25482880      7.78381414      1.56075413     -6.29049887
C1         -8.36733557     -2.38144074      7.13801358     -6.00854502
C1         11.89740102     -2.47982570      0.60382338     -5.05597317
C1          2.75168863      0.56853923      0.52899557     -6.26447537
C1         -5.19831781    -11.06179384      6.56575332     -7.03542817
C1         -5.26800764     -0.92510398     -8.60017445     -5.93559135
C1         11.73814639      2.91712397      3.63049263     -5.27654960
C1        -22.47125633    -16.17529520     -2.57059923     -5.31149633
C1         10.86501530     -0.73360246     -3.54666687     -5.99531733
C1        -11.69738182     -4.44264818      8.08662023     -6.48869512
C1         -9.12622177      2.87568439     -3.54942476     -3.60586876
C1         -4.85027574     -4.20154543     -4.21304229     -5.86022174
C1         -8.96200174     13.10170176      4.61136525     -6.64590138
C1         -3.49456325     -4.80953296     -0.10062876     -6.89724283
C1         -9.73159774     -4.87195902      3.09026600     -4.54634336
C1          3.99872275     -6.69615122     17.29149959     -5.62423555
C1          5.67108569      5.87079659     11.29733849     -6.71269088
C1          5.33125968     -8.68075090      3.66798500     -5.33557295
C1          6.14436982     -9.35662906     12.21190586     -5.80308931
C1          7.16987800     -1.48494743      1.52168888     -5.94614245
C1          9.12899278     -2.96693016      9.16176641     -5.79203588
C1         10.70278239      9.16852043     -2.09764750     -6.18973948
C1          4.04369521     -4.79870194      4.58223914     -6.19888042
C1        -28.85907176      0.65075804     10.62060748     -6.00371669
C1          4.36908812     10.10774014     -2.01924737     -7.34474452
C1         -2.27391621      2.42557628     -6.06519831     -6.11911511
C1         -3.30440330    -25.10454282      6.13572356     -6.16230498
C1          0.27682919    -15.37036359      6.18201515     -5.74162150
C1          0.93439864     -6.60254378      9.61839512     -5.50916771
C1        -10.72698454     -4.72942416     11.54790232     -5.62468539
C1         -4.42945582      0.90929375     10.30852617     -5.83294367
C1          4.10552531      4.81051485     -4.52990344     -6.04658753
C1         10.69532240      6.18052107      7.24511717     -6.81032596
C1         11.27260989     -1.61311491      0.55036722     -5.13033639
C1         -7.80175083      3.92376528     -6.69769671     -6.21176690
C1          3.60218283      7.81014267     -9.14085190     -5.28466454
C1          6.21405812      3.25695720      8.76971275     -5.96334610
C1          4.29284421      0.50948777     -7.66060341     -6.05678882
C1          1.51244302     -4.85060452     -0.48613883     -3.79271667
C1         -2.01337976      3.28743753    -11.16411716     -6.75728302
C1        -11.17398338     -9.25747102      1.48313661     -5.90794789
C1         -5.70607439     -9.66455228      9.07480136     -6.89670076
C1          5.58387406      1.47404441      0.51226952     -5.26712107
C1        -11.67621286      3.09877478      9.61224957     -5.66959726
C1         -5.26878482      6.90881129      9.70825955     -4.42811465
C1         -4.92592078      0.50001867     -4.13615038     -5.91882164
C1          1.81518586      0.62498885      2.11926779     -6.93990269
C1         -3.11745791     -7.82780010     -7.72214663     -7.17046051
C1          9.36915010    -13.64537727      0.59089858     -6.13077905
C1         -2.34080639      0.58490912    -15.24723862     -5.96042790
C1         10.98417376     -6.95638128     10.63095811     -6.48337473
C1          2.73395554     -5.79574100     18.17923323     -5.92986152
C1          6.17244214      9.55558652     -4.16813297     -5.93848495
C1          7.48373390      0.50340298     -3.54170892     -6.04029740
C1          6.03854490    -32.90839233      6.09355215     -4.41243021
C1         -3.78449954    -13.53714400      7.09229456     -5.59070189
C1          2.93558013     -8.25283574     17.28490602     -7.19530596
C1          5.94247269      8.33654063     -6.72021516     -7.14910285
C1          6.50851570     -1.54854206     13.73116580     -6.29147343
C1         -4.54427777      6.25367646     11.20523097     -6.75925912
C1        -10.04977830      2.41813089      4.05552877     -6.46797611
C1         10.09732777      0.51355457      1.51320884     -5.83934011
C1          0.81139478     12.00382876     -7.57534795     -7.12996692
C1          0.83540653      2.42454026     -7.66892237     -5.14175879
C1         -5.40879505     -8.77084688     -8.70532164     -5.91375583
C1          1.80545351    -13.54264680      7.14514386     -6.49407806
C1         -6.17285913     -1.41092900     13.76526677     -7.00233184
C1        -13.17103074      0.55396175      5.57356466     -6.43562197
C1        -10.75386881     -0.04275372      2.49037792     -6.79059949
C1        -12.51487164     -7.19603690     -3.29285953     -6.58337212
C1         -1.80564470     -0.91465303      3.95868341     -6.52519639
C1          1.32572192     -1.00490618     13.76212358     -6.80058150
C1         -5.89186639      5.39887712      3.00223007     -5.50449666
C1         -4.28184433    -10.21310334     -8.68239607     -6.13338974
C1         -8.47412932     -9.00383087      1.54790577     -6.12403067
C1          2.52434703     -6.75014506      7.17097047     -6.68159216
C1        -10.74071297      9.01817941     -4.47401432     -5.89450633
C1          9.62069822     -3.34818322     12.25367314     -6.46955017
C1          1.02263281     10.67252187      0.54292807     -6.89490631
C1         -2.48883283     -7.77763053     -8.68410333     -6.84047191
C1          2.50501668     12.47087449      1.49046459     -4.90386044
C1         -8.13740670     -6.36270694      8.99985576     -5.17189852
C1          5.42789012     10.54118609      7.18897955     -5.43301254
C1          2.63346139      1.16371098     10.64691716     -6.22661788
C1          6.62186954      2.95570090      9.74060696     -5.89958391
C1        -10.50867924     -8.71576275      6.60198357     -6.11267083
C1          1.35031718     10.45741247     -6.63052120     -5.25560404
C1          0.96321947     -6.32867083     -7.14209437     -6.65625759
C1         -2.37603877     -7.21381302     -9.63394339     -5.69520657
C1          7.53260333      2.79542831     -4.47739007     -6.56490411
C1         -8.83928138      8.76512008     -8.59324375     -5.98018216
C1          0.80650160      2.38060661      3.71587151     -5.00172448
C1         -2.08836725     11.11512409      3.69926533     -5.74272499
C1          7.09471847     -4.48310404     10.60241121     -6.90013837
C1         -4.16759149     -7.77594945      2.95681916     -5.54396703
C1          9.96696610     -2.48626855     -1.99868230     -6.26608124
C1         -8.37627858     -0.56597717     -4.13859049     -6.39676057
C1          0.95519532      7.75044985     -1.65329767     -6.93261798
C1         -6.10891748     -9.27472604     11.56403936     -6.36328749
C1          9.12149272     -0.13546793     -3.55235230     -6.55655728
C1          1.81322932     -1.01947930      7.15506037     -7.09257354
C1         -2.88571768      4.32579702     -2.57572221     -4.85480553
C1          1.59066859      2.98333081      8.69180774     -5.52093936
C1         -7.42155979     -2.30854203     -7.03174965     -7.06663799
C1         -1.07478833     -7.82463011      1.40002332     -6.52672161
C1         -8.66776221      6.33790374     -6.11513872     -5.26504556
C1          7.34134843    -10.13349866      5.62242097     -6.40515455
C1         -2.29060028     -8.83643975      2.43475084     -6.91208312
C1          1.53774547      9.55172000      8.74697649     -6.59874343
C1        -10.18545977      6.28186969     -3.56603535     -6.91424511
C1         -8.93483202      8.38741267     -4.46511984     -7.11574275
C1         -0.80818506     -9.05910521      9.64199659     -7.05847090
C1          1.16690342     -4.07484873     17.27535221     -6.46751219
C1         13.44193887     -4.39068706      7.13466019     -6.39080037
C1         -6.47000838     -2.36895761     13.14284982     -6.79882085
C1          9.10495493     -0.12437498      9.06693199     -4.57702854
C1         -0.01729407    -22.65504150      3.62006774     -6.45668459
C1          3.28976046    -12.08176386     -0.43710324     -5.07417987
C1         -7.41156872      0.55443480      7.78738201     -6.12928140
C1        -11.35777705     -7.81256358      5.53954399     -7.03932051
C1         10.43679185      3.78579431     -6.69986732     -6.77583086
C1         -8.99205842      0.64816504     10.29780317     -6.47482759
C1          9.79491959      6.30183603      3.02029543     -4.23972328
C1        -10.18022247     -6.27485089      9.02168772     -4.53623100
C1         -4.58162905     -4.45763077     -0.08358475     -6.14378505
C1          4.71276492    -13.53062514     -1.06543338     -5.51566759
C1          1.83911105     -9.81537046    -10.17183709     -5.39165664
C1         -4.58559270    -12.95004209      5.57308081     -5.13906550
C1          1.26467951     10.48138632      8.17421659     -5.38054144
C1         -1.67980630     -4.82922572    -10.29129941     -4.95887866
C1        -11.59573237    -10.17069766      6.49964996     -5.63674216
C1         -4.64487644      5.91136993      6.20959563     -5.69726576
C1          6.03918224     -3.41353234     -0.56680864     -4.35091560
C1         -2.78443197    -16.47338588      5.60739863     -5.94557779
C1          3.37633251     -0.61345641      3.04621490     -7.04491873
C1          6.83456435     -1.35735676     17.88976947     -5.08892531
C1          1.02331657      0.01483507      9.72579644     -5.68330409
C1         -2.34640608     -5.42714243     -6.06927912     -6.08341171
C1         -5.59006755     -1.52254715     16.37207557     -6.17968181
C1         10.93590345     -1.33322195      2.13373723     -4.11807257
C1         -5.10106381      0.07578537    -10.16027466     -5.79449697
C1         -4.08055156     -7.79073995     12.16451831     -4.75093090
C1         -2.01439251      9.32895151     -7.65155677     -6.22376624
C1          9.74699980     -3.96805294     -3.53599540     -6.68964839
C1          0.26833753     -3.87527579     -5.14207801     -5.42751642
C1         -7.18191025    -12.90230385     -1.61344166     -5.94118474
C1         -3.80472419    -15.42445711      7.18164736     -6.59118785
C1         10.24298614     -6.39365913     11.22521750     -6.87523612
C1         -2.15132582     -6.28622374     -4.17880172     -6.16701239
C1          3.25116257     -7.25273240     15.69447309     -6.48514960
C1         -1.09366424     -1.51007296      5.60377698     -7.20761045
C1         -0.11536657     -6.69120143     14.75656837     -6.87507371
C1         -0.06276007     -4.90541778     20.40601142     -6.38110163
C1          6.16245680     -3.36624393      3.05111647     -6.19717076
C1         -0.05483708     -9.61777573      9.06801531     -5.42739150
C1          0.57770497     14.08118933     -6.08166463     -6.59712891
C1          6.41263091      0.89976366      2.02267671     -6.15244871
C1          1.14924155     -6.87680442     -4.55572787     -7.06168789
C1        -19.92472969    -25.27754932     -1.12924301     -4.57587934
C1         14.02593218     -4.34678943      0.62418699     -6.99880139
C1         12.03387473      2.71958755      5.58609747     -6.09371734
C1          4.24754107      2.35452762      1.54093879     -4.13001088
C1          0.78236586      5.30421391      1.48934199     -6.59028911
C1          0.26022586    -11.73443654      0.53979995     -6.16296279
C1         -7.38255383      8.31658348    -12.70662070     -6.74629018
C1         11.89040771     15.94272734    -20.94898574     -4.34315449
C1         -6.87232417      9.81057085      3.01607980     -6.54515085
C1         -3.62990049      4.44093505      0.54380518     -6.31728012
C1          6.43257978    -10.23244283      7.14961629     -7.25961288
C1         -7.65464038     -9.27849087     10.58844396     -4.98350367
C1         -2.26978833     -5.68104716     13.74454643     -6.02334349
C1          9.17752951     -1.94498184     14.77298207     -5.58796309
C1          6.90633785     -4.01797166     13.79204019     -5.74507514
C1         -4.06114622     -1.83022628      3.03446969     -6.07471101
C1         -8.97184101     -4.18707628      2.44799502     -3.79219995
C1         -8.68645951     -6.22134175     12.18888229     -5.83223062
C1          3.76500626     -3.90970178     13.12549463     -6.34978762
C1          0.77684019     -7.30093022     10.53758627     -5.35576160
C1         11.98947346     -0.92506906      5.59783366     -4.14078527
C1         -8.72195235     -3.28195298     10.02328602     -6.66509424
C1          0.20719521     -2.44154814    -13.71212505     -5.70556004
C1          9.74311814     -7.82123054     -1.10132329     -4.66864429
C1         -2.37509469    -12.02097382      6.50369723     -5.43623403
C1         -6.36209433     -3.82517956      5.57421236     -6.85022019
C1         -9.11206073     -4.79216235     14.71699281     -5.82886765
C1         -0.59883920    -15.92399848     -1.14619337     -5.62459198
C1         10.63797318      4.32444033      1.48100448     -6.42111853
C1          9.36509870    -10.57190549      4.12912447     -6.54522779
C1          6.05190060     -9.32291823     -2.55245566     -6.09400017
C1        -10.06140195    -10.19162154      7.50588513     -6.69356041
C1         -0.06995831    -11.45260811      2.00989132     -6.88459107
C1          6.09347324     -3.02289000     16.28271089     -4.98238985
C1        -24.76195915      7.27203142    -10.83787424     -6.18604223
C1        -13.87199348     -7.71787052      4.02327600     -6.92008836
C1          5.26337822     -8.74073653     10.55669644     -5.03840143
C1         17.48431198     17.88061470      4.10201335     -6.57970213
C1         -6.42855484     -3.91963733     -0.17846862     -6.21848772
C1          2.51999540     -4.80705834     10.70636811     -6.20105399
C1          3.76924951    -15.40561808      6.12842896     -5.58349366
C1          3.31217729      0.60891936    -11.79748221     -6.68223706
C1        -10.46254140     -1.01520391      6.60568423     -4.31078366
C1         -3.80395805     -3.93580085      7.22259641     -4.62349643
C1         -4.60636227     -6.29182211    -12.73535648     -7.17602877
C1         -1.94283864      6.29043288     -2.03865613     -6.41180123
C1         -0.74984801      2.40567125      9.66839478     -6.81828373
C1         -1.82236263      2.06583670      9.73674161     -6.80933887
C1         -2.62239086    -14.45888309      9.68207779     -5.87182568
C1          3.54775753     -0.40134130     -7.69961767     -6.67399685
C1         -7.38259353     10.23995123     11.23608146     -6.47889491
C1          2.05762913    -11.13478044     -2.93484736     -4.92502155
C1        -10.66749890      7.73888451     -0.97162944     -6.56276367
C1          8.60200982    -14.16593302      4.60835997     -6.54336994
C1         10.66011718     -0.16303024     12.22884245     -6.99422475
C1        -13.88339875     -1.42853119     -0.04431591     -6.15877082
C1          1.42474934     -1.57003297     -2.03837227     -5.97626065
C1         -5.41920399     -6.83767751      0.46621733     -6.73601663
C1         -6.98116727     -8.69655087      2.96148507     -5.71221026
C1         -3.05051814     -1.80089526    -11.15376296     -5.10972937
C1          9.30695918     -2.54722305     13.81326339     -6.78814352
C1          4.39537057      5.67208424      8.72837910     -5.35855542
C1        -19.00854036     -2.37002449     -1.70211740     -4.66858521
C1          7.88163821     -0.91622482     -2.59172969     -7.00308183
C1          1.08503991      9.26754375      5.62680085     -6.40429909
C1          0.18969155     -2.39909435     -4.55526955     -6.72435660
C1         10.88489295     -4.25586520      5.62581267     -7.30430079
C1         -6.63081647     10.71424918      3.64666651     -6.77345340
C1        -11.18097101     -1.56575231      5.00791107     -5.74384814
C1         -2.75265182     -2.33718291      1.46768132     -6.46385270
C1         -8.35483183      8.28988782      3.67014084     -6.87736693
C1         -4.56264596     -0.36716323     -3.55453502     -6.93670413
C1         -2.93916793      9.28203240     -2.63647181     -6.08498000
C1         -4.84431703    -12.00422150     -7.64553744     -5.61204513
C1         -0.53220992      7.78213953     -6.12614799     -6.22610871
C1         -7.96130053      8.47206277      8.67112898     -6.76574946
C1         -0.47369467      6.26527312     -1.00957100     -5.71596237
C1          3.05596125     -3.27028567     11.50906394     -5.08676128
C1         -3.65500094     -5.12122502     -8.59603517     -6.69260158
C1         -8.12285476      1.92378418    -14.25114330     -6.64874015
C1        -10.26254038     -3.31564066      9.10183804     -6.60875987
C1         -1.74044607    -11.99169919      9.03646574     -6.46668283
C1         -4.89436734      7.15708780      7.19814944     -6.02247065
C1         -3.54695557      0.38804763     -8.63990074     -5.62734665
C1        -11.03837682      1.04520703      9.66782511     -5.16566614
C1          1.85749375      0.93341190      7.24289930     -6.45874953
C1        -11.19148666    -12.89998445      1.42298744     -6.70604381
C1          2.29234644    -16.89161460      4.50800197     -5.11535817
C1          7.35061471      3.86761578    -14.30994946     -4.56453773
C1         -3.14129392      2.88456596     -2.05317152     -7.01114999
C1          7.59148720     -6.26609386     -1.66985203     -6.19315197
C1          6.39787813      0.84727510     -3.59696691     -5.35006749
C1         -1.22233151      3.90758567     -6.09758404     -5.64496403
C1         -9.22770217     -6.58666656     -5.83519183     -6.90857152
C1         -1.13291917    -11.14886808     -3.55110063     -5.01178322
C1         -3.61860469      3.36850777      9.72753545     -7.12404975
C1         -2.49397709      7.80860468     11.83946493     -6.86820554
C1         -2.56712553     -6.64011274      3.96706513     -6.04628156
C1          7.15688090     12.19102037      1.43843810     -6.02337279
C1         -3.35437812      2.44544120     10.32197183     -6.43183905
C1         -5.48068586     -3.94264746      0.47316947     -5.62305927
C1          4.04586873    -16.39215144      4.53950043     -5.38902981
C1         -9.16116700     -1.83965498     -0.08035678     -6.94577924
C1          7.12546382     -9.29315310      1.51617086     -6.50240874
C1         10.35695272     -5.87425974      8.10875637     -6.42702196
C1        -14.03145972     -7.19065517      7.13593818     -6.42434049
C1         -5.41843898     -8.70968854      7.51720265     -6.96804909
C1         -6.57671806      2.97888459     -1.84641547     -5.02970777
C1         -7.42116279      2.44675003    -14.88916853     -6.83100123
C1         -0.63868645      0.59625071     -8.72286526     -4.76585908
C1         -8.67566291      7.43466766      3.00447361     -6.37853301
C1         -3.91874703     -5.69302000     16.28694499     -4.95902855
C1          0.27546815    -15.44185070      0.52279025     -5.88822874
C1         -6.93838493     -3.95099966      3.09208489     -6.20245823
C1          2.19294828      5.70081862     -2.61708647     -6.52799403
C1         12.77858747     12.48508078     -3.46613091     -6.55460835
C1          4.46040194      1.93011306      8.90586668     -4.24848742
C1          0.77249158      0.56201025     -1.92129867     -5.61348591
C1          4.36931479     14.89717428     -4.17020931     -6.82868809
C1          2.57493988     12.56299878     -7.65403563     -6.69996396
C1          8.38347855      3.50339685      0.51140199     -6.14898603
C1          0.30695075     -5.69195993      9.66528632     -6.23334572
C1         -5.28594803      3.83478681    -10.72379359     -5.54079876
C1          1.06705864      2.97896063     -8.62361071     -5.11982311
C1          4.75634014     -9.19767963     13.18850010     -5.78923145
C1          1.54687241    -14.51459409     -2.61015932     -4.41791604
C1          5.30264076     -5.78870517      1.45774236     -5.97632810
C1          2.63159416     -4.24127185     -8.72405658     -4.69111338
C1          0.47298624     -3.28985396    -11.86377018     -6.63030980
C1          0.20778112     -5.77086391     15.28417402     -5.43069817
C1         -4.58234534     -1.49346651    -12.76926850     -6.21161954
C1          5.86938676      5.37682511     10.25303205     -5.25812581
C1        -14.38651420     -4.51882382      0.88704643     -5.45582669
C1         -3.13052621      7.72319579      3.68443109     -5.87305266
C1         -6.21711239     -8.15406646     -6.82587594     -6.06765214
C1         26.85546488     11.57130941     -3.57752156     -6.47483599
C1          2.38071596      3.55183700     10.24459137     -7.22152764
C1        -13.55626517     -6.80542863      2.39614393     -6.02264334
C1         -3.84258352     10.15209451     -7.05056027     -5.47290906
C1         -4.90360608     -8.67122995     -6.18200614     -6.27462575
C1         -3.15560619     10.06854930      4.56161269     -1.61079843
C1         -5.89608538      3.91010121    -16.82108065     -6.96376729
C1        -13.07148032     -2.45487592      5.68680960     -6.34030548
C1         -4.01639541      0.01261029    -11.75450733     -6.66238855
C1         -3.33407561     10.14439755     -4.47983375     -4.94513479
C1         -2.24451545     -3.96132552      8.17420503     -6.00398955
C1          3.89119088     -7.16111133      5.60275507     -6.48297421
C1         -4.80826408      5.34821883     -1.93029505     -4.90089588
C1          0.51850107      9.22102575     -2.58812091     -5.86911658
C1         -6.64288615     -7.83591118      7.08828420     -6.32247044
C1          3.00931875    -12.63908138      9.67255246     -5.16973724
C1         12.19042776      7.37110112     -1.06354547     -6.32846817
C1         -0.84207962    -12.03601154      9.68874391     -6.86745669
C1          6.75102882      2.27090902     -6.11457495     -5.16948502
C1        -11.09544594     -8.71114165      9.62576971     -6.15492612
C1         -4.22853090     10.17544187      0.49883822     -3.65416039
C1         -9.75554890      6.00628505      8.76762494     -7.10550692
C1          7.53393088      5.32751902     -9.14721253     -6.45673484
C1         -0.77144565     13.19128002     -5.15215298     -5.57114069
C1        -11.67791821     -7.71060556      9.67435241     -6.88487461
C1          1.72790896      3.47915361     14.74613088     -6.77109700
C1        -10.19132973      7.37430639     -3.59974287     -6.59554973
C1         -2.29116817    -10.59987998      8.16399690     -6.53770674
C1         -5.67564723      2.96829777     -3.52528369     -5.89694405
C1        -10.64087624     -1.55547395      3.96044510     -4.31604641
C1         -0.75710504      2.43685699    -12.14655305     -6.44112140
C1         -8.85513387     -8.69063712     -5.14975359     -5.45124935
C1          8.09475733     -7.76771303      1.48912667     -6.02675770
C1          8.59233320      7.68338062     -2.61055753     -7.30904285
C1         -3.56277389     -1.48129524     -8.54432650     -4.22844843
C1        -18.86838436    -11.10306759    -10.26777106     -5.50052960
C1         -3.58597199     -6.66713400     14.62223719     -5.85930455
C1         -3.92037338      0.60690191      5.58951173     -5.27513015
C1         -2.01308284     -0.36306014     10.63027064     -6.01784559
C1          0.94885342      0.02103378     -8.55144900     -5.25972555
C1          2.45664540     10.17393588     -6.66735502     -7.03407503
C1         -5.10163419    -12.54527206     -4.52735195     -6.69545422
C1         -5.66759658      0.08814289      7.79363409     -5.38566023
C1         -6.84584616      5.32151081     -0.97787902     -7.03430178
C1         -1.70791752     12.05422275     -0.00385197     -3.80848197
C1         -3.67376941     -6.28024881    -12.09586618     -6.66045589
C1         -1.54660216      7.78535119     -4.50212230     -6.93202959
C1          1.58441698     -4.81405077     -6.18164545     -6.34836268
C1         11.15222466     -1.03925675      3.71397745     -6.60106002
C1          8.57510157    -23.80576611      1.08633751     -6.81894995
C1         -0.75841670     -1.27279367      9.67856105     -6.69114403
C1        -11.19749768    -11.12581382      1.35886115     -3.75356864
C1          8.51616201      5.32621001     -8.61027839     -6.81101341
C1          9.98769078      0.44949567     -2.00443462     -5.87166815
C1          4.06938780      0.01283273      8.10879174     -5.97800472
C1        -26.31691638    -15.01405811     -2.64967955     -4.17270458
C1          3.96907896     11.10452462      3.09593458     -6.00319426
C1         -1.53086907      2.89818660    -13.67365846     -6.54708388
C1         12.92138527     -2.89422913      0.58620679     -6.79542976
C1         10.46843857      1.90666876     -0.99266381     -5.75919754
C1         -4.98729408      4.77157024    -10.17046917     -6.65357212
C1         -4.11145360    -12.52011007     -2.68959142     -5.97237167
C1          1.01082798     14.40478731      0.49683694     -6.84754693
C1          9.65222490      4.33539162     -2.56943262     -6.06424219
C1         -1.10933568      3.25578526     -3.58843551     -7.15298905
C1        -11.55570460     -8.40843020      6.50986844     -6.38531509
C1         -0.75565764    -10.17183265      4.01418296     -3.11948874
C1         -4.92893428    -11.99806512      1.49319393     -6.08654105
C1         -9.94656736     -8.98724442      0.53017268     -6.62415826
C1        -10.74334016      5.98263605      4.56190227     -6.41942719
C1         -6.30072191      9.82370775      2.03386765     -7.02524860
C1        -10.69692444     -5.74588737     -2.51876838     -2.92615899
C1          7.89095059     -0.90388339      6.60667490     -5.34812079
C1          6.67231292     12.44229899     -5.15555484     -6.36893285
C1         13.78675979     -0.48719507      5.56962865     -5.74819292
C1          4.83484059     -0.94905650      4.59968957     -6.63502643
C1         -0.61985207      1.86148331    -15.32962899     -6.43729129
C1         -8.71189915     -1.50288203     -2.64110966     -7.16445519
C1          2.54951238      7.72455898      1.43367865     -6.58738007
C1         -7.18567401     -1.83396206      2.41544224     -6.75526378
C1         -7.17028557      6.30854060      6.19805597     -5.17419538
C1          6.11191327      7.71425941      1.40573789     -4.75007538
C1          6.10479258     -3.00273716     -3.70224978     -1.10028018
C1          2.09049324      1.47322265     13.16605603     -6.59116125
C1          1.39268734    -11.18951102     10.67327149     -5.04389142
C1         -6.24608700      4.36412122      4.67161812     -3.84557750
C1        -10.57573385     -5.37464862     10.65429669     -5.49136957
C1         -6.79357158      1.56616544     11.24743351     -5.59532772
C1         12.79219855     -1.49593724      7.18588238     -6.50893591
C1         -3.65612703     -3.42320486      6.14855706     -4.64481166
C1          2.82578489     -3.88350042    -12.75706234     -6.80378175
C1         -8.57634536      1.47805061    -11.76134661     -6.28398709
C1         -9.44585760      3.91654424      1.55167843     -6.58097163
C1         -3.66135887     -9.98833846     13.17254299     -6.26324429
C1         -8.92526554     -5.67660360     -5.22665664     -6.31419899
C1          4.57101141     -4.56524960     -3.57771642     -6.05275395
C1         -9.47306398     -0.84774955     16.35531023     -5.86227208
C1          5.54495035      1.41085968     13.20194922     -6.14376918
C1         -9.68112977      7.82122306    -11.81406707     -5.94762052
C1          1.22992025     -0.87379247      8.12070558     -4.83209696
C1         -5.04897273      9.27912878      8.73410133     -5.62207346
C1          0.23219281     -5.70331447      3.97521994     -6.23809697
C1          2.51638097     -0.13431146      7.18161413     -6.01978223
C1         -5.69461937      7.75961405    -12.66468596     -6.15152979
C1          9.92378144    -12.11047379      1.50814596     -6.66856378
C1          5.07101974     -1.94210877     -6.10750200     -4.00075303
C1         -9.98974207      2.36759208      6.24119533     -6.70500431
C1          2.17325415      9.24656526     -5.03411453     -6.70494040
C1          1.05642817    -12.91070964      2.07445124     -6.51073922
C1         -8.94216517     -5.70653543     -1.66687974     -6.70202456
C1        -12.50103895     -4.26972159     -1.08437252     -3.94110160
C1         -3.41566346      3.92951060      8.75385401     -6.83684996
C1         -0.29480284      6.89871824    -11.14904630     -5.61116067
C1         -0.93045811     -1.91039975     16.33647869     -5.68837443
C1          1.05116713     -3.40464046     14.69913259     -6.30312855
C1        -14.09856916     -5.40631612      1.44469850     -6.27725662
C1          4.59834667     -0.44733467     14.82838175     -5.73667268
C1         -2.07541604     -3.36729236     14.08885599     -4.99278437
C1         -6.09055029     -3.33879350    -10.19403284     -4.52408961
C1         -3.16241071     -4.42742509     -2.63155127     -4.38927821
C1          6.98218200      5.64077371      4.61242658     -6.91491297
C1         -7.70287932     -3.38092262      1.51435689     -6.97922806
C1         -0.77974178     -0.56191503     -8.68956178     -5.81735309
C1          2.41481616     -6.67264162      1.55558875     -6.62183666
C1         -1.73394959    -18.78286808      1.98368107     -6.20369835
C1         -7.70446554     -6.25930648      7.09594222     -4.47044068
C1          4.05245733     -9.59788235      8.05532043     -6.75910729
C1         -0.50230869    -13.01270246      8.13242179     -6.52464298
C1         -7.74388552      6.30224856     -7.71755027     -6.75427511
C1         -1.27425929      6.80858556      5.25656112     -5.44909133
C1          8.62156711      7.67694357      3.12950871     -6.46481322
C1          2.85658594      0.90506663      2.10203468     -6.96320409
C1         -6.94986727      6.92930087      8.71191871     -3.61213631
C1          5.66263909     -9.69000450     -0.03588297     -6.81591255
C1         -6.52643687      3.59962113      9.70727301     -7.10334591
C1          3.24963546    -10.23103603      3.05221130     -6.97375892
C1          0.80871204     -0.58891438     -2.02133800     -5.09845114
C1          1.17261538    -13.54788652      4.53610220     -6.27545451
C1         -2.89511437     -2.65813145     11.23433220     -6.29201025
C1         -5.82856966     -5.39915268     15.68217462     -6.37821310
C1         -4.67264944     -6.34888075      9.02328749     -4.74444033
C1         -2.78881587     10.49629426      0.01667082     -6.00055103
C1          3.84814955      9.73488407     -5.14724298     -6.45363073
C1         -7.62382526     -9.64157958      3.08999829     -5.95674454
C1          2.55040386      5.92689539      7.08919929     -6.54269810
C1         -6.24269865      0.88406880     -3.57396246     -6.31912663
C1          2.51063536      9.62533580      1.46159272     -6.53816001
C1          5.66143646      3.05539961      5.51210729     -4.68464333
C1         -5.19901726      3.40338801    -15.21869709     -6.36893433
C1          7.09022185     -4.51446366      7.08155633     -6.85684348
C1          7.27929658     -3.98200134     15.32934184     -6.21851444
C1          8.72143569      9.22965289      4.60501239     -6.83023917
C1         -2.25591692     -5.79184635     17.18364783     -6.58272863
C1          0.54630069     -6.66423349      8.08409592     -6.49322745
C1         11.49332789     -2.48629908      4.64215461     -6.33459333
C1          5.54859858      4.43506218     -5.07858498     -5.82660001
C1         -4.01752958     -8.15136657     -0.99702424     -5.65780157
C1          2.23311592      3.82661866     -2.68584457     -6.27708328
C1          0.97539931     -9.70336641     -8.69285931     -4.64624186
C1          2.26942016     -7.19875405      4.55359018     -5.73124351
C1         -5.86033246    -13.83723408      6.47010352     -6.58832846
C1         -8.09233359    -11.15876719     -3.57494930     -6.28074490
C1          6.33109441     -5.80011482      5.56362647     -6.81285456
C1        -27.94891588     14.65443943    -11.73062023     -7.00251346
C1         -2.48834593     -9.63502826     -5.22178984     -5.06840023
C1        -12.81609215     -1.50323514      7.59719450     -6.38860713
C1        -14.80938664     -2.86484729      9.06302087     -6.21247646
C1         -4.85904150      3.58066549     -7.66455347     -5.06132015
C1         -9.23854680      4.81832762      2.11229321     -5.64040859
C1          5.09634156     20.38703773    -17.30667103     -4.51655840
C1         -1.89233091     -3.91740334     -5.20279047     -6.72038703
C1         -6.98328408     -8.75831613     -6.17343131     -5.05454045
C1         -9.16170427     -1.80507314      9.08046055     -6.09743019
C1         -3.85217723     -5.71026884    -11.19610219     -6.44600762
C1          1.91518531    -17.83302678      0.50354584     -5.68179745
C1         -4.61101407      1.46891926    -12.71459133     -6.82303625
C1          8.77584958     -5.83394415      1.53881753     -6.20391643
C1          4.59808465    -11.13767986     -3.58864173     -5.39275355
C1          1.02303077      2.97193753      6.18573846     -7.17655781
C1          0.68026848     -5.44664199     16.24169342     -6.83689420
C1         -1.89847537     -0.91827386      6.18279179     -7.06487838
C1          6.75613451      5.27163932     -2.56612067     -4.44049227
C1         -0.68456458    -12.11579400      7.50541769     -4.43827827
C1          7.92104847      8.61368702      3.20732638     -4.59809576
C1        -10.72812984      7.84174268      4.62792652     -5.64464368
C1         -3.07669361     -8.22022965      3.02585082     -6.56248453
C1          3.37710103      7.23615310     -8.24238464     -5.93655661
C1          4.46155860     -8.18442841     -0.11224422     -5.98879705
C1          1.84178556    -13.56760827      1.45994967     -6.90443536
C1         -0.49854798     -0.37025460      8.11850845     -6.15618150
C1         -9.83141471      2.42516015     -8.62317441     -4.90085351
C1         -5.75769773     -4.73304225     14.75302507     -4.29065238
C1         -2.72593305     10.55728481      7.74353665     -5.10573852
C1          0.84226489     10.14254586     -1.97807579     -5.70473235
C1          8.44569156    -11.70744627      5.60003773     -6.00123794
C1          3.76266827     10.51910029      4.02322719     -4.41121424
C1        -13.05923011     -0.52530690     -0.13991785     -6.32302429
C1          4.98696078     -4.78584915      3.10517356     -6.29199341
C1          0.15102193    -13.18025161     -4.63607511     -5.13445637
C1          4.63483275    -19.30727247      3.59913579     -7.04486935
C1          9.73677232     -4.94686013     -1.07253724     -4.55250464
C1         -1.56271357      5.87919514     -0.99786786     -6.19903062
C1         -7.62465546     -4.78084949     -6.20735765     -5.93361861
C1          7.50744249      0.59064119      2.08794163     -6.94046271
C1          0.21189674    -15.32328548      9.61401160     -7.03923012
C1        -11.99350768     -0.91307585      9.08672893     -6.74061862
C1          4.13168584     -1.90915800     -4.54717765     -6.35395964
C1          5.05371092      1.76157520     12.27140059     -5.07668033
C1        -11.51857419     -5.34175097     12.17273684     -6.21009457
C1         -8.20150058      4.91052179      9.74506294     -6.05341066
C1          0.01154915     -3.02564381     -3.53325849     -6.84830000
C1          2.75164637    -13.55385154      5.53457249     -6.58897282
C1          4.36462854     13.07258742     -4.22647475     -4.40385940
C1          5.07061378      5.93794375     -8.23730113     -6.28730483
C1         -2.18169235      3.75378612     -1.04721707     -6.08835321
C1         -7.88868700     11.70841378     10.24787053     -6.80295133
C1          6.35944087     -5.46239910     10.64441105     -6.58658102
C1         -3.11359054      1.84698862    -11.19826356     -7.21963972
C1        -11.54587637      0.49562841     -2.65973008     -6.18406641
C1         -3.15167592      5.95504095    -11.13089455     -7.07642073
C1          8.70404926      6.22927179     -1.00119302     -7.02939552
C1          1.86775019     -3.91739932      1.45879506     -7.01975644
C1          3.04892262    -12.60529509      0.47035655     -6.52892065
C1          0.95008493     -4.86502370     -5.17989149     -6.01261798
C1          7.14311114     14.09136281     -4.12037293     -6.13059416
C1          1.55382496     -7.87122185     -2.72979928     -5.72166586
C1         11.36496654     -7.70504301      3.02981008     -6.69293055
C1         -2.15652345      4.40757958     10.67917533     -5.57012834
C1         -4.96654279     -2.45979260      1.54068834     -5.93475072
C1          4.02118400     -7.83193604     -1.05118070     -6.60466352
C1         -7.73183631      1.46585884    -11.18186410     -5.76733473
C1         -3.35869133     -9.07330132     13.79811625     -6.16634834
C1         -4.64858082      2.97126946    -14.25212165     -6.74205589
C1         -3.14263365      1.90630769      7.07421287     -5.31479157
C1        -11.79974556     -9.59215706     -1.61414777     -6.21288431
C1         -0.26302156     -1.34635230     17.90456867     -5.83711441
C1         -1.53392511      4.69782003     -1.03842790     -7.20311542
C1          1.72587532    -15.01484755      2.09374983     -5.40807188
C1         -7.21134988     -4.78812162    -10.19484831     -6.83058792
C1         -7.88125949     -3.90712245     -6.77221633     -5.17890382
C1          0.89025257     14.97010964     -7.63325818     -6.00358888
C1          4.53146167      7.73881870      0.50403612     -6.30191396
C1          4.24056005      7.70933416      4.62452076     -6.49115456
C1          6.87106376      7.13785277      8.75005851     -6.49318932
C1          0.69569525    -10.25896928     -7.69632324     -6.37697351
C1          9.57455121     -0.41782647    -11.72831663     -6.89826840
C1          0.54960104      1.39522588     -6.15774832     -4.14773216
C1         -1.56992608     -4.85659194     -4.56336334     -6.88147524
C1        -10.61677160      1.48540547     -5.12489744     -5.14035613
C1          1.20084439    -13.59303877     -1.08820963     -5.22713375
C1         -6.91296970     -3.89163191     15.78479094     -6.71762033
C1          9.15483306      4.75941289     -3.52122231     -5.79557574
C1        -14.17122497     -2.93527641      8.07644858     -6.28092675
C1        -14.53168063      3.90735155    -25.65449383     -5.09988514
C1          6.10532576     -9.28754563      3.08900982     -5.92079174
C1          1.01244444     -8.19003134     -3.63101669     -6.96271532
C1        -10.98622206     -7.24833983     -0.09150403     -5.75492500
C1         -0.98553254     -4.82717862      7.15699281     -6.12030559
C1         -3.15532303     -9.62012505     -7.71846637     -6.22354399
C1         -5.73672913     -4.78859499      9.04592292     -7.19257420
C1          8.65053442      6.22068808     -6.65002960     -6.44351948
C1         -5.67384392     -0.55881798    -11.82838751     -6.12630600
C1          0.89139989     -4.83284311      0.47454643     -7.07617963
C1         -0.02051189      4.80157742     11.24138771     -5.89782100
C1          2.20875648     13.45777714     -8.18228861     -6.76741325
C1         -7.94924710     -5.68286560     -1.05947943     -6.31013975
C1         -4.10372869      4.75375903      8.76022131     -6.13470465
C1        -11.49776814      0.53896117      3.03456040     -5.74793963
C1         -8.40837661     -2.37489172     -4.15147755     -6.89927160
C1        -24.76723430    -12.01367579     -5.22159154     -6.60548697
C1          4.77321097      0.84454358      8.16818920     -4.18871919
C1         -4.13501747     -9.68094334      6.54302752     -5.57301233
C1         -9.72588180      4.84413060    -11.77770329     -5.80644425
C1          3.67272685      3.33799424     -7.70107449     -5.12299213
C1          3.06310522      7.37574164     -0.99157373     -4.45977296
C1         -1.05750046      9.28340999     11.31524687     -6.03810944
C1          2.98069154     -8.14021170     -1.04825902     -6.82566661
C1          5.52461160     -3.41041191      0.47666706     -6.59927549
C1         -9.59379968      9.28022839      4.56935248     -6.76610939
C1         -8.31147008     -1.20552635     10.66460383     -5.67768477
C1          3.62577395      3.26159402      7.18382201     -5.98873658
C1          1.01072853      9.58504322      0.55062802     -6.74415384
C1          2.50109227     15.49764586      1.52355090     -6.76891548
C1          7.65998791      1.14102708     -1.07452064     -6.18113514
C1         -3.14066987    -14.48985507      7.10936311     -6.76093610
C1         -7.94087965      3.85490221      4.61326214     -6.82479569
C1          6.35375132      5.60553772      5.55286033     -6.91054100
C1          2.26057390      2.00079990     -6.12726558     -7.08989041
C1         -1.12183138     -1.43369768     -9.24724171     -6.27545277
C1         15.08546966      1.90538587     24.56713802     -7.03909820
C1        -10.80655347      2.98537445      4.71168701     -6.95962460
C1          1.02630786     -6.02361878    -32.66166349     -5.46606524
C1          4.73673017     -3.89319972     13.71583597     -6.45379128
C1          9.70846558      9.23713700      3.14850607     -4.19405417
C1         -2.88202529     -8.66759724     -9.34139084     -6.56068413
C1         -5.70490000     -7.67839284     -0.15938822     -5.09958200
C1          1.74805074    -12.02461187      2.08649895     -6.95352157
C1         -5.07142637      7.79021183     -4.45898249     -5.88417581
C1         -1.61983900     -6.70287176     -1.11571690     -5.90003657
C1         -1.07106863      1.46874414     -7.06138690     -6.86954547
C1         -7.63372111      0.04973182      3.03227999     -4.58407598
C1          1.67602574    -16.93601078      2.06828570     -6.64350554
C1          5.03156564     -4.83928643     -6.10017394     -7.10049034
C1          5.92442675     -0.55858066      4.63297482     -5.89153120
C1          0.49861775      1.38207960     -2.55464567     -6.80829604
C1          0.27767124    -16.51611238      0.41676380     -6.15437888
C1         -2.21623027      8.66570190      4.65085347     -7.11003173
C1         -3.54129024     -4.75462522      5.61489981     -5.95045948
C1          7.29465690     -7.24656328      9.11518434     -5.10392447
C1         12.68078162     -1.56876862     10.73269922     -6.77314165
C1         -3.01105368      4.76467830      1.51544874     -6.41705641
C1          2.90952573      6.77264943     29.54825174     -6.97922071
C1         -5.06042834      7.77256384     -1.03278532     -5.64505237
C1          6.17572696      6.20280301      3.00407571     -5.00701117
C1         -0.83444806     -4.28454599      4.01414899     -6.37959588
C1         -4.07245160      1.08332789     -2.59858352     -6.70017969
C1         -5.31498409    -10.52189546      3.92605633     -5.46735201
C1         10.55121789     -7.31019345      6.18920851     -5.47819204
C1         -6.93233986     -2.70293938     -6.12959701     -6.83022505
C1          7.78795670    -13.58681291     -2.56218424     -7.00357036
C1        -11.85530155      1.54400500      8.04443849     -5.19953954
C1          2.53670418    -12.68894182     10.62822806     -5.78485245
C1         -6.97939446     -5.66298968     12.17482079     -6.35907020
C1         -7.39110049     -0.58977494    -12.76842724     -5.86602603
C1         -9.64428747     -3.33374721      2.44089221     -5.00199213
C1          9.83750889     -1.05060223     -3.61007818     -6.58151458
C1          8.93489838     -7.38316005     -2.58870967     -6.34748968
C1         11.98890723      3.88784843      5.63571223     -6.45359054
C1          3.00461265     -1.39479437    -10.17210903     -5.33634192
C1          0.15385973     -8.74062911     13.02488865     -4.11970519
C1         -3.13441940      0.10924383     -7.64519317     -6.50586689
C1         -5.90336194     -7.18828976     12.20985833     -6.89712034
C1         -1.22210989     13.46571231     -6.08100726     -6.53707940
C1         10.24671434      7.77726640      0.56157888     -5.95797334
C1        -11.28068976     -1.47485303      1.54731223     -6.08684050
C1          0.02311683      1.17629925      5.62737281     -7.29024510
C1         -2.90579284     -5.80893263      5.61268883     -6.79600473
C1         -5.03280371      9.71149254     10.32084415     -6.20270858
C1         -2.21623966     -3.91423893      4.70400490     -6.95629628
C1          7.85810420    -14.72345310      3.08376072     -5.41300426
C1          8.31983751    -10.21828045      9.71860986     -6.81838258
C1         -4.15274668     -4.79147448     12.16886088     -5.94508202
C1         10.19179160     -0.47837761     11.30220913     -6.31447239
C1          2.55357900     -0.04035628      1.51220388     -6.10923874
C1          7.55144439     -1.88387361     -4.53489856     -5.61567820
C1         -1.09893331      0.33507140     -7.13396082     -6.66615442
C1        -11.39321904      6.86166671     -1.00990222     -6.56960655
C1          8.21749811    -15.13290065      0.46817807     -6.27715313
C1         -0.30132268      0.85931168     -2.02628373     -6.91338905
C1         -5.63740634      7.67637063     -3.51132218     -6.48895352
C1          3.52107168      4.81266385    -12.71596761     -6.52699985
C1         -6.61808088    -12.54510596     -4.20453528     -5.27920468
C1         -1.55862040      5.84356390    -13.67070139     -6.28370441
C1        -11.03088906    -11.71176611      3.99655196     -5.47734216
C1         -8.32971460      3.51543682      1.53614854     -6.58816296
C1         -0.91725697      7.67171277      1.52112254     -6.33947287
C1          2.09088531      1.58225119     -8.55618276     -5.79365743
C1        -10.87002095     -6.60758243     -1.01562476     -5.58822293
C1          9.75965196      3.79766037     -3.53794022     -5.71428344
C1          0.72827352     -2.45613326     -1.99116206     -6.48988035
C1         -3.53305551     -3.29692223     -8.62259469     -5.98860230
C1          9.23145286     -6.45833318     10.67232902     -5.29548443
C1          3.21513760     -4.24109146     -9.72541964     -5.01396679
C1         -3.48303547    -12.60068861     -3.64336151     -6.76747928
C1         -1.33097425    -15.36566678     -0.50872808     -5.56628703
C1         -6.83625718      5.38814209    -10.20701282     -6.35681359
C1         -5.34491037      8.66821503     -5.07234093     -4.69691130
C1        -10.41732441     -0.90263175     15.69603499     -6.44001174
C1         12.03381511    -11.18857980      4.68823288     -6.33010103
C1         -3.47035655      1.46218033     -5.13869549     -5.78494400
C1         -3.77932998     -8.09405288     -5.19552235     -6.41089557
C1         -0.21544299    -16.85204498      3.02677743     -6.94643451
C1         -9.60253378     -8.74612637      4.95082279     -5.02206798
C1          5.34221593     -6.91009789     -2.05870660     -5.01114559
C1          2.53407579     -4.79108110    -11.13751044     -3.86907727
C1          2.21444073     -0.95316605     -6.07311104     -5.86572651
C1         -0.45354760     -1.43266188      8.16081857     -5.60096050
C1          2.10091865     18.87334693      9.70768797     -5.29965446
C1         -2.91545903     -1.02128025    -12.77585475     -3.68391606
C1         -1.27777926      0.78289681     12.23328864     -5.87968324
C1          0.43847555     -5.16001053      3.05823971     -6.86058925
C1         -6.59657611     -1.80927145     10.64120472     -4.34127611
C1         -1.25988514      8.69408178     -6.11618546     -6.48211976
C1          2.97761217     -9.32669278     -0.97942134     -6.18469524
C1         -3.11479758    -11.17410663     -6.15290395     -4.07831216
C1          4.19721854     -1.16760385    -11.15295792     -6.17651065
C1         -5.35450306      3.83915459     -5.02745071     -5.79956042
C1        -12.81374571     -1.50872114     -1.65274269     -6.84272527
C1        -11.22458003      1.38865195     -2.08854647     -6.87730509
C1         -3.93042931     -2.42299943      5.58637020     -6.10376337
C1          6.11546634     -3.40425284     12.15894996     -5.51317629
C1         -0.77120459     -2.36969963     -8.69443841     -4.08173121
C1          0.47674225     -1.52245918     12.19119437     -6.77796160
C1        -11.04155425      3.91531011      6.18805042     -6.41058330
C1          5.05758882     -1.87997550      3.04413232     -6.37224473
C1          9.20217314     10.69484140     -0.10330067     -7.10704207
C1         10.19791963      4.82963061      4.00354453     -5.38506869
C1         -4.56483764     -6.24487474     -3.59801632     -5.55426943
C1          8.51068965     11.32318641      0.45713236     -6.60917394
C1          6.85874178    -10.59589519     -1.00569934     -6.03652958
C1         -3.61117165      4.38224318      6.17377111     -6.24431045
C1          4.85608525     -4.33413834      0.48655110     -6.20231131
C1         -2.83140629      5.69825248      7.76237210     -6.35177135
C1         -3.45763976      7.78920241     -3.57990343     -6.35908068
C1          0.81219208      5.32933144      3.69839503     -6.86297025
C1          7.94366532      3.85667438     -8.21684454     -7.02953363
C1          8.38593895     -0.67679592     -5.12419696     -7.00611850
C1          6.58035875    -12.61179652      4.06499606     -5.88613675
C1          2.08603144     14.03467272      0.44164483     -6.42908826
C1        -11.09675897     -8.67840458      4.00302906     -5.63483095
C1          2.13625994     -7.64466507     12.16630793     -6.43906125
C1         -1.55867557     -1.85933102     -1.07252483     -6.92638821
C1         13.23530102     -4.92305728      4.70371913     -5.62628053
C1         -5.87163813      2.36640751      3.12391020     -6.65738461
C1          7.66714093     -9.31909272      9.71851917     -6.48585408
C1          3.50426673    -12.91083307      7.12576106     -5.98407407
C1          6.37293229      9.78185729     -0.03365966     -6.72945352
C1          7.40729368      5.30322472     -0.01123572     -6.06799595
C1         -8.45551428     -3.85219789      5.53538682     -6.73305754
C1         12.67908291     -2.02923890     -0.06502539     -4.43271399
C1         -1.40665245      5.40451475    -11.10117758     -7.08869791
C1        -12.62222649     -0.95884393      6.60739454     -5.90185972
C1         -3.25058439    -15.44166855      0.48915190     -5.72726030
C1         -7.90422996     -0.93812290      2.40333821     -4.81976834
C1         -2.83154002      8.67716052      7.71332307     -6.36285428
C1         -2.55979527     -4.85765467      6.22316817     -6.88063415
C1         -0.02062271    -19.35918518      2.08755488     -6.79211797
C1          5.79182770     -9.08801672    -19.42827013     -4.91216344
C1          7.45496798     -2.48860045      5.51872230     -5.05759012
C1         -8.27532328     -5.94877399      4.00537992     -6.93449561
C1          0.20782209     10.06158852      4.69412603     -4.79026053
C1         -2.48715057      9.62137935      9.63784360     -6.46620644
C1         -9.14252963      7.77343565     -3.55235525     -6.16057648
C1          3.24020371    -13.77384617      8.76626534     -6.93605173
C1         -6.08249250     -0.34711427      2.51263088     -4.28982789
C1          3.40981593    -10.75437663     -3.57088766     -6.20138739
C1         11.24974686      3.24518407      6.24781040     -6.74887213
C1        -12.29435322      4.81573772      7.12928127     -6.81033695
C1          5.61728181     -7.83799663      5.58799376     -6.88055429
C1         -6.19049071      1.42271030      4.63857301     -6.55337076
C1          6.37397815      1.99886596      2.09750176     -6.35307285
C1          1.71789368      7.17492059     -9.19035098     -4.57970031
C1         -8.78954037     -9.27204913     -2.59503041     -6.31354188
C1          0.34408608     -3.51377619     17.92500087     -4.96412229
C1         -1.02880146     -4.74984753      1.55791611     -6.47574199
C1         -9.42587366      8.70328455     -7.68259291     -6.49730572
C1         -2.97030150     -5.13943522      3.05263653     -5.47513149
C1          6.25338367    -13.56044423    -21.96619212     -6.15800194
C1         -6.68105207     -7.73355543      1.57594936     -3.91544499
C1          5.04037666     -2.95281910      3.02262307     -6.03006836
C1         -2.00542163      9.24508751      7.17697218     -6.80030716
C1         -7.70298665    -20.64158990    -13.48156199     -3.64025974
C1         -7.72939716      6.28705143      3.66152993     -6.82977963
C1         -5.32497746      6.82614170    -14.29073905     -5.13245510
C1         12.88204485     -5.82076549      6.24882393     -5.52615728
C1          6.91259818     -5.80187583      4.63667390     -6.64574984
C1         -0.76701894      8.29216429      0.55701879     -5.64006383
C1         -3.34400704      2.39255355    -13.70974932     -6.68253561
C1         -1.29192824    -10.62761339     -6.19191321     -6.44372351
C1         -6.64689603    -24.12106113     -7.68216785     -4.81512616
C1          8.95340008    -10.25240484     -2.49992954     -4.46479474
C1          6.89709401     -3.89523756      8.10165692     -6.97031677
C1         -5.58549256     -3.29630836     16.26486785     -6.54231964
C1         11.75815841      7.76236564      1.44351275     -4.89612658
C1          2.47279615     -6.73369519     16.29382123     -6.75201706
C1          1.53900895    -14.40767150      8.71902208     -6.77244735
C1         -0.29004173      8.61653468      3.68321652     -5.94008127
C1         -5.91572108      5.02327929      7.21158288     -5.24426963
C1         -4.03722254      4.85600022    -15.28771987     -6.38295170
C1          2.04944653      1.37935072     -5.17157887     -5.21387143
C1          3.70240568     -7.57487596     13.16028910     -6.27854186
C1          5.99549146      5.98918792      1.43490188     -6.01904609
C1         -8.34983318     -2.33094078     10.67881003     -5.96163961
C1         -0.47362129     -3.36275097     13.68997431     -6.42460865
C1          5.42016529      0.92454851      1.45855276     -5.30347807
C1          5.83062929     -8.43004860      8.21664613     -4.62945138
C1        -10.90834221     -2.40831732      9.02384444     -6.89759172
C1         -3.20949237     13.16117673      4.73476491     -5.60667744
C1          8.12392850      1.49195766      2.08506460     -7.11928649
C1          6.63936542     12.55381398      0.45423487     -6.53862032
C1        -11.00397626     -6.83598732      9.68637624     -6.24312525
C1         -2.63853206      6.21155035     10.30215061     -6.79798710
C1          1.59386608     -9.64843086      6.49475621     -6.24091245
C1        -10.51621101     -4.18198095     14.10327960     -6.57484388
C1         -7.70484356    -13.00881789      4.97212213     -6.01680818
C1         -2.85286152    -13.48591189      9.07793739     -5.93746880
C1         -0.48484338     -8.17438342     -4.58098941     -6.31482037
C1          8.07879068    -12.69647332     -4.15317194     -7.10859325
C1          3.08579274      6.24278485     10.36046311     -5.50326828
C1          1.40189610     -3.26145214    -11.24492900     -7.04779579
C1        -11.74180349     -6.67922536     -1.63125073     -6.30626705
C1         -2.63274479    -12.98441790      8.10000055     -4.39193285
C1          4.77222119     -0.90735191     13.82338090     -6.51790595
C1          1.22544006     -5.82868762     13.72686215     -6.48547387
C1         -4.46271199     -0.90995455     13.80961396     -5.48599750
C1          2.65561495     -7.19718073     -8.66938562     -6.56805197
C1         -1.09742751    -11.46956427      1.48572983     -6.90455296
C1         -1.53381193      5.97672886     13.80058628     -7.19449280
C1          5.02337896     -1.87308134    -11.83425666     -6.34395049
C1         -9.49543728      3.88580354      3.65449219     -3.75551003
C1        -11.94635535      0.86474669      9.04627920     -4.86626425
C1         10.66553892     -4.82085949      6.56521009     -7.18382733
C1         -4.45619537     -0.92930081      8.16616387     -4.26974602
C1          7.31961303    -12.06040618     -0.05219596     -5.15358232
C1          5.06205314      5.92462075     -6.10852824     -6.60981413
C1         -8.24852839     -7.73287088     13.25539197     -5.85392064
C1          1.18801044    -10.54227807     -1.07409507     -6.77687124
C1         -2.01172500      4.55611095     12.81167231     -6.57841912
C1          4.72061289      9.17424505      2.06648948     -5.79780295
C1         -7.33463500      2.41294539     -0.07440025     -5.63106052
C1         -1.76604084     -2.33258053    -12.74440512     -5.96144140
C1        -10.17158401      2.86228943     -2.02115339     -3.78693297
C1          4.55737407     -4.51733408     -7.11420450     -6.96191897
C1         -7.41997572      5.35111684      0.02300585     -6.87103707
C1         11.26510743      9.11642894      0.54064605     -6.09326833
C1         12.79411566     -0.43799603      7.11078561     -6.36221569
C1         -0.05912900     -3.78673415     14.73336373     -5.11306649
C1          2.30520591     -3.95582059     -6.08799256     -6.22525948
C1         -2.51178106      0.05102948      0.56384525     -6.63654456
C1          3.79778105      3.87872319    -10.83226509     -7.26315762
C1          3.70549797     13.52483508      0.47395801     -6.61423138
C1          1.24796016    -10.60892478     -4.49848948     -5.84088794
C1          1.00942434     -9.29914184     -3.58517791     -6.32580181
C1         -5.78981095    -10.12100122     12.14210296     -5.98731835
C1          9.15466935      1.05279232     14.75094675     -4.76253674
C1         -3.11974487     -9.57736782     10.68815409     -5.42840168
C1         -8.01562873      5.37540323      8.68411706     -6.69575241
C1          1.23173019     -8.80920119    -10.18051667     -5.99914560
C1          0.08111569    -12.09299374     -1.05794096     -6.68487246
C1          0.26267850      0.62714127    -10.24504723     -5.98705034
C1         -7.36040796     -5.74471715     -4.23608377     -5.35182682
C1          0.80735892      0.50993772      7.11010612     -5.59302197
C1         -2.50891222      7.81699701     -1.67139080     -6.33919154
C1         -0.91445481      3.88731344     13.78109178     -6.27506139
C1        -10.74523923     -7.77005729     -0.99727269     -6.37268297
C1         11.36496866    -10.29194804      4.56758703     -4.28813641
C1          7.16417959      4.46011784      7.17132304     -5.22180575
C1          0.55098131     14.06079924     -8.27235469     -5.76779528
C1         -6.16710300      4.46075023     -0.91927895     -6.88622467
C1         -9.13952828      1.79851419     -3.51012671     -6.12790421
C1         -8.63051106     -3.29413387     12.22037525     -5.83298695
C1         11.23795901      1.51331745      4.12095545     -4.56518238
C1         -6.46432181     -5.46032507      0.49363061     -5.85221997
C1          2.03625284      3.33367529     -5.17125115     -6.71747943
C1         -1.28397345     -0.98589095     15.72818224     -6.75732500
C1          1.03489089     -8.17740200     11.15228948     -4.39517525
C1          6.60352642    -10.73046406     -5.11150830     -6.55785592
C1         11.73617239      1.08749435      1.44882395     -5.83871385
C1         -3.14614461     -8.12186492     15.65066692     -5.82773299
C1         -3.81833462     -3.83850372     -7.66155881     -5.89427240
C1        -11.21510454      1.53641347      1.48739188     -4.33635243
C1         -0.86929644     -7.23342057     -5.19424016     -4.94954734
C1         11.62433832     -4.85098477      7.14927995     -6.82229901
C1          5.90567053     11.23134004     -1.01958818     -6.06652174
C1        -13.81552209     -7.78610039    -17.87964649     -6.67311335
C1          0.00146998      0.00521280      2.13195866     -6.79289780
C1          0.56632463     -0.01215522      8.04156971     -6.65461401
C1         -5.09342467     -4.85232000    -10.30575194     -4.39070787
C1          2.39111187      2.48106358    -10.16770252     -6.39104818
C1          3.80421861      8.67734331     -5.14984323     -3.33860498
C1         -1.28334772     -0.98318630      2.97049953     -4.57882905
C1         -6.14237420     -9.26715735      4.50273170     -4.51713514
C1         -1.50654258     12.54979941     -6.59267238     -6.38019598
C1         12.62968430     -8.26419449      7.14679371     -6.33288224
C1          6.11115326     -6.39119455      6.56175968     -6.78981496
C1          2.70680113     -5.71137487     14.73352244     -6.43800234
C1         -5.69653202      1.87708947     11.29855498     -5.78609209
C1         11.28169156    -10.64109352      3.10745532     -5.90802014
C1          8.74210528      4.44984490      4.70591076     -5.99261342
C1          6.32320335     -0.86861803     -0.07147408     -6.66523242
C1         -9.19458786     -7.92939635      5.57458983     -6.32244868
C1         -4.04969927      4.71960887     -2.55750379     -5.36856542
C1         -0.01711996     -1.86935372      9.03522379     -6.24155273
C1         -8.70349600      4.47490387     -0.36269539     -6.71976530
C1          7.65746460    -11.15943404     -5.06378074     -6.45687389
C1         -0.58254382     -2.93868385     -6.05906747     -6.05399805
C1         10.68700697     -1.61200334     -1.97773445     -6.89682303
C1        -12.33308533     -9.59331347    -16.81496857     -4.19284780
C1         -5.75994449     -7.75065736      2.09583273     -5.95539302
C1         -7.65980150    -14.40918038      6.55348590     -6.72418231
C1         -0.50287739     11.02770223     10.30927684     -6.09442743
C1         -1.06143711     -9.65355810      1.50368729     -6.58494491
C1         -1.23461407      0.92363977    -15.30609260     -6.70583587
C1         12.22866611     -0.42062285     -0.98885361     -6.37131878
C1          6.89779712     -8.80147934     -3.20719132     -6.79364327
C1         -8.12541225    -11.18319971      9.02169361     -6.03282103
C1          6.62288080      7.71185561      4.02543236     -6.89052226
C1         -9.05500929     -7.17928420     -1.15151888     -6.35606197
C1         -3.18279132     -8.14530840     -2.64347378     -5.97781445
C1         -7.95361503    -11.64038177     -1.14286500     -6.81139518
C1         -5.70757480      0.01304443      5.57795834     -6.57338555
C1          7.59800153    -14.14709807     -1.66351755     -5.63011611
C1         -4.33316006      0.96683889      4.72537468     -5.46224967
C1          8.72592360      3.27752956      4.70200151     -7.00869575
C1         -9.90592042     -4.22993203     13.13356430     -6.43192024
C1        -15.49117042     -2.31128527    -23.47811431     -5.47288188
C1          4.10493586      2.89440576      4.67170098     -5.52650503
C1         25.03261560     10.67134983     -5.11712249     -6.41738605
C1          8.27313524     10.71464201     -2.09444050     -5.32925563
C1          5.76149649    -10.21154345     -1.01402471     -6.71563026
C1          6.42408241      8.69907248     -5.79342470     -6.38376021
C1         -4.34637570     -0.83738970      4.65238433     -5.84287660
C1          9.44800247      2.38385416      4.70202054     -7.22201490
C1          7.02799733     -6.41473268      7.12775269     -6.79402208
C1         -0.02816754    -11.44632333      5.50528300     -7.23026223
C1         -2.44933010     12.51350011      6.26619506     -5.78608250
C1         -0.40061147    -15.29204721     10.58938275     -5.65203323
C1         -2.59595096     10.74130710     -1.60778067     -5.32248020
C1         -9.48380496     -6.92409068      5.00233225     -6.89071626
C1         -1.98981657     -1.54311776     -2.02041243     -6.37423418
C1          1.58383260     -3.05551905     -6.12918496     -4.66427865
C1         -7.66674081      9.28157382      7.22707467     -6.84541964
C1          3.77251910    -13.57527583      4.05506292     -5.32702759
C1          5.31876790     -3.88297267      7.18675982     -4.64612892
C1         -8.73874904     -7.48998725      6.51472775     -6.68364147
C1         -2.03513852      9.34645130    -13.29709729     -4.30902090
C1          5.36054300     -2.78775288      7.09415166     -6.35203127
C1         -9.14164166     -4.76562072     -9.36007356     -7.00167961
C1          3.73776853    -10.69065658     13.15078533     -5.26626911
C1         -2.78072592      1.96965843     11.35444921     -5.20340370
C1          4.78017409      6.79816904     -1.03217408     -6.18191023
C1          6.42193390     13.47081252     -3.56004538     -6.26313726
C1         20.18065637     16.33809570     10.69230345     -5.18887388
C1          2.13205082     -8.83872425     -9.61427944     -6.15735737
C1          1.84091418      3.91565195     -7.68969953     -5.15070265
C1         -8.44856153     -7.21053198      1.42510864     -5.94871646
C1          0.95316774     -4.86505051      3.98689620     -6.57015708
C1          1.99311502     11.07403973      4.06786064     -5.79732913
C1          6.35858913      0.96284624     -9.31711945     -5.22023300
C1         -6.89695258      8.68300978     -6.17582424     -4.57830257
C1          8.31285223      2.28608986     -5.16166130     -5.41442346
C1          2.04285487     20.32602662    -12.39048084     -5.14646100
C1          5.90850245     -2.99868549     -1.97072278     -4.16288986
C1          4.77212813    -13.89857425      6.20201297     -5.22843499
C1          4.11868287      1.70727323      4.64107001     -5.41760265
C1         -1.10653001      9.32100832     -3.61372415     -6.16011437
C1         -4.58039328    -13.01161683      9.03950691     -5.90824357
C1         -4.76022036     -3.88594732     -2.65088082     -6.46073996
C1          2.31040056    -13.89438784      4.56951460     -7.14899305
C1        -15.16033154     -5.75331185      7.16323063     -6.10878364
C1         -2.13501422     -8.21832076      1.44427304     -6.89740378
C1          7.88015894     -3.94110459      6.54963432     -6.91342656
C1         -9.26532487    -15.57673770     -9.26383395     -5.96211819
C1         -8.83376382     -6.85603031      9.67341524     -5.55737454
C1         -8.42890083     -2.38176291     -7.67994044     -4.69905522
C1        -14.09789997     15.67999115     -4.51838675     -5.68285229
C1         -5.12868135     -1.74564323      4.62605682     -6.20925230
C1         -2.35440322      0.50737268     12.17544826     -6.19720972
C1          2.04537064      6.22862840     11.86051722     -5.73323427
C1         -4.09611128     -2.88699871     15.70186332     -4.61783489
C1          0.09658137    -11.99920460     -4.51288717     -5.66688780
C1          4.23514082     -2.45917780     -7.67500774     -5.64154166
C1          7.18446049     -1.55296404      7.22764848     -5.37934731
C1        -11.21721636     -8.07748901     10.62307021     -6.84865208
C1         -8.47287389    -12.01651430     -2.10358176     -6.73487424
C1         -6.19314438    -11.12907971     11.55378030     -6.91521669
C1         -4.84131826      5.35454863    -13.34149445     -6.60349860
C1          8.19872543     -4.89563467      1.50818645     -6.63892998
C1          3.09763344      4.41911824     10.30445632     -7.04546694
C1          0.43743300     -3.31657720     -6.07774962     -3.60668870
C1         -0.60766333     -6.40832784     17.36895868     -4.14990207
C1         -1.67256085      7.17440421     -3.54029447     -6.58685539
C1          7.87094820      6.79866929     -2.53159388     -5.97824640
C1         -0.84356986     -5.41799217      4.05647701     -6.10570616
C1         -4.59716937      3.32318641     -3.50303132     -6.16014881
C1         10.40553354     -8.79984071      8.15927375     -5.95840509
C1         12.93354255     -0.98929751      9.79223502     -6.90224829
C1          3.36141415      5.28705609      3.01806405     -4.23144876
C1          4.96469974    -12.67356341      2.99483535     -5.08894093
C1          8.09360313      4.38882336     -3.57806389     -5.88759826
C1          7.67949522     -3.34922267      9.62538620     -6.25467408
C1         -0.22327819     11.65845582     -7.55901604     -6.86189985
C1         -0.77735199     14.44513356     -7.68788613     -6.06776255
C1         -3.08708304     -3.27368418     12.21598584     -5.82008191
C1         -1.53123525     -8.22069628      0.46132668     -6.91769605
C1         -5.79988612     10.19494231      8.78454063     -5.93496052
C1         -6.90179939      2.00717914      3.13166759     -5.88241687
C1          6.81847217      7.15309365     -2.54270460     -5.41694408
C1         -3.04273893     11.14299206      3.07080376     -5.73013485
C1         -1.87727769     -3.91876735    -14.30205720     -6.77363876
C1          1.63718384     12.62351927     -2.59378085     -6.90530315
C1          1.00613272    -12.91372916      5.51914186     -6.17178882
C1        -12.24028535     -4.77909501      7.19504797     -6.98122355
C1         -5.12422834     -7.79506694     -1.11619013     -5.66893532
C1          6.89254936      8.26780212     -2.59554643     -5.95445245
C1         12.00073655      0.80629778      5.60549293     -5.64738147
C1          8.09357091     -7.88913987     10.65907403     -5.75093507
C1          2.32563420    -16.90824089      1.12346935     -6.75551153
C1         -1.54904594      4.79114547     -4.46990568     -6.19056060
C1         -6.40145966      8.34173969     -1.59837662     -6.10528983
C1         -5.10636439     -7.83361729      8.12246655     -5.64088840
C1          5.36386635     -3.86537707     10.63448879     -6.25670970
C1        -10.52749852     -5.31218120      4.99407126     -5.61801350
C1          2.53306177      5.94805497     -7.65951303     -7.09936077
C1         -5.16270172     -6.66960179     -6.74055786     -5.02715550
C1          1.23052177      8.79721302     10.37156034     -5.58155749
C1          8.06401349      3.72599741     -5.95436670     -2.55651865
C1          4.12486211      4.83331901    -10.24531684     -6.71108335
C1         -1.67158909      1.87571112     13.82986322     -4.02019038
C1        -11.39734384     -4.80369732     -0.06828318     -5.30893647
C1          6.07896250      2.86899817      7.03395848     -3.60239973
C1         -9.81623643     -0.66522750     -8.67550843     -6.51694543
C1          4.18171976     -5.42078377     -5.48408197     -6.22516339
C1         -9.61225221      2.94696329    -11.75299119     -5.85441582
C1          2.32971072     -5.37401086     -1.11990036     -4.86447856
C1         -5.27694593     -2.49191000     -0.08138859     -5.83671344
C1          7.84507968     -8.73038394      6.55046627     -6.77877890
C1          4.02078019     -9.64843318     -0.98237568     -5.29946518
C1          7.93871025      2.10038373     -2.62412377     -5.21098285
C1         -4.45306226     -6.84580157    -13.67608340     -6.06154308
C1          5.50451095     -6.39966478     -3.02186997     -5.02780288
C1          8.36652006    -10.29067345      0.53911452     -6.24667867
C1         -3.99035689     -7.21154783    -12.71479018     -6.26649683
C1          6.12263869     -4.48571660     12.29049562     -5.46446941
C1          2.83893814      5.67233610      5.55102069     -6.84968338
C1         -7.11653832     -3.35275038     13.24949318     -6.20508231
C1         -1.94991610      1.52956042     -7.72644521     -6.68927747
C1         -2.06734837     -3.28095052      3.71672909     -6.19206394
C1          9.61228902     10.37378623      3.06760320     -5.62429983
C1          3.89221305     11.61123078     -5.17591246     -4.60601833
C1         11.72663403      7.67683430     -1.96348450     -6.47110015
C1         -6.55709919     -2.97155984     10.58723506     -4.77202317
C1          3.09638119    -16.35226856      0.55959224     -6.88786498
C1         -2.77708276    -16.86178610      1.49342868     -5.96281227
C1          2.61476845     -7.22421284      0.58264292     -6.99776603
C1         -4.63362467     -0.34881897     14.76150904     -6.88196758
C1         -2.55870001     -9.66869216     -8.71078277     -5.69270113
C1          0.99754937     -0.06570366     -2.94102161     -6.42079218
C1          2.35824032     -2.54314787     17.33375540     -7.00448389
C1          2.00586677    -11.18944243     -5.08381165     -5.95838058
C1         -2.86182572      5.69058070     11.28524557     -4.93653300
C1         -8.16074152      6.00369591      9.68713609     -5.02561278
C1         -4.72980403    -10.52795991     -6.11940717     -6.80846451
C1          1.53376189      9.30996180     -7.58427401     -6.14584416
C1         -2.80634139      2.09610587      5.62800523     -6.97636212
C1         -1.31480924      8.67360576      8.72538814     -4.93164771
C1         -9.51889898      3.34732056    -10.23427147     -5.26215585
C1          1.30105688      4.99069412     10.29110900     -6.89326042
C1         -9.38401558      1.99231479     -2.07113231     -6.03554266
C1          7.39811585      8.29567980      2.09276805     -3.92586584
C1          3.64416559     -8.79181083      9.71134706     -5.04287754
C1         -0.01686163     10.63182853      5.67262484     -6.00262774
C1          5.08417002    -17.84768901      4.61888360     -6.93916804
C1          9.26565083      9.59092291     -3.53576793     -5.69528435
C1         -0.06733163      4.78298795      5.58610118     -4.30812895
C1          0.07387311      3.01501278    -12.75214218     -6.31296917
C1         -3.98885069      2.81153969      3.07630648     -1.85206714
C1          1.52189298    -14.45610099     -0.44762573     -7.09998611
C1         -3.30017012     -2.38126605      8.12543415     -3.76435410
C1          1.58452349      4.85858884    -11.79671892     -7.02439527
C1          5.51966219      8.01555778      9.68284010     -6.29519829
C1         -4.01534736     -6.38735381      8.09602473     -5.76345530
C1          0.26119018    -13.51051061      6.14047985     -5.38213726
C1          0.48541201      4.42657713      8.70831354     -5.46145311
C1          2.75767459      5.29943154     -5.17886895     -5.34513922
C1          2.16978835    -13.48624261      2.86797593     -5.14075559
C1         -2.69970215     11.64152017      5.69057881     -5.41015179
C1         -0.94792615     -2.92890936      1.51170330     -6.78538836
C1         -3.62307263      9.24574688      6.14404421     -6.26091150
C1         12.56123915      2.28549422      3.05562107     -6.61592053
C1         -2.10859489     -3.26286362    -11.21104690     -5.43967605
C1         -2.82651107      0.88054610     11.27585512     -3.67834851
C1         -0.60961094    -23.84284689     -1.11468028     -6.13899939
C1         -3.51529761     -7.82797700     -0.04866660     -5.15370817
C1          0.45952578     -3.34529026     12.18016251     -6.55357951
C1         10.22778733     -3.36022002      5.55618816     -6.62820666
C1        -11.72429148     -4.78068181     -5.19541959     -6.47672895
C1          2.49489197     -9.64341687     12.77851549     -6.70998473
C1          0.36785984     -0.94615131      3.98316621     -5.48775441
C1         11.77787386      8.85146491      1.50866972     -7.14389320
C1         -8.86484272     -0.81149511      9.72573338     -5.23606428
C1         -7.26822523    -13.49521919     -4.16628558     -6.11854319
C1          9.84245243     -0.09245858      8.11951259     -6.87933604
C1        -12.30004681     -7.77975440      4.98893372     -6.39826136
C1          0.86043234     -6.71169320     13.16002435     -6.28162718
C1         -3.56545166     -7.79901918     -3.62415556     -6.64954664
C1        -11.49141895     -7.20317833      0.94482302     -6.50604114
C1         13.14325121      9.23349690      3.04571426     -5.75492460
C1          7.82513534     -0.99359727      8.69352981     -5.75888067
C1          2.84359739      3.92661976      7.80266212     -4.92464981
C1          3.30051459      0.57490234     -2.54902681     -5.41073941
C1         -3.28816846    -10.23713287     -4.56487783     -5.28360004
C1         -4.05473022     -3.32738643     -1.06181444     -5.20724475
C1          0.45274726      0.29537692     -6.08913789     -6.94714029
C1         -3.31282124      2.46710038     -6.73561016     -5.70694578
C1          6.83193164     -2.47676670      8.71681440     -6.20299175
C1          6.60878513     -4.86077333      6.19564819     -6.84931068
C1          1.37475776      8.69530483     -6.63963438     -5.77747442
C1          4.78409731      2.79561976     -0.98998600     -6.06843133
C1         -1.29870874     -3.84840468      3.11504381     -5.23604220
C1          9.08666433     -4.85703309     11.24868489     -5.83917930
C1         -2.83324802     -5.80120633     -7.11025068     -5.19884300
C1          1.57418856    -11.57008804     -6.11876473     -4.81403268
C1          5.77912970     -7.31722654     -0.99585498     -3.95324397
C1        -10.41801297      3.93311182      8.73397998     -7.02197366
C1         -2.51282053      9.61930145     11.92628519     -6.70669076
C1          2.27151040      6.77832814      3.02305108     -4.90370500
C1         -6.61878867      9.63530286     -7.63517026     -4.92869412
C1         -5.87856614     -8.41473541      6.53856015     -6.99756940
C1          5.03797849      2.95166562      3.10062285     -6.46005270
C1          4.76409099     -3.90543068    -10.21388718     -6.67227198
C1        -11.20674926     -6.31027135      7.15114233     -6.61762376
C1        -12.38806746     -4.69625632     -4.20361388     -6.76166819
C1          4.63283548     -1.51599438      2.02558499     -5.66755413
C1         -1.89435813    -10.57049642     -8.73240489     -5.56681465
C1         -2.82870965     -8.71796181      9.10817204     -6.77133236
C1        -11.12890612      2.11852880      9.67051526     -6.27658560
C1          9.39490490     -3.93944631      9.67938929     -5.64066491
C1         -9.80726116     -1.83597256     15.70259897     -6.02175711
C1          5.67073152      4.49535631    -10.76382474     -5.73925429
C1          4.70478711     11.01496505     -3.56919779     -6.30017872
C1         -7.31492054      7.18325753     -9.27060221     -6.11999857
C1          4.12917629      4.78287641     10.35053540     -6.94460433
C1         -4.44410737     -8.99788881     -5.17032903     -6.17971066
C1          5.78627553     -7.24139784      2.50052973     -4.95880728
C1         -1.08989583     -0.37428432      5.55902120     -6.38013449
C1          4.62021159     -1.52812702     -3.58212086     -5.80464477
C1        -10.66358763      5.93230485     -4.53374113     -7.23393593
C1         -4.34844939    -16.90242805      4.07446049     -6.32180299
C1         -1.05433398    -12.63898007      1.44717216     -6.86131387
C1         -6.88151664      8.66705037      2.94225348     -4.92196864
C1         -3.87039129    -15.41651800      1.45105498     -5.56733847
C1          8.41843369      8.32874223      0.57278954     -6.38768886
C1         -7.14758763     -1.41668510     13.18322089     -7.21583977
C1          2.58477607     10.74868797     -4.12861383     -6.83025641
C1          0.91978842     -6.66062351      4.04276082     -7.02663038
C1          4.35632407     11.96351458     -4.11295158     -4.79599386
C1         -0.75708713      4.21952828     -5.16721620     -6.60958579
C1          3.78754123     11.62617272      4.02119258     -5.77464160
C1         -3.95065738     -0.57693482    -12.79816233     -6.24368345
C1         -2.59833514     -6.58704604     13.17632568     -5.84856741
C1          7.60184739      4.76768206     -6.60668335     -6.39324054
C1         11.92302429     -4.05877135      9.03514016     -6.38420163
C1         11.77408420      4.64653600      1.51000417     -6.61326959
C1         -4.65479693     -3.35090855      5.55261709     -4.63266452
C1         -9.74093256      7.82051103     -6.05658634     -6.50469203
C1         -1.75249614     10.22250262      5.61683515     -5.02521734
C1          4.91006851      2.41203680      6.22218849     -5.76908217
C1          1.73791054      3.48035764     11.28301120     -4.11183153
C1         -1.73066426      7.14317473    -12.70380645     -4.28438307
C1         -7.46455572     -5.42084175      9.03428211     -7.01026292
C1         13.53169564      0.55389758      1.52409296     -6.01022071
C1         -5.94050931    -13.89443573      2.98109803     -6.64086109
C1         -2.07582027     -6.27657336      1.47894026     -6.54597291
C1         10.77974375      4.78478626      3.06052556     -5.51588947
C1          8.16259019      7.38552095     -0.10866913     -6.65560458
C1         -2.99697276     -0.37382283     -2.53202552     -7.06084128
C1         14.07922153     -4.38646617      6.19226723     -5.97519218
C1         -4.30366538      2.34828512      0.49189920     -6.48835103
C1         10.00148242      8.30644589      1.53527590     -6.07945627
C1         -3.30396586    -16.86749976      4.75441712     -5.41790764
C1          0.00000000      0.00000000      0.00000000     -6.74065845
C1         -1.10624041     -8.19175207     -9.20502869     -3.66773570
C1         -5.21720903      1.58009945      8.69378126     -5.39251308
C1         -3.55646429      2.95845105     -3.58078180     -5.96124385
C1          6.40195845    -12.04482585      7.14134900     -6.69252111
C1          1.68475588     -9.06339056      5.56211442     -7.24663185
C1          0.14055258     10.18157038     -6.61036178     -4.85560098
C1          2.44186881     -6.80522867     19.77009202     -6.66991774
C1         10.27399869     -0.38843671      5.68426521     -4.56168654
C1          0.51395952      7.45461791     -6.19253573     -6.79807522
C1         -8.98426836      2.42057146     -6.74691299     -4.11241753
C1         -6.65510967      1.12976676      7.13285044     -4.53284789
C1          3.59105802    -11.09113151      1.50700622     -7.06058427
C1         -3.46661396     12.54356381      2.10507065     -6.80000168
C1         -3.30444062     -0.58999704    -13.78638768     -6.83990831
C1          5.59672368    -12.59746181      5.62810451     -6.48408464
C1          0.01596096      2.95236028      7.78570036     -6.93720862
C1         -8.30672699      5.37647360    -11.18256737     -5.88256891
C1        -12.21196922     -1.56286273     -2.61978350     -5.88402814
C1         -6.48382732      3.59242908      6.19339638     -6.89179073
C1         -6.48054728      2.44541456      6.22107280     -7.17198293
C1        -12.16539343      1.43410614     -2.66678084     -7.31874316
C1          2.01449025     -8.13231321      6.12688865     -6.83514450
C1          1.56467691      7.79639724      8.68361151     -5.30574670
C1         -6.21793837     -8.09978217      8.05160497     -6.82415408
C1         -6.86061526     -7.13849274     -1.07185145     -6.41027439
C1         -2.03070867      4.44258850      7.15372985     -7.15048645
C1         -9.14378609      5.98691080     -9.26715265     -7.00844981
C1         -0.39993460      1.46478931    -13.72773767     -6.70971168
C1         10.01935785      0.51806713      7.16901406     -6.64144239
C1          4.39754463    -18.44918591      2.97623554     -6.07286571
C1          6.75992338     -0.62518366     -6.12152814     -6.79497147
C1          8.91638549     -3.95674155      1.52100597     -6.72298207
C1          4.29628123      0.48694766      3.61851464     -5.42139319
C1         -9.95858140      5.38120216      6.13362798     -6.16174293
C1          5.88867587      2.35373592     -4.49687737     -6.59385381
C1          5.61983683      4.55807286     -8.62733240     -5.63599746
C1          0.50419559     -4.92605341     17.23379241     -6.75247372
C1          5.58810547    -10.86128687     -0.07082273     -5.56090338
C1          7.94253907     -2.81844320      3.03399513     -6.79627338
C1          2.18337789    -11.75269178     12.21468157     -5.51650140
C1          1.36667983      8.61669347     -4.49337556     -6.95194303
C1         -4.78643354     -8.71070759      6.53747315     -6.32844805
C1        -11.57941133     -2.40261937      0.90016884     -5.08280650
C1          3.35309979      8.31603355     -2.58362088     -6.59087671
C1         -4.52375120      2.03023517     10.32806424     -6.48856717
C1         -9.24997989     -2.97689575     -3.65573650     -6.51123050
C1         -2.01088254     12.21552928      1.49014872     -6.14733539
C1         -8.88416298     -2.37899638      2.42550971     -5.46826127
C1         14.30203204      1.03931153      3.10605822     -5.65410415
C1          2.42693838    -27.12643433      3.63437754     -6.68772475
C1         -0.71127229      0.52171384    -14.31106972     -7.14228701
C1        -11.82397662      0.31739789      8.04573621     -5.88848484
C1         -9.21547666      0.05161024     11.30975197     -6.21074686
C1        -11.68283651     -9.58742826      0.47862673     -5.65337713
C1          6.55693359    -10.81225186      0.51303618     -6.47467274
C1          7.92508038     -5.86838979     -2.70817793     -5.04770610
C1         -2.07894525     -3.22615564      1.48378805     -6.47405013
C1        -19.56196702      8.79852112    -11.74765586     -5.53788894
C1          8.59026302     -6.36840735     -1.08974976     -4.20214589
C1         -7.59769208     -0.02478540     -2.62746720     -6.42913786
C1          7.55826407     -0.09685050     13.81699014     -5.69905768
C1         11.27280247      6.19909184      0.51883566     -6.92143704
C1         -0.31218184     -0.96823902     -2.01847666     -6.20865741
C1          8.41354819     -1.31725260      0.53051113     -6.23321853
C1          7.42324203     11.53380127     -5.16990102     -5.41836928
C1          8.10382218     -0.39818226     -3.52034992     -6.76122816
C1          9.87100986      0.72377179     -3.57431138     -5.29521117
C1         -9.48140711     -9.80011563     10.59128497     -6.07733952
C1         -9.24899785      9.33804228      6.13422540     -5.89913955
C1          4.37233221    -16.57805028      3.05561521     -6.83922612
C1         -8.20824512     -7.82359313      3.99670565     -4.70101839
C1         -2.12335339    -11.11307215      1.49800347     -6.50486889
C1         -0.46490649     -1.51688768     -4.53824892     -7.16338556
C1         -6.04425525      0.03755133     -5.20651805     -4.45301570
C1          2.10975580     -8.75151009    -11.72314060     -6.66847684
C1          4.13573303      5.91833559     10.33296652     -7.02093991
C1          2.47745475     -6.78071619     10.59823348     -6.30612534
C1          8.73178301      6.17162170      4.64192924     -5.74081215
C1        -12.36190973     -7.66606839      7.09033201     -5.58990790
C1        -11.78425946    -12.87430074      2.37869264     -6.72818065
C1         -1.71208433     13.05282056      5.62069046     -5.70250663
C1         -6.64449507     -2.94203613      7.18414451     -6.20029725
C1        -11.29032173      7.85726457      5.57986166     -6.92545920
C1          2.57674928      3.04528046    -11.12890289     -5.25599527
C1         -5.36788404      3.84329369     -8.58754497     -6.21594058
C1         -4.36458265     -0.94107150    -10.21620748     -6.49887565
C1         -9.76524048     -5.04377207     -3.20774877     -4.09514607
C1          0.66138005      8.63925863     -0.04939260     -6.91773395
C1         -2.35890379     -2.33429615     12.27456186     -5.33574966
C1         -6.23649094     -9.25812826      8.10902023     -6.19872235
C1          4.42132019     -6.25008725     14.77535634     -6.15446485
C1          1.74108540      0.62257601     -9.15076681     -4.90245654
C1          5.20296037      5.34899760     -3.52119505     -5.44933890
C1         -5.91147381    -12.02086804      3.05507196     -5.68633144
C1         -5.29556143      6.84390112     -5.12432830     -6.08587955
C1         -0.00086936     -9.61843388     11.24035635     -6.37245716
C1          9.14827084      3.00417457      2.06564034     -6.26366575
C1         -0.51975755     -0.38239152     17.28088817     -4.98086306
C1         -7.86422631     -0.90187935     -6.69325765     -6.20454692
C1          6.58596466     -5.92226408      9.69585714     -6.91226964
C1          5.34077082    -10.54652593      7.07494058     -6.17028417
C1          2.44704312     -9.71102971    -11.07629036     -5.96467897
C1          6.72310399      4.71161719      4.02533319     -6.95161254
C1          4.15702617     -1.90769051     -1.10091319     -5.93844919
C1         -6.99278399      3.91110894    -11.81565886     -5.65847976
C1         -6.73460942    -14.41448666      4.97224890     -6.61749014
C1        -11.93933940     -2.07337627      5.63922046     -5.57784056
C1        -10.25410617      7.50302218      5.60255857     -6.88521731
C1         -1.07612097      4.42638131    -12.70782749     -5.99456419
C1         -8.20776026      7.83664804     -5.08966362     -6.58920906
C1          4.05153307      1.43389127     12.30760993     -6.61435099
C1          1.65291425    -12.13356257      9.03883492     -5.51144898
C1         10.89486418     -9.17154447      2.09990449     -4.65986887
C1         -1.20897726      5.70810302     -2.51924030     -6.86765622
C1         -5.78948137      0.57924551    -11.83037339     -7.00478589
C1          6.84584700      5.30760409      3.06734247     -6.22958710
C1          7.17485891     14.01633684     -2.06360858     -6.83322258
C1         -7.71129803      4.39201018      3.63909493     -6.05263229
C1          0.72103237     -1.36240756     16.32424075     -6.74696715
C1         -3.80553604      6.91479679    -11.13692856     -6.90373683
C1          5.18212353    -12.96118150      4.71036652     -6.53001565
C1         -2.06774681    -11.20121834     -7.77435229     -6.53581791
C1         -2.61871251    -12.62947973     -5.17339516     -5.92263910
C1         -5.58798804      4.83268308     -9.20858307     -6.53739771
C1         -0.00474559      3.04232751    -16.30407144     -6.04996075
C1          7.08327563      3.31271500      1.49397275     -7.22116593
C1         -0.84556960    -10.20576958      9.71702903     -6.61001982
C1          2.52404602     -0.03807010     -7.65059306     -3.98088166
C1         11.14052595     -6.39995562      0.52998866     -6.85288656
C1         11.05794129    -11.14888524      6.20278832     -6.28220966
C1         -8.55880176     -8.70676688     14.70115118     -5.95890448
C1         -4.93725364    -12.01816447     10.62434860     -6.50714837
C1          2.45067693     -1.76165690     10.63318004     -4.02116597
C1         -4.76091790      2.95517675      9.70558447     -5.96330188
C1          3.94582994     -0.42023644     -6.05663074     -5.42927151
C1         -8.68813712    -11.14663576     -2.69514293     -4.32200505
C1         -5.33615589     -6.92230283     13.13204960     -5.57399688
C1         -2.83547224     11.67478175      2.07497873     -6.33829063
C1          4.11046011     12.62427147     -0.96327919     -5.66613628
C1         -2.80235894    -11.70177468     -3.63088887     -6.30752958
C1          1.43815217     -3.39974947     -7.77599013     -5.18284381
C1         -3.54020478      1.60035767     -8.56379065     -5.94082914
C1          4.64782526      4.46298399     -9.21318458     -6.35036279
C1          5.08557613      5.96816716      3.02202562     -4.18797949
C1         10.74040041     -1.86902815      6.52250163     -6.69041262
C1         12.25254924     -1.92900337      9.76627606     -6.65364814
C1          3.86574435      3.92815734     -8.62617146     -5.25880016
C1        -10.79102279      3.09616529      2.43883164     -5.95047305
C1          9.37111710      8.26272354     -1.06522790     -6.13785341
C1          0.24729638      6.84525764      6.21130736     -6.38951564
C1          4.61960258      3.24639544     -3.62263684     -5.87916747
C1         11.33920931      7.37316305      3.95591010     -5.05407038
C1          3.04894252    -14.39893060      9.66401454     -6.15227780
C1         -4.19626607     -0.51394589     -8.57170689     -2.33865886
C1         -1.58824141     -9.57473218     11.60085802     -5.51175286
C1          1.55226559     -0.05778396     -6.11291610     -5.42434465
C1          1.78154045      0.57901176     11.24789227     -5.58457401
C1          2.74681526     -8.71115991     -7.07853703     -6.73267334
C1          4.77947159      3.83869739     -4.60402004     -6.16288840
C1        -11.03364699      6.93668080      4.00635651     -6.98170611
C1         -2.34934939      2.38153394      8.74519928     -4.90928319
C1         -1.79273416      3.42064779     -0.05692694     -5.57289630
C1         -0.06365904     -2.99338424    -12.79779842     -6.29540145
C1          0.77710141     -5.39285483     10.69718857     -6.30457869
C1         -0.89622592      2.85510993      1.62143231     -4.93796288
C1         10.68320108      9.17971848      1.53237006     -7.25872659
C1          1.07439252      6.35469281    -12.77815165     -4.88545110
C1         -5.00924568     -9.05304413      1.49433633     -4.68327244
C1         -1.54551540     -4.83199598     -1.06365473     -6.33288265
C1          9.62761517    -11.12179684      3.04605662     -6.60358528
C1        -16.27428810      9.45925215     28.13408165     -3.93104836
C1          0.15533044      2.35738892     -1.06665623     -6.58947972
C1        -11.85413395     -1.47133769      8.08020244     -6.89188786
C1         -1.79726285    -12.08843744      5.51644153     -6.10115971
C1         -7.48017523     -2.41022995     -3.53309119     -5.54638525
C1          3.77069833     -8.72460705      0.58101324     -4.00221334
C1         -8.39105747    -12.06395595      1.46464929     -4.96824621
C1        -12.19643036     -0.30785257      3.04666494     -4.57117513
C1         -5.24501347     -8.10718649      3.07618546     -6.26014030
C1         -4.39697072      8.66171247     -4.61225112     -4.83275978
C1         -3.30887047     -2.36079151    -10.21944729     -6.30948140
C1          5.36516928     -3.88985595     16.35268808     -4.40619893
C1          1.79938441     -2.96285238     16.31223794     -5.77265730
C1         -3.78495627     -3.88332375     -4.16123289     -4.80463612
C1         -0.73301064      3.57177320      6.24025964     -5.96412490
C1          8.66911725     -1.51114274      8.11332563     -4.02793362
C1          4.12705405      7.74377185     -1.02631902     -5.97031601
C1         -5.52647708     -9.23980734     10.61423081     -6.60809697
C1          4.98029742     -7.80657767      3.04124229     -6.06183559
C1          6.34216147      0.87544333     -0.12286847     -6.71236070
C1          3.28347468     -1.31346980     -6.05425234     -5.83885459
C1          6.65521294     -9.57177724      9.71241288     -4.83023525
C1        -12.25308579     -3.01638557      1.55561008     -4.92022658
C1          1.52360830     -1.96796760     17.93732935     -6.49104004
C1         -9.47092297     11.18710008     -4.48392125     -4.50272440
C1          6.66342232     -4.91063702      4.00031907     -6.13997606
C1          2.00492496     -9.30306862      0.54340284     -5.96278115
C1         -0.33281729     -2.82539279     -2.02587867     -7.11994742
C1         -6.12222913      7.42658941     -1.00292157     -6.22017747
C1          3.63183972    -28.05229811     -8.65368781     -2.28896464
C1         -4.98903692     -4.24992885     10.62214212     -5.39111484
C1          0.86337978     14.93816069     -4.15059927     -6.83661577
C1          0.00088156      9.54725807     -0.04485902     -6.82935838
C1         -6.93410776     -5.66845723     -9.62849876     -6.74883896
C1        -10.79194824      2.91988162     -1.07950824     -4.80450356
C1         -7.44218315      0.60761980     -9.19750173     -6.40888659
C1         -4.61062263     -4.50533251    -12.63912155     -5.12923666
C1         -5.58466510      1.46561194     -4.15125097     -5.70658482
C1          2.66224679     -2.29274023      9.63496015     -4.14440169
C1         -0.91979031     -7.23042352     15.36680026     -6.98357732
C1         -2.32022769      0.56677923    -11.76313579     -6.25441288
C1         -7.12833730     -0.36915049      3.93000292     -6.61012117
C1          4.35904888     -5.77520501      3.05388096     -6.37672156
C1          2.09391471     -3.35008407      0.51017602     -5.89784220
C1          0.79737967      0.55028499     10.73224712     -6.03520805
C1         -9.28440677     -6.72749743     29.65391728     -5.54341501
C1          6.11482262     11.04952401      3.05273928     -6.40362982
C1         10.50909728      8.64892852     -0.98974714     -5.63534950
C1        -13.50675396     -4.94347437      2.35722197     -6.09193645
C1         -0.47253252     14.01760165      4.68724332     -6.24394470
C1         -2.37791616      5.32218093      8.71483911     -5.26454700
C1         -3.52076157    -14.36841544      5.56843903     -6.58426481
C1          3.77795512    -13.51838353      9.65952521     -5.82983505
C1          7.14522233     -0.43892009     -1.92797377     -5.39939298
C1          0.70655687    -16.85686328      3.62243505     -7.03014899
C1         -7.96674153      2.02494424      4.67677105     -6.80822636
C1         -1.41100610      7.27077983     -7.63005288     -6.67638730
C1         -2.51119456      7.79522239      6.22196824     -6.54560344
C1         -9.37270976     -0.89792633    -11.24178408     -6.86583744
C1         -7.21964481      4.45307566      0.58927328     -5.79237777
C1          3.23778350    -13.86402733      2.92707492     -4.93144335
C1         -7.39069845     11.29544209      2.10380812     -6.66563149
C1         -6.14256117     -0.45569811     -1.05785335     -4.60282120
C1         -7.85768293      8.75191533     10.29331588     -6.76686983
C1         -7.10421451      6.24051968     -8.65314389     -6.44639973
C1         -6.59659441     -9.61355720      3.57859719     -5.40486138
C1         -2.28580553     -0.52529167     -9.61490524     -4.97318490
C1          5.39575205      2.03016194     -7.70885210     -6.28095474
C1         -3.66820982     -9.67286256     -0.06083179     -6.40103972
C1         12.66463380     -0.45180751     10.75125555     -6.50912927
C1         12.90591469     -4.02307724      9.67528365     -6.57652158
C1         -8.95071697     -2.43655561    -10.34439557     -5.72223884
C1         -5.56929260      9.58465169     11.30992733     -6.40156155
C1         -9.26064588      6.39283151      9.70095078     -6.16844174
C1         -5.10924766      6.28090224      5.16595961     -5.50672899
C1          4.87679585      2.35608294     13.12665935     -5.47087371
C1          9.06645904     -7.79817170     -0.08589495     -4.93685520
C1         -0.74096650    -14.95711909      6.13128271     -6.02078554
C1         -1.87947594     11.59429159     -1.65718107     -5.20281128
C1          4.53163966     -3.33536064     11.22968989     -6.02868856
C1          2.88192387    -12.92967428     -1.03510165     -5.79760242
C1          7.56638721     -4.85285328      8.07243917     -7.15018720
C1         -8.19614578     10.88201131     11.87400570     -6.50047320
C1         -5.63965405      5.84179049     -3.49412900     -6.74408949
C1         -3.75336401     -3.89983856    -11.19152418     -6.79942261
C1          8.43173586     -4.31602391      0.49044435     -6.85075884
C1          3.80631987      5.68735745      0.54436105     -4.43808770
C1         11.15213055     -6.34380591      6.24810784     -5.23313186
C1         -8.86954218      2.49088154     -1.05889709     -4.99555623
C1         -2.28687692      2.43677515     -9.63660506     -7.09627469
C1         -0.48480954     -3.38764092     11.62520666     -6.84121678
C1          7.09008706      3.30811593     -1.95309121     -4.28782812
C1          1.37066405     -8.06474060      1.48087372     -6.69291250
C1         -7.05471808     -1.40074275     -8.57879696     -5.07119773
C1          4.01661738     -6.67612607     11.54487027     -5.84922452
C1         -4.64840578    -12.94747965     -0.13219474     -6.31119206
C1         -7.47906782      3.55019738      5.56147907     -6.30316315
C1          5.94784440      2.54427976      4.59131601     -2.65059195
C1          2.23507005     -0.97704344     12.23803210     -6.15162646
C1          6.57688489    -12.59680923      0.48670882     -6.42509694
C1          0.77118088    -15.08109078      1.46815546     -6.38958294
C1          8.75004978      1.42634118     10.27869419     -6.35277191
C1         -3.04592755    -11.18337421      3.07030339     -2.69450633
C1          6.92225234     -0.98058070      8.15258602     -5.92547787
C1         -2.83373380      3.87314290     -9.20233349     -6.71125167
C1          8.74122174     -0.96274946     10.65404304     -5.58926162
C1          7.59382733     -6.31928625      0.55753015     -5.73574936
C1         -9.09526477      0.06638803     -9.27485606     -6.51154509
C1          1.19492587    -11.74444668      8.04974214     -3.54080650
C1         -4.51970252      1.47091506     -5.72365097     -5.62670903
C1         -3.54594455     12.17504215      6.27074771     -6.02922995
C1          8.14811962    -10.77068997      1.58303819     -6.22817076
C1        -10.25432555      9.24005129     -3.51995281     -6.49282562
C1         -1.02318076     -6.64779759     16.31181540     -6.68684052
C1         -2.89025863    -11.68048600     -7.05553541     -6.52942982
C1         -2.51216227     -7.22082410     -2.66934986     -4.84472670
C1         -5.37705753     -0.90166668      6.24133653     -6.01059445
C1          4.68618158      7.41478837    -18.40377042     -5.39732925
C1         -8.57758988      2.02205770      5.60021438     -6.64340017
C1          1.33107362      9.78365807     -1.06169841     -5.71383256
C1         -9.96849886      0.61650655      9.68496404     -5.59285287
C1          2.69868500      0.54458363     -5.17756106     -5.72681864
C1         -3.63573262      4.54977987     -8.59873248     -6.49068380
C1         12.72883807     -3.45460329      3.73905000     -5.97030071
C1         -8.25484073     -7.73563860      0.47577032     -6.44657015
C1         -2.09971849     -9.38114139     -7.73736488     -6.89647005
C1          7.37909199      2.31166063     -3.49267117     -5.36148348
C1          6.62306650      5.82657315     -5.14422132     -5.97539337
C1        -15.29096577     -4.37471634      2.43143882     -6.93918432
C1         -7.08648691     -6.29186146      9.65087904     -6.53532218
C1         -0.11259036    -22.28127167     -7.12841834     -6.90700752
C1          1.79670068     11.97420461     -0.11243252     -6.82360821
C1          5.84605961      8.32428043    -10.18818241     -6.04397895
C1         -7.45554143     -7.20449381     -3.73121048     -5.10142336
C1          3.33274226      0.59457935     -9.55337554     -6.88943859
C1          6.32839368     -0.96686406      2.12775097     -5.83318511
C1          2.77181931     -7.56337580     14.72377609     -6.50901507
C1        -15.27529106     -4.44416434      8.11612649     -5.24503503
C1         10.63249522    -11.10272652    -26.01708528     -4.88652464
C1          8.17592351     -6.06784593     10.60924998     -6.01437421
C1          5.35061987    -15.43766533      3.65018317     -6.91875489
C1         -4.78931695     11.64981039      3.10799659     -7.20858379
C1          1.76591359    -13.52844258     -2.07557723     -6.41956614
C1          6.32820426      0.88004219     11.28789429     -6.42407038
C1          1.54034334     14.05352321     -2.06548522     -5.77470174
C1          1.65090641      5.88735479     -6.14019520     -4.37873912
C1          0.75703671     -0.55958702      1.53069391     -6.82674021
C1         -7.54301237      2.90932538     -2.51142213     -5.81675518
C1         -7.11922529      9.25986850     -5.16771293     -5.96656383
C1          3.74860152     -0.91746165      9.69248309     -5.43122085
C1          6.40840326      8.57704680     -3.53408501     -5.66396047
C1         -4.34466370     -4.22071797     -1.66130168     -6.10901371
C1        -12.85038243     -3.35075984     -1.61157205     -6.31318293
C1         13.77026110      1.45643639      2.16138176     -5.65386807
C1         -9.40343830     11.79262111      9.29890389     -6.17435087
C1         10.42574921      9.73408921      2.46874018     -6.74082111
C1          1.95662241     -1.91749859    -10.28499986     -3.78043145
C1         -8.85069628     -0.85259602     13.24032040     -6.97629216
C1          6.10268570     -5.19352230      3.02205249     -5.29593754
C1         -3.82288201     -5.72563695      1.50654081     -5.32574275
C1         -5.13313631     -6.66165270    -10.16183806     -6.26303641
C1        -11.53137191      2.45700113      3.04697340     -5.10650654
C1          7.41835185     13.12322678     -0.14310851     -6.57187555
C1         -2.87281790     -0.95958842     11.22391923     -6.42883084
C1         -5.09888070     -4.78828920     11.57136944     -6.73977268
C1         12.28378676      3.34362549      4.58673191     -5.05811239
C1         -6.63964149     12.57985815      3.73860310     -6.10854752
C1         -0.31667986     -3.91786053     10.59230493     -7.11235681
C1          4.87873266     -2.45778306     15.36546542     -5.63079683
C1         -7.14158203     -6.25073599     13.14180007     -6.80284866
C1         -6.13304298     -9.65674309     -5.23718433     -6.59006763
C1         -4.63617983     -3.35664478     -0.04801386     -5.84499370
C1          2.05848778      4.48269727      9.69965665     -6.91239924
C1          0.70976282      5.71217652     -9.27601363     -7.06622133
C1        -10.14378030     -3.37606098     -0.10285473     -5.63315222
C1         -4.53167607     -3.30753869     -9.21552615     -6.03593685
C1         -8.18376877      5.95803947      0.51511093     -6.12065035
C1         -0.76893698      0.48122063     -2.96889412     -6.45549574
C1         -5.97897206      6.81926359      3.66712800     -7.27992040
C1         11.66222177     -4.90924536      1.54846778     -5.40692346
C1         14.12981035    -12.67916357    -17.41722244     -7.06202840
C1         -6.42175200      5.41667003      9.64066631     -6.45180200
C1        -11.72576414      4.51441140      8.12834034     -5.49637836
C1         -5.92431284     -2.38928691      6.56300356     -5.60903488
C1         -5.09784218      1.08780017     -1.10791762     -5.31342215
C1         -0.02837357      4.79591877      7.75952984     -6.94033862
C1         -2.60745482     -3.57758924     13.18991571     -4.56933011
C1         -8.14388334     -1.85507942      0.53191580     -5.84587826
C1          1.26880807     -2.87851428     -4.56829697     -6.31576704
C1         -6.88086433     -5.41488110      8.10177087     -5.87289029
C1        -10.46317401     -6.81781539      3.10274704     -4.81608080
C1         -6.47142146     -4.27429986     -8.67786580     -6.51736221
C1         -6.95793646     -3.85441751     12.26633711     -6.65022110
C1        -19.00773152     -8.86821998     12.24752692     -6.39380189
C1          8.83016696     -8.67721518      1.51901251     -5.39318454
C1          1.78306680     -2.55312429     -3.59687799     -4.13760004
C1         -0.05465689    -12.60270566      5.54128401     -7.18200770
C1         -7.06815884      1.41571189     -1.62194273     -6.26364188
C1          8.50871705     30.52781179    -10.70738851     -5.62960671
C1          4.45044969    -11.22845483     11.19291825     -6.68355544
C1          9.76439027     -2.79922312    -18.51115822     -5.52894767
C1          5.83984136     -4.29058226      4.62423313     -6.96440488
C1         -2.83692594      5.69981318    -12.71392611     -5.20985443
C1          8.13815159     -0.04572100      3.64079733     -4.64179383
C1         -0.53954998    -11.05528529     11.65646316     -6.18894354
C1         -1.57982657     -2.92726008      4.66435788     -6.78087348
C1         -3.79549968     -0.90008993     10.74369172     -5.88952051
C1         -4.49391873      9.16686480      7.70922746     -4.58712008
C1         -6.26283591      0.90071872     -9.18823391     -4.87154203
C1         -2.93791935      9.30413698     -6.10696631     -4.34649381
C1          5.36777662     11.63341372     -4.26127493     -5.91405814
C1         -9.07944756      7.77105066    -12.71305523     -6.32568015
C1         12.45741436      6.76822700     -2.04525532     -4.27790055
C1          1.50260133     -6.67709733      3.00950815     -6.38831022
C1         -9.42259151     12.86461671      3.67351784     -6.35977564
C1          5.50249682      3.29320291     -1.63257741     -6.89794440
C1         -1.73271660     10.22314362      2.10504854     -5.82048405
C1          4.67556825      9.17234575     -5.71433315     -5.96633671
C1         -4.42797808    -10.15638567      0.53419881     -6.30578341
C1          6.05326685     -0.01729841      7.11385430     -7.11524834
C1         -2.49551019     11.28958515     -2.61060194     -5.19760020
C1         -1.35540555     -8.79950655     -0.45152584     -5.33205467
C1         -4.09338060     -6.60610074     15.70511024     -5.65094924
C1        -11.94198280     -3.86659325      9.07686010     -5.23835290
C1         -5.73255397     -7.77637338     -9.27159946     -6.12697646
C1          2.99950474     11.07126078      4.63220235     -7.17270562
C1         -2.92253074     -6.93060725    -12.79579282     -6.38490406
C1          2.11696894      3.27656998      0.43492004     -7.25669896
C1          3.33259657      2.34292214      3.04933330     -6.33902846
C1         -0.00255955     -1.91280014     11.24845072     -6.58580987
C1          0.31998021     -2.81827167     13.17174070     -6.89674351
C1        -16.90602379      1.59229339    -25.98640839     -5.18880758
C1        -10.74388938      3.02247135      8.12748118     -6.02101674
C1          9.20955160    -19.02391227     -2.04607608     -5.07602624
C1          1.91462892      4.79504993     -1.05260377     -6.39270030
C1         -2.51183849      7.75326731     -5.12243032     -6.53671722
C1          3.68817092      9.23485705     -7.65826405     -7.27899445
C1          3.26315045    -10.25887595     -6.11661265     -6.41375089
C1         -6.01326811      3.94841141      7.14819199     -6.93018208
C1        -10.23634418     -4.52777011     -0.07286330     -5.03463812
C1         -1.35315702     -6.88827099     -6.16228454     -6.07957351
C1         14.02324459     -2.56455278      0.57528541     -7.02841218
C1         -9.41390692      0.85851993     -4.08064298     -5.75680554
C1         -5.37945596     -3.84162811     13.11354313     -6.58223850
C1         -4.73033531    -11.10060097     -0.09513077     -6.38681342
C1         -4.41844117     -3.90706983     -6.64013238     -6.06481331
C1         -4.53878710     -0.45893573     -0.06457269     -5.22914043
C1         -4.57917100    -11.10455325      9.04450127     -6.60074800
C1          2.15057013      2.00368973     -2.62048620     -6.13099483
C1         -1.36364816    -11.73936116      3.01593347     -6.19428756
C1          6.93624611      3.82007926     -6.62946241     -6.46699554
C1        -10.87492712     -4.72671309     -1.07782847     -4.60382798
C1         -4.79287823    -13.49034657     -6.10232634     -6.88069045
C1         -4.03948181      9.63270051      8.68698819     -4.17347459
C1          4.02209007      9.17998694     -2.56284299     -5.03705826
C1         -6.58380773      7.75517273    -11.17189348     -6.68474532
C1         -7.66252183      4.38303836     -1.95432049     -5.55167307
C1         -8.37075655     13.18007186      3.66214627     -5.60118308
C1         -3.77562806     -8.73706300     -7.75945323     -5.56769983
C1          2.48384058     -1.87459220     -7.67361926     -4.96677744
C1         -5.05220183     -3.01271979     -1.08887939     -4.80536505
C1         -6.53278400      0.55942162      3.97071801     -4.91606568
C1          6.62884725      2.97738164     -8.64172708     -6.41778656
C1         -7.19688310      2.98646239    -10.19869936     -5.66118196
C1          4.63905285      9.18594254     -3.56283451     -6.01625879
C1         -4.22878762     -5.33692937      3.99211626     -5.76217092
C1          0.20317648      0.53287328      4.69186875     -6.38747306
C1          9.12752867     -4.86670913      5.62363996     -4.68732580
C1         -3.31001797     10.18986901     -0.97257362     -5.67610399
C1          6.74560894    -10.25230772      3.03107641     -4.54114837
C1        -10.86283436     -4.40345436      3.09611936     -5.22216422
C1          5.40765072      6.80433488      7.12102834     -6.92819054
C1         -7.37980079     -1.20254411     14.70705241     -5.34804982
C1         -9.18762110    -10.79601418      9.02126724     -6.67400225
C1          0.41825535     -6.33575601     -9.64667732     -5.64900366
C1         -1.55690317     -1.78590390    -13.67958180     -5.58790258
C1         -5.01163727      7.81007209    -10.07839972     -6.20564117
C1        -11.08682701     -5.64295219     -5.16975304     -6.56956083
C1        -12.50281446     -0.57935978      4.56618345     -5.40480425
C1          3.27827449     -4.44535842     17.87837523     -4.88245642
C1         -4.16979053    -14.49139562      2.96092203     -6.43021734
C1         -1.02026777      6.27385968     -7.03851656     -6.39564806
C1          9.66342407     -6.59339326     -2.60252171     -5.28369690
C1         -0.31642629     -0.95077876     14.13702849     -5.99789190
C1          8.92889629     -7.35137800      6.63840756     -4.86712725
C1        -14.34317478     -6.28095119      8.72529426     -5.36729066
C1          8.46846515      5.36692853      6.22542303     -6.21743216
C1         10.13908497     -0.02611079      9.74199442     -6.19184199
C1         -1.61736643     -1.84791707      8.08459120     -5.91914677
C1          3.01541442     -1.55894914     -4.43820520     -6.64246752
C1          9.46722662     -5.84313113      9.67368239     -5.51615268
C1         -3.56517629     -9.70564470      5.53347307     -6.83742293
C1         -9.74076075     -6.26251715     11.59780639     -5.62428414
C1         -9.80549833     -0.03656507      8.79687616     -4.47882719
C1         -3.57055579    -14.51723121      2.06016488     -5.62587965
C1         -3.57833769     -1.47738665      6.20956303     -6.06325499
C1          2.48192255      9.61328173      7.24147038     -5.56709385
C1         11.15550849      7.71004836     -0.99429877     -6.73554067
C1          0.22100100      8.28576755     -1.02228418     -5.81715431
C1         -9.19235377      8.98544134     -3.50676083     -6.75430474
C1         -2.57139920     -0.00375023      4.01290005     -6.86853153
C1        -10.47814815      8.76139317      8.64298143     -6.00677598
C1         10.00425446      2.46940088      1.58704169     -5.78599855
C1         -2.03880312      6.30103868     -7.60502539     -5.69453844
C1         -5.68380461     -2.91993686      5.58203739     -5.77074130
C1         -8.86900385     -5.70225964     13.20209872     -6.15964217
C1          6.27363383      1.51583566      6.56242490     -5.12605587
C1         -4.30381074    -15.07036737      0.49277262     -6.28371404
C1        -10.47626699    -23.09989252     -6.21518666     -6.24236379
C1         -4.94449215      3.47327021      3.70860748     -5.39455574
C1          1.55160182     -4.78184714    -11.77782460     -6.62470806
C1         11.14583437     -4.52442993      0.72382500     -4.66368441
C1          1.80976137     -7.89547747    -10.12680406     -6.25658694
C1          6.84891620     -2.45566229      3.03522974     -6.96351226
C1          4.13536300     -3.01428502     -1.07654353     -6.37122255
C1         -2.35868826      0.60836420      3.03291847     -6.83496226
C1         -2.88056348     -2.75697327      5.56850182     -6.10291384
C1         -7.37706648      6.44556129     -3.50047461     -5.00946146
C1          6.84061135     10.12540559     -2.65050210     -4.36302122
C1         -3.11562438    -14.15965068     -2.72649189     -6.07654504
C1          1.13042665     -6.27215607      5.51836407     -5.20994725
C1          2.88015449     10.49442139     -9.23175615     -5.09183976
C1          2.13129136     11.12908589      6.24875812     -4.27233772
C1          8.38287275     -7.33381692     13.20989854     -6.38722021
C1         -5.18020194      9.25972378     -2.52800950     -4.38070624
C1         -4.26300537      5.38964308     -5.05570601     -6.68485706
C1          8.10836686      7.35026514     -3.55992413     -5.00228278
C1        -10.51258681    -10.55587929     -2.65894841     -6.03647475
C1         12.72692951     -3.46303616      1.54095407     -6.88018347
C1         -4.68358427      4.79979078    -14.27810591     -6.79687861
C1          9.05451756      5.86246884     -3.56670008     -6.06341990
C1        -13.43357220     -4.42812093      1.46932384     -6.49879257
C1         -7.61191749     -1.81925305     -2.56921029     -5.79720663
C1          1.87862151    -15.42009180     -1.97576500     -6.68673619
C1         -8.93787164     -8.74279752      3.98190484     -6.29225808
C1          8.67142541     -1.55587695     -1.04808103     -5.30136655
C1          0.36789379    -13.57237721      0.48786070     -5.79586855
C1          5.10951946     -9.27952771     -0.94897358     -7.32691697
C1          7.62738687    -11.17158243      9.65304130     -6.27624900
C1          5.81405796     -5.39166666      8.10170037     -6.86472113
C1         -4.37516331     -4.21757547     13.11191271     -6.39022179
C1         -3.11696059      7.74533909      7.13939326     -6.84485009
C1          8.83387518      3.84644390      1.45787576     -6.09550976
C1          3.54232869     12.56288245     -3.62859962     -6.88146756
C1          5.35345854    -11.68617169     -2.01415439     -5.16434140
C1         -1.56248712      7.79189461     -6.70649099     -6.21371714
C1         -8.78942056     -6.24679011     -2.63224515     -7.08259870
C1         12.96464883     -1.00679879      4.08131963     -4.08344885
C1         -6.18728373     -3.28752375     -6.81784145     -6.43357606
C1        -10.39236214     -3.36461536     -3.58278687     -5.25500402
C1          1.19612030     -5.70539019      2.41151226     -6.97727790
C1         -7.66197178     -4.74324332     -2.72279929     -6.22172293
C1          4.29044754     -0.59010960     -1.95324017     -7.18168717
C1          6.52125778     -7.83543778     -1.69492310     -6.35575260
C1          8.31662495     -9.03873072      4.01870538     -6.74980276
C1         10.03809219     -0.61531864      7.10867255     -6.55368406
C1         -4.55140165     -1.51825185     -3.64801382     -6.85336649
C1         -4.87147128     -6.85509090     -2.74719420     -3.96825134
C1         -7.93381717    -10.48854614     -1.08849972     -7.05070417
C1         -2.59299703     -9.64101109     13.23159337     -6.01951634
C1          1.93978273      0.00258535     -0.94446849     -5.83363198
C1         -2.61434658     -9.57782494     -1.59940715     -5.53836893
C1          5.52836799     -1.50778027      9.65873925     -6.76541538
C1          9.36658561     -8.80375453      3.96269792     -6.03343712
C1          2.51880771     -3.74667133      7.15562304     -5.47349656
C1          5.35776671     -2.17757739     16.27022229     -6.02957534
C1        -10.27755275     -8.08990507     -5.72631710     -4.44645403
C1          3.08880640    -14.44821241      6.10362364     -6.57698575
C1         -1.82419927    -12.04502621     -0.10044453     -6.06128411
C1         -6.13669499      1.52717679      2.49298370     -5.81043427
C1         -0.97612744      1.52117024     -9.25868561     -5.21370852
C1         -0.19433675    -16.85907735     -0.54417625     -6.76268201
C1         -9.04376289     10.80199089      7.75034016     -5.54622766
C1        -10.07921659     -4.25435703     -1.60014052     -5.33255975
C1          0.29490079    -10.58888104      6.13824513     -4.62507861
C1         -6.42375431      8.25867419     -8.54263764     -5.12484655
C1          1.22357664     -7.53318250      4.65792071     -6.76557766
C1          4.51885341     -1.45615306      9.04690759     -6.41427103
C1          4.10733789     -6.62569185      4.69109626     -7.01307251
C1         -0.59036953     -8.09302949      2.41911272     -5.11493577
C1         -4.39448306      1.00821812     -6.72409825     -4.45140104
C1         -6.12022629      6.29324181     10.18524217     -6.17732546
C1         -8.13111887      4.39616857     -3.57310499     -6.01380850
C1         -9.50436208     -5.67930135     -7.75254764     -6.28888156
C1          9.19353548      4.76682380      5.67266886     -5.59915867
C1         -3.95747184      2.39728942    -12.74382634     -6.28716716
C1          8.34002436      0.48211355     -5.11987711     -6.88473640
C1          4.06662308     -7.80540963      4.61231759     -6.99305773
C1        -12.50477637     -0.55870235      8.09770584     -6.93135456
C1          1.08676628      6.29732659      5.56627250     -6.35070245
C1         -3.86292588     -6.81336376     -4.18218069     -6.58156363
C1          6.70514895     -7.27447212      3.05848151     -6.62085281
C1         12.14150660     -8.24437086     17.33553921     -7.00165499
C1         -1.97653943     -7.81556202      2.99746932     -6.58396656
C1        -17.41676822    -19.20984243    -10.89194800     -6.49480520
C1         -8.10118919    -12.92652635     -3.65028352     -6.99176459
C1         -2.96262038     -5.71880046    -12.72443952     -6.13284579
C1         -0.60320439     -0.11296169     12.23458096     -6.68605436
C1         -6.19954291     -6.20694342     -1.02398925     -4.21374338
C1        -10.85099872      2.39516094     -9.25153023     -7.14841299
C1          5.60445803     11.05359232     -5.16288402     -6.23741118
C1         -4.04690621    -11.16706547      2.43071161     -5.93307640
C1          3.26920870      4.13706795      3.10310182     -4.93932281
C1         -5.87961559     -2.41332747     12.11919922     -5.41406162
C1          6.10458383      1.45063880     -6.13199176     -5.73569365
C1         -0.57069653     -8.19070259    -10.29079282     -6.93382006
C1         -4.97150277     -2.38425874     16.28766839     -5.90865106
C1         -7.77792164     -8.11694216     14.18321122     -6.32135379
C1         -7.04184513    -10.53794306      6.58384129     -6.25756265
C1          7.88851536      8.65952707      8.72173643     -6.74453238
C1          3.57055947     12.54546629     -5.68265787     -5.71217602
C1          3.71706257     11.10261755     -4.15597457     -5.33607001
C1         -4.02587985      2.98115061    -11.81050665     -5.61214190
C1          5.92169358      0.66524445      4.62500722     -5.81486857
C1          0.21557696      3.48690403     -1.01834611     -6.48937943
C1        -11.79837200     -4.47342796      2.43185691     -6.13637656
C1         -9.87675757     -2.32714675      4.08022006     -3.36087360
C1          6.96113709     -5.78510634      8.14502888     -6.50929701
C1          0.56024924     -9.65026279      8.04136182     -6.67346656
C1         15.10189862     29.25949056     -6.59364641     -7.00180630
C1          7.39341777     -5.35833394      9.10213783     -6.75982184
C1         -3.79864615    -10.48771571      7.18604224     -5.44306517
C1         -7.91469590     -3.82052751     11.61713827     -7.01705260
C1          6.84810052      5.34209241     -6.09430416     -6.68173534
C1          2.68874244      8.30737294      0.48014461     -6.87094442
C1        -10.64325120      4.84177733    -10.22019630     -6.19889109
C1          7.64542762      7.75680135      8.10984389     -5.37148134
C1        -11.96185086     -3.85348556      5.64402920     -6.62352925
C1         -1.83350575      8.68803761     11.90338043     -7.29928550
C1          3.02338413     -5.19817282     13.73563772     -7.04288639
C1         -8.89476895      3.58307667     -1.02031528     -6.76729059
C1         -8.61094342     12.39592396      8.68660006     -6.70269302
C1         -8.13429209     -3.35577409     -3.68277701     -5.88747495
C1        -10.22657646      6.29768865     -9.19657938     -5.93803829
C1          7.94231704      9.80021880      3.03339263     -5.36969859
C1         -0.74252576      2.51830207      6.17352487     -6.50829339
C1         -1.24125139      5.62765405      8.70957545     -5.57500725
C1         -9.71410266      1.36867601     -6.75332110     -5.16907834
C1         -2.02074384     -8.21434321     -7.69967209     -5.58993851
C1         -1.34057716     -8.74400180      3.00558428     -5.90212641
C1         -6.63951638     -1.90828032      1.46615730     -5.80202187
C1          0.20440266     -7.25184025      4.68889651     -4.45428454
C1         -8.97174836      3.63225983     10.28293443     -6.33491220
C1         -9.21721355      2.97058039      2.17719025     -6.39280280
C1          9.05069972    -12.72388893      0.06714387     -5.66674922
C1         -6.21044513     -6.28884862      2.46652659     -6.54252339
C1          9.22642397      7.70855435      2.13621760     -6.50658015
C1         10.80519441     -3.09135337      3.09791688     -5.71901133
C1         -5.66930525    -14.46608063      5.45224958     -5.68526745
C1          8.13505903     -7.88351943      7.19878286     -5.47918408
C1         -5.10422754     -1.77283816     11.59916229     -6.16669143
C1          7.66149685     -1.89558456      4.59614324     -5.65463660
C1          8.09829708    -10.83285918     10.69761243     -6.72489322
C1          6.33645566     11.63884686     -3.58424685     -5.42387708
C1          0.26364286     10.18446333     -1.04776164     -6.33087096
C1         -6.64475768     -5.93015230      1.49687980     -6.44071399
C1         -9.59029085      6.28719290     -4.60262435     -6.15757973
C1          5.22252056      0.42027932     -3.53277800     -5.22816498
C1          5.83387566      2.45026588     10.37533076     -5.92680492
C1          7.66498006     -6.35366773      9.68893254     -6.72649097
C1         -8.43098547      8.77386623     11.29643049     -6.80181091
C1         -8.87205187     11.26834819      4.63979491     -7.03110241
C1          3.57762527     -6.40245879      7.13428136     -4.99671522
C1          6.90730420     -8.80220308      8.15196393     -6.84012580
C1         -2.74135789      2.01601744    -12.79786583     -5.70037998
C1          2.88401412     -1.02551375     -3.48585885     -6.57072063
C1         -7.61852552     -0.40071203      1.25006207     -2.74287340
C1          7.66480045     -6.39895367     13.17458280     -6.70756714
C1          9.38470185      2.34957017     -4.55255258     -6.31420633
C1        -12.05413099     -0.94704911     -0.09898009     -4.90707192
C1         -6.04425542    -14.46516056      4.03577458     -6.59067895
C1          9.70282604     -4.88988139      8.10692092     -6.85913196
C1         -3.36193397     -7.20123868      4.61036480     -5.73419559
C1         -9.94462988    -10.17165195      4.01495097     -3.71239715
C1         13.44891045     -4.40694902      3.73402378     -5.82970035
C1         -5.34461282      6.94363833     -8.59908537     -6.87056912
C1        -11.27605049     -5.91319798      5.53159080     -6.40460029
C1          4.85086458      0.88492809      4.63052514     -5.84753335
C1         -3.30306308     -2.37847413      2.44198501     -5.16596276
C1          5.75406024     -4.32586548     -1.11593093     -6.15277673
C1         -3.09124487      4.86142204     -7.58668181     -6.85498893
C1         11.84735237    -11.80807714      5.60465147     -6.06462803
C1          4.01774962     -4.88382168    -10.36073985     -5.06244156
C1          4.34680167     10.16672614     -7.65383618     -6.80791831
C1         11.45172976      3.88310327      3.07216330     -5.44481570
C1         -7.01113610    -15.33355770      6.53467943     -6.70831370
C1          0.33861226      3.93086086      6.19508156     -6.60591212
C1         10.50480846     -0.99791357     -1.04943161     -4.31813794
C1          5.85318875     -1.27487243    -10.29688364     -6.57246793
C1         -1.09057861      6.27823140     11.26167163     -6.80220720
C1          1.23050121      2.03347739     -1.06132314     -6.93365230
C1         -0.03548112      5.86253803      2.11627268     -5.09164271
C1          9.68431723     -1.53647581      3.14154315     -5.58429561
C1          7.16439206      7.40649490     -7.65899508     -7.00155891
C1          6.15894263     -6.34106798      8.69938067     -6.84067237
C1        -10.71255821      4.85557402      4.55994309     -6.48214609
C1          5.86592410    -12.06035320     -1.06402453     -3.99843477
C1         -3.32467626     -7.28469087     -6.72582195     -5.72528440
C1          8.95691771     -7.30679653     12.20098362     -6.44732852
C1         -9.00544464      3.57825751      4.61254784     -6.63970293
C1          9.98841241      0.51654144      3.63665981     -6.83198582
C1          0.27928263      0.51878910    -13.68313275     -5.83362218
C1          3.98746346    -17.52247011      4.56341059     -5.42538110
C1          2.72312498     -8.78537841     -3.67913896     -4.17470903
C1          2.33645951     -4.36244954     17.25642664     -6.37429420
C1          0.91467385     -7.80859833      0.48711303     -7.18200458
C1          0.20332731      2.35452689    -13.67954645     -6.26945904
C1          4.75968342     -9.10883052      9.65336327     -6.39959529
C1         11.76747153     -0.10949164      3.74178109     -5.18841335
C1          9.49834984     -5.88710442     13.23174283     -6.41856230
C1         -1.23916473    -16.49601468     -0.43957688     -6.30330078
C1          4.53956800    -15.89542199      2.02479790     -6.22426433
C1         -5.00195029     -0.01830324      2.50122167     -3.40235316
C1         -3.95021203      5.93767062     -2.52278892     -5.19408354
C1          2.98275289      1.48842054      4.69803650     -5.26073538
C1          2.70356513      0.53448285     -8.53099305     -5.05499999
C1          5.30981559    -13.56469802      3.60296236     -5.55177980
C1         -2.55885659      2.97441177      9.77913715     -6.46766759
C1          3.73921541    -11.72891985      9.67618886     -5.85307735
C1         -6.51571969     -7.14600222      3.97252991     -5.61183106
C1         11.79349893     -7.31138611      0.57096581     -6.91414699
C1          3.59622221     -3.30423652      1.46547216     -5.65647842
C1         -8.14808939     -1.91540756     -5.18663256     -5.40785379
C1         -5.48064446      4.42780273     -1.86476400     -5.67214897
C1          7.66924184    -14.15472673      3.99867230     -5.61941444
C1         -6.14452923     -1.40074353      4.59145460     -6.69726821
C1          9.42609316     20.81778580    -10.24288416     -5.54257678
C1         -6.30341423      6.75690320     -3.51339534     -6.72735201
C1         -2.81526355      3.89109605      7.74324407     -7.07744668
C1        -14.82698566     -4.82904928      9.00748525     -5.81030869
C1         12.95753753     -1.01641082      6.15234053     -6.23400892
C1          5.61520848     -1.81715830      5.64429594     -5.51098733
C1        -11.27253448      0.02782098      9.06684914     -5.66724622
C1         -9.94412368     -5.33234140     -8.72862545     -7.02008747
C1         10.96518567     -6.89961075      7.19474131     -5.09763130
C1         -5.11617026     -1.53619611    -11.75326597     -7.12891158
C1         -3.39622303    -10.29192494      2.46422956     -5.86022729
C1         12.20871051      6.26076161     -1.04442662     -6.28691305
C1         -5.91912501     -2.25846531     15.67168915     -6.33027899
C1          3.35159586     13.09136965     -2.66082373     -6.54897994
C1          7.97640544      6.80483323     -8.22328543     -6.65503781
C1         -9.16410255     -6.60646200     -9.24871170     -5.87327801
C1         -2.41739052    -16.82192922      3.01498925     -6.89125282
C1          6.49926305      1.39494952     -4.56030853     -6.95178073
C1         -5.86288895     10.15216913     -2.64238787     -5.73822613
C1          6.07690994      7.72222653     -7.68167238     -7.14083276
C1        -12.83789860     -1.54471050      4.06882101     -5.12259951
C1         -0.67752048     13.16163102     -1.63772979     -5.81810530
C1         -0.05459321     -0.03996105     11.27301034     -6.33211230
C1         -1.11580945     -3.38861282     -3.60416887     -6.49009081
C1         -0.96414666     -1.81927793      1.51995662     -6.90311195
C1          4.48591559    -11.16139227      5.55041484     -6.61172056
C1          2.28620579     10.49581907      3.01503428     -5.09384097
C1          4.53193063    -13.00210707      5.58162741     -6.77568595
C1         -6.87752111     -0.93540480      3.03187087     -4.56109835
C1          9.27937054      2.89506029     -0.02277326     -6.70576134
C1          9.66710648     -1.59096383     -2.60874756     -7.06169815
C1          6.10039537      4.89821436      7.11442983     -4.16146023
C1          1.93356314      9.57206762    -10.16578364     -6.88343269
C1          1.31137287      5.70678940    -10.22106666     -6.56284088
C1         -1.21815603     13.50589918      3.06697837     -6.67438247
C1          2.25672460      3.84315892     -6.11711770     -6.84224180
C1         -0.35536267      5.69879811     12.81510809     -6.09872965
C1          8.71372935      0.30348542      8.13454098     -6.85783996
C1          8.69939470     -1.56117017      4.60021976     -6.74449962
C1         13.25753145     -3.81281465      4.64920494     -6.12701674
C1         -8.33506350     -4.16995510     -7.69655773     -7.06233421
C1          1.84103048    -10.52161558      7.10634385     -7.17914917
C1          0.21160787     10.17372424    -10.15586373     -6.95485536
C1        -10.22715383     -4.45382738      5.61215843     -5.51466620
C1        -12.34277063     -6.60904794     10.59000608     -6.57580867
C1         -6.45866740     10.26831453      9.68279323     -5.27049037
C1         -8.32657049     19.90419346      1.56079274     -6.55052987
C1          2.99357101    -10.01283204     13.76231836     -6.73608003
C1         -2.52112268     -9.69320931      3.97622824     -6.37686993
C1         10.88999498     -1.99961842      3.14821997     -5.39929916
C1          4.80064099     -9.17098516      6.20660234     -4.06097067
C1          1.24203951     -5.72247745     -4.58172101     -6.51803469
C1         -9.05858529      0.63565278      4.62614382     -6.03979271
C1         -2.75626313     -7.19262583      7.13352148     -6.28055970
C1          7.62232700     -0.04477746      8.13661033     -6.82832274
C1         -3.39311427    -10.21268357     -1.08417123     -6.66830436
C1          7.18782173     11.02446398     -2.01444137     -5.72485884
C1          6.03155690      4.70825162     -1.99885423     -6.37833063
C1         -8.82798005    -12.25989909      6.53312044     -6.33179369
C1         -2.32984607      7.07502797      8.72291137     -6.50406207
C1         -0.48531915      4.39006866    -13.64975045     -5.26671091
C1         -8.37920498      0.47111798     -2.00377401     -6.27537365
C1         -0.62737478     -6.25979484     -4.51228341     -4.86642031
C1         -7.18920981    -12.94520498     -5.21049535     -5.92919655
C1         -5.61169458     12.55710697      5.73163666     -5.85362541
C1         -5.83958519      5.37945985     -0.40851313     -7.41561182
C1        -10.86429780      0.52767113     -3.60135466     -5.45371356
C1         -0.99041514     -1.79176447      7.13876396     -4.97969755
C1         -2.77176301      0.99307916     -7.04771454     -6.86396015
C1         -7.64439430      1.53210102    -13.28730650     -7.08308391
C1          0.47861473      8.08251782     -2.59627227     -5.07429497
C1          1.70398644     -5.46817601     -7.11389610     -6.48032690
C1          9.04867279     -0.03653417     11.28373670     -4.91421261
C1         -2.86900299    -13.55988209     -3.67256700     -6.33960053
C1         -1.54088947    -12.96845566      0.49035235     -6.76246564
C1         -2.46470565     12.61742529      0.53560349     -5.94862294
C1          4.56443512      1.49999176     -7.04848724     -6.04022460
C1          1.49951402    -12.58014771     -0.45052274     -5.32934769
C1        -10.71543701      4.74548474     -1.00109364     -5.91058811
C1          4.85514644     -5.46789184     -3.03895318     -4.93645013
C1          3.02994891    -14.44044986      0.39795464     -5.48145977
C1         10.76277521     -4.91750454      3.05373082     -6.40263341
C1          7.46079857      0.49643895     11.22626936     -6.64663694
C1          1.75605647     12.02296899     -9.16237495     -5.60648670
C1          2.56082710      1.84040831      3.65306308     -6.43399331
C1          5.78731570      0.43916968     -4.52122974     -6.38119178
C1         -9.09310681      2.96951417     -0.07769172     -6.76878828
C1         -1.12671018      4.41591745     -0.02839643     -6.18584781
C1         -3.76757829     11.61367899      1.57158958     -5.46809735
C1          3.32033848     -2.36781210      8.67041477     -6.95023813
C1          0.24900398     -0.61030211     -4.55393270     -6.74053576
C1         -2.32139813     -0.54143959    -15.27857461     -6.78999804
C1         -6.85003273     -2.35535166     17.26711308     -7.16684542
C1         -9.48770305     -2.75419855     -7.75946545     -4.79628254
C1         -4.34361610    -10.23369052     -1.67798593     -5.28871080
C1         -3.12505354      7.79905402      1.54202723     -5.38019520
C1          7.85797011     -5.85615711     12.27069498     -6.54183303
C1         -9.37717591      5.74142483     -7.71814652     -5.41553294
C1          0.11633710     -2.39834188    -10.28567959     -6.08105136
C1          3.94918147      3.31143728      3.03233417     -6.14782017
C1          1.99581181     -6.31742560     -5.16762120     -7.27949779
C1        -11.72369994     -4.76333374      9.70879880     -6.34881380
C1          5.60594000    -12.60596738     -0.09032244     -7.45429308
C1         -2.33581171      3.53402048     12.27382984     -4.59123542
C1         -1.27095380    -13.45824037      2.92220720     -4.59130133
C1         -6.90019665     -4.27932185     -1.10827211     -6.20035350
C1          6.33176784      1.95529321     -3.54164121     -6.20972710
C1          4.40053866     10.17437356      1.48503382     -3.34874284
C1          0.25616080    -13.46959488      3.94281452     -6.14350230
C1         11.93497267     -5.80461873      2.15247135     -6.12178970
C1         -7.88106946     -2.78795415     -1.07533848     -6.96325861
C1          5.37802766      3.86559549      1.59619399     -6.66042925
C1          5.04061206    -14.45731484      8.67765070     -6.81881277
C1          6.16951809     10.65727593     -1.99517061     -6.00697842
C1          6.36984553      6.81954757      2.07646588     -5.76869738
C1        -10.23598901     -7.47726471      5.52078417     -6.88005999
C1         -7.53466279      0.05964414    -11.68839290     -6.00592421
C1         12.40103456     -9.20513506      3.08465054     -6.95555067
C1          9.24172661      5.87793558     -0.03493068     -6.27789600
C1         -3.34553766    -11.99286050     -1.09949747     -5.91601041
C1         -1.21099335      0.90171441    -11.77484760     -6.60796255
C1          2.38337346      2.39925233      4.66501296     -6.90596207
C1          1.14541496      1.55954965      5.65888068     -5.85052376
C1         -7.20300032      5.88217139     -4.57621946     -5.21711664
C1         -7.86351023      2.08650932    -10.24819659     -5.33871046
C1          7.43634016     -2.50418196      2.09987758     -6.94650299
C1          3.35535614     10.20658405     -8.19934559     -6.25371674
C1         -5.43963654     -0.38554686      1.53396558     -5.57867930
C1          7.03114249     -8.17593773     10.66154103     -6.13183648
C1         -7.17968015     -9.31220612     -5.12816643     -6.13173119
C1          2.52123876      2.99458749      7.19934068     -4.51132540
C1         -1.00246750     -0.06923650     16.25940929     -6.05166148
C1          2.36320660     -7.28154756      8.18793040     -6.87572416
C1          3.17460280     -4.81634176      0.52147437     -6.20447189
C1          2.94575255     -6.32039261     -4.58227489     -6.49724928
C1         -0.35256697     -3.89571861      1.51719741     -6.95288909
C1         -5.44827259    -13.38995649      0.40168527     -4.95337411
C1         11.58194587      2.37597058      4.54568310     -4.96418688
C1         -3.32460674    -13.85633549      4.58430725     -6.80317167
C1          9.44928673     -5.83314697     -1.64246478     -6.39823775
C1          5.30023905     -6.86587550     10.63079479     -5.02972504
C1         -9.81406735     -9.56947500     -2.62353392     -6.43659055
C1         -8.66419006      7.41289933     -0.47568662     -4.51373021
C1         -0.43716722     -8.67710752      1.45947452     -6.51949963
C1         -8.64838234     -1.50287351     -9.66347970     -6.23836248
C1          8.84854996      8.62453847      7.13279944     -3.95542777
C1         -2.76964903      6.82021492     11.29551991     -6.69358020
C1         -5.49830609     -1.47863777      1.49527907     -4.69522153
C1         -6.93063055      0.97883278     12.18721144     -4.73504118
C1          5.87625086      0.55687144      8.05563424     -7.00214231
C1         -1.11877580      1.53481652     11.10852298     -3.30813497
C1         11.31406608      7.38491686      0.46217911     -5.35695153
C1        -12.23873289     -6.24547819     -2.67989114     -6.20035107
C1          0.83663276     10.10562830      1.52564301     -6.58127032
C1         -0.76015562      5.30033445     -5.10404029     -5.42921043
C1        -10.78062604     -6.59770364     -3.24476065     -5.30654560
C1        -11.16383685     -1.45330928    -22.55073120     -4.95070949
C1         -5.16565522    -14.39960286      2.31795612     -6.71902488
C1         -8.56494815     -0.01999062     -1.03426658     -5.20292896
C1          6.38072229      1.00014362      5.56966289     -6.17307123
C1          4.62704818      8.07335626      5.56687347     -6.68817599
C1         -6.38952842      5.31830212      0.59322971     -6.71349289
C1         -1.24972260     -0.89418265     -2.64126202     -6.77033461
C1        -10.19130230     -3.26405855     14.77302770     -6.23228180
C1          7.18329759      1.43662306      7.17314148     -6.51297418
C1         -8.41402787      5.40685272      7.22816750     -6.71659734
C1        -25.93016385      6.43161526      7.12151386     -5.40079727
C1         -6.17291551     -1.50829920     17.27446323     -5.88168309
C1         14.50724199     -4.09700041      1.65268822     -6.82801232
C1          4.83635718      5.60746209      4.62603974     -6.11470518
C1          0.00136295      7.77046015      5.60601874     -6.62411959
C1         -6.35703043     -8.68502257     14.69997390     -5.06929977
C1        -11.91828923      0.84732463     -3.58689304     -5.85639911
C1         -1.72898655      0.48552394     -3.53721151     -5.86372984
C1         -8.48623163      3.96004182    -12.79237230     -6.89686427
C1         -0.08096738     -4.78351220     -9.33947587     -6.63491892
C1          9.55439924     -3.33308615     -0.45157965     -5.07177632
C1          7.94093019      0.85101850      8.73893915     -7.11801396
C1          7.54931882     -4.80679871     -1.08171726     -5.93301997
C1         -4.53685886      7.46416472     -0.08188028     -4.20680581
C1         13.43216235     -4.36919591      1.55580760     -6.93358459
C1         -6.60257991     10.71635048      7.25248168     -6.11045969
C1         -3.00572958      6.31481996     -6.07214697     -6.62256357
C1          2.78993600     13.12251104     -5.17009111     -6.29907043
C1          6.61671372      0.07666724      6.16031900     -6.75797343
C1         -4.58822093      4.46292925     -9.16053915     -6.81262741
C1         -4.33613920     -9.01780753     13.15673774     -5.30824168
C1          4.23230580     -7.26413740     -2.03415131     -6.85970660
C1         -0.04354988     -6.65117718     -0.12741394     -5.51932649
C1         -9.90960002     -7.22392345      9.60298534     -6.62919098
C1        -10.44734842     -3.88729055     10.00967575     -6.17335878
C1          9.17173067     -4.91615149     -0.07371449     -6.53403330
C1        -11.76265667     -4.80007505     -1.69592043     -5.07998836
C1          3.81312672     -5.72777180     13.13574505     -6.60384835
C1          6.40122594      6.78967405     -0.06988510     -6.51804079
C1          9.09360001     -3.03106698     -3.52976142     -6.97393778
C1          5.45346523     11.10035643      3.96048598     -6.28585875
C1          8.64430427      4.38502351     -6.67062029     -6.44990003
C1          4.48222216     -0.91920020      3.06271271     -6.55198620
C1         -5.39860465    -13.47205544     -1.69886678     -7.03425831
C1          8.38201750     10.09558398      4.03234997     -6.18634104
C1         -0.74445685      7.21537780     -5.17573979     -5.27719216
C1         -3.64830475     11.11452955      0.59265048     -4.53005759
C1         -8.81559489    -10.52609923     13.21390760     -4.70705684
C1          1.70361093     -9.01555389      2.11045581     -5.77983384
C1          3.34289749     10.12767635      3.05275652     -6.31277493
C1          7.32981444    -13.22415839     -0.00590259     -4.96023497
C1         -6.44112466      5.34829337    -14.36309138     -6.51330517
C1          5.43002602      6.77492371     -7.67458128     -6.57810168
C1          3.87342216     11.66544981     -1.61821883     -5.55057193
C1          7.11439772      1.42370130     10.64845774     -7.18648580
C1         -0.15953053     -9.11545161      6.59824967     -4.00125366
C1         -8.50929938      6.92698113     11.25454252     -6.82729777
C1         -9.23846036     -9.58681765     -0.07594244     -4.89022342
C1         11.88513108     -8.80967671      7.77626396     -6.64423225
C1        -11.31478732      0.04801011     11.26341831     -4.46981765
C1          1.05304204      4.45875259     11.29918043     -6.74150289
C1         -1.81165480      0.89280746    -14.30627459     -7.06777774
C1         -3.67294455     -9.25384736     -8.67741896     -6.37805260
C1         -0.33368326      3.89644732     -4.18159825     -6.12878694
C1          2.81860837      8.55935017      7.71789084     -6.27241511
C1         -5.01930336      0.08264933      4.63169252     -6.29879310
C1         -8.04129195      1.54222569     -0.09654596     -6.30964666
C1         -5.10348457     -1.80353661      8.14018199     -6.01736501
C1         -3.69417498     -1.60095540      9.70940007     -5.89769131
C1         -0.88139105    -16.86425817      3.97353220     -4.95352399
C1          2.22214555      0.86811919     -2.51259537     -6.74179269
C1         -1.99378408     14.07630504     -7.67158880     -6.31626098
C1         -6.63640375     -9.51143379      1.55517690     -4.43924076
C1          6.64535417     -0.02173442      0.53275945     -5.71107244
C1         -1.55703655     -0.05225138     -1.02900035     -6.63810354
C1         -9.61903685     -0.43087652     -1.02163859     -5.83713387
C1         10.42595960     -3.90865606      8.12036186     -6.57233636
C1         -7.55812800      2.11311454      9.82508465     -5.64277981
C1         -5.30442368      2.06461006    -14.21727499     -5.72258791
C1        -11.68272175      2.84470853     -1.63138850     -5.35936548
C1         -0.26814350      3.94627208    -14.60363566     -6.24178816
C1          9.60607293     -1.03150650      4.08642916     -4.42399733
C1        -12.01775376      3.86976860     -0.04592103     -5.33910614
C1         -8.64921123     -0.36503974      8.76210264     -5.77668334
C1          0.82549520     11.91125218      1.41334529     -4.60444975
C1         -0.83726370     -4.31701738     -8.75805989     -6.17215193
C1         -5.17474634      3.35614293      8.71404589     -6.91175756
C1          4.59878669    -14.48592034      7.15928123     -5.98112291
C1          4.33229616    -15.47112692      5.22442256     -4.32389300
C1         -6.37269293     -8.65721934      9.02059080     -6.37921854
C1         -4.07297583      0.02060475     -6.12809086     -5.72786660
C1          0.97753461      3.01639434      9.68688512     -7.00236449
C1          7.58832702     -1.92458529     13.79358477     -6.27135005
C1          4.25729908     -2.43531667     16.38653057     -4.62167705
C1         -2.57754538     -0.04666928     13.12167172     -6.52633636
C1         -6.16234908     -1.45466375     11.57940648     -5.16747082
C1          3.32304542      7.17769225      2.98676146     -6.16620102
C1         -6.20013711     -3.32492073     17.26332829     -6.64584915
C1         -4.09387414     -3.01659760    -11.77835192     -6.74498701
C1         -0.26644962      3.87945603     -7.69851963     -5.79325877
C1         -2.44320820    -12.09671101     -6.16347543     -6.74209712
C1         -4.12525277     -6.65697324      2.99521184     -6.80475379
C1         -7.08323330     -5.11438965     -5.23758641     -6.55494233
C1         -1.67650914      5.36116987     -3.48066170     -7.24027547
C1         -6.15968070     -0.28986394     13.81186829     -6.89559501
C1         10.50268358     -0.95866692      4.64318040     -5.85524581
C1          7.57247961     -0.01042445      4.59668124     -6.97768935
C1         11.58195200     -0.55829676      8.16054757     -6.94099809
C1          4.77914659      0.80493368     13.84563721     -5.52426514
C1         -8.33328504     -5.35692974     -7.75586296     -6.57813811
C1          2.25576443      6.89121391      8.75290005     -5.46022281
C1          1.78757443      5.37985142    -12.76663640     -6.28369895
C1         -9.69995851     -1.51978169      2.47646615     -5.63264002
C1         -8.97896382     -4.22629219    -10.32095313     -6.45248998
C1          7.10286748     -1.53448284     -2.03124810     -6.16097045
C1          5.00310582    -12.62822913      8.70548448     -6.28221628
C1         -8.88191878    -10.45948965      0.49964663     -6.54563919
C1          2.03293204     -5.11788177     -8.69287486     -4.17301743
C1         -3.49898171    -10.81881828     -3.57907161     -6.08652969
C1         -4.33317933    -14.97240446      3.90274870     -6.50592505
C1          1.28285861      6.87886172      4.55424935     -6.71741954
C1          3.00479803    -12.27694481     -4.58568342     -6.88287343
C1          1.13765360     -8.79329492     -8.07427955     -6.78915312
C1         -4.82268570      0.53338576    -11.23282067     -6.26030109
C1          1.19951591     -6.94737653     17.21425682     -5.39868405
C1        -12.55076435     -2.42065450      8.07906078     -6.65893873
C1          1.33402940     13.42629957     -1.01823981     -6.66940927
C1          8.42059953      2.34883082      6.21035155     -6.96306146
C1          6.28652808    -10.51479319      5.58958405     -6.46183168
C1        -10.89955608    -20.32238237     17.25145748     -4.90293327
C1         -3.75520076     11.59407312      7.23418446     -6.41401185
C1         -4.83195567    -13.54092428      2.99828531     -6.77050551
C1         -7.00687958     -8.63108561     -2.62615532     -7.06808135
C1          4.52072355    -11.10526021     -0.01442347     -5.53916281
C1          4.00443543    -11.59477286     13.74659832     -5.54059574
C1         -5.60689124     -2.99046189    -12.74733254     -6.20504019
C1          1.53384353     -7.77586946     -6.14712679     -6.81529686
C1         -0.86635019    -16.89092500      0.51761328     -5.14513772
C1          5.36738242    -13.48473038      7.10422230     -3.02531471
C1         -8.46654468     -7.13731899     -4.24109636     -5.13832349
C1        -12.03410095     -5.69571389     -5.78024077     -6.09959927
C1         -8.91981309      3.83281412    -14.36459137     -4.00786676
C1         -3.59682437    -11.43380238     -0.11636931     -5.00785220
C1         -3.58543115     -1.85964431     -0.10161567     -6.47728315
C1          6.12905615     -8.17435172      3.02050663     -5.16884354
C1          6.60968717     -0.07474675     15.37662400     -6.63076236
C1          8.45187429     -8.72329947     -0.08941176     -5.83708862
C1        -11.24150380     -4.40242896     10.62231666     -5.56626290
C1          5.00103513     -9.65963486     12.13882129     -4.65201609
C1          3.62112314      8.02016431      7.12114053     -6.03019724
C1         -6.90146026      8.66742572     -2.56444528     -4.88391754
C1         -2.08940553     -4.45051976    -22.50673551     -6.47095544
C1         -1.61066312     -1.92448940     13.80397338     -4.06092578
C1          2.73953061     -5.70948086    -12.72198325     -6.38540635
C1          4.60357048     -3.38533357     -0.05309222     -5.60984072
C1          6.06939164     -1.55858219     12.20071915     -6.15041635
C1         -9.00662039      8.35767822      4.60139991     -4.31957207
C1         -4.59210266    -14.07492719      9.03094535     -6.33517050
C1         -4.86961439     -7.27611534     10.57866853     -4.43441855
C1          2.03954495      6.26277010     -8.65266002     -5.81780270
C1         -0.29756217      6.91035199      9.34446025     -5.14137298
C1          5.83398089     -0.54518244     13.80636902     -5.11821924
C1        -10.51145463      4.02348855      3.15977176     -4.34487885
C1        -11.22750345    -28.63863654     -2.08960116     -4.95842910
C1          7.76979882     -3.41464928      0.47067892     -5.82118634
C1         -7.03240296     -8.71281001      6.54429631     -5.77330043
C1        -12.14550270     -3.54976703      4.11521586     -5.66926091
C1          9.97639945      8.62018554     -3.56421056     -5.48795298
C1        -11.20465174     -3.32053008     14.08255999     -6.36998983
C1         10.91344513    -10.28390406     -9.24492131     -6.69544959
C1        -12.46856102     -0.60096395     -1.06493727     -6.63661764
C1         -5.22033514      4.38182384      5.26775989     -5.95776063
C1          0.70665935     -7.24969824     -5.55665287     -6.89755099
C1         -2.08075504     -5.18285747    -11.19695976     -6.99590198
C1         -7.41423753     10.16697775      2.05490088     -7.07353230
C1          3.52536217    -18.93600958      3.58153043     -7.07215712
C1         12.03634290      1.94961611      2.08789460     -6.78498841
C1         -5.72229195      2.98448571     11.22542958     -4.51171078
C1         -8.98292226      5.46169166      8.19535381     -6.60789588
C1         -0.31956025      3.89980610     12.81366473     -6.37106188
C1         10.70294026      8.80233603      3.01180208     -5.95038324
C1         -7.09371757      1.49308038     -8.65899009     -7.02251495
C1         -4.06856999      5.97211727     -6.07079809     -6.88836969
C1         -5.25107208      8.72374324      9.71260377     -7.06757462
C1         -1.57854252    -15.92421911      0.52400644     -4.43572269
C1         -9.79339192      1.13223851      8.72704798     -5.79184354
C1         -7.14850562     -8.14966013     -5.13297044     -4.12187482
C1         10.19518881     -3.38039424     11.23653237     -6.91298787
C1          7.88244542      0.91109360      3.03747057     -6.55191447
C1         -0.86809182      5.39738321     11.85275639     -5.32824745
C1          8.01783102     -3.97284226      3.07558259     -6.23040288
C1          2.95309009     -8.16882724     -4.60975713     -6.93948154
C1         -3.08959058      2.91243955      3.67411408     -5.98017868
C1          2.19674088      8.64472004      3.06060081     -6.07468412
C1         -3.20822560      5.30163390     -4.54680033     -5.66949242
C1          7.84779179    -11.70397774      6.51882044     -5.29449527
C1         -4.94090631      8.39337561      7.08512951     -5.92777371
C1         -6.41602678     -0.83116805     14.69783571     -6.05393803
C1          6.78447483      2.31984255     12.25019934     -6.93515181
C1         10.93202767      5.28041414     -0.06754856     -7.00506062
C1          6.20738702      1.44981428     -2.60933854     -5.35686666
C1         -6.86154852      0.91640423     -6.10426947     -6.41997594
C1          0.38086902    -11.12415993     -6.12486010     -4.99899659
C1         -4.64884888     -4.50831524      9.08276745     -6.91068595
C1         -9.15216511     -2.93611431      9.10221737     -6.78572009
C1          0.99569621      9.62679340    -10.72954292     -6.78419016
C1         -9.52910233      0.86584079      7.23179321     -6.70983266
C1         -5.37112007     -0.88179586      9.68068950     -3.54569061
C1         -6.66272975    -12.54399691      7.05842592     -5.79004864
C1          2.55801870      7.77117356     -4.09534953     -6.07058265
C1         -7.17531944    -11.09555856      0.51209831     -5.56059349
C1          5.50634764     -3.39417538     -8.65008708     -5.12360285
C1          4.71341484     -4.00239806     -1.02781999     -4.85866119
C1         -0.08683630      8.76097616     -7.75152783     -2.60159164
C1          1.04169842     -1.46753458      2.09890301     -7.11218716
C1          5.69325020     -7.31875188     13.79440445     -5.59552377
C1          4.92352281     -2.44973655      3.96871778     -6.29141027
C1          9.69975021     -6.44123525     12.23024349     -7.11323136
C1         11.85502943    -10.65023166      5.61661651     -6.73935828
C1         -1.03011179     11.07335699     -3.56239811     -5.93685569
C1          2.71008029      0.52636833     13.21590927     -6.88613601
C1         -1.13252743    -12.96491898      5.51512399     -6.37661814
C1          8.75180381      1.40179108      8.11435077     -6.67464886
C1          9.50511237     -2.73554483      0.55144094     -6.66290223
C1          4.66400356     -0.36667261      2.12146982     -6.40941571
C1        -10.29978868     -1.48528874      8.97082005     -5.15040391
C1         -1.69583345      2.29958331     -3.59682350     -6.92464881
C1          8.52882966     -8.14099093      2.43396302     -5.03079065
C1          1.80102257     13.04149868     -0.11912900     -6.54047807
C1         -7.00620585    -13.48487510      6.47342934     -5.75954816
C1          1.52353367     -6.74200789      6.50749406     -6.35618352
C1         -7.72704358     -1.39656077     -7.66611231     -6.24119194
C1          5.11957959      7.75385655     -8.26799473     -6.94158598
C1         -4.37413839      5.82719187    -10.14494872     -6.08634724
C1         -6.07404194     -1.51025840    -13.70811643     -6.68083524
C1         -6.32475942     -6.79599483     -0.10799645     -4.82306875
C1         -0.01238391      9.63418960     -9.15756493     -6.46783909
C1         -8.64966321      7.43260872     -2.68737442     -5.64965738
C1        -12.05250635      0.83541467      5.65108557     -5.17320937
C1         -9.28241287      6.29500567      6.19266982     -5.93913097
C1         -9.70967691      5.99090383     -6.16998754     -5.93943960
C1        -13.27014270     -7.72153082      0.88998056     -4.61080949
C1         -8.17978798      4.82365988     -8.60853134     -6.89837967
C1         -8.89784812      7.31208569     10.28098936     -6.90386219
C1         -0.83435718    -12.02305030      0.49861026     -6.45835904
C1         -1.29994490      6.88016348    -11.66076442     -4.68349853
C1         10.94997071      4.18962422      5.62306632     -5.90907672
C1         -3.61642575      3.30890589    -14.26889050     -7.38436469
C1        -13.07284698     -3.60261951      5.61469505     -6.43530171
C1         -6.23076659     -0.88721060    -12.75886247     -6.57916543
C1        -10.19866340      1.46213942     -9.26246218     -5.36976682
C1          8.24996923     -0.01766348      1.49708497     -5.08881438
C1         -2.11833040    -14.85678357      1.42084284     -5.12159537
C1         -1.24049523     14.59027551      3.08062050     -7.24982734
C1         -8.97170660      5.37722317     -4.61704622     -6.16708353
C1          9.19045443      1.08095668     11.27255665     -5.61642578
C1         -7.84734207      9.92066206     10.28016480     -6.75382633
C1          5.53061202     -7.87134915     -0.07507540     -5.85202973
C1          3.39806388     -2.40100303     -0.45529229     -5.90342461
C1         -1.05892545     -7.79985293      7.12858767     -4.59671162
C1         -6.42236068     -7.24353341     13.18823073     -6.40989738
C1         -1.19866675     -8.13503340     14.78154589     -7.04778286
C1          0.07148622     -0.10372109     -3.56478001     -6.22046856
C1         -2.85451066    -15.31218589      9.03280533     -4.82189118
C1          7.61007180      4.65791793     -4.60107757     -5.59881548
C1          3.26346971    -16.87862690      3.02228505     -6.71626322
C1        -12.69987900     -9.61317816     -0.15476837     -5.64607225
C1         -7.52821581      2.98044910     -6.13563864     -6.93039262
C1         -2.59445193     -7.76272782      9.69267545     -6.82116535
C1          6.58165564     23.68221096    -12.33084955     -6.50000298
C1         -2.28137806     13.09465605      3.14624550     -5.09326586
C1         -3.75809059     -0.86658180     -7.61416210     -6.26440962
C1         -3.31857781      3.51337903      4.66950399     -6.15393240
C1          0.97815853      7.76764644      0.53385901     -6.61355735
C1         -4.28480574     -7.19980447      4.02633724     -5.80740705
C1        -13.28550613     -2.92537264      3.01246772     -4.71825817
C1         -1.53379663    -12.57551757      8.06143985     -6.67067135
C1         -0.72052687      2.33793327     -5.14122734     -4.25204745
C1          3.54373961     -6.29827664     16.32885999     -7.20081788
C1          6.53652319     -7.89581071      9.63977310     -3.23369837
C1          2.79096632     -8.73776139      0.00051830     -5.44929768
C1          0.51348478      4.47973710    -11.76652033     -5.80726892
C1          5.00862579    -14.46447333     -2.61192093     -6.13817635
C1        -13.46799029     -7.14066623     -1.66778399     -6.85925546
C1        -10.72173025     -2.86106209      4.61395206     -4.34110007
C1        -10.09915692     -7.16917549     -1.66376377     -6.15954970
C1         -6.28869408      1.99825525      0.04019798     -5.54043365
C1          8.90317801      2.09020325      1.53293995     -5.92017451
C1         -2.85282224      3.80926419     -3.53482661     -4.52225098
C1          0.67484435      8.68002378     -9.21335454     -6.53111893
C1         -6.38433142    -13.50042526      9.03481403     -6.44901081
C1          6.17113161      1.44561195      8.72327800     -5.03896555
C1         -4.29335181      3.88370150    -10.09951257     -4.17409611
C1         -3.33362789      8.34478758    -10.13997761     -6.48872593
C1         -6.13247630      6.31853335     -0.96785186     -6.44312315
C1         -8.88263890     10.14003197      4.63862660     -7.12977291
C1          3.81347658    -10.49476362      0.53219755     -5.51624929
C1          2.42472409     -9.64309916      3.68156480     -4.68491108
C1          8.30962662     -2.59430132     13.20356695     -6.49843094
C1          2.85195671     -0.85198355     11.20839085     -6.11906050
C1         -2.43700613     -4.26726041     15.69359992     -7.19737700
C1         -1.92936187     11.01158508      7.11436166     -4.30711651
C1          7.78825903     -8.69659442     -2.56178340     -6.22364413
C1         11.72963650     -1.89642159      1.56213682     -7.08223715
C1         -2.85764825     10.54292064     11.31034189     -5.42562790
C1         -9.88060966      0.51246490     -8.64876961     -6.52938578
C1         -1.40595151     -2.39613309    -11.24017269     -6.69659865
C1          2.23045982      3.83031384     -0.51257174     -7.18996025
C1         10.00332620      7.15022134      1.50411194     -6.49254421
C1          6.09866640    -12.27689582     -2.63695700     -6.35543927
C1         -5.36548527      2.05708806      6.18634861     -6.62802389
C1         -7.73111744     -3.30980531     10.66750746     -6.25699436
C1         -5.67551861      2.94511528     -9.21669391     -7.26162264
C1         -3.62102783    -15.92954728      6.22301463     -3.94277757
C1         -0.45845510      3.29824334    -13.67262194     -7.07468169
C1          0.73039793    -10.24803061     -2.02390872     -6.28210369
C1         -2.16505574     -0.94269736     -1.09409887     -5.29987878
C1          1.81387365      8.25805647     -3.52749219     -6.00788371
C1          5.68758234    -14.45349044      2.06318331     -5.43418179
C1          9.93743180     -5.52798544      1.50684583     -6.86692022
C1          7.04190024    -11.11591860     10.60224586     -6.10236313
C1          6.12724803    -14.10831106      3.05334088     -6.00176337
C1         -3.57615841     11.09202455      6.25065541     -5.35842491
C1         13.38177233     25.22173906    -15.84364511     -6.84500403
C1          9.47030194     -7.65433484      3.97992320     -4.50569369
C1          3.74308569     -2.03529670      9.60656982     -6.83589721
C1        -11.10962620      7.37218478     -1.90640126     -6.61415478
C1         -9.43788643     -2.80252335      1.43647956     -6.58876838
C1         -8.19977182     18.03151533     -1.95509723     -4.31443976
C1         -4.27752491    -12.04583410      3.86807350     -4.59519048
C1         -4.69401285     -6.31515100     -5.74901357     -5.90920062
C1          8.13690069    -10.84824330     -4.10119366     -6.96978835
C1          4.33754086    -10.53228348      8.66460882     -6.04616448
C1         -7.27104557     -9.19329064      0.52671932     -5.69300649
C1         -1.76759823      7.22825007     11.15143318     -4.32244379
C1          3.24206951    -10.15639024     -2.61763385     -5.97455834
C1          0.71399278      3.94665329    -12.68440983     -6.16529452
C1        -10.96709338     -7.42814354     -5.15363106     -3.84651572
C1         -6.78750812     -2.37353628      8.17551249     -5.99696038
C1         -7.61386023     -7.80877335      3.06917716     -4.30148617
C1         -0.92297491      4.79647638      3.65661921     -6.54171305
C1         -7.65396399     -1.78086780     -6.08453593     -6.07740113
C1         11.77366673     -0.07570748      1.47899311     -6.21229476
C1         -4.05892165      4.80649066     -6.05419626     -6.64238170
C1          8.23122026      2.85950974      7.23108415     -6.39066012
C1         -8.63620444      3.32881492     -6.14232439     -6.94019192
C1          6.05889959    -12.98419781      8.67034497     -6.22630548
C1         -6.44239663      2.35026253      4.03715209     -4.97645646
C1         10.70337383      6.21264462      1.44598805     -6.94320596
C1          2.77666722      5.37945675    -17.74802210     -5.70810583
C1          3.32704782     -0.65021370      8.69019368     -4.65725729
C1          0.71204984    -11.98898570      1.52192120     -6.31615161
C1         -5.54730804     -3.30265441     10.60194689     -5.66189159
C1         -0.65980423      2.95098885     12.18252265     -6.71435141
C1          2.48349708     -2.92490921     -1.97102874     -3.67438203
C1         -2.13925908    -11.12344781     25.45736362     -5.31447555
C1         12.16234422     -6.44008837      4.68843187     -6.12112907
C1         11.09850897      0.88922304      7.19457100     -6.54024272
C1          4.10806427    -14.48366752     10.18029833     -4.23739618
C1         -9.94976835    -10.19935914      9.61019762     -6.44570529
C1          4.16599208     10.78606917     -6.70416674     -7.01546752
C1          2.09465300      8.03809108      4.04938052     -5.61918553
C1         17.03526606    -16.04473972      9.17779040     -6.95823641
C1         16.77488539     21.36437729     -0.96204206     -6.73753672
C1          5.08528428      1.78360601      3.10052203     -7.01279720
C1         -3.07409938      7.88278313     12.80818449     -5.35840462
C1          3.86683787     -0.97741169      4.01273870     -6.26407268
C1         -3.69898597     -6.36649338      9.64779164     -6.17536936
C1        -10.32189448      6.33763728      7.76903974     -6.04058900
C1         -4.78654101     10.19097463     -7.61740285     -6.82168879
C1          4.27882860    -18.45183549      5.20207838     -6.81879092
C1         -3.63855372     -0.38796214      6.21838137     -6.23555179
C1          7.54070821     10.78015392      4.59595475     -5.91372140
C1          3.24168348    -15.10586093     -0.47909873     -4.74362370
C1        -10.45439830     -0.96901653      3.04548228     -6.66496851
C1         -2.85224169      6.90259086     -6.99869108     -5.82830320
C1         11.75873270     -9.14572352      4.04318574     -4.58518566
C1         -0.83141449     -4.26873311      9.69828601     -6.54455473
C1        -11.41260703      3.87340841     -1.00156170     -6.47832345
C1          2.82929796      8.72874376      5.57021378     -5.98478565
C1          4.36229839    -15.44524068      3.03126496     -6.95577066
C1          0.36807253      2.06613412      9.69607400     -6.07430915
C1         -1.12225876     -3.26052278      5.58859634     -5.98425673
C1          5.56461801    -14.03914553      0.49524253     -5.75171168
C1          8.45644272     -2.38665591      3.93843109     -4.64802046
C1         -4.98401270     -5.35322119     -4.21117766     -6.60501966
C1         -1.82898740      0.84782779     -5.12777044     -6.04836517
C1          1.16704558    -11.64820886     -4.53728763     -6.16589775
C1         10.10277309    -11.14879489      5.59966516     -5.53950893
C1          0.69549283     -0.97320017     -3.62591361     -6.45484815
C1         10.37696842      0.73628802     -4.53135174     -5.93237778
C1         -2.85897132     -6.94109519      5.59945036     -5.57696627
C1         -1.54300549      4.84292009    -10.08933650     -5.08296860
C1         -0.05796084     -0.00380232      9.02948136     -4.37482289
C1         -7.78385990     -6.29122481     10.72812851     -5.84314552
C1         -2.54660425    -11.47285826      9.72930341     -3.76168861
C1         -7.96278769    -11.75572206      8.04837797     -4.68260513
C1         -6.80990778     -2.45722436     -1.03964696     -5.32896404
C1         -6.18338495      4.49781059      8.10475551     -6.20048223
C1          5.36840283      3.88302764     -7.71464308     -3.38315095
C1          4.49514080     -8.21665236     11.25416035     -6.14591150
C1        -11.23355476     -3.33544392     -2.04809193     -6.11919714
C1         -2.08700712     -8.15080523      7.19313427     -5.65941050
C1         -5.94656831      9.79678363      7.25031899     -6.54817113
C1         14.58295913      5.66567992     16.39266755     -5.37596398
C1          9.28268293      5.37825705     -4.57424640     -5.96174895
C1         -5.36318289     -0.89443078    -14.35593082     -6.04917767
C1          1.08237060    -15.93598051      5.55963852     -7.00003223
C1         -8.58777820      3.31742120    -11.76736129     -6.60285601
C1          4.84337728     -4.20934583     -8.67084890     -5.61895296
C1          4.04790319    -12.64454202     10.25537951     -6.34982414
C1         -0.49644028     12.62424602     -2.53333417     -6.42463006
C1         -0.43026807      6.34421719     -4.54316195     -4.80058439
C1        -11.69522205     -5.33713424     -2.63268301     -4.63631464
C1         -9.63868186     -1.43606069      4.64521777     -6.05439034
C1          0.47575500    -14.04017720      2.99730084     -5.93911777
C1          2.26894957      0.92852767     12.23852013     -6.53337388
C1         -0.04350374      7.72052888     -3.56586201     -3.70548519
C1          6.43594375    -15.03020852      3.66188562     -5.87366798
C1         13.23730965      1.38205106      3.12504190     -6.36158197
C1         -5.69164920     -7.77193986      9.07424525     -7.08090944
C1          1.14186732      6.28473943      7.82002358     -5.32399889
C1          7.57762242    -12.51805623      4.63594744     -4.30407534
C1          7.67330998     -8.10322326      4.07142652     -6.26523266
C1          8.89946630    -15.04369969      3.07152596     -5.71287902
C1          3.60769660     15.47011376     -3.54140535     -6.65813840
C1          9.13119652     -1.93753581     11.22996230     -5.73769961
C1         -5.60864566     -4.52903306      1.38519650     -4.73177789
C1         -5.59879073    -11.12151203     -7.67494538     -5.30756121
C1         -0.50671265     -9.30223823     -4.64259654     -7.08729116
C1        -11.98755160     -1.99240882     -3.61074741     -3.35418711
C1         14.30931099     -3.51404382      8.17366098     -6.97636807
C1         -5.34473207     -2.04245954     -8.62252941     -6.07894340
C1         -7.57011714      5.33232077     -3.45199288     -1.77178293
C1          5.87859031     -0.60153425     -1.06469132     -6.22779330
C1          7.39751925    -10.29154092     -3.52890689     -6.04719532
C1         -6.82062942      3.35794614     11.25760122     -4.65791384
C1        -12.36670304     -1.75896250      1.45509906     -4.88645731
C1          6.28086373     -2.78898627      5.57889121     -6.08624976
C1          7.56712872     -0.10218039     -4.53576460     -6.92710773
C1          3.54579254    -11.11140890      3.65751306     -5.09809145
C1         -6.26077551      2.06922834     -3.54275442     -6.44841431
C1         -9.41533202     -4.25652087     -2.53829706     -5.96038587
C1         10.48343236     -1.02790351      8.11073631     -4.62425757
C1         10.42432494      6.75505755     -1.00298160     -3.93205400
C1          4.51988081      1.42546411     -9.16330421     -5.33015110
C1         -5.36957863     11.65291009      4.06515848     -7.31364402
C1          2.25460939      5.85598440    -11.80282289     -6.23929763
C1          0.23885717     -8.76497758     -3.08706111     -6.32873397
C1          6.99918581     -6.41741842      1.50007915     -4.90378584
C1        -10.23085943     -1.39236352     14.67935635     -6.33985739
C1          5.97596979     -0.00805627     10.71411485     -5.26478279
C1          1.14331853     -3.33973244      5.54960454     -5.26232385
C1        -14.64319828     -5.29419745      2.43417796     -6.98405673
C1          9.39976737     -5.76636346     -8.59604964     -6.22768717
C1         -2.00206874      4.48606135     -7.66596321     -6.59261481
C1          5.81971650     -7.27334327      8.13659174     -7.17845952
C1          8.14947080      1.42797396     -0.04727487     -5.99680752
C1         10.09143561     27.17124377    -19.87678900     -4.41424052
C1          3.80325803      2.06038011      9.78810540     -6.25688534
C1          4.33180434      5.44020493     -7.65534635     -6.20135564
C1        -12.88426251      1.45364311      6.15804103     -6.83238748
C1         -4.35519099    -13.17745086     -5.16312237     -6.55397724
C1         -6.15084648     -4.72828661     -1.75958839     -6.46445659
C1        -12.20731727     -1.47073726      3.07043645     -7.04318154
C1          3.03160032      1.47459886     -6.71853086     -6.43544806
C1         -0.27381019     -7.23958723     12.15201584     -6.36532869
C1          6.26246518    -13.53943520      2.07567520     -6.45289690
C1          0.30777290     -3.90638007      3.97115986     -6.25892496
C1        -21.66338628     21.43533935    -11.82418767     -4.35842176
C1          5.34022572    -16.46304107      1.50736942     -6.14637121
C1         -9.22005454      4.85507369     11.33131339     -5.13410454
C1        -13.27371877     -7.73002128     -2.62965700     -7.06653151
C1          0.36252783      5.63844289      6.18949874     -3.80114446
C1        -10.01940441     -0.57757571      3.99344347     -5.71908993
C1         -8.62987633      9.21927913      2.98410864     -6.43741453
C1          6.28287174     -3.90695006      5.64434025     -6.86649434
C1          2.51275098      2.92976625     -7.68440166     -2.49849442
C1          2.33220424     -4.31323132     -4.58536400     -6.68739961
C1          5.35501961    -16.55581382      3.63519332     -7.11666100
C1         -0.49311504     -3.35387996      8.11513483     -6.22768154
C1        -14.53607176     -3.79018059      9.63311196     -6.15168017
C1         -1.84792161     -5.32116499     14.70538238     -5.31638926
C1          6.49440362      6.23172378     -0.99603889     -6.78648702
C1          8.26329812     -1.99571650      7.16460403     -4.50594654
C1         13.95136097     11.57810029     10.26449750     -6.42987188
C1          0.63442332    -24.81989112      1.40407684     -3.43163717
C1        -11.22741537     -6.30344487     10.64934255     -5.05388894
C1          2.49033925    -11.47974940      3.66022978     -4.96207758
C1         10.12078560    -12.72226038      0.58377868     -6.78094337
C1          1.02568059     -1.94499702     13.16345532     -7.01073771
C1          8.88287999      6.77870141      7.18063133     -6.96071565
C1          3.75840773     -5.74066270      9.61158038     -5.33374125
C1        -10.61668409      5.35296315      7.16530631     -5.32613034
C1         -0.89707302    -15.00649554      0.47959221     -5.94346114
C1         11.27658302      1.44049033      6.23256047     -5.90408837
C1          1.30295461     13.54942237      2.38112928     -4.71169010
C1          0.31598012      2.11439760      6.18659239     -6.45293549
C1        -10.41583333    -10.52603847      3.04928132     -7.01247513
C1         10.33512890      3.27105967      5.65665103     -6.61982151
C1         -1.35421644     -0.98677465     17.91985797     -6.53117888
C1         -0.34169268     14.07991189     -6.69139643     -6.04001894
C1         -0.06090442      2.91551085     -3.58405899     -4.68939140
C1          9.34292332     -6.93909500     -1.63467027     -6.18165763
C1          7.85903689      6.83170780      3.07439450     -5.21685551
C1         -1.61893584     -0.06157601     13.76717238     -6.96739976
C1         -8.28401940     -7.72902360     -1.69657157     -6.93593772
C1          8.30180708     -2.45267011     -1.66421494     -4.75763914
C1         -8.90691556     -8.66654419      0.50294085     -6.28366186
C1         -6.92151174      9.80253131      8.78751349     -6.66655499
C1         11.22987859     -6.34076857      4.07881274     -6.98389945
C1        -10.18996822      4.44006785     -3.63693535     -6.69069435
C1         -5.07213440    -12.64806297      8.04886402     -6.78273627
C1          8.62329106     -3.31563631     -1.05786305     -5.59246121
C1          1.54413403     -4.79991419      8.70603136     -5.34391413
C1         -2.35921023     -8.71002036     -0.94983700     -5.13583863
C1          2.46804314     -6.69037184    -11.13442663     -5.82204886
C1          0.00858345      7.63025148      2.08101111     -5.12182950
C1        -10.63184623      3.00877255    -10.23099909     -5.62192024
C1          4.85770648    -10.20868702     -1.59596280     -5.74168174
C1         -0.84976517    -13.88998976      0.52597280     -6.81784014
C1         -1.05519712     -1.53707061     14.82056920     -4.73125421
C1          4.03094898    -10.78716450     -4.48154716     -6.99137882
C1         10.45116920      1.98390034     -4.50639722     -5.05209595
C1         -3.61468464     -1.49960916    -14.37330261     -6.11484757
C1          4.10362944     -2.93045851      8.05845123     -5.42293385
C1         -7.30465027      8.39975754     -3.59131718     -4.79603368
C1         -1.26337567     -5.80688887      6.59361337     -6.20021517
C1          0.29616881     13.58060061      4.03419096     -6.77825250
C1         -0.55637005      6.27170768     10.26689004     -5.45103267
C1          3.31774445     14.94759025      6.56539642     -6.14591129
C1         -0.00665589     -3.04270505      2.07676398     -6.69592954
C1         -0.52845114     -6.29161808      4.68512081     -5.79487081
C1          9.38528342    -13.63898990      4.09202986     -6.13708604
C1          8.07870839     -1.52979897      5.53525148     -4.83050580
C1         -0.83721088      2.32235423      0.65816561     -4.89217346
C1          0.48350540     -1.51564635     -6.06022083     -4.77671821
C1         -1.62998094      0.01910310      4.61751573     -6.27221630
C1          2.45510907     12.62462789     -9.81213693     -6.38284465
C1         -9.43096407     -6.85358655      7.04625541     -6.65665546
C1        -12.01225323     -2.02225838      9.04935955     -7.16902850
C1         -1.00846900     -7.81107023     10.59981252     -6.27665574
C1         10.38333174     -6.93872504     -0.97230097     -5.51479486
C1         -8.32065811      4.82506062      6.14865368     -5.85891083
C1         13.28489217     -3.10486985      8.17808318     -7.01705205
C1         -9.27178581      4.52874884      9.71253655     -6.59126708
C1        -12.10964549     -5.66013375     -3.62235733     -6.45545626
C1          1.77044502     -0.57698393      5.60278471     -6.59463287
C1         -5.74257332     -4.87135590     -0.15526345     -5.96365089
C1          7.05367773    -11.19915488     -4.16666066     -7.03666718
C1          0.26408360    -10.50991966      9.72987883     -6.68776399
C1          4.06133188      5.94680731    -10.16780075     -6.10741411
C1         -9.15071966      4.77840485     -3.58201043     -6.60041497
C1          3.50165298      4.85158395     -9.20263103     -6.15980985
C1         -1.72266762     10.19029087     -3.54135773     -6.97259831
C1        -10.11092939      7.78280663     -1.94871350     -6.07094150
C1         -4.51687819     -1.53204652      5.53715064     -5.85989584
C1         -9.65382653      6.28374649    -10.15590864     -6.62621664
C1          1.93082000      2.05305391      7.21281862     -5.58304620
C1         -5.41194159      3.91480374      9.63349885     -6.81823362
C1          1.74082460      5.34587674     -3.53940128     -4.92691510
C1        -12.47652124     -5.35813151      8.07552952     -6.36989610
C1        -12.00125728     -0.92400420     -3.66812906     -6.17962050
C1         -7.43790072      7.23395514    -12.70291413     -6.78673187
C1         -1.55646022     -1.79666432    -10.21041091     -6.66527947
C1          0.47400853      9.27974498      8.75421549     -6.00500708
C1        -11.10341182     -8.64598246     -1.62069805     -6.88186893
C1         -7.93507444      6.84987584      4.61650858     -6.30552801
C1         -5.31291556      2.00216928     -5.06022921     -6.46061822
C1          3.76719731      5.70554345     -5.05982595     -6.04283762
C1         -9.94948015    -10.14211006      0.49940664     -6.42059345
C1        -23.09266146     -2.86428071      6.14323755     -6.71764867
C1          3.51560768      0.02894040      5.54602661     -5.83305052
C1         -0.90299445    -18.05485789    -14.35665048     -7.10459104
C1        -11.90656846      6.92230244      5.58915602     -6.09926032
C1          3.88570464      3.27126463     -2.69692344     -3.64666472
C1          5.59582807     -9.71766526      2.09502925     -5.34524590
C1         -5.60452615      0.04668412     -9.18370420     -4.91429748
C1         -7.88186058     -0.85948798     13.78258042     -7.07477393
C1         23.17216541     13.06529266      0.55855471     -5.74261659
C1         -4.14294686     -1.94617194      8.73491545     -4.65089882
C1          8.74765560      4.46584330     -1.04943955     -5.77720589
C1        -10.97956875      6.90831054      6.13281258     -6.13762631
C1          4.81791506     -0.95401592     -4.55638118     -6.56723391
C1         -2.97730807     -6.24783016      3.04290375     -5.28256823
C1         -2.85230292     -8.71502303      5.58600172     -6.58027443
C1          1.26636704    -16.51148598      4.60159051     -6.02679408
C1         -2.62290869      1.47210804      4.64896571     -5.58133125
C1         -7.03907446     -6.85386001      6.51374507     -6.49173798
C1          6.31931112    -13.57386324      5.63945196     -6.19619437
C1         -7.20002868     -3.10875242    -10.17003159     -4.70456131
C1          8.88711921     -9.10895217      3.03219989     -6.05256668
C1         -1.29816328      5.75956089     -6.02916989     -5.57564762
C1          1.76046415     -7.26864332     -9.27695226     -4.63170431
C1         -5.78752484      4.80651620     11.26590872     -5.16132280
C1          0.47178467    -12.83460851      2.94255647     -5.29621831
C1        -10.12724813      4.49305683     -9.19029984     -6.39188943
C1         -3.58021478     -1.48040936      4.00006595     -4.69327123
C1         -4.25420417      5.38149388      0.52702719     -5.99386234
C1        -12.01098680      2.14639733      2.12822135     -6.08361553
C1          3.34842291     -2.39297399     -6.14096184     -4.43947607
C1         -4.29799418    -10.11406717     -5.11080343     -6.20410390
C1          6.32147423      0.86840253     14.71887122     -6.74828603
C1         11.96497888     -2.84338064      5.61278273     -6.62675692
C1         -5.62029468     10.70428940     11.33027301     -4.99809900
C1         -7.90099315      0.93844890      4.65618705     -6.07712394
C1         -6.69158432      5.91249161      7.21120107     -6.41016239
C1          5.69304267     -1.83305985      2.04372144     -6.66122809
C1         -4.16874393     -9.67880275     12.22602709     -5.61212926
C1         -1.31409738     -3.92152543     12.20646676     -6.72359161
C1         -3.78525183      8.78222565     12.81176688     -6.67595644
C1         -2.86314159     -7.56265759     14.71969746     -6.19575147
C1          0.74429943    -13.86387153     10.60257239     -6.39776500
C1        -12.48740629     -7.11261857      8.14225413     -5.61919605
C1         11.40279331     -7.26766834      8.22470487     -4.95705371
C1        -10.41419352     13.63765474    -20.88569392     -5.77264017
C1          9.29577663     -2.46468231     -1.01864841     -5.97602016
C1          5.80692273      8.56611254     -2.63150887     -6.61836488
C1          8.28129414     -2.43303955      9.72159698     -5.17901409
C1         -4.80633646    -11.65984996     -6.14745399     -6.76404052
C1          0.18118139    -12.06525060    -13.86095956     -4.79248659
C1        -11.56480161     -3.56801916      0.90389154     -6.02155620
C1          7.43006168     -2.48592908     14.82891689     -6.58043395
C1         -5.56990989     -0.00505319    -12.80094003     -4.54333309
C1         -4.52160777      8.08752426     11.23025411     -6.13398804
C1         -9.20947280     -9.59373195     -3.62211619     -5.50813738
C1         -1.01820565    -15.82366864      5.49004426     -6.68146113
C1          0.17810389     -2.42141272     -1.07919508     -7.01883467
C1          0.35299757     13.48897208     -5.13618899     -7.04209118
C1          1.45218489     15.89172949      1.53112536     -6.90444269
C1         -3.88556035      7.19219674     11.26678389     -6.92126636
C1          4.57413647      3.28731715      5.59051818     -6.16862464
C1          1.51869767      6.23016378      1.40338581     -6.16836562
C1         -1.86036654      0.90114991      9.70313370     -6.41054005
C1          9.85774060      3.88188967      2.04304629     -6.49443554
C1         -1.80840783     -4.24764899    -12.77343685     -6.67434479
C1         -1.22936577      0.90936145     -6.12583279     -6.87481931
C1         -0.48828017    -17.83843727      4.57617504     -5.37932208
C1          1.30297150      3.87336657     10.26556436     -6.49222159
C1         10.65276534     -1.99548626     32.82618575     -0.60800332
C1        -10.26895898     -1.49300666     -0.06964884     -6.97747928
C1         -1.54862765      5.88334744     10.27380211     -5.41509708
C1         -2.12009132     -5.10335265      1.51688740     -5.87401929
C1          2.07382175      6.26856269      9.70222023     -5.16700181
C1          7.07195115     -6.39033572     10.64664384     -6.80595845
C1          9.60164064     -1.61843544     12.29458709     -6.05459358
C1         -7.66342687      9.31876413     -7.68824027     -7.00379450
C1         -6.11290882      3.34695537    -10.16159946     -6.93012673
C1         -8.07030004      9.24367867      2.03081060     -6.71234417
C1         -0.79855256     -0.55817083      4.05619188     -6.35441378
C1         -8.73801176     -3.35623977     -2.72157057     -5.00125028
C1         -5.43245186     -5.71616556     -8.62786563     -6.07874612
C1          1.86900045    -15.38095670      7.15190841     -6.83415383
C1         -9.73523910     -8.13580270     -3.20396954     -6.24526369
C1          5.37105280      2.06770308      7.15699239     -5.18731855
C1          1.22342489     -6.95694745     -1.10679373     -6.19386126
C1          7.32709036     -7.20184584     -0.03760029     -5.77480867
C1          1.54094094    -14.35614828      2.92284792     -3.28708472
C1        -10.69562561     -2.98330817     -1.08042225     -5.89103359
C1          2.45826713     -2.04675095     16.33725294     -5.38722037
C1          0.07305769      2.90338651      2.12097402     -5.83307201
C1          2.11611017     11.06911715      0.54050742     -6.96715829
C1         -0.30304264     -2.69862034    -11.24576844     -7.00472671
C1         -1.75059661      0.96981895     -8.73300995     -6.23277425
C1         -9.48135061    -11.62862410      1.41980835     -6.09239313
C1         -4.40108026      6.84144439    -13.59153884     -6.30942154
C1          1.95214805     -6.40854622     18.81618848     -6.42728771
C1          5.34573449     -2.06716542     10.60832817     -6.83491031
C1        -12.81714514     -6.21126306     -5.25455177     -6.26424247
C1          1.00142291     -1.88804176     -5.10891547     -5.45994582
C1          6.76832369    -12.06922424      2.99398901     -4.47908563
C1          4.63277756      4.46979097     -0.03229318     -5.80334829
C1         -4.93508098     -7.17456127      4.94578240     -4.75933514
C1          4.98878306     -9.67036895     -2.59512798     -5.51315043
C1          4.87165561      5.29359175      9.73935435     -6.26273257
C1         -3.95957221      2.49301727      5.63902943     -6.31622961
C1          0.53594577      6.29421824      8.76403285     -5.76103055
C1         -8.38489028    -10.18686595     10.61488025     -4.99760591
C1         -0.51175726     -0.36778798     -1.06807438     -6.59190621
C1         -2.02971862     -0.29765108    -11.18899733     -6.42314531
C1         -7.75044391     -0.23578677     10.68852839     -4.40288327
C1         10.06266866     -4.86254408      9.70254789     -6.74691684
C1         13.83167228     -0.48965196      2.09349283     -6.44555020
C1         -3.02939819      9.20113151      3.09135955     -5.69541457
C1         -2.37404563     10.19407285     -2.57121139     -6.21273861
C1         -9.16281185     -5.95943895      5.61089213     -6.74961197
C1         -8.96855971     -8.73378504      9.60645371     -6.61616937
C1          4.59004606     -3.25747563      9.10972018     -5.11821044
C1         11.14896515     -8.27956364      6.13318572     -6.08486184
C1         -8.38594633     -0.62549541     -1.98033222     -5.57678284
C1         -1.24236556     -3.90884032     -9.66000867     -5.09326207
C1         -8.33342712     -2.44888585      1.52562499     -6.66431920
C1         -4.20464332    -16.27532399      3.04520573     -6.41062094
C1         -5.47420477     -6.31683334      7.03834667     -4.57413060
C1        -10.46624233     -0.95074017      0.87074616     -7.02150074
C1         -0.96679898     -0.00762507      1.49296672     -6.85650157
C1          0.01443929     -4.79252267      2.07468044     -7.13969547
C1         -5.68278899      5.92781076    -12.73008949     -6.51870804
C1         -0.81534987    -10.22643162     13.15783615     -6.62509676
C1         -6.12321522    -12.96320156      7.96941819     -6.45846428
C1          5.30957578    -11.68453509      7.14591306     -6.95778605
C1          4.27629853     -2.34619253     -2.08133050     -4.94411356
C1          6.61652332    -12.66414173     -1.62744387     -6.28114304
C1          3.86640901      3.47081116     11.24725260     -4.90080748
C1         -7.15537765      1.54733077     -5.11333560     -4.27724841
C1          8.59084257      3.24710962     -4.57842036     -6.57394450
C1          3.68853284      1.46880508      7.14905301     -4.83643892
C1          4.33097596      3.79892638     12.26277050     -5.90568711
C1         -9.80550585      0.00213558     15.70264540     -6.49936883
C1          3.77396355      6.83379219    -10.83981963     -6.22323113
C1          3.54492993      1.86944673     -0.11460044     -5.23752580
C1         -6.17610319      1.50249145      8.10382855     -5.03746047
C1          4.41483778      3.85917744     -6.09141750     -6.59534423
C1        -13.60644036     -1.98793389     -1.00757606     -6.46828372
C1          6.51677204     -6.74189180     13.11933985     -5.09043204
C1         -9.51881122      0.86569251     -7.72761232     -6.79749612
C1         -0.00173216     12.57415021     -5.66435317     -6.87654036
C1          3.55222143    -17.81118336      3.54000466     -6.69133903
C1          7.67205193      4.74152606     -1.09089311     -4.06980072
C1         -6.35270768      3.87794709     -9.21057906     -6.62183480
C1         -0.97847941    -16.35362352      1.46097708     -5.23733569
C1         -1.49496028     -0.02246862     -4.50769179     -5.48963554
C1        -12.42797233      2.29629956     -1.09258856     -4.56529881
C1         -5.35305421    -10.14204529     -3.65856128     -6.96170027
C1          0.73879195     -5.41773710     -2.03688585     -5.38120306
C1          2.56072052      1.14646455     -7.58946286     -5.73423792
C1          9.00876422      2.32194429      8.70757162     -5.20921450
C1          8.11443919     -9.67459341     -4.11678424     -6.81691822
C1          1.78208125      2.28211578     14.76662498     -6.24078210
C1          3.38101358      0.52457030     12.30084261     -6.60550916
C1          2.99499138    -16.00859669      4.60989262     -6.13951843
C1          3.28363549    -10.24357658     -0.50790355     -5.01089156
C1          4.56096851     -1.54152113     11.20555945     -6.74293648
C1         -2.27485661     -5.72637854     -1.10958862     -6.55245589
C1          3.76383215     -8.68554287      6.15933765     -5.54338228
C1         -3.02433853    -17.77326630      3.03390202     -6.27684982
C1         -8.23403787     -4.89611652      9.63127486     -5.34539035
C1          1.77273851     10.19006078     -9.25315921     -5.12667336
C1          6.15026243     -9.35638462      8.75034904     -4.28296319
C1          2.07421893     -3.30615729      4.01669033     -6.19464797
C1          8.19922232      9.20001509     -0.12042088     -6.36500741
C1         -0.48306149     -0.47361549     19.50379785     -6.66120464
C1         11.37922500     -5.80075064      3.15126571     -6.27920396
C1         -6.58362071      7.73338137      3.59014237     -6.50949611
C1         -9.40481137      8.71789437      3.63596282     -7.20506916
C1          7.27260829      3.83624901      0.54645767     -7.16147028
C1         -9.27744509     -6.57526043     -3.60785367     -6.93004867
C1         13.46948240     -2.59928522      1.53271359     -6.58945109
C1          3.84215393     -9.16667495     11.29321720     -5.49894289
C1         -6.94144446     -5.73143109      6.49717632     -7.33837195
C1         -5.38134728    -10.53297336      9.62106562     -6.93621001
C1          3.70249763     -1.48770619      1.42729189     -3.79414698
C1          4.46330503     12.54126882      0.43074703     -6.11493342
C1        -14.94517792    -13.98207515    -19.95546187     -6.07835385
C1         -4.30804188    -13.92121691      0.50370054     -5.29277275
C1          7.67263256    -11.14335353      0.49294256     -6.61065835
C1         -5.21802532     -3.30532774     -6.14217542     -5.03403172
C1          4.04062276     -0.04212533    -10.18497150     -6.49483621
C1          6.07492611     10.67953022     -4.22187011     -6.69271548
C1          8.83173073     -2.86907850     19.92798977     -6.18125234
C1         -5.24491574     -9.65759780     -1.05805310     -4.16358023
C1          3.44454354     -1.93890290     14.74115853     -5.66042290
C1         -8.27650245     -6.56482906     -1.67844271     -6.97781100
C1         -4.60424078     -9.36966288      9.11416206     -6.93482732
C1          1.54833157     -9.62727436     12.22370617     -5.84213941
C1         -0.86417947     -7.23102413     13.15077850     -5.36142220
C1          0.00088732      1.89677178    -12.73072057     -6.84923489
C1         -0.93569917      7.65208615      7.19037162     -5.01305832
C1         14.03274282     -2.45379308     22.36918992     -6.60773707
C1         -1.66940711    -17.41582808      4.66604688     -4.46488237
C1         -3.70182657     -8.09828053     13.14842442     -6.67151942
C1         -5.42781050      0.93753707      9.75423554     -5.91645035
C1          0.48780477      2.58240116      8.69585587     -5.98535446
C1          3.03972892      9.51447212      9.66248832     -6.07789567
C1          1.04793111      4.77789345     -5.17052622     -6.38203920
C1         -9.63005436      7.42789831     -0.99405970     -5.71928578
C1          4.30436642      2.39624598     -2.00629976     -6.33853162
C1          6.37348096     -2.43975522     10.62540637     -6.19352212
C1        -13.88650428     -5.87070220      4.05283070     -6.44840459
C1         10.43006314    -11.74612643      2.51952424     -6.33854089
C1         -7.97044580     -3.94543664      2.49810876     -5.60286418
C1         -2.34964834      7.19787141      3.13981490     -5.58050307
C1         -2.52640365    -14.41100662      6.18047295     -6.49008234
C1         -8.65386298      4.45840121     -6.20606374     -4.65720123
C1         -0.36991975     -5.76604791    -11.18066871     -6.17041237
C1          2.01829839      9.22150397      0.56724696     -6.07257355
C1          2.51657984    -10.75151302     -2.02308758     -6.73220540
C1         -0.80769204     10.09042496      6.19081950     -5.68679586
C1          3.42461644     10.16621207     -6.08136800     -6.74076026
C1         -9.96130661      0.54650243      0.56406227     -6.92430160
C1         -2.12322284      8.13912262     -7.62539130     -6.68064926
C1         -4.77296777     -9.23779270     -0.06932527     -5.90288543
C1         -8.65158304      3.29864800      3.07328866     -5.32371825
C1          7.40232768     -0.61802684      5.59478494     -6.68319724
C1          0.45605993      9.25144375      3.05054393     -4.30362901
C1          1.28838444     11.65119641     -6.61979075     -6.28775339
C1        -12.03197526      2.11271543      5.57778006     -6.28644479
C1         -8.92009002      0.92599745     -5.10019241     -5.95890501
C1          2.96442755     -8.15885580      4.61769361     -6.78634451
C1         -0.29235679      0.98535710    -11.16024092     -6.50764696
C1          2.22611254      6.89727667     -2.61027717     -6.09871277
C1          0.46332028      6.39974634    -11.71789496     -5.99200753
C1          2.35581305      0.62323857    -10.11782140     -6.76648650
C1          4.27622684     -0.58013292     10.67165608     -6.59360519
C1          2.85388476     13.48496717     -9.19503795     -6.55064142
C1         -4.93201054     -2.43219855      7.19500110     -4.86818998
C1         -1.25220314      8.70364531     -2.62453466     -6.80508057
C1          9.20974202      1.09100680      2.08211422     -6.34521368
C1         -1.14229747    -12.90870582      9.04481990     -7.15860149
C1         -1.61124510    -14.43109942      4.57588802     -6.81217849
C1          5.03652654     -7.76487102      8.69613370     -5.00900965
C1         -5.01742597      5.94506576     -4.40331158     -6.32527000
C1         -4.64405400     -9.32336002      5.54991551     -6.67832368
C1        -12.29995550      0.05127915      1.42027638     -5.27128131
C1          2.01787170     -9.40332470      9.65179091     -4.24092992
C1          0.50636687     -0.43627541     15.71597336     -5.06669268
C1         -1.69144670      7.18190897     -0.05130186     -6.89977980
C1         -1.31548263     -2.75548163      8.70977540     -6.50767745
C1         -0.54917802     -5.22557921     17.28438604     -6.04194386
C1         -3.10914879     -1.44152898     12.17789724     -4.32806397
C1          5.36173907     -8.27343356     13.21994577     -5.23819324
C1         -4.58342768      6.24036091      7.75828982     -5.94514977
C1        -10.99492823     -2.71980442     13.19519699     -6.80885226
C1         -8.41068423      6.83117388     -3.58688972     -6.14104267
C1          5.53064287     -0.36645534      0.49894952     -6.33839016
C1         -4.88584767      7.12850997      3.62351788     -6.77977931
C1          1.69092201     10.10984547      2.12953381     -4.63748649
C1         -1.10503860      6.26482909    -12.69253728     -5.55600088
C1          1.95403886     -5.28643749     18.78945522     -6.92272396
C1        -14.66310531     -5.29044457      4.57120739     -4.86798462
C1        -11.17152575     -1.52635939     -1.94128983     -6.33088949
C1          9.19542743      7.67200633     -3.60040076     -6.24770100
C1         -2.95602746     -5.64657114     -3.59950526     -3.95648789
C1          2.09572045      6.28058083      6.17257255     -6.76492219
C1         -0.30107116      2.07622903     10.58718109     -5.12708464
C1         -2.25264683     -3.93753601     -1.05373571     -6.71785261
C1          5.42087822     -8.25915412      9.61549679     -4.20185736
C1         13.56262365      0.46657001      3.66563467     -6.90982591
C1         -2.55501009     -3.74137594      9.66298321     -4.64234344
C1         -4.66610058    -11.12188434     -9.25431803     -6.54421202
C1         -3.17040198     -7.80234801    -11.20170248     -6.75593377
C1          3.97649157     -1.51809841     12.17774181     -6.08492406
C1         11.31290942     -8.85192769      3.06132755     -6.85720692
C1          0.27049657    -15.33230173      3.90880326     -5.29251280
C1         -9.34968372    -11.10129566      3.91211445     -5.32953445
C1        -11.26702837      9.72427201     11.24559862     -6.93809139
C1         -0.45337106    -11.15179011      4.57554873     -6.23437940
C1          4.10635829     -1.71707895      8.04320807     -4.33435157
C1         -5.64679130      7.76043258      2.00497985     -5.17266873
C1        -11.58814930    -10.18166614     -2.62478072     -6.26358762
C1          4.81118576     -2.43409807      6.21718275     -6.04219570
C1        -13.28894894     -7.76252384      6.49589015     -6.69561504
C1         -3.52829116     -7.81365271      9.05608099     -5.87067347
C1         -2.64076247      0.02979457      6.22684812     -6.22152897
C1          0.73400196    -18.71523578      3.64518902     -6.11999376
C1          6.12460174    -13.01454945      3.06474952     -5.02378854
C1         -6.30394678     -0.90107664     -3.57836596     -6.63010859
C1          9.51321769     -3.97621558      0.46756114     -5.97431574
C1         14.92447398      2.91604792      2.10521142     -4.87950569
C1          9.15048033     -4.89065082     -3.53006632     -5.08537927
C1          6.75138224     -0.64364869     12.21034188     -6.58269476
C1          7.01156597    -12.91840188      1.48010672     -5.03602390
C1         -4.35367045    -13.88615515      3.93398739     -6.40119331
C1          4.29076289     -5.38725297      1.47138053     -5.92673617
C1          9.68479798     -6.70540773      8.14083914     -6.60310390
C1         -6.12576177      9.27470673     -4.55836574     -5.63373929
C1         -5.33406098      8.77330416     -8.64067313     -4.74347215
C1         10.42664576     -5.85480224      2.50427863     -6.47342517
C1          3.64695699      1.46469500     -7.68854402     -6.19794175
C1         -8.64371456     -3.35802458     -6.03823091     -3.30065191
C1          9.87357653     -1.36275809     10.66347326     -6.32511167
C1          3.76267414      3.81406827      0.62012460     -5.43548000
C1          1.05571638     14.38045914     -5.09822841     -7.08245317
C1          7.34956579    -12.00693485      2.02426204     -6.89063883
C1         -7.18815150    -11.13101295      7.50099932     -6.18984313
C1         -4.26227418     -4.25835974     -5.13156460     -6.47042136
C1         -4.45433511     -8.73787813      8.14289865     -7.31198329
C1          1.27424122    -10.63313246      4.57627347     -3.90378905
C1          5.40535356      5.70445902      7.16066134     -6.34996407
C1          5.18758042      7.77194586     -6.11526614     -6.64651961
C1          0.96271201      2.84265133     15.41805894     -4.97822113
C1         -1.36962719     -6.88939005      3.01044611     -6.75658320
C1         -0.12173624     -5.99825120     -3.51358992     -4.42305859
C1          4.87466016     -5.37605230      4.08531252     -6.85606421
C1          8.90016809      6.76797237     -7.62254168     -5.99493766
C1          0.02827282      2.94360330      0.01850697     -4.72651879
C1         -2.10119758    -13.01453976     -2.07064640     -7.07374186
C1         -1.49728725     11.42991309     10.26755004     -6.47419468
C1         -3.65409237     -0.45546295      9.74728802     -5.32347195
C1          0.54052972     -2.01676571     17.26007613     -6.41267405
C1         -8.47908835      6.85455470    -12.69676222     -6.75992375
C1          2.55232881     -4.91470385     19.77200784     -6.62593155
C1          0.22811795     -2.46473508      4.69183702     -6.85489712
C1          0.97914036    -11.06591746      9.08573683     -4.91416872
C1         -6.09961569      9.20470247      4.54135612     -2.05815452
C1         -8.28433362      2.50636856    -13.32342613     -6.67211131
C1         -9.69868674     -1.49857568      8.06634947     -4.54199375
C1         -8.23353755     -1.90527757      6.15104522     -5.14755346
C1        -18.45737097     17.73547934     21.81912067     -6.35885014
C1         -4.50099666     11.09673826     -7.13113270     -6.04916629
C1        -10.47505569    -11.70435217     -2.59305967     -6.45276823
C1         -6.40786257     10.19075220     -1.62253113     -6.07055416
C1         -5.58062994      9.54927993     -7.13113348     -5.87044584
C1         -1.13011676      4.45991744     11.26003534     -5.81395197
C1          5.61012663    -14.46822413      5.61485247     -5.87786261
C1         -5.30631062      9.81439762      6.21782447     -6.37296714
C1         -4.07029819      9.58799786      3.08691053     -6.37761648
C1         -1.06615762      1.44545141      2.11194766     -5.95016158
C1         -3.51701507     -4.80722797      2.12501188     -5.32985258
C1          3.23284951     -5.40176541     -9.65211531     -5.42551055
C1         -6.37971498    -10.47494511      2.10835977     -5.02953466
C1         -1.05441367     12.29896877     -3.55995433     -6.30671705
C1          2.39237299     -4.22786630      4.58153286     -6.53359772
C1          0.95614754      0.01899270      0.59925105     -6.27019009
C1         -0.98867648     11.09687877     -0.08010751     -6.64387847
C1          9.67814360      6.21971138      8.72820924     -7.07744875
C1         -3.09051392     -3.28653881     15.67870761     -6.45707586
C1         -2.09418623     -6.30457551     -7.70763825     -6.72211229
C1          3.60366964    -14.18998455      1.43547825     -5.64581364
C1          8.42281049      7.15903037      6.15365977     -5.59467929
C1         11.72411051     -1.92050082      7.12888696     -6.93918966
C1         16.00674907     -7.33100721     -6.08232439     -3.99989441
C1          5.91862424     10.08299439     -1.03582139     -6.27789384
C1          4.87148882      8.61866517     -6.67336968     -7.01643964
C1         -3.11469001     -5.13680150     12.21786407     -5.34122854
C1          1.54168629     -6.69475685      8.68873916     -6.60537946
C1        -12.11467785     -5.36606489      4.02469898     -6.96807561
C1          4.40485446     -3.83640828      2.98391986     -6.05757291
C1         -8.93822799     -3.96666581     -1.57754120     -5.45675854
C1          3.10694219     -6.66191604      4.13453867     -3.90238699
C1          4.26373675      0.55457423     -1.98301477     -6.07598178
C1          3.02280013      4.47317332    -10.18434974     -6.29299842
C1          1.76187104     -4.27633642      5.52925486     -6.15406393
C1          3.17834983     -7.31623672     17.83169982     -7.01392391
C1         -8.20590362     -7.78050389      7.41146131     -6.50260177
C1         13.56475395     -4.03335509      8.74623152     -6.47481124
C1         -0.46018196      1.38039497     -1.02374381     -6.50231752
C1         -1.20956135      3.85227157      3.12309851     -5.02774139
C1        -14.70303633     -7.20462684      8.16798328     -6.62379052
C1          3.82295875      6.75474613      4.02674458     -6.11214498
C1         -3.21113680     12.05188924     -1.02643463     -6.09527741
C1          7.36897533      8.64173244     -5.09637495     -5.93733673
C1          2.25396551      3.87538023      8.73489085     -5.47501501
C1         -3.64975426     -3.37145858      9.65144916     -6.23400688
C1          3.85112420      2.08148095     -8.66502312     -5.65186023
C1         -1.08428717      1.42637334     -0.06168496     -6.20087944
C1         -2.22772449      6.83999023      4.61642104     -6.54953215
C1         -7.94076277     -3.91044094    -10.25859486     -5.07570213
C1         -5.13052589     -6.59534509     -1.08304298     -6.29940305
C1          4.14164752     -1.86486478      4.64354057     -6.13956770
C1          2.07043206      6.18794204      0.44962853     -6.43863846
C1         -5.52861021     -3.28793288     -4.19188648     -6.39485425
C1          6.37022505    -12.04044669      1.40410070     -5.74476604
C1          9.67382031     -0.47038738     -2.61651724     -6.87436579
C1        -10.54617534     -5.33139490      1.48131030     -5.97188820
C1          9.37845776      5.36980134      4.61419035     -6.34249922
C1          2.21844664      6.81397683     -6.10043469     -5.41138211
C1         -1.56997820     10.73478341     -6.68890014     -6.35654348
C1         -6.11179925      6.22141678     -4.47131797     -6.55890582
C1         10.81158867    -10.24725586      5.58684959     -6.66644428
C1        -13.32158898     -3.01164401      6.56941411     -6.51600961
C1         -3.56116871      8.13238107     11.87103127     -6.99360707
C1          0.16405146    -14.41207971      5.59562399     -2.23516768
C1         24.44613319      0.26812240     12.27991301     -6.75939053
C1         -8.55676482      3.86337258      5.62336972     -7.00387868
C1          9.85980402     -7.30872694      7.17845575     -5.28911467
C1         -1.57378456      9.58939110     10.26989577     -6.24011928
C1          3.15956032     -4.83821606      9.65451717     -5.47613704
C1          9.22065288     -1.82082529      2.07390136     -6.74804438
C1          0.64081625      5.69179908     -3.54317582     -6.75870589
C1          2.06231191      9.19066604      3.99074376     -6.27711097
C1        -12.46794592      0.55073909      2.43170200     -6.32062404
C1         -7.59200636     -4.76443139     15.69829843     -6.88356873
C1         -2.82918284    -10.60443266     -7.08806418     -6.45042897
C1          2.88926822    -11.17670244      4.68047705     -5.50950624
C1         -7.18451557      7.82907884     10.16566687     -6.52061391
C1          6.40963595     11.62837656     -0.10987728     -6.32228216
C1          6.59218992      2.92549312      0.50095693     -6.30008013
C1         -2.41192244      5.40406888     -9.49828636     -6.60843099
C1         -8.95722870     11.46067418     10.27582625     -5.65634091
C1          7.89625221      3.84795976     -2.60312725     -6.02123306
C1         12.22886455     -0.43141631      4.70702318     -4.98137505
C1         -8.97108872      5.44586247     10.32122219     -5.64009427
C1          1.18766374      8.58658847      2.48276332     -4.57779929
C1         -6.10333631     -1.48695364      2.42024787     -5.46558517
C1         -0.30169837     -0.92546344     10.66540337     -6.81613258
C1          1.69248671     -9.09688428     -7.13107524     -6.71996951
C1          2.98413484     -1.48142809      8.06612519     -6.74009692
C1         -1.69337958     11.36407748      2.06903249     -4.81722226
C1          5.23923631      2.32396195     -3.55833245     -5.96525350
C1         -3.62360623     -3.34419556     -5.14403333     -6.92835296
C1         -3.80198631    -11.66657329     10.68617083     -6.44183190
C1          9.56753607     -0.46465656     12.27551052     -6.36205748
C1         -3.16790283      4.86552733    -11.14601333     -6.99116739
C1          7.83105209      0.51162713    -22.45930106     -6.93488980
C1         -8.86309674      6.90664304     -8.66708417     -6.90689441
C1         10.28646746     -8.78323885      4.54022184     -4.82947695
C1         -8.70013541     -3.29353174     -9.72016455     -5.23702585
C1          4.03200460     -7.71316234      2.48324657     -3.95840315
C1          7.14368987      3.27128388      7.11787303     -6.29143924
C1          2.50062803      7.75600383      7.11419804     -4.65737028
C1        -12.75107766     -6.26890470      9.61297869     -4.75102729
C1          1.83868296      8.66852871      7.12274113     -6.27344486
C1         -1.27226511    -18.40845939      2.95584820     -5.07842672
C1          3.14803878     -6.65331162      9.69161087     -5.37770210
C1          4.31124633      7.22567267     22.03267827     -5.20747940
C1         -1.74323424     -2.50391548     14.70223094     -4.21177963
C1         -7.00221333     -6.83587979      3.02721507     -6.89811678
C1         -3.78829195      3.80069363     -2.02610116     -6.12804377
C1        -11.51274621    -11.98496247      0.80518200     -5.11894393
C1         -3.77063592      2.02894820     -4.13122978     -6.57290082
C1          9.59693415     -8.29704707      2.90898370     -3.16457367
C1         -1.99480753      6.23704950      1.56070101     -5.92032140
C1          7.55994101     -3.03390406     -1.07958108     -5.27950376
C1          1.17603845     -5.85352345     -1.09102794     -4.68466032
C1          2.07398481      1.47698191      0.54918950     -6.63348707
C1          6.90246589      6.74842897      4.62083054     -6.83930902
C1         -1.79856435     10.24669824     -5.72828266     -3.87743489
C1          6.28043012     -0.95162799     -7.10422667     -5.30466744
C1         -4.10426969      1.74915029      3.15241475     -4.37769614
C1          7.86897103     -2.23313485     12.11607262     -5.31718535
C1         -3.52864305      7.67871874     -0.00733911     -3.40359835
C1          7.84838511     -5.78652340      3.10512319     -3.76219419
C1         -6.89647958      0.88859399    -11.80229555     -6.56822596
C1        -14.26435903     11.25132923     14.32901888     -5.15413242
C1        -10.27811980      7.45397002      2.10225251     -7.23194186
C1         -4.10324536      5.93818733    -11.67180751     -5.77891091
C1          8.60072178     -6.40788348     13.76615733     -6.46238406
C1          8.11151558      3.30623117      2.03265364     -6.96362187
C1         -6.67021045     -4.83592536      7.12850803     -6.73344819
C1          9.62633822      9.14492852     17.97505581     -6.49401761
C1         -6.34362240     -5.71227089     14.73414691     -7.12331999
C1        -16.87707179      1.52920503     10.61420645     -5.61498416
C1         -2.46731441      0.08796192     -8.62861388     -6.23522419
C1          7.63028409      2.99392519     10.38638114     -6.05671016
C1          1.42275499     -3.33911254     10.63919341     -5.61727511
C1         -6.46055584      7.13804796     -8.58546382     -4.84687237
C1          0.72643662     -4.38213052     19.78263731     -6.23007583
C1         -9.38242262      9.85790191      3.64857865     -6.76701553
C1         -5.88944818     -2.43204635     -2.60703981     -4.23924230
C1         -8.37865762      2.33802313     -1.97794570     -5.20772487
C1          6.56235837     -9.66588723      3.99145527     -5.92216237
C1         -8.47329128     11.74011256      7.74739141     -6.67221903
C1          5.89160481      4.16887915      4.55742715     -6.68996818
C1          0.83150286      3.53137939      7.13544865     -5.28025112
C1        -11.18139462     -4.44234195      7.14177989     -7.05305660
C1          4.03865676      2.95145392     10.32772471     -5.65335889
C1          1.96993976      4.83445326    -10.25044036     -6.53779124
C1         -9.49188048     -5.60189577     -4.24032346     -5.90750990
C1         12.55487944      0.37870265      3.09846211     -4.80197750
C1         -6.63152552      7.75974461      7.16861222     -6.74753273
C1          9.58869313    -14.19372906      3.03986357     -6.16593295
C1        -10.08106325      1.14065685      1.56933657     -5.24387506
C1         10.17936049     -1.86519359      0.53728785     -6.16342577
C1          4.10198339      9.21482406      3.02194025     -5.45711141
C1          3.28639585     -9.18852794     15.74195370     -5.13010071
[truncated: 4,958,996 more chars]
