# Supplementary material for: A One-Component Patchy-Particle Icosahedral Quasicrystal
Source: ACS Nano. 2025 Apr 1;19(14):13714–22. doi: 10.1021/acsnano.4c14885 (PMC12004934; doi:10.1021/acsnano.4c14885)
Supplement: Supplementary file 2 — nn4c14885_si_002.zip [file nn4c14885_si_002.zip › coords-7P-e1.4.xyz]

       85718
Lattice="***** 0.00 0.00 0.00***** 0.00 0.00 0.00*****" Properties=species:S:1:pos:R:3 Time=     1.
C1          7.56897835     -3.98577123    -10.64544494     -6.85631757
C1          7.20496861     -7.92721726    -10.09803419     -6.49160652
C1          0.79152124     -9.11887506      8.25082375     -1.50072117
C1         10.49482961     12.18958087     -9.07122467     -5.10592595
C1          4.97240230      8.59003546      9.23884420     -6.20296422
C1          1.22758518     -5.78172086     -8.24537469     -5.72516689
C1          5.98585780    -11.81818963    -13.32004865     -5.24805175
C1          1.68017233    -10.63230353      3.97645777     -5.86906525
C1        -15.31020417      1.61414352      0.86982801     -5.59564532
C1        -11.24408635      5.96088333     -8.28132196     -6.56450567
C1          7.65269624     10.16816053     -5.51202523     -6.38836223
C1          5.60231243     -7.76003087     -3.53465912     -5.99278463
C1         -5.25203446      9.39605708    -10.66404565     -5.60122718
C1        -14.56989261    -10.02295196     -0.22090913     -4.94693976
C1         10.33339362      0.73839325      6.73155321     -6.25846410
C1        -11.98612389    -14.30991255      4.84802639     -6.81884911
C1          2.49905747     -3.38296545      4.70815291     -5.39631670
C1         12.17594323     -0.25955897      7.33496821     -5.53701529
C1         -3.03160207      7.28136841    -11.68297577     -6.63796850
C1        -12.94618356     -4.33397330     10.53849732     -5.71047733
C1         -6.51446095     -9.15642372     -6.70673818     -6.33478090
C1          6.44986238     -5.38471793     -5.03575152     -5.69129592
C1          9.75431601      4.57903143      3.20879769     -6.61930937
C1          8.04498212    -12.74472037      0.59521230     -5.86055254
C1         -9.86148847     -8.06257236     12.12030967     -6.33546655
C1        -12.05506765     -2.30941627     15.30329826     -7.09802562
C1         10.65549563      2.22065517     -7.58048290     -6.07253029
C1         -5.13278328      9.08839663      5.58404652     -4.44161015
C1         15.82554360     -1.78613290     -3.24848917     -4.86565066
C1         -0.53038029     -7.86848682      1.44876864     -5.87300900
C1         19.18175556      2.54282378     -0.72307987     -7.17219422
C1          6.40901128     -5.94068739      8.20683309     -5.35729739
C1          7.50681314      2.29751834     -5.53397161     -6.14978984
C1         16.24659278      6.93545282      1.70920161     -7.12771799
C1         -3.20344617     -1.56075798     13.76173075     -6.39127477
C1        -10.32906069     -4.71174598     15.28820681     -6.75470984
C1          4.26642096      4.76286881     -8.12271808     -4.99436904
C1        -14.94229104     16.24959203     17.26466702     -2.98724392
C1        -11.44803997     -3.27711586     15.27787711     -6.55079042
C1         -5.72579956    -10.97695732      3.97359677     -4.25375160
C1        -13.98216534     -9.19450125     14.58063986     -6.60915740
C1          5.92544136     -9.93606404     -7.58256503     -7.11810150
C1         10.98135189     15.64545338      6.80416493     -6.93092876
C1          4.08110086      2.34687266     -9.02235526     -5.92295349
C1         -7.77912159      0.12601959     13.81585857     -5.25284048
C1        -11.74936314     -6.54211823      1.29823730     -6.97427826
C1         -2.72689702      2.46045538      0.55089166     -6.93742361
C1         -0.96738326     11.40855187      9.77897441     -6.74893921
C1          5.14433475      0.79578455     18.95391282     -5.09034827
C1         -3.42501603     16.51445249     -5.00620910     -5.87300047
C1          1.09607795     -3.42471402     -3.48390540     -5.62712254
C1         -6.40299713      4.96593828    -14.28665250     -6.52785943
C1        -12.68218358     -6.41468531     -0.24344543     -4.98790336
C1         -3.56602699    -17.99374714      0.89568259     -6.10432287
C1          0.53043000     11.72994102      1.59858500     -5.26755265
C1          7.00630945     -7.44945431    -23.92897261     -6.35847108
C1         -9.20572020     -2.75010686     -0.07233920     -6.11349396
C1         10.19907181     -1.11523319    -10.14284921     -5.87979858
C1         -4.64722802     11.73991309      8.14961229     -5.95636331
C1         13.11452875      7.02051061     -3.33287369     -6.50437771
C1          7.65163479      7.92874503      7.33137997     -6.62447705
C1         -0.00560401    -13.49062204      4.96071620     -6.10254634
C1          0.06032605    -14.15627641     -8.54487270     -6.09483309
C1          1.84453271     -2.40828594     -9.24299623     -4.51053263
C1          3.40768360     -7.18406234    -15.80206479     -6.62845249
C1         -6.64623952      5.50794218     -2.58289724     -6.27165399
C1         12.56178466      5.50239940      6.78840477     -6.46240775
C1        -15.61963227      6.78709320     -5.24040460     -6.64326586
C1         -7.97755839     18.98115837     11.27273009     -6.65376458
C1         16.96217983     -6.44056848    -18.81203900     -5.44655378
C1         -5.54213764      4.08206142    -11.69691840     -6.08947674
C1          3.61582273     10.26569609     -9.98766250     -5.66660872
C1        -22.65134401    -27.05837160     12.91681341     -6.32172271
C1          6.82362515     12.79305618      9.24892640     -6.64649930
C1         -4.47304514     11.70556059     -3.16894973     -4.73239044
C1          2.66110835      6.19141919     11.75912639     -5.31985099
C1         -4.26279301    -17.36157186     -6.73046360     -5.78724595
C1         -7.34532605      3.12604933    -10.21474379     -5.80897466
C1          4.71919311     13.53256293    -12.15151296     -4.75128747
C1         15.15739387      5.47773183      5.17764447     -6.48492121
C1         -2.20300358     -6.80455664     -8.29936027     -6.98040579
C1         -1.81976473    -10.18110788     -9.25111514     -6.65542969
C1         -1.57298549     -3.41729301      7.16516019     -6.87883554
C1         -5.69810610     -1.54804789      9.69128913     -5.65184029
C1        -11.54980768     -4.59829512     -7.75418084     -5.89550702
C1          2.88592749     10.46274352      9.27791787     -6.26858392
C1         11.76574807      1.26196943      2.76026415     -6.21024173
C1        -23.18979786      8.59416075     12.98647640     -6.45041782
C1         25.89969748     13.74795376     -7.89450623     -7.02016915
C1         11.26897670     15.18855670     -4.93473026     -6.15150955
C1         32.47001703      5.27794347      3.84373512     -6.81146987
C1         -6.49232482      2.09871691     14.75135673     -5.98212999
C1         11.72268415      1.69149854     -4.94213257     -6.62087941
C1         -6.99728617     -6.20793153     -9.88258940     -5.81622181
C1          3.69521863      8.67308244    -11.62316688     -6.60121862
C1         -1.85607097     -4.80749093    -12.43988341     -5.30060158
C1          9.46834446      4.14935349     11.45365546     -4.20984424
C1        -15.06713355      4.42149961      2.32033609     -5.21379354
C1         11.62108865     -4.73066833      8.19687169     -6.90233037
C1        -11.25540341     -9.56506404     11.41826903     -5.12375523
C1         -9.69091281    -10.98690514     -2.84114041     -6.71344942
C1         -4.70074060     -9.30173969      3.38938349     -6.31285638
C1         15.03544714     -2.19612716     -4.00892381     -5.42296911
C1          5.37860211     11.02190071     -2.47091084     -6.19596070
C1          1.26293186      4.26602054      7.21122052     -6.22356787
C1         15.61607661      7.01170302      4.28073466     -4.48827338
C1          1.34324162      2.28412709     10.69156388     -5.70076413
C1          4.06676679    -23.80942940     14.57022827     -3.42138021
C1         -7.30613399      2.49876456     -3.61766010     -6.25535611
C1        -16.22647631      1.73360178     -0.77281054     -5.43284147
C1         -6.59216102    -11.56569012      3.32216821     -5.25040494
C1          1.94057314      7.84317820    -27.08439208     -6.32256505
C1         10.24299200     15.15014271      2.72961112     -6.63162297
C1          1.99293054     15.30811657      4.20714144     -6.80314760
C1         -9.18080910     -6.17991149      7.39572790     -7.11659877
C1        -10.95374819      0.69950486      8.98930718     -6.95566682
C1         -5.47052148     -9.22662105     -5.18266859     -5.59827672
C1        -10.58363571      9.76642109      2.97699850     -6.53438904
C1          7.10050533    -12.75478121     -4.43152558     -6.43029888
C1          3.54076278    -11.20153966    -10.63169617     -6.37297136
C1         -6.15797659     -0.54321351      0.49817769     -6.16425267
C1          2.90100805      7.07060516     13.30674943     -6.63593280
C1          6.66147043     11.91322450    -10.58487063     -5.85511483
C1         -0.38988533    -11.98771958      5.93036250     -6.59720452
C1         -0.48803743     15.37375192      5.67862512     -6.10215238
C1          5.16926584     -3.34696448     -2.50350002     -6.58736516
C1          0.14206136    -13.63092608      1.50947040     -6.14877908
C1         12.35090014      4.56629043      7.37227007     -5.41546451
C1          4.52437307    -12.62914911     -1.60202810     -6.57183226
C1          5.10638253      4.98541742     12.44984343     -6.13198105
C1          8.59165577     -1.65142099      3.17996869     -6.70864850
C1          1.98861307      5.34779429     -9.12067943     -6.90495333
C1          2.00001510     -4.87671269      5.57630040     -5.70935935
C1          8.55710518     -4.06580755     -9.17358685     -6.60422245
C1        -13.58373357      0.62633686     -9.29066673     -6.08631729
C1         -1.22341717      3.37238211    -13.33639736     -6.91923786
C1          6.08972913     -3.38409780     -0.93962361     -4.76029162
C1          5.50413423     11.60650298     -1.39649688     -6.19023588
C1         -3.61540087     -4.82666927      3.43156843     -6.89342746
C1          7.65494403     11.95054445     -5.51439037     -6.55482333
C1          6.13437515     -0.39300239     -6.63160340     -6.20739152
C1          0.57145898     -4.87031101     -8.19158462     -5.21656227
C1         -8.44073305     11.25611803     -1.12216362     -4.05383750
C1          7.22788132     -1.95018792    -10.01782247     -6.26783813
C1        -10.51761099     -1.38542320     -7.72601524     -6.19303793
C1        -14.82122261     -3.12055221      7.34297962     -6.34951271
C1          4.84921765      2.17410085      5.04997756     -6.02901996
C1         -8.07479406      1.55079037      5.46467984     -5.80315769
C1         -0.67967009     -9.69356304     14.10919954     -6.86860804
C1          2.39369280     -8.13564635      8.09527505     -5.79232714
C1        -10.66759288      3.42875582      4.93977467     -6.70475356
C1         -0.61732326     -8.72477794     -9.26404988     -6.12843386
C1         -9.72586537     -9.14218516      0.75235170     -6.22980763
C1          9.21518993     10.04167287     -6.50727278     -5.26823467
C1         -1.27966960     -5.49570771      6.60147870     -6.67461449
C1          5.60862866      5.34392763      2.67769304     -5.08675859
C1         -1.23794222     -8.59769719     -6.65308130     -6.52668322
C1         -2.43871162     14.98385392     -4.98036819     -6.61055875
C1         -9.40114455     13.08979292      3.02358192     -6.20987196
C1          2.39929514      4.18019740      1.04706792     -6.88701547
C1         -9.70616616    -14.89274417      5.80060502     -6.16708914
C1          5.68166169      6.48892244      5.69287123     -6.14791403
C1          2.72025970    -11.69964162     -9.06152615     -5.91755611
C1        -11.86083825    -12.49515031      4.88172931     -5.67456226
C1         -2.90300590      4.76488901      6.57505312     -6.20334397
C1          2.48039650     -6.32496012      8.12040740     -4.99767256
C1        -14.19143851     -2.70401984     -2.81761770     -4.64783211
C1         15.36406913     -1.58825459     -9.99501837     -6.62260561
C1         -6.77700744     -2.34002650      0.82670612     -5.83116068
C1          9.71215564      5.23691484     -9.12730658     -5.66189727
C1          1.54362849     -6.38326401      6.62202848     -6.15306586
C1          3.55953370     -9.30345434     -2.90954527     -4.23024430
C1        -11.49073939     -4.03905396      2.38076229     -4.01979516
C1         -9.64665920      3.49133637      3.06906698     -6.41714663
C1         -5.01842846     -1.85051414     -2.61217885     -6.82864908
C1          1.37461667      8.66560262     -2.51830691     -6.82333045
C1         -1.34621883     -0.94533944      8.11599946     -4.87312267
C1          2.12361500      8.68551179     -5.07774979     -7.19316228
C1         -5.91508097     -7.19685211     -1.08806911     -6.73567454
C1          7.79751134     -7.43515894      6.74296274     -6.99640172
C1          3.32143956      0.78971601      6.61477091     -6.55641821
C1        -16.16995713      1.66486873     -4.38943439     -6.61769429
C1          4.27967670     14.44509716      6.70378674     -5.71602460
C1         -7.42823223     -5.74747523      0.66359384     -4.70162478
C1        -20.82191466      3.20961539     10.51941969     -5.71533875
C1        -12.82873258     -0.69051964     -5.25543157     -6.43952266
C1          3.33817970      2.67119659      6.69547490     -6.69686146
C1         -7.99340936     -3.77865544      6.58400031     -5.58414603
C1          2.52813780    -21.85644684    -10.18605312     -6.63583587
C1         -8.81405850     -1.39557821      8.11487797     -4.13140525
C1        -10.51529913     -3.78745703     13.70160023     -6.14327978
C1        -12.84767761      5.96647457     -1.72100530     -6.78267061
C1          9.60406398      8.55605344      1.70448898     -5.36889120
C1          9.73252767     -3.17588261     -2.47321723     -6.62724167
C1         21.99459192     -1.73210504     -8.31211110     -6.68029774
C1          9.79446874      1.70549499    -11.59240145     -6.63067723
C1         -4.97883588      1.85544461     -2.53834655     -5.28788629
C1         -1.82281412     -4.26291657     -0.03923217     -6.56555752
C1         11.86909255      7.83748056      8.35833465     -6.44481097
C1         -7.57925997    -13.42867551      3.90360276     -6.46610403
C1        -14.06623188      1.09560789     11.48224121     -6.66476725
C1          7.31752978     -5.50369377     -0.00175788     -7.12624820
C1         -7.42922324     -8.66162097      3.94579409     -5.95347477
C1        -14.14560000     -6.99887820      3.87249863     -6.12131662
C1        -11.95883235      8.34647852     -6.72836741     -6.11050298
C1         -4.42789656      6.76369788      0.46652269     -4.94025603
C1         12.79551747      1.37551189     -1.40163677     -5.79556355
C1         17.44890288      1.21494254      2.70662853     -6.41860761
C1         11.79818372     16.20327109      1.69237784     -4.47843838
C1        -10.31112015    -11.08567961      7.14881201     -0.32931532
C1         -7.73101543     11.17698447     -9.28399492     -3.26738141
C1          9.42461282     -5.88053812     -4.05072318     -5.63063355
C1         -2.49464210     16.57240605     -5.55385486     -6.13732620
C1          0.60295597      1.46105236     -0.99325789     -6.86010442
C1         11.88516307      0.73265207      5.77432145     -6.65794729
C1          2.46119085     -1.79292170    -18.27916088     -2.63069342
C1          8.87204104     15.79354848     -2.38518352     -5.79412491
C1         16.89456174      0.16545177     -7.39632103     -6.51586109
C1         -3.77844039     11.11135110     -8.19070513     -5.94919099
C1          5.39060249      9.23304336    -11.62262366     -6.61277013
C1         -4.28786966     15.99709220     -3.51872429     -6.38081173
C1         -2.34822032      6.69758856     -4.16933397     -6.77713668
C1        -11.01385333     -7.08182616      3.24280440     -6.87526149
C1          6.04628979     -3.44500867      4.71833594     -6.39225729
C1          6.10406486      3.16808657      2.61999283     -5.78323730
C1         -7.28620243     -2.25896104     -9.20433029     -5.89422308
C1        -10.20195403     -4.62059085      0.43775157     -5.86328721
C1        -19.13382365     -2.14392604      4.83298524     -4.12530743
C1         -1.40596528      8.08278812     10.91009036     -3.22908208
C1         -1.30550596      1.55488785     -7.60356797     -5.30921632
C1          0.09205148    -13.43580354     -0.60938862     -5.30926035
C1         10.14259500     -3.93551105    -10.07785475     -5.64311322
C1         15.23742812      3.03696589      2.78173018     -6.75138742
C1        -10.66956405    -14.53058969      2.26958615     -6.41998717
C1         -6.97342413     -4.24082962     12.18838803     -7.23835924
C1         -1.94326469    -12.05063889     -0.03487096     -6.38460005
C1          0.31821827     -6.77352334     -9.83146179     -5.16094240
C1         -8.54340132      4.88959784      6.52799151     -7.01011526
C1         -7.84622382     11.28267760     -3.61025100     -4.83670867
C1          6.38919107     14.69780421      2.55207445     -6.39607383
C1         -0.83868999      1.81068765     -1.50925187     -6.52728161
C1          0.65378055    -12.02144702     -1.49373115     -4.66424511
C1         16.01973894     -1.18842542     -2.37800355     -6.18305227
C1         -7.02166280    -14.92646897      0.86644995     -5.52528378
C1         -1.15839536    -12.62709261      7.50702062     -5.81121021
C1          1.05494137     -3.29177134     -0.07624155     -5.10849102
C1          5.37009258     -7.24268804     -1.09207189     -6.01488546
C1          0.56123153      1.81018957      8.74125625     -6.66816785
C1         -2.99536995    -13.19893179      4.00015140     -7.10898812
C1        -17.60841431     -2.19953240      7.36421109     -6.36111421
C1         13.88230053      6.40647062      4.22388154     -6.49976586
C1          4.50302227     13.46584134      6.09682000     -6.14128576
C1         15.64885392     -2.52507407    -10.58396093     -6.57678847
C1          4.73944500     12.84346151      0.06187591     -6.67634723
C1        -14.36790862     -7.64572383      6.43153429     -5.50327695
C1          5.29615556      4.48059774     -8.12711763     -6.06598602
C1         -0.26637169     12.94987206     -2.49491794     -6.21385331
C1         14.64471963      4.05562081     -0.82318130     -5.12908532
C1          7.41325295     14.23036676     -0.81870727     -6.78194634
C1        -15.63207797     -8.44419461      3.17205752     -5.50830808
C1         -7.23256807    -12.57876662      8.92123609     -5.96685880
C1        -14.83121413      1.65530512     13.07012980     -6.55536435
C1          4.47530704     -1.02946312     -4.46253927     -6.50448209
C1          7.75729130      3.47166053     11.44087230     -5.35100564
C1         -9.99362323     -5.23295341      1.31335720     -6.82303230
C1         -7.66166944     16.59803808     -2.60981376     -6.74943988
C1        -11.72494766      4.91380827     10.54701095     -5.82742196
C1          1.57929383     16.79549305      5.16068172     -6.37593465
C1          2.10433349    -12.58097151    -12.66521871     -5.23383287
C1          4.15605975     -9.58848329    -17.32291160     -6.74111519
C1          1.05586043      1.47014752     -5.57982726     -4.70198448
C1         -4.57033758     -6.30681296     -0.07090644     -6.20117597
C1          1.76712139      4.77669025    -12.27800135     -6.91817321
C1         -0.30540811     11.08708787      0.99469536     -5.79366141
C1        -27.93423584    -14.14430208     -2.05147701     -6.51459035
C1         10.78968829     12.37674092      8.31725826     -6.72143172
C1        -15.28967070     -4.31864103      6.43771067     -5.80930462
C1         10.62434376     14.80995669      7.40799088     -6.46238420
C1         -7.12736888    -13.13839149      6.39616699     -5.97926819
C1         -1.70034548      7.20307857      5.59474381     -5.71234459
C1        -10.31327939      1.89394038     13.12673790     -6.29540518
C1         -5.28926993     -2.44741691     -0.09063624     -6.39258109
C1         -7.13244224      1.50028539      4.97952406     -6.57276009
C1          1.43723050     -4.52181194     12.20921703     -6.36973378
C1         15.15246905      7.28991029      5.25493598     -5.23919044
C1        -15.95308552     -7.05759110      0.62272185     -5.86686993
C1         -4.56071657     15.11816340     -1.60984115     -6.45924079
C1          3.81789303     17.68248901      4.21935371     -6.13206285
C1        -12.50587515      0.16334270     -5.85460591     -6.41224820
C1         12.17927381     11.50785924     -9.04842476     -6.90655074
C1        -11.30635328    -12.51908103      2.30190786     -5.73663945
C1        -10.84150182     -8.48641092     -5.23365706     -6.41957561
C1         -2.14182706     -0.44928118    -15.80325094     -6.46958186
C1          7.18546727     -6.80948077     -6.48476667     -5.49390229
C1          4.49863617      6.78801570      2.63572070     -6.21548519
C1         -6.13317371     -7.75774562      1.42886260     -6.61919123
C1         18.11119049      8.31282084     16.00797266     -6.56756569
C1         -4.59342132     13.51094410      2.50815096     -5.82643886
C1         -9.39816592      6.79622288     -7.63076190     -5.97791073
C1          7.66549828      3.18116445      5.13081639     -6.69563871
C1         -1.41996768     11.10741625     10.79111883     -6.41834840
C1         -3.87699554      2.05128922      9.66172347     -6.58248927
C1          9.14129063     -4.01820310    -11.65273378     -5.23654554
C1        -14.55643764      0.54285631     -5.27632032     -6.89492153
C1          4.67148266     -3.34150450     -3.46105348     -6.18869721
C1          6.56745644      7.92403676     26.26538547     -5.78308687
C1         -7.26793482     -4.37225498      4.93457025     -6.39575234
C1         -0.07473788    -14.66127317      4.96357382     -5.96522025
C1         15.47406778     -0.30947686     -2.34634143     -6.41811211
C1         -5.49784337    -11.06501100     -5.20291016     -5.61419818
C1          6.72993450      9.53385697      1.76074832     -7.14834568
C1          5.10142580      5.42139933     -7.51313271     -6.36675208
C1         -5.70307767    -15.85713332     -1.70721899     -6.48613983
C1         -9.07789284    -10.45675983      4.87174073     -6.90354833
C1          2.62602046      8.02725747     11.73860284     -6.91053231
C1        -10.40175818     13.02842610      1.41643605     -4.99752348
C1         -0.35366539    -11.61658421     -5.02010889     -6.89585256
C1         -5.21789563     -1.85846354     12.16632914     -5.88594627
C1         11.04032716     -1.10122850     -1.57507391     -4.20544054
C1         11.07111790      9.97255008      8.36179247     -4.58339808
C1          0.42070389      5.77612500     -4.09980939     -6.65054949
C1         -0.26532809    -10.29357082     -6.66734467     -2.85851038
C1         12.89414326     12.71273555      4.30599984     -5.24092869
C1        -11.13955256     25.42367022     -7.62759154     -6.31276449
C1         -6.59903494      7.36629660     -0.37292545     -2.44476328
C1         -3.86639925     14.12824939     -2.38279438     -2.80593814
C1         -5.90961519    -11.97595833     -6.82571365     -5.95442487
C1          1.87925633      3.91187263      4.12425032     -5.23342357
C1         -8.87340672      3.91159333     10.63427518     -3.43807427
C1          5.44826114     -4.93354020      9.16720342     -5.97837741
C1         10.80029871      3.08998723      3.21550995     -6.26564634
C1          2.81715224      2.63841319     11.38778199     -4.70588626
C1         -8.53251598     -2.34438277     13.11030088     -7.03222576
C1         15.39800774      7.88799550      2.72690526     -6.58050500
C1         -0.49712691      0.27260481      8.78145499     -4.78163113
C1         11.50013556     -4.14631933      7.21958688     -6.51919062
C1         -3.26453226    -13.03162275      8.12094276     -6.52974946
C1         -9.11368717      0.09322336     -0.16207032     -6.06264091
C1        -12.08498794      1.60973592      2.33994666     -5.96944335
C1         -5.92146463      2.42416755     13.80696782     -5.51849627
C1         -1.06148420     -5.33145283    -11.83199657     -6.49994152
C1         12.32747383      6.48504713      1.65622964     -6.67973762
C1        -12.04158159      8.32369785     -4.56081652     -6.76474131
C1          0.49496962     10.51370583      5.10180760     -3.86584171
C1          6.46976747     -6.51885994      9.19191958     -6.79643317
C1         14.80456351     -2.10042414     -5.55408986     -7.07850891
C1          0.97875060     -9.95822100      1.65648686     -0.79710145
C1        -28.78731056     -9.65049834     14.43742996     -6.46957810
C1         -7.46163246     -0.85074125      9.69360557     -6.76642285
C1          4.24519793    -12.15038029      6.57622693     -6.12299058
C1         -7.87014695      8.29201910     -0.14615605     -6.26964367
C1          4.84830734     -5.46061575    -13.19739577     -6.19946926
C1         -7.71249395      1.87041820     13.76449267     -6.82286050
C1          2.68302598     19.81398577     -2.44051988     -5.65364248
C1         13.94318692      9.37085630     -4.93095435     -5.88111975
C1         12.04006924     -2.59491292      0.67357364     -4.67814353
C1        -12.60059503      3.15887549      5.56833167     -5.03316117
C1          4.29733869     -5.86979122      2.47875183     -7.08281435
C1         14.83691164      6.43403818      5.84796850     -6.50518145
C1         -8.36524128     14.20934993     -1.04649064     -6.53326557
C1          4.84293280     12.47854351      4.19586509     -6.58570771
C1         -0.40563631     -9.13133148    -11.80862378     -5.13822981
C1         -1.06485089     10.61656670     -0.97069523     -6.63427741
C1          9.19858886      6.09365044      9.88626685     -6.35432387
C1        -16.34621510     -1.28777418      1.35278638     -5.64511376
C1         19.03458588      1.52675514    -11.44411231     -6.52425813
C1         -3.65230292      7.39192139      2.44017105     -4.67897366
C1          8.11623850     -4.92933296      0.61499845     -6.81887321
C1         10.67282240     10.03669614     -3.94754130     -6.55922902
C1         -6.42851047      8.74833858     14.74398193     -5.66406641
C1         -9.99263968     -0.39585734      1.41714055     -5.98729772
C1          7.36423390      5.21774076      0.16208735     -5.28781060
C1        -11.35558452     -6.69012731     -6.27436544     -6.30748515
C1          7.82578248      3.16086055     -7.47423433     -5.85525458
C1        -10.03760032     -7.17157097      1.40886616     -6.44793640
C1        -12.02237778     13.04189030      8.07694327     -5.83429690
C1         -4.41867400      1.47269637     -3.51708639     -6.45434658
C1        -10.89980340     -2.27727970      3.32435806     -6.34148015
C1         -1.96217548    -14.97764159     -0.12926078     -6.58248458
C1          5.44061955    -25.83528874      0.94207354     -4.37428157
C1          9.18374752     16.56360676      2.69601949     -0.80126035
C1          7.80389567     13.86945616      5.29652686     -5.53029198
C1          2.01412346     15.01632585      0.03489322     -6.07520961
C1        -12.02502778      3.95492365      9.05866306     -6.31204644
C1         14.81815170     11.84525002     -0.78343331     -6.09563823
C1          4.79207596     -4.81859634    -14.08806907     -5.54693381
C1         -7.91057474      1.57840465     -3.64357912     -6.92633664
C1        -11.55386566    -10.94886149      9.52128579     -5.88940864
C1          6.88488088     10.37232096      6.70990453     -5.94286633
C1         10.19461951     -0.18130814      9.84041024     -6.61407483
C1         -0.55210852     -3.01878317     10.71819625     -6.99328238
C1          5.80308949     -7.05952783      7.28875219     -6.76642287
C1         -9.15753705     -5.31839245    -10.22262838     -4.86758309
C1          8.14540937     -6.49460037      2.50793872     -5.35275747
C1         -6.01808853     -4.76358852     -2.02720597     -6.45614928
C1        -15.15308225     -2.32649749     13.66853658     -6.37161326
C1          8.65452705      4.62909404     13.06192468     -6.59873580
C1          1.47745302     -1.85778379      2.49102470     -6.66289331
C1          0.55161243     13.53024769     -4.01669412     -6.52256415
C1        -22.06321422     17.55792393     -4.64216880     -4.12437118
C1          0.65443056     16.51551664     -7.53562500     -6.83997081
C1          1.75036911      0.00237532    -10.17497030     -6.55984914
C1         -1.83313845      7.79773884     -0.97709973     -6.92501264
C1          2.68587248     13.18094483    -11.60497223     -5.26140073
C1         -6.79325066     -0.46397087     -2.72391813     -4.79571157
C1         -8.64403362    -11.99167871      3.96110464     -6.63570355
C1         -1.31615887    -15.01998493      0.83899828     -5.62516167
C1         -8.32107516    -10.05733864     -5.22250286     -5.71001603
C1         -0.04463764     -3.36713692      4.06577604     -6.42326313
C1          3.65014161     14.96833504     -6.53651488     -6.27889646
C1         -5.95674688     -4.14185775      2.41525878     -5.14207643
C1          6.52189209      2.29201709    -10.67244797     -4.88408384
C1         15.34702863     13.24238917     -1.74796957     -6.96834216
C1          5.84669037     -8.70400916     -9.66184718     -4.94859350
C1         11.69334838     -6.60219078      2.58387575     -5.69197967
C1         -6.22828299    -10.75480044      4.99486725     -6.24364411
C1         13.69753565      0.71750398    -10.02200550     -6.74190676
C1         25.47700162      4.35826012      2.84910562     -4.76301627
C1         13.06309354     21.90677928     13.97519216     -6.97759659
C1         -5.98622966     -2.36796153      8.00201208     -5.17028142
C1         16.47961988      6.43767931     -6.49190707     -5.42704035
C1         -2.73882118     -4.81160904     16.28415279     -6.17110137
C1          4.78285564      4.76970281     -1.51079173     -6.56975945
C1         -3.62306515      9.11054632      8.09716083     -6.29576020
C1        -11.50710105     10.30870940    -19.93440601     -3.40956866
C1          6.77147037      2.48393415     12.43047205     -5.99484919
C1          2.95790548      3.89034896     -5.58299363     -6.98202011
C1        -11.59101734     -2.26949383      8.06123031     -5.45530110
C1        -14.90891147     -0.31339585     -1.14370003     -5.37715094
C1         -6.63268437     -6.29557244      2.42195425     -5.52882893
C1         -5.36448837     12.31307506     -5.13451923     -6.28365451
C1         -9.49071370    -13.03538000      2.32447743     -6.43950157
C1         12.06451703     -3.73458190      4.22413107     -4.74530274
C1         12.36622276      7.57627635     -3.98767171     -6.65117107
C1        -10.66597659      4.90123988      3.09538576     -6.49371437
C1         -3.14694895      7.22936066     -2.58267935     -5.63145524
C1         -7.12632282    -10.98132174     -7.73979989     -6.46262614
C1         -6.21823277      3.48025641    -10.21687660     -6.29137165
C1          1.01093385    -11.18581659     -5.70497620     -6.59616680
C1        -10.33337048     -9.54293214      3.86090944     -6.39335466
C1          3.59837667     13.12529965     -6.58845090     -6.02620001
C1          8.39562771      2.24971405      1.61973499     -6.41319819
C1          0.66023708    -10.61384110      8.17085620     -4.55365900
C1         12.07582147     -4.05483488     -9.02431201     -6.27674823
C1        -10.58722954     -3.77564034      8.06278015     -6.62483037
C1          9.55471612      0.74535877     -7.57447521     -6.29220161
C1         11.17174323     -9.78137772      0.03246060     -6.56060455
C1        -10.60198116     -2.58232339      8.02079457     -6.25995703
C1         -1.22148957      1.53204090    -13.27899041     -6.39796706
C1         -1.41946537     -6.22532530    -13.36390044     -5.78704561
C1        -17.53240156     -4.06576110      7.34049209     -5.51342535
C1         -2.96062562      8.28090002      2.46879635     -6.94609556
C1         20.06902258     12.20678891      4.94509372     -5.58944736
C1         -0.09976173     -6.01464179     -3.49171228     -6.51753337
C1         -3.17295163      5.78549192      1.52746060     -5.74285221
C1         -0.41689536     11.05470519      6.64198732     -5.69953438
C1         -6.46422306     -8.64775623      3.38932642     -6.35573154
C1         -8.98809397     -4.37133750     -5.19216962     -6.08869274
C1         -1.32513256    -13.46825411     -6.67758420     -7.21704170
C1        -13.53719926     -8.89101579      1.35932090     -6.47324760
C1         -7.04241017     -1.42135990     -2.06893583     -5.43895816
C1          0.13304938     15.12674598     -6.44128151     -5.04611968
C1         10.47675576      3.77244501     -2.38696569     -6.61083447
C1         10.78120823     16.57924821      1.83993772     -3.69427792
C1        -14.70855581     -6.02911933     -5.30262515     -6.25225783
C1          9.99638693      7.12680481     -4.83470921     -4.82244217
C1        -18.81632001     25.93224970      7.09317993     -4.35720710
C1          6.62473048     11.88847301      4.21648281     -3.02201747
C1          5.43652779     11.04125476    -11.60036281     -6.81894217
C1          5.95870051     -3.92497916     -4.09225104     -5.63781479
C1          1.24999546     -8.38571453      1.52126783     -6.44032804
C1        -18.67417260     -0.74843862      7.34753413     -6.95075692
C1          5.25135015     14.00566782      6.78353906     -6.17317846
C1         -7.20734574     10.61437649      0.53669830     -6.57073759
C1          8.93910500     14.33679615      1.63862378     -7.08333668
C1         13.74411177      3.13389741     -3.33336923     -6.59981088
C1         -7.66481059     10.66890077     -2.65455600     -5.61497559
C1        -13.08583323     -8.61540101      3.86501642     -5.27156614
C1         -3.11233088     -4.84172720     12.21926907     -6.53695080
C1          8.65164342      2.58343678     -5.52191221     -5.06275949
C1         -0.77257953      3.02545842    -10.77890169     -5.72897414
C1         -9.43086608    -10.13864313     -1.17972431     -5.30895546
C1         11.13405153      5.56968740      0.72215452     -7.03578870
C1          8.40614697     18.36687892    -21.26472271     -6.89541917
C1         -0.77616826      0.03959643    -14.30110515     -6.24970107
C1          2.09881512      8.75209279    -10.65843748     -6.51638456
C1         -2.60317529     -4.80012314      1.50990215     -7.13429976
C1         -5.08769399     16.64937559     -4.09363677     -6.50334745
C1         15.91769592      4.94001573      5.87757942     -6.72142226
C1         -0.35918617    -13.24978586      2.46235455     -6.10883351
C1          2.75260183      9.86667631      2.54781493     -5.27324297
C1         -9.34468989      4.63128429    -11.83719781     -6.99671239
C1         -0.98526611     -5.92517049     -5.13047773     -6.95511960
C1          4.14014528     13.79669168      0.06238994     -5.46435960
C1         12.23322522     11.75962666      4.28760332     -5.14688273
C1         -9.35954792      5.42115279      8.07934244     -5.96943834
C1         19.28542111      3.59460006     -6.37117452     -7.00225998
C1         -0.94908290      9.62017353      9.76228891     -6.59997097
C1         -4.83717828     -3.24595526     14.73810456     -6.10601606
C1        -11.57468702      6.78126432      1.50501316     -4.78317980
C1          0.19784249     12.03644791    -12.25490821     -6.83913715
C1          9.47806509     15.75535834      4.25221198     -4.88138384
C1         -6.11391543      6.27563127      6.53062822     -6.40771495
C1         -2.77652481      8.16194993     -6.62538490     -7.21517824
C1          7.66923056     18.54846664      0.08707803     -6.57619653
C1          8.88141242      4.67235353     -4.03269580     -6.77610339
C1          5.57082687     -6.61414510     -0.05344096     -5.92565223
C1         -7.73200297     -2.30331338     -7.74171450     -6.74891101
C1        -13.18515130      7.84898830      8.02410957     -6.28131188
C1         -5.74155233      0.62429894     -6.69725871     -6.77269034
C1        -10.04116353     -6.99024466      4.79785087     -6.05961698
C1         24.67338363      3.82957275      4.30114964     -6.91400123
C1         -4.47558769     -6.21500564     -9.25547879     -4.94959501
C1          6.79436612      3.17099246     -5.58855562     -6.11748559
C1         -7.84219749    -17.35333270      2.41733322     -5.39816945
C1          5.41121961     -9.17203178     -0.95368765     -6.05133227
C1          3.61801669     -0.96215771    -11.59538588     -5.99724967
C1          7.52235220     -8.86274728    -10.74651382     -6.47740915
C1         -9.22057257      4.92169039     11.15522291     -5.69102177
C1         10.09765589     -5.84895246    -10.09945524     -5.19603104
C1         18.51982001      1.27394623    -10.40577264     -6.56571494
C1         -7.09443899      4.63311222     10.60764837     -6.26982226
C1          7.03690088     15.85818649     -5.44164073     -6.48106012
C1         -7.73333803      7.62733707      3.04092163     -5.62455399
C1         -1.62269884     -5.31838251    -14.89540800     -5.15305679
C1        -10.57117687    -11.59084121      2.28360664     -6.21613471
C1         12.22615046     13.30111824     -5.51857606     -6.91395389
C1        -19.04703972     -4.05510986      4.83184715     -5.96695858
C1         -2.59746673     13.53326163     -5.59253620     -5.78866254
C1         -0.18958932     -9.38030315      9.71571927     -3.75689575
C1        -19.10417498     -0.91893103    -10.97749928     -6.27537168
C1         -6.56924393      7.36177366     -6.12767486     -6.22847263
C1         -0.94050169     14.98287530      6.69006610     -5.22136971
C1         14.14190120      7.02130370     -3.97296198     -6.60190198
C1         -7.90356258     13.02725632     -0.16295251     -5.14661572
C1        -22.12236953     -2.46930819      3.81176499     -5.82565032
C1        -12.12127361    -13.05600629     13.02644111     -6.43417558
C1         -9.28956584    -15.40824199     -0.19095723     -4.94985811
C1         15.75989359     14.76569307      4.10041247     -3.68427649
C1         11.86284088     12.64053541      2.70279860     -3.84549037
C1         -7.35948666      9.72600279     -1.05058738     -3.73246191
C1          1.22309513     17.36321307      1.66698251     -6.47306691
C1          5.59011415      2.34268074     -6.60791608     -4.74806222
C1         -7.44780346      6.79017078      2.42794189     -5.59976870
C1         16.57632075    -14.43660985      7.36185331     -6.51712745
C1          0.53131110     -7.84029057      0.89667301     -5.73325790
C1          6.11113395      5.28559924    -11.63253037     -6.68510758
C1        -15.50717746     -0.72160762      5.41384996     -4.71919410
C1          5.51749038     -4.90433096      5.54957133     -3.89774124
C1         16.27022308     10.33685583     -2.34308241     -6.21846124
C1         -4.45943764      3.34545271     -0.05703681     -6.23337985
C1         12.31423765      1.63798575      1.80260130     -6.53655919
C1         -8.84302637      8.29721035      0.51068603     -6.27902073
C1        -11.41709316     -6.21420070     13.08877322     -5.17143399
C1        -11.53901687     -5.26842896     11.49167233     -5.74532996
C1         -8.50879283     -1.37815643    -10.24084554     -6.54884596
C1         -5.55277941     -7.35155488     14.61627469     -5.11761612
C1          1.61820864      1.80227780     -6.63213904     -5.73582140
C1          6.13896274      1.63129755     12.35815288     -5.31727471
C1         18.11456299     15.90485076      1.80744055     -5.90108419
C1         -2.00876172     -4.82777092      2.53990513     -6.36768934
C1         -1.63186314     -3.31809466      5.00601060     -6.45111565
C1         -0.73186137     15.59634630     -1.55955305     -6.23157395
C1         -2.83242587      2.33997831      9.62037448     -6.43336351
C1         -8.35372285     -0.44580928      0.40426125     -5.71156882
C1         -3.04697548     -1.48884947     -0.95603001     -6.55913433
C1          1.96223084     -6.28191291     -4.07050444     -5.72142806
C1         10.68719649      4.59077682      8.33764967     -6.99735227
C1          3.11266584     -4.80703225     -1.89883069     -6.65333557
C1        -27.92163543    -14.63988156      2.10154559     -6.55914304
C1         13.46163290      7.87960066      7.35523253     -6.35911908
C1         -3.04057450     -6.29092763     -3.20711425     -5.27164486
C1         -1.11359147      4.20691071      6.64255064     -6.90557879
C1          9.13982095      0.16119885      4.20435260     -6.50917617
C1        -14.08109232      6.86234889      0.79377013     -6.40262572
C1         11.10879675    -11.30631342     -1.88663905     -5.04155142
C1        -11.17501145      7.74974079     -6.19310696     -6.37674605
C1         -2.45450464      7.87262885      1.57920965     -6.92700155
C1         -0.19674995    -11.13735337      9.71907898     -6.30368283
C1          6.88167150      3.23015061     -9.08424960     -6.94519693
C1         -8.14371575      4.58276877     11.21473063     -6.33154327
C1        -13.50196528     -5.28193773     10.52380737     -6.42692982
C1         -8.60746034      4.04792195    -13.39676535     -5.07660028
C1         16.56198928      4.04496513     -3.29096086     -6.82836430
C1         -6.03211190     16.56625329     -5.74247068     -6.42285268
C1        -15.00110996      2.07701426     -7.72039295     -6.51344782
C1         -7.63879818     -0.33045812     -7.71020422     -4.84235195
C1        -12.78693314      3.55686366      1.37941374     -6.88666821
C1         -0.12769602    -12.55273523     -5.68037782     -6.80812866
C1         -8.11066422     13.32278767     -1.66682740     -6.52387422
C1         -0.74227030     -1.52995124     12.16677904     -6.17047912
C1        -16.74382474     -7.01084368      8.88757340     -6.89160583
C1          2.96080348      4.91418102    -25.47835742     -6.60107259
C1          4.15979638     16.25880073      6.74810206     -4.27914638
C1         -9.14823063     -4.67998586     -0.10419051     -5.87006919
C1        -17.50652957     -5.00622238     -1.86071543     -3.49000710
C1         -2.33985232     12.60555292      1.49138770     -4.33735317
C1        -12.46885722      5.44410446      6.50681581     -5.21069955
C1          6.57248636      1.93895846     11.38982624     -6.84849323
C1          2.69438409     -6.30677938     -6.65073730     -4.56612291
C1         -1.12546188     12.00888064      6.59874522     -6.12955836
C1         -4.44384954     13.64118597     -1.00625664     -5.78385577
C1          5.25023480     -6.35039173    -13.83176038     -6.44281872
C1         14.06490412      7.02518617      1.71349500     -6.19052765
C1          9.00204757     11.01070138     -8.08739729     -5.78420853
C1         -1.63782683      2.43803375     -3.51745619     -6.78079551
C1          5.51893740     16.36370865     -1.44611320     -6.61044736
C1         10.22823310     16.67863932     -4.83910030     -6.21726564
C1         -5.31986914      5.77799688      1.49859324     -6.75684146
C1          9.52398942     -1.34539586     12.29383272     -5.70167111
C1          7.25702193    -12.13900084     -3.45701540     -6.75975951
C1          0.20861270      5.73152396     10.74553831     -5.82767626
C1         16.06619296     10.18690306      3.38283782     -4.34146731
C1         -7.14241895     13.57755818      4.00795302     -4.84048512
C1         17.01281792     -5.05336346     -8.99559437     -6.80863107
C1          2.52987746     -1.59389309      8.16593191     -5.65229385
C1         -6.04974385      5.81948328     -9.21503711     -6.66985187
C1          0.85596956     14.43212151     -2.48453617     -6.94692623
C1         17.62013536      3.66109330      0.21773396     -6.41950659
C1        -20.63928841    -12.23216796     -4.20516091     -1.84026702
C1          5.05255420      5.25778432     -9.73536191     -6.42408008
C1        -18.03598414     -0.66658159      4.88253573     -6.81806128
C1        -17.91101340     -4.99863901      7.89201961     -6.38688365
C1         13.99639578     -2.58300161     -3.96870932     -6.07470204
C1         22.01846321     -6.31562083      2.72924977     -6.22660063
C1         19.79969830      3.93331257     -3.89517460     -5.39542609
C1         -6.91269168     14.10377286      7.12790778     -7.16702556
C1         13.57580738      5.44369220      8.35277492     -4.61475599
C1         13.14837433      2.18654765     -9.05041781     -4.00087523
C1         -3.75817497     -6.76522705    -14.41359288     -6.07056925
C1         -9.44581534      2.52852663     13.74324399     -6.74768215
C1        -14.63481880     -8.56533368      4.85385402     -6.99225188
C1         -3.70591904     -0.79288697    -10.81716968     -5.89108747
C1         -3.74843534     -7.75437969      9.08352931     -5.86448701
C1         11.87177096      1.32188983    -10.11756099     -5.73314950
C1          3.28509179     15.93453837     -2.53418132     -5.69922979
C1        -13.64330318    -10.11955257      4.89001462     -6.07816222
C1          7.20100744     13.39805524     -4.51672485     -6.93145890
C1        -12.28748526      4.49938215     -8.36464956     -6.10750318
C1          5.30646875      1.37850551     -2.53144354     -5.34781900
C1          8.30113493      7.20672912    -11.60758622     -5.63626007
C1         -1.14356982     11.12592951     -7.56469800     -7.23522838
C1         16.33311715      4.56551944      2.69730387     -5.69906111
C1        -13.82914664     -1.40960687      3.28008738     -6.70957511
C1         15.92147284      7.97271938      0.23062020     -2.26366561
C1          0.21512529      3.33072083     -5.09456227     -6.88276909
C1         -9.82126229     14.53015275      0.52518697     -6.25492896
C1         -5.12497129    -15.48489212     -6.15488197     -5.92044138
C1        -17.24692466     -6.16278546      5.43217152     -6.77306419
C1          0.99643066    -11.07333587     -9.18238512     -6.73635187
C1         -0.34960238      3.42468286     -8.15548988     -6.07987742
C1        -12.05060617    -13.02866691      7.38272668     -6.35497832
C1          5.02157433     -9.33658067      3.15034592     -6.49285633
C1          0.96932839      7.27689528     -5.10239017     -6.39451062
C1          4.28094928     -4.51780641    -13.18399597     -6.09376738
C1         -8.10246122    -11.01910877     -3.55406621     -6.15552468
C1         17.50761250      4.64959071    -10.50887458     -6.05245821
C1          4.66754491    -13.28603216      1.55611070     -6.72417393
C1          8.28460742     14.20404454      9.85218066     -6.61811494
C1        -18.30997764     -4.63681264      3.23295773     -4.99611723
C1         16.92599128     22.78065596      7.78938587     -6.82887286
C1         -0.40938790     -5.32507767     11.63578121     -5.98153898
C1        -16.85154928     -6.47614205      2.18666171     -6.27087587
C1        -30.91314525    -14.59832273      2.64500439     -5.95371469
C1          2.18626787     -4.77630461     -9.20401419     -6.31492769
C1        -13.12690263    -11.46969883     -1.80951139     -6.33019341
C1          4.19452627      2.09816160     10.75931785     -6.78612655
C1         -3.39878289    -14.93801682     -8.28490123     -6.34128781
C1          5.57137573      8.95906247      2.58843238     -5.09662691
C1          6.87707670      0.73663794      3.16860092     -6.60509840
C1          4.67022176     16.47049316      2.63196466     -5.93750696
C1         -9.97334022      6.86521844     -1.65020174     -6.44900930
C1          0.23003515     12.63274944     -5.60359644     -6.69397301
C1          0.46540429    -15.59357277     -6.13462315     -6.04614657
C1          8.42325655     -1.06483652      0.02299739     -6.87176657
C1         -6.13737177     14.69731781      5.49787927     -6.05763733
C1         -6.50343670     -3.85105533     11.28248590     -6.80463505
C1          1.58975376      2.91683446     -0.92593316     -5.63281290
C1         12.68702279      5.60604522      1.02927157     -6.08588647
C1        -10.85784122     -2.85978227     12.13404679     -6.64077566
C1          6.74627098     -6.38988418     -3.49829528     -6.88867777
C1         -6.97504285      3.40781262     -1.97231731     -6.74673412
C1         -8.60406898      3.49427253      2.43356573     -6.97585631
C1         -4.65710015      3.34690300      5.51954077     -5.93875185
C1        -13.20227314    -18.13061098      7.43985903     -6.08460402
C1          3.67570320    -10.27856113      9.16348294     -6.42998781
C1          3.43477660      0.81020476      3.17178888     -6.92453998
C1         -8.37570216      7.32278813      6.19143351     -6.23872682
C1          0.00152314     10.17584905     -0.83766917     -6.90683466
C1         13.89085617     10.82969134     -5.53380128     -6.75629293
C1         -0.49805501      6.82211665     -0.03130186     -6.01687954
C1         -9.06174660     -5.65326696     16.18289793     -6.58133160
C1        -13.59995838     -8.88773464      4.85258439     -6.84096504
C1         -1.03052787     10.16208496      6.66933063     -6.58295220
C1          2.91745850      0.86739559     -9.18147868     -5.93076710
C1         -0.00314720      0.94617709    -14.20504044     -6.19663705
C1          1.86608484     15.49213340    -10.10131861     -6.20281805
C1         12.68387108     10.34229670      1.18082623     -6.37976245
C1         13.23720191     -4.68425801      7.30453551     -6.62597222
C1          2.01531073     16.81737546     -3.36039101     -6.52207437
C1        -10.70543468    -18.67809104    -13.47569312     -6.16919177
C1          8.50150597     -2.90426763     -9.12774955     -6.94657216
C1          1.32421647     -6.86962709    -11.73544560     -5.95905223
C1         -7.36186161     -6.26771961     16.19089605     -5.37376925
C1         -9.83913535     -5.55573745     -3.73010199     -6.26268768
C1         10.89292713    -10.68262361      0.63942142     -5.98406610
C1          0.57775792     -4.81136862     -6.10571527     -6.84750032
C1         15.95416196     -1.68357410     -9.01241009     -6.35752181
C1        -14.65007460     -5.59922938     10.55959898     -5.94729973
C1         -6.49187824    -14.65181688     -0.08754276     -6.08096425
C1          5.94795988      8.97147552      1.12118398     -6.19037026
C1         -6.26695860      5.85066555     -5.69705250     -6.05602182
C1        -11.11666765    -27.44331347     -5.91169557     -6.53520361
C1          3.53249176      0.19478025      9.74838244     -6.22913898
C1        -13.15776438     -7.27278768     -6.26005781     -6.66006811
C1         -8.13721459     -3.75024899     -6.70231305     -5.71338252
C1         10.33879544     13.28454915     -6.36548109     -6.32886563
C1         -3.40027740      7.84225407      9.14515352     -6.53197636
C1        -14.25917755    -10.36763957     -2.77479630     -3.98059634
C1        -14.09714171      8.04271985     -2.70031437     -6.14277477
C1        -11.12289162      3.51797872     -1.70826283     -6.61744028
C1          0.27177775      1.48671644    -10.76217529     -6.56563831
C1          8.60200142      0.71354395     -9.12693902     -5.52324553
C1        -10.23797524     -7.73219001      7.41428289     -6.15593289
C1          9.34885744     14.31552052      0.16510887     -6.85850823
C1         13.91403951     -5.02816431     -8.40346479     -6.05621119
C1        -11.47852956     11.60175750      1.49839368     -5.81970255
C1          2.63205658      9.87831311     11.81209953     -6.45862451
C1        -33.17448202    -10.05538457     10.28467208     -4.54119680
C1         -7.74369099      8.79222943      3.03134782     -5.74714247
C1         -7.00683355    -10.27367451     12.15922292     -5.76238984
C1         -1.80455322      6.63363019     -1.01744969     -5.49411479
C1         -0.16262982    -17.43789549      3.39142376     -6.44557075
C1         -0.61615454     -7.82152597     14.14091383     -6.65313578
C1          9.04102940      9.51160773     -9.64595798     -5.84347875
C1         -3.68718947     -7.08205026     -6.69919918     -6.53813170
C1          0.67243521     -2.52318487      4.02805432     -5.92841561
C1          7.53717357      7.14513323     -5.62131625     -6.31193904
C1         12.48128392      9.49163929     -7.45984192     -6.27131464
C1          6.22071915      7.63952741     12.51773454     -2.80491686
C1         -0.22874820      7.28724199     11.78387259     -6.22032613
C1          1.08103075     13.12604716     -4.98050966     -6.45732035
C1         10.02331559    -11.34283087      0.02836111     -6.49940343
C1          2.19763079     12.91855399      5.18989364     -6.42264516
C1         -8.68718648      1.59988524      8.01002013     -5.04418529
C1         -8.85944355      1.56772656     -5.20697325     -6.41147842
C1         13.29328228     11.74963534      0.09937113     -5.57625468
C1          8.27569996    -13.67968739      0.01810692     -6.05277740
C1          6.85156938      0.73073495      8.83069147     -6.83118897
C1          8.32091813      2.90849524    -10.67956340     -6.65642569
C1        -17.36052774     -2.72667082      4.77803085     -7.18973445
C1         -3.68567244      8.67158336     -1.65148301     -5.71258747
C1          3.07140615    -10.76201272      1.44188861     -3.55897721
C1        -13.35674061      3.10602073      7.97402707     -5.91837838
C1         -8.28815568      1.43101164      0.47272344     -4.22057154
C1        -10.06300928    -12.48899869    -14.39262356     -6.29847457
C1         11.13291261     -1.41656148     11.39709730     -6.91982360
C1          8.55756297     11.54205963      9.27203775     -6.24095911
C1          4.09191308     -0.09747251     -2.48496642     -6.07455582
C1          8.25786155      7.06405903     -8.16415935     -5.98457783
C1         -3.52650684     -3.06490546     -0.08406171     -6.24140876
C1         22.88024082     -4.10736696    -15.59591094     -5.94463756
C1         11.10577778     10.36973793      4.27743573     -3.87059907
C1         -5.78801276     12.75449851     -4.15315309     -6.11998250
C1        -13.57349375      8.28579219     -3.74692563     -6.19310553
C1         -2.23619338      6.80284221      6.57324286     -6.73522188
C1         -8.01701626    -14.51140772     -2.69675655     -6.98752620
C1          9.45690273     11.02004658     -4.78924742     -6.44911456
C1         -2.79131616    -15.48083310      1.51508842     -3.68956247
C1         10.74508613     -6.41885342     -5.98390677     -5.70949237
C1         12.57944685      5.56892530      3.33443988     -6.45499468
C1         -2.58157274      0.69377580    -10.74609737     -5.97847778
C1         10.80214386      3.06602282      8.92003670     -6.17657377
C1         10.34759049    -13.73271043     -2.46435967     -6.85120268
C1         -4.71291515     -1.51166689      9.06675002     -6.46296332
C1          2.15018060    -13.27616108      0.98001478     -5.95129728
C1         -7.57233075     13.35503836     -4.11939974     -6.84506045
C1         18.17893378     -4.95775664    -22.20461512     -6.65157549
C1          1.08555374     13.20385670     -8.48347316     -6.03257494
C1         -1.29344642     17.38065632     -2.42995863     -5.80444026
C1         13.49588345      1.92681892     -0.86845001     -4.39517348
C1         -3.19709073     -5.74468982     -4.10866605     -6.42134971
C1         -7.21907687     -1.41857515      7.06065754     -6.90554124
C1          3.46011709     -7.00389258     -6.02882776     -5.88509410
C1         -1.89583032     -2.96466314     -6.72397454     -7.06877863
C1         -7.99334027     11.27733667      2.04701868     -6.78341117
C1         -8.72020667    -11.05762863     -1.09740852     -6.56844663
C1          1.01439507     -0.47163519    -14.27775039     -6.88682139
C1         -5.53228057     -0.92497959     10.60704811     -6.74003712
C1         12.08198004      8.74448715      9.87241971     -6.56884783
C1          3.13108814     -6.33949360      5.66353520     -6.27086925
C1          2.98074297     -4.86284026      5.04813177     -5.67827331
C1        -13.25676988      4.87927698      4.48355924     -3.31076782
C1         -4.63426333    -13.99231917     -5.74510783     -6.02051928
C1          2.39340097      0.47161598      3.10591815     -5.40018312
C1         -8.03821278     -5.30662147     16.26263540     -5.03138263
C1          8.52336766     10.35816535      5.82357232     -6.71108523
C1        -12.70221468      1.64293378      1.40258918     -6.61907129
C1         12.77233061      0.19567581     -1.46464137     -6.50791983
C1         -5.72374283    -16.41091701      4.96543492     -5.96489103
C1         -3.93101054      9.34492258      6.55694675     -6.23644870
C1          0.47373098     12.36558752      5.13224935     -4.48380090
C1         -9.03350062      9.74903550      5.57623442     -5.00787228
C1         13.39785346      9.37967220     -8.04244707     -6.77693618
C1          8.07156848     -5.47204555    -11.65600990     -6.32043759
C1         -1.56549311     10.24113988     -0.05382474     -6.09295135
C1          1.43708304    -11.12451495      6.53101859     -4.88335731
C1         -6.73927927    -12.55967021     -1.69484363     -6.90115651
C1         -0.61168052      0.59568787    -13.28904091     -6.59759991
C1         -6.09512156      3.97575733     -3.58119225     -6.15617455
C1         -1.18529225      0.87412029     -0.97315871     -6.79246912
C1         -9.44454018      3.50429424     -8.22694560     -6.62394473
C1         -2.75717128     -7.18740023     -1.55915207     -6.77638130
C1         11.07983680      0.79484105      4.29340485     -1.45267158
C1          0.01213354     -4.84346217     -9.20636715     -5.33950605
C1          8.54861829     -3.49747152      6.71021880     -5.82874006
C1        -11.15821475      6.47411985      9.60827618     -6.09272969
C1         -5.13396130     -4.78515662      3.05958588     -6.52577967
C1          7.38971665      3.56943314     -6.47371106     -6.04984595
C1         -9.09452925      6.25313083     -6.77645978     -6.39948720
C1          5.00506199      2.00619630     12.29154483     -6.31884048
C1          0.80804556      4.76470822    -11.68894315     -6.87170738
C1        -10.15051322     -7.15508184     10.45511948     -6.08620848
C1        -11.55640001      2.52232019      8.07351040     -6.70814800
C1         -8.13735013     12.13447190      0.44157906     -6.31710245
C1         -4.05132970      4.28988963    -13.26129012     -5.50566468
C1         -3.16805635     -3.85507451     -4.18661163     -7.27472922
C1          9.41300982      5.07717343     -4.91721378     -6.87194998
C1         -8.18074810      7.35582392     -1.67007524     -5.56340057
C1          1.81223969     -6.85213402     -5.02176044     -6.55159484
C1          6.16830669     18.20701179      5.18149835     -6.78330147
C1          7.94516767      5.57705815      2.65196731     -5.96291208
C1          8.00099739     -7.40689635     -5.97582468     -6.63734962
C1        -18.09874960     17.60907333      8.96371111     -3.72357091
C1         -0.89019982      9.63113533      0.61299142     -6.94186387
C1         14.26693141     -8.37508844     -5.91175838     -6.28068414
C1         12.15962948      1.66155286      7.36169472     -5.59698191
C1         -0.87491808      1.92325966     -5.06697864     -6.35517758
C1          2.84638799    -15.64461058      4.90523782     -5.49278427
C1         11.49194978     11.22021882      0.14242267     -6.73734056
C1        -11.72329949     -7.60976818     -2.16033443     -4.59959398
C1         -0.13572432     -0.66590358     -1.04801025     -6.31005002
C1          7.80471569      1.46907023     -1.85786170     -4.55574770
C1        -24.25069460     -5.79587681      7.93489744     -5.73062484
C1          1.73374158      8.04657969      6.66695982     -6.93935343
C1          7.90394219     18.79350635     -3.96735280     -6.38254022
C1          3.91424705     20.66075458     -1.44367746     -6.31096490
C1         -2.25075984     -1.53508310      9.61633718     -3.78959391
C1         -2.93431014    -11.55379681     -3.58336610     -5.96865871
C1          2.55318363     13.85858766     -2.48891701     -5.68320044
C1         12.51867442     -2.25869542      6.73991415     -5.84483201
C1         16.34095618      2.64834048      2.73019001     -6.50022102
C1         14.69100031      8.50402626    -10.51596808     -6.25358068
C1         19.00990521     19.54406201     -5.40014172     -6.39100988
C1          6.07460876     -1.62019321      2.57544530     -5.55154495
C1          1.47562840     18.85049806     -3.34032292     -6.41664432
C1        -10.76212344     -8.08214178     10.46697877     -6.21005959
C1         -4.41860994     -4.24317118      5.00357425     -6.60146054
C1        -10.05433645      6.81213827      4.04002982     -7.12451193
C1         12.08400979      3.95252906      9.82270876     -5.95803509
C1        -13.74464418      7.55678194      8.93147638     -5.37494799
C1          5.29410116      4.79759615    -12.25003639     -6.17624062
C1          7.84446320    -12.18419324     -2.48412329     -6.18417255
C1         17.17925452      3.65516780     -9.92107093     -7.08979780
C1         -9.24578699     -0.41341464     -1.20995052     -4.59421736
C1         -1.18572666      2.37389046     12.30934454     -5.86208156
C1         10.28542795      3.15537888     -5.63142350     -6.95406775
C1         12.77452737     10.88781438      7.69152844     -4.45836453
C1        -10.17407330     -2.84246152      3.97502237     -6.46996423
C1         -9.08761713      5.00020379     -0.08462233     -6.25698869
C1         -1.72095059    -12.54082871     -2.56434131     -6.21874834
C1         13.56647679     -4.09733708     -6.58523233     -4.85067254
C1        -15.01081489     -5.26710265      5.77219150     -6.56934038
C1         -3.88422777    -10.21133468     11.54941373     -6.49747241
C1         16.89417425      1.27164086     -7.43518818     -6.51223455
C1         15.42292034     10.78757420      2.76414304     -6.15676795
C1         -5.48770672      6.31438680      7.47391905     -5.12791511
C1          7.95221665      4.05007210      8.90511174     -6.40529656
C1         -9.69182431     -1.27628627      0.78951227     -5.83739780
C1         -5.08039202    -10.70426852     -8.26361271     -5.68352012
C1         -0.82222971     15.85691551      0.06508014     -5.48699586
C1         -2.66232881      4.29563070     -1.68050206     -6.09634968
C1         -6.09522774     11.70927301     -0.11199556     -6.68933226
C1         -9.57981383    -16.06155910      2.30739184     -6.38352689
C1          7.77808777      3.18148310      1.65032685     -5.12917662
C1        -11.58857875    -10.48834998     12.04465013     -6.09135538
C1          8.39064845     14.25036871     -1.40274306     -6.80901048
C1          9.47033820     -2.91546885     -7.53603625     -6.31962094
C1          8.86219381      7.98784580     -8.15695954     -5.70348909
C1          5.77708375     11.29792136      3.58708360     -5.14738622
C1          6.99710920     -6.96102058    -11.68125633     -6.95669050
C1         16.67645426      2.23763221     -8.98919988     -6.65052518
C1          2.35095374     -4.31948062     -8.18863178     -5.91623078
C1        -13.21370687    -13.41745693      7.37673338     -6.21417359
C1         17.72778404      6.63460170     -8.95431139     -5.86027559
C1         10.52303908     -2.54236517      1.71703054     -5.39918318
C1        -18.06261444     -6.68854970      1.26016752     -6.60187948
C1         -3.74944224     -9.60899508      9.11062077     -4.33874178
C1        -13.15648921      1.08388158     12.95183239     -2.95717759
C1          8.28936376      9.52244448      4.27659279     -5.39553911
C1         11.97163087      0.71890451      0.11917987     -6.31010696
C1        -13.19394841    -10.70976760     29.41944013     -5.60553776
C1         -5.26712417     -0.50017386      5.60002862     -4.89524142
C1        -19.17524170     -7.00413930      1.32735904     -6.23734212
C1         -0.87945269      4.81839445      0.56148448     -6.63477357
C1          6.89585107     -8.59546631      7.29997412     -5.97670357
C1          0.86553231    -12.59840985     -4.09523701     -6.92543983
C1         -5.80448367      3.09329735    -13.25856624     -6.80310206
C1         -5.76875765     -3.35384465     13.18700614     -6.70195426
C1         13.09460150      5.16587032      5.78750537     -6.44246529
C1         -1.92406961     13.50380627    -11.68581726     -6.21780316
C1          0.82668327      7.17579276      4.12334058     -6.94782754
C1          0.10317735      6.29177673      9.84930692     -5.68309736
C1          3.27817394     -5.80695153      3.08385336     -7.12226439
C1          6.66588106     -1.62864563      5.69088139     -3.91786905
C1         -2.21026168     17.47550003     -9.68677039     -5.39486350
C1          8.35130636      7.75058668     -7.15614857     -5.79111905
C1         -4.51612243     -2.97907820      4.01039932     -6.08416734
C1          4.07620920     11.53266325     -7.40377693     -2.85892807
C1          9.89743738     11.32092473      3.26337621     -6.22791594
C1          9.30419375      7.99489375      4.29682798     -6.97890543
C1         13.84646688     23.61954221    -18.58545262     -6.74287375
C1         10.59165007     15.77369955     -5.59493715     -5.81356265
C1        -29.21818183    -11.07853454      6.23181194     -6.99338328
C1         12.26127244      6.44589256      5.16949382     -6.48305985
C1         12.59412672     13.36673168      3.28443132     -5.36982095
C1         -7.92794928     -0.86680352     12.24081255     -5.28345612
C1          9.63880186    -12.82255352     -2.52967373     -6.28141151
C1         -1.51101766     -0.01969561     -2.56397188     -5.94857593
C1          8.94438689      2.80936110     -9.72492745     -6.97889195
C1        -13.69638431     -6.06935575     -3.68284168     -6.04059343
C1         -4.55244419     -0.34612215     -3.53738370     -5.50841665
C1         -5.85765853     -4.22422136     -1.03049268     -7.03800496
C1         12.09417146      5.59757329      0.13835190     -6.56732975
C1        -11.16661930    -13.07409977      8.99275203     -6.27242335
C1          3.41159504     -3.94463434     -8.12440042     -6.68769981
C1        -12.03241789     -2.30643888     13.14818433     -6.75636747
C1         12.39370958      9.43239534      1.74652375     -6.30779277
C1         -6.34638085     15.73204129     -1.65889117     -7.24941517
C1         -7.90765295      1.66632729    -14.87406888     -5.92597823
C1        -19.69224152     -2.52928893      7.88847496     -7.12060309
C1          8.31916978    -13.65077759     -3.43618740     -5.26395933
C1          7.88625505     14.63257460      1.67977246     -6.38660143
C1         14.08601326     14.12943863     -1.40027967     -6.69034043
C1         -2.67558336     15.93635639     -6.56387740     -5.52643661
C1         -1.71204493     -9.24826820     10.59433993     -7.09768911
C1        -17.54069315     -4.66846870     10.47595617     -6.21060804
C1         -8.28876979     -2.32899967     -5.13614539     -4.95129369
C1          0.52656142     16.49937627     -3.99912323     -6.88430091
C1         -2.87047843     15.09881856    -13.84341985     -7.12832845
C1         -2.23090150      7.51936725     12.30686102     -5.04611525
C1         -3.12936875     10.48348283      5.12595692     -5.68934017
C1         -5.47300616      3.35446207     -1.60394105     -6.58573078
C1          9.54897158     -0.94807964     -3.93886174     -5.66399539
C1         14.13354985     -1.30907559    -25.26427923     -5.23081967
C1          0.54459820      4.84639806     10.15158984     -6.69036294
C1        -20.77141870     -2.16927171      7.95435540     -6.99208236
C1         -6.49339261      0.95261237     14.75151232     -5.98721180
C1          6.13410245      8.61549374     -9.67376019     -5.89735064
C1          1.94374468     -1.55979113      7.21788296     -4.72390122
C1          6.53357850    -11.29622861     -0.03644231     -4.51433033
C1         10.72227078      7.00003459     -7.56918659     -5.40996876
C1         13.65601395      6.65440788     -6.50224991     -6.75579654
C1          2.04351982      3.97522725     -7.17946792     -4.78663185
C1         -1.55360939    -11.08828972     -4.12132336     -6.13110577
C1         -9.18768216     10.27067907      8.19091651     -5.19499625
C1         -9.62677024     -5.29695474     13.71694831     -5.59366987
C1         -3.04577410     13.55713405      5.05274251     -6.52415982
C1         -3.05517491     15.03114173     -6.01635373     -7.13318813
C1          2.57559657     -9.31930993    -10.18623608     -6.00781043
C1          7.27657040     -0.77862845      5.66850374     -5.31421465
C1        -14.44776786    -11.44201056    -22.61877625     -4.64196086
C1          4.19797193      9.77784640      5.10572224     -6.12203781
C1          3.66749322     -6.22747895    -16.44432569     -6.02407769
C1         -5.53283568     -1.49636627      0.54421183     -4.96454468
C1          6.23058425     16.37141569     -3.93321039     -6.11217474
C1         16.22698169      5.50488583     -7.99274978     -6.02831358
C1        -11.13787164      2.24487622    -11.76369577     -6.11556499
C1        -13.51850095     -7.11590263      4.78600630     -5.65373657
C1         -0.35737839     -8.36108222     -1.02988618     -5.28291990
C1         11.46146521     12.32754006      0.12321887     -5.44587642
C1         10.96969622      7.99088033     -2.43656677     -6.80996220
C1         14.57594808     -7.50397119     -6.51090374     -5.96014896
C1          4.18165661      7.67403512      1.06177637     -6.75722406
C1        -14.90601815     -1.32977103     13.06718858     -4.92113113
C1        -10.54225078     -5.68888810     11.54251064     -5.76364483
C1         -6.26450673     -6.79573402     -9.25781860     -6.98810332
C1         -5.89775802     14.10084741     -2.59252852     -6.08897327
C1          9.87558155     -7.41846516      0.66620378     -5.64167425
C1        -12.26849850      4.56770259     11.52572638     -6.77461452
C1         11.65242352      8.47806554     10.92027560     -7.04820572
C1         -9.57802664    -14.89357620      8.02435351     -5.91296517
C1         -3.26952671      1.86638432     -5.69107285     -6.16093516
C1          0.37969676      0.87346906     -1.93513597     -7.13309928
C1         -5.48390417     -8.02730942    -10.90723282     -6.29637716
C1         -5.34707498     11.19509339      0.53015275     -6.46015004
C1         11.02045295      2.63284695      4.23045908     -6.57125334
C1         -1.03721441      8.79890917     -6.63121020     -3.78749797
C1         -1.87262344      9.62282813     13.92262439     -6.64622534
C1         -5.98326101    -13.15082194     -1.13508616     -6.50449437
C1         -3.06210675      0.69730416    -11.76114633     -6.54357085
C1          2.13760224     -4.82526249     -0.11091360     -5.55048871
C1         -7.69637960    -12.55920328     -1.13318646     -5.69178381
C1         -1.60569055     10.45683765     13.33380617     -6.49867161
C1         12.01856467     15.68922446     -0.81814549     -6.55982324
C1         -5.30410936      3.46497085    -14.26170258     -6.81856717
C1          9.68930726      8.61828055     -9.67497064     -6.05650379
C1          7.65474493      7.92753742     10.88175158     -6.59233543
C1          5.52302481     -3.19584641     11.28641477     -6.36847572
C1         -9.10557445    -11.63529616     10.51562957     -6.06957666
C1        -25.44683800     11.06959480     11.97105717     -6.70860883
C1         -0.71920700      2.73328600      5.62626501     -6.46721082
C1         -7.25009382     -3.25630820      4.89442175     -6.95093686
C1          0.31072085     -0.85537293     -7.58884542     -6.35391874
C1          6.13027534     11.52785681     -3.97337030     -5.24648568
C1         19.17488111      3.95354588     -4.88449275     -5.68953284
C1         -0.52676072     -1.50546398      6.56735035     -5.93874382
C1         -2.46733090      4.87007686      5.02357923     -5.50296988
C1          0.08161312    -16.49307879     -0.66930953     -6.68989004
C1        -23.51900908      1.11751305     -4.29526481     -6.07078707
C1         -4.19940988     -4.79637110     -1.00660859     -4.33304231
C1         -5.27200228    -10.12098288     -5.79308487     -6.25114540
C1         -2.19837547      8.77674603      0.99643125     -6.56573234
C1         -2.10809061     17.51224006    -18.87124027     -4.32804440
C1         -0.60401015      0.91496243     -3.49379418     -6.72006784
C1         20.67017718      2.15432292     -2.31449978     -6.42811005
C1         -6.63110280      4.93134820      0.48360024     -6.51028608
C1         13.11875740      1.56134730      6.82682274     -6.96827133
C1          0.23776852      6.27301592     -1.64283640     -6.65990568
C1          4.68528117     11.39989788      7.65840059     -7.03556932
C1         -0.21628601    -13.14406028     -6.66455106     -5.91690877
C1         17.95136825      1.56936776     -7.40955048     -6.79941176
C1         17.45223643     -0.26646781    -10.48138967     -6.51637566
C1          2.73193584    -12.10035037      3.95325053     -6.06275341
C1        -21.18361514     -6.90257024      9.43961004     -6.82486827
C1          0.14744207      9.25287905      4.16140428     -5.53990198
C1          5.78003598      9.49039044      0.14316787     -4.07287024
C1         -0.17945225    -11.13337875      7.58320557     -4.69266534
C1         -6.30247171    -11.60353962    -14.95625824     -5.29334102
C1          4.29653497     17.37835201      6.72832136     -6.54255435
C1        -10.31052065     -9.49536729      1.70767895     -6.74993480
C1        -17.04465021      2.20883260      6.47210113     -6.15599792
C1        -11.25166006      1.61334121      7.39379927     -6.52054717
C1         -3.77913664    -14.04160872     -4.21241945     -6.74048896
C1        -12.29500278      7.45137162     -2.69908087     -6.45582621
C1          7.17258759     14.12530298     28.81217874     -6.56837360
C1         10.37331575      3.14902171     -9.07940865     -5.37835006
C1         -7.75743529     -6.61123186      2.39113403     -6.04355232
C1         -5.41746837      0.07298169     12.29570843     -0.74363984
C1         14.93097187     21.83573553     14.94971298     -5.77670787
C1         -7.85378238     -4.19206328      1.51799543     -3.61027115
C1          3.47221144    -12.23590923     -8.53805223     -6.38010459
C1         -8.59474234      5.41076557     24.43990811     -6.81040555
C1        -11.07250633      5.29689285      4.01271504     -6.55952073
C1          1.89544901      7.50406997      4.11419101     -5.31299214
C1        -15.09488900     -7.01444480     11.50530510     -5.92680319
C1         -1.98468810     -1.81263743     -1.02277056     -7.08310542
C1         -6.74538315     -2.26388241    -11.75396367     -5.61399836
C1          9.48533105      5.54388338      7.45859940     -5.36118670
C1         -1.42132951     -3.31107767     -7.64284636     -6.79878845
C1          6.44963690     -0.57832531     -5.07654266     -4.04166580
C1         -6.98411884     -6.13551377    -16.93518914     -5.00958311
C1        -17.86745728     -3.08938278      2.35122856     -5.77517739
C1         -1.70463928    -18.87863229     -0.73034147     -5.69157962
C1         -3.40666060      0.55326141      8.69583140     -4.65406804
C1         -8.90647240      2.15134715      4.90473674     -4.53759884
C1         -8.77521597     -6.75882701     -4.30448021     -6.23363063
C1         13.90824969      9.42270760      4.27711469     -4.45051019
C1        -10.41006306      3.47374687     -4.24951492     -6.34505313
C1          1.60665663      4.81429458      2.58493260     -5.57577344
C1         -4.52221099     10.51784545     -0.99621868     -6.48574259
C1        -10.93621565     -2.81657746    -10.34817573     -6.46727169
C1        -10.09171616    -16.40511920      3.28967734     -6.31208301
C1         12.90536083      6.37835884      2.71230583     -6.63977500
C1          3.24912976      9.59901071      1.64674545     -6.03521036
C1         11.24521918     10.43236622    -10.60326374     -6.68584776
C1          7.92615445     -5.51101794      6.64127568     -5.54263150
C1        -11.32793058    -12.56155964     13.63121067     -6.27565476
C1          8.72971413      7.62282651      7.39662275     -6.45654501
C1         -7.89120408     14.25065704     -3.55716641     -6.77664059
C1         -5.03847873      3.00934689      6.49488287     -6.81758873
C1         -6.69024238     -1.44523817     13.74240263     -7.11142651
C1          4.39775359     10.40329015      6.04427318     -6.74949530
C1         -0.57003153     -7.82444203      5.03385759     -6.55469629
C1         -0.54056496     -1.47167971     -2.61029312     -5.42105291
C1         -6.62717980      7.36064027     -8.20071264     -5.63932388
C1         18.67644150      3.65714204     -7.33512976     -6.48225304
C1         -0.82773723     -2.40020284     -4.14771203     -6.62099045
C1         -4.72791294     -7.82846306     13.10981510     -6.66367108
C1          8.83510648     -0.73894391      8.28633392     -6.67030667
C1        -10.05128225     -4.66027625     -5.21789026     -6.16297088
C1        -13.70189538      1.17203187    -10.27936019     -6.61589935
C1          4.88849625      9.67295109     -7.30748607     -4.72154465
C1          3.86120931     11.05566699     -1.31333277     -3.72859195
C1         -5.38416336      8.09775462      3.96855727     -5.49464991
C1         10.94642651     -5.82176431     -1.57366352     -6.34652242
C1        -17.72205104     -9.97097501      7.38538750     -5.62819504
C1         -9.76369803      9.20697013      1.51884603     -3.75471879
C1         -6.52141975     -4.66796869     -5.22393329     -6.25332613
C1         -0.07614817     -6.34571636      9.77392494     -7.04453463
C1         -8.11435858     -3.20503342     -0.09437162     -5.73430857
C1          4.38567880     10.46373047     11.73656864     -6.36569858
C1         11.38339070      1.08521596      6.79881024     -6.87986602
C1          1.36125855     -2.46026953     -4.11129935     -5.51826797
C1          0.38186525      8.70975440      1.64283585     -6.55827512
C1        -11.92699571      2.45897305     13.06562192     -5.95140815
C1          7.82854630    -12.15372244    -28.02356445     -5.28716912
C1        -15.73796446      2.03405540      3.85256495     -6.05609787
C1          7.76029959    -14.08267773    -22.42434225     -4.79545350
C1         -2.81647786     -1.38893620    -12.35341863     -6.03577403
C1          2.52165225     16.43807365     -0.96629154     -5.51527520
C1          9.13106252      5.23743344     -6.58415860     -5.99694325
C1        -13.00734286      7.02307067      9.58274844     -6.66508005
C1         -2.02012940      0.04925267      4.67210415     -6.22177959
C1         -4.62067301     -3.86138588    -10.24884371     -6.71115565
C1        -11.56067977     -0.82144491      6.43974026     -6.72637950
C1          7.91357090      0.85829989     -0.93300291     -6.61351393
C1         13.62878691     -1.09138862     -0.78432364     -5.10209894
C1          5.46970983      2.22782416      8.24534074     -5.81586106
C1         -4.43300506    -13.50210377      9.06260271     -5.81420948
C1          0.25076724      0.10924197    -12.70222239     -6.30939900
C1         24.43306303     15.29693969    -20.09512560     -6.70337847
C1         -8.60569784      0.04067085     12.25541495     -6.25931621
C1         -2.17832756      0.94288883      0.89917251     -6.93902080
C1          6.50136540     -1.93015798      1.53881135     -5.08348346
C1         -1.25485186    -15.57119675      4.04468530     -6.65023504
C1         -8.62801627     -2.25325577      9.67899914     -5.04628246
C1          9.42906845      2.19459848     11.33959278     -6.49046218
C1          0.35299694      0.95489925     -7.63424699     -6.72521134
C1        -11.99339904      8.29335193     -1.10912537     -5.21380455
C1          9.49621603      8.86750315      9.33892001     -4.59486300
C1        -15.63020821     -1.87379560     14.55586419     -5.25199042
C1          6.73955153     29.31426218      4.33658811     -5.31412653
C1         -5.96992463     -4.74253813     -4.22868504     -6.72767089
C1         -3.81130951     -2.02631561      4.00985293     -5.45382759
C1         15.34576294     -3.27404925     -2.43988260     -6.57254281
C1         18.27681954      7.02586466     -6.35834546     -4.73134535
C1         -3.72769269    -14.43339058      5.46681249     -6.21923923
C1         16.58865429      2.14846260      0.17811258     -6.42477493
C1          1.70355722      4.77198706     -3.15438935     -6.85798830
C1         -3.07912743    -15.90540970     -6.72811926     -6.81930223
C1        -18.58434227     -2.16907764      7.90795376     -6.94003855
C1         -5.47871279     -0.31577906    -27.21869991     -6.58673893
C1         -8.95476442     -1.89173912      4.88112250     -6.81852714
C1         -2.45041551     16.87220506      4.00534405     -5.24917538
C1         -0.93193768      6.61113611      4.02739847     -7.05408901
C1          5.72428171      8.00100962      9.85864019     -6.97288934
C1         10.58038946     -2.64150294     -1.79290614     -6.22913748
C1        -18.97003540     -9.05658824      6.33740859     -7.39181387
C1         -0.42774218     12.97662826      6.64338696     -5.70916625
C1        -12.76998204     -7.61726946      8.95826197     -6.97074974
C1        -11.94333760      1.16355608     -0.18028431     -6.11946992
C1        -14.26583749     -7.66139694      0.68598130     -6.45101227
C1        -14.05914773      1.09906194     13.65502692     -5.89827607
C1          7.59377402     -1.02181341    -10.60108005     -6.84323723
C1        -10.08086277    -10.04187210      4.85124297     -5.72583339
C1         -0.74833905     18.94309604      0.06963308     -5.25027932
C1        -11.62781632    -13.38729108      2.81424274     -5.55605754
C1         10.52180522     10.03536966      7.35065224     -6.76639444
C1          9.08566389    -12.71496230     -3.44639285     -6.55838902
C1          1.31626024      6.33471248     -9.22100595     -4.58367987
C1         15.72109917      2.18014949     -8.43529033     -6.68645293
C1         -3.79145921     -9.75876906    -10.87924447     -7.19119956
C1          1.38490972     10.85926932     10.78186458     -5.50963514
C1          3.38680884     12.52928142     -3.91493308     -5.86011859
C1         -2.16152463     10.50197870      6.56169444     -6.73030392
C1          7.96891124     -7.32823786     -8.14582468     -6.61620071
C1          3.74172624    -12.01034582     -0.05676786     -5.69529649
C1          9.91768289      9.43935651      1.12006088     -5.56568500
C1         -2.99273766      0.03753839     12.19804313     -5.94026647
C1         -5.08284202     -5.76901922     11.62409034     -6.64638759
C1        -14.05111436      2.09718366     -8.36811198     -6.19712591
C1          5.73773223      1.74207476      0.10191594     -6.70926473
C1         12.53991960     -5.91400091      0.97696692     -4.72793716
C1          6.66503320      8.21989290    -10.68526176     -6.07675240
C1          3.50825516      8.60777102      6.75138195     -5.28266909
C1         -3.27155888     -9.21945347     11.48372814     -4.52588057
C1        -10.31664016      1.13984378     -1.17693269     -4.77474606
C1          8.94704155     12.09555899     -8.06487020     -5.50873749
C1         -1.46966607    -10.23832244     12.18631973     -6.22914214
C1         10.72013102      2.85219186     -0.82697318     -6.56692194
C1         -3.43645993    -13.62206567      7.08337003     -5.43693066
C1         -9.42738413     13.00090100      6.56020696     -7.02376138
C1          5.60974724     14.84211228      8.30105049     -6.53989935
C1          4.72511013      6.23410204     -5.54023461     -6.42207475
C1        -12.58932782     -4.59082433     -3.72568908     -5.66126471
C1         -4.96896302     -2.90135828    -11.77523167     -6.83873223
C1         -0.96645996      2.92734072      4.04062655     -6.95906257
C1          5.22301000     10.96853146     12.46005311     -5.82383536
C1         10.04785978     10.04755362     -4.89154386     -7.19575903
C1          2.22256250    -13.57718369      5.01610570     -6.97251447
C1         -5.88512593      5.35478609      8.11709986     -5.85007815
C1        -10.03474052     -3.47101005      4.89705943     -7.08713956
C1          7.87334849    -13.24587698     -5.95266592     -6.87251380
C1          0.74704960     -0.64940621     -5.15651087     -5.23594455
C1         15.76949612     -0.65850763     -8.30117359     -4.37208565
C1          0.51150174     -0.05624868      8.72194174     -5.69544201
C1          7.34715078      2.16336983      5.70435546     -6.12287258
C1        -16.01785915      4.13334654     -1.19875790     -6.18630486
C1          4.16230594     -0.04803305     -8.19006804     -6.85933931
C1          0.40177877      4.20631336      5.71081923     -6.77403430
C1         -1.76742870     -6.30359363     14.20572753     -5.27653626
C1         -0.38612124      3.35749283     -2.55578146     -1.95027887
C1        -12.02875181      0.55147298     -6.84077572     -6.22889530
C1          6.34091185      2.86108433     -8.11794039     -6.94805755
C1          0.25309433     -6.92800581     -1.90073468     -7.11729510
C1         -5.70860250      7.15992436      4.57908461     -4.81839651
C1         -3.18624440      5.76463550      4.87209453     -4.89182866
C1        -11.11588968      8.33323366      0.51821206     -5.98788217
C1         -3.61880958      3.97946899     -5.12131352     -6.52056237
C1         -0.72220867      7.82529137     -5.05976843     -6.79058221
C1          1.57729505     15.02499678      1.66993584     -6.50170678
C1         14.88241012     -2.05472274     -8.94626767     -6.53640603
C1         -9.25275274     -2.90647506     11.10279849     -5.53311193
C1          3.55394883     -1.58761123      4.08365643     -5.80544362
C1         12.56026654      3.62267410      6.79936582     -7.16897632
C1         -7.32571906      6.89346054      9.65427469     -6.83036333
C1        -19.27892275     -5.25654256     10.41246472     -6.44537629
C1          9.75505860      6.43342177     12.43035051     -6.16664242
C1          3.07933323     -0.17229695      5.09366122     -6.17879157
C1         10.53739762     13.82468713     -5.47762184     -6.12148783
C1         -7.81972927     10.62530641      6.51810829     -5.57251065
C1         12.95516253     -7.41641689     -3.36918498     -4.59300750
C1          7.96539169      6.98819481     12.43112726     -5.90621675
C1          3.41342078     17.31821046      5.21745575     -5.98007219
C1         16.40337114      6.43436709     -0.73878387     -6.83885759
C1         11.36630477      7.97532298     -4.00157308     -6.77877702
C1          4.62125458      1.39732432      0.04375645     -5.27384433
C1        -15.00322622     -3.73326341     10.11864385     -2.00884584
C1        -21.41672757     -4.47446582     -1.72144191     -6.85571090
C1          3.27798259      9.55466064     -0.50814192     -6.67118281
C1          4.57478828     13.49774439      2.64683407     -5.38267245
C1         12.62967325     10.23728469      6.70318229     -5.40889103
C1          1.33053951     11.12772264     -5.61278676     -6.29035104
C1          6.87941829      7.68800940     -9.67266303     -6.03828858
C1          0.58300402      7.20992595     -0.00989675     -6.92406732
C1        -11.57831893     -2.91951252     -7.75939121     -4.78706880
C1        -12.73079546      7.74433843     -5.19735047     -7.31589247
C1         -7.73555517     -0.77693550    -11.74644509     -6.36823778
C1         25.64701864     -3.23047810    -21.25861790     -6.25617186
C1          5.54123181     13.47963812     -1.53585973     -3.90905053
C1          8.51259885      3.75759697      0.07482292     -6.73268222
C1        -18.00320556     -7.93387620      7.96509616     -6.78390966
C1        -18.34626864      0.25338849      3.32288626     -7.10167604
C1         -3.24383340     17.48315060     -5.60800776     -5.97286783
C1          1.01161594     -6.29917158     -3.50471247     -5.10251036
C1        -10.38684607    -14.31127138      7.44690375     -6.89414863
C1         12.97849388      9.46437158      2.65846348     -6.34862861
C1         -2.02475763     -0.04602735      8.08091736     -6.52501543
C1          8.67467033     -4.93388946     -4.03253655     -5.89930526
C1          3.67284090     11.03153924      7.63949144     -6.91125777
C1         -5.99573672      0.04129715     -2.04229259     -5.25706965
C1         -5.21202459     -4.86441107     17.81116912     -4.99289559
C1         10.31283869     10.99031059      5.77608995     -6.08517798
C1          9.11628169     -3.13588340      0.14018895     -6.24398055
C1         -9.90469857     -5.50908498      5.53503405     -4.97682673
C1         -2.25037008     -8.65372457     -8.26098240     -6.36233774
C1         -0.18071094     -9.40996435      7.55882128     -4.36035824
C1          3.19056556     -4.85475215     -9.75519435     -6.46124295
C1        -23.75781660     -0.62755537      6.93907200     -3.96541735
C1          5.15568296     -6.32619604     -6.02672924     -6.81906457
C1        -11.17947040    -14.85010632      5.44262059     -6.28809780
C1          4.70204164     12.54480991      7.60029018     -6.21961926
C1         -3.08111465      6.87064682      4.90674038     -5.47146461
C1          9.80781439      6.51275544      6.82146181     -6.63369431
C1          1.04580358     18.00480676     -1.47081455     -5.87483511
C1         -8.60275849      7.87858232     12.15536651     -6.53341019
C1        -10.89400616      1.90732176     12.13834129     -6.39587340
C1          4.46255447      0.87769361     -4.37595064     -5.33507128
C1         -6.03509236    -13.14588742      2.40942606     -5.76075127
C1        -15.39932816     -0.72387740     -0.19757765     -4.30327228
C1         -7.99885931     -9.18595608     -5.79065562     -6.52358196
C1          9.63564563     10.38033639     -9.68041106     -6.35564828
C1         -6.85667188     13.02713268      1.39185640     -6.16044979
C1        -11.87911201     -5.90287666     10.57000864     -6.22980328
C1          2.52980824     18.31453477     -6.55462011     -6.37423958
C1          2.35241402      9.01380633      6.73110235     -5.52156292
C1         12.52545514      5.44523221      8.99759165     -6.20126904
C1          1.62954052      5.19811149      6.69205011     -6.78039809
C1          1.59653776     12.05388704      1.66043801     -6.36170867
C1        -16.61833800     -5.66436636      3.83397647     -5.72563990
C1          3.27304540     -4.28021107     -0.97770542     -6.65794602
C1          0.24727569     19.31682642      0.05650273     -5.99211639
C1         15.63208373     -0.81348351     -4.85117463     -6.90616855
C1          7.42728712     -4.04306618      9.78853346     -5.65284662
C1          3.93277731      5.27502722      0.09192123     -6.51210914
C1          2.73391770      2.65484805      5.66657723     -6.35447149
C1         -8.97790870    -10.42215385      1.42504447     -6.10849645
C1          0.59131983      1.81745832      3.15203655     -6.73069424
C1          6.94396273     -5.77750736    -11.75683591     -6.96449450
C1         10.64970685     -6.48392111      6.60137150     -6.81605386
C1         13.64175849      8.52551232     -0.78110807     -6.33933822
C1         -5.58641168      3.36473895      9.71737140     -6.41342428
C1         -0.56966132    -13.45319554     -1.61196334     -4.37907062
C1         -6.72870198     -3.29008052     13.70871622     -5.29771126
C1          9.98475920     -8.92025790     -6.55551622     -4.99964359
C1         16.32599883     13.17384653     -2.30620968     -6.77367110
C1         18.08164886      2.14198732      2.69730831     -6.70653228
C1         -5.90053701      4.33299691      2.39806095     -5.69638633
C1         -2.77396546     -4.26155385      4.01483102     -6.32735125
C1         -1.94036120      4.84267119     11.68949779     -6.07997824
C1        -14.31502313      2.89983950     -7.75789006     -6.26721310
C1         -1.54122814      5.36595068     -9.13406932     -6.36324587
C1          0.05366456      3.02277390     -0.00879791     -6.74081857
C1         -7.02854618     -8.03205958     -9.93837978     -6.25790410
C1          8.07487998     15.19635495      2.64959365     -6.30231411
C1          0.02381674      7.27777220     -6.69157326     -3.83512271
C1        -10.19385765      3.08541774      9.56889633     -6.08940181
C1          3.83068820     -7.31324394     -0.00979312     -4.87086332
C1        -11.02052663     -0.47172157      5.52798425     -6.61987215
C1          0.90040140      5.34201814     -1.60730120     -6.79944854
C1          3.96421415     -4.31845902     -9.07212637     -6.56136472
C1         -2.89294376      1.60612361    -10.16291338     -6.69484960
C1          3.97565018      1.67479830     12.33796714     -3.86092111
C1         -0.86628897     -4.01139061     11.26188525     -6.33096384
C1          8.66905455     11.97602764     -3.90349907     -4.43156345
C1          1.19150407    -14.98658269      8.40497833     -6.22987678
C1         -1.87725892     -6.65798185     -1.05350191     -6.15949540
C1         16.05640850     10.77472159      0.18977454     -6.34884207
C1        -13.29647303      7.38041471     -4.27489412     -7.14571055
C1          0.45685818     -3.05899912      3.04634191     -6.61632794
C1        -12.04241703      1.01882008      9.00565150     -6.91273169
C1        -16.88746046     -9.44006645      5.80395157     -7.07799694
C1         10.64362299     10.66694074      1.64482789     -6.40321711
C1         -2.30544516      1.84724442    -13.32775448     -6.48744811
C1        -11.88688144     -3.20748296      6.52238191     -4.10191492
C1         15.12311016      2.83239355    -23.71953959     -5.17302182
C1         -1.23045742     15.95814225      1.58483622     -5.04044760
C1          3.82304770      4.10041370     11.44687743     -6.11934714
C1          1.36084176     15.60020653    -13.19907349     -4.52234883
C1         -2.79010619    -13.20022280     -5.17957262     -6.15332488
C1          9.41371450      4.39111361    -10.63241765     -6.35568190
C1         -6.82045939    -12.52948716      3.92202139     -6.40773064
C1         -9.10086279    -11.56596537      4.89513511     -6.40549152
C1         -4.98380598      5.51488188     -9.18327542     -6.03951340
C1         -1.51699896     10.17267637     -5.71946074     -5.86355130
C1         -2.38124183     -6.85272063      6.56862903     -6.41708962
C1         14.15568973      5.16641003     -7.44081104     -5.87561967
C1         10.52335872      2.16368043      1.79058147     -3.54240140
C1          5.43031591      2.64988460     -5.00119519     -5.06386053
C1         12.47928007     10.87131287      9.24620601     -4.54318879
C1         -5.93629127     14.47337779     10.73754419     -5.54609478
C1         -4.33058214      2.42340339     10.66547699     -6.01091127
C1        -13.78493951     -9.06326088     -3.81887953     -6.68371377
C1         13.05330678     11.14271004     -0.86903789     -5.57977274
C1         10.94957312     -5.96356414      0.71411778     -7.20617087
C1        -14.22342964     -0.91878577     -2.75122640     -4.86450864
C1         -1.06280792     -8.24314997      8.14283035     -6.52104218
C1        -22.17734228     -3.55233587      9.53709911     -6.10996544
C1        -10.00043903    -11.60190949     -0.23935878     -5.91556704
C1         -3.68093812      6.88626050      3.95245705     -5.67051933
C1         -7.27731190    -14.37096323      8.98248780     -6.82437848
C1          6.59570271      3.12720633     11.41289883     -6.05997181
C1         -3.99850754      3.31092956      6.52555924     -6.31966615
C1          3.83506434      6.33951670     -7.17831809     -6.47340286
C1         -9.13076519    -25.14617401     21.25240041     -7.01376029
C1          3.44342350     -6.33111658      4.06100750     -6.62884981
C1        -19.95086697     -4.57509012      6.38069707     -6.06236512
C1          6.31522032     15.73441181      8.30755472     -6.58758509
C1         -2.58569807     -1.83841690      1.43184234     -6.29141917
C1         18.50392137      4.87039547     -4.91094960     -7.04254249
C1        -31.07140614     -9.28316380      8.78406352     -3.84205622
C1         -5.31423473      6.47160755     -1.74322414     -5.17457138
C1         17.76422735    -10.59354579     13.97514417     -6.50019432
C1        -13.70662033     -5.68123425     -5.29455462     -5.94925889
C1         16.17366526      8.45126544     -7.95909519     -6.06635818
C1          2.70366581     19.72042620     -5.89899572     -5.82455250
C1         -6.74265279     -6.30607779     17.11461088     -6.64121250
C1          1.03504677      3.26499516      9.07670534     -5.97409229
C1        -18.58334764     -2.16852253     11.47545007     -5.45630614
C1        -10.83360039    -12.81204809      4.83062812     -6.70284962
C1        -13.92882373     17.02850936    -12.82689621     -6.55780593
C1         10.25940303      7.56336827      9.98281019     -5.39652292
C1         -2.92412986     -3.23720895    -12.35945797     -7.16020541
C1        -11.99353452      6.53762010     -6.76019480     -7.40710775
C1          0.68243087     -5.77074099     11.62145401     -5.91577930
C1          0.20794188    -13.48279493     -7.58375029     -6.12040813
C1         -6.88460016     -2.23648993      3.09695242     -5.35469499
C1          2.78780610     14.41329585     -4.92332717     -6.42279953
C1         14.11518283      7.45816612      0.16648939     -6.16070381
C1          9.96346194     14.32769899      1.13586987     -6.90632632
C1          8.61328775     -8.33131907     -2.48827413     -6.20686983
C1         18.99286307      1.57019114     -7.95776668     -6.55676118
C1         15.83530061     -0.22872689     -3.89331288     -6.82669324
C1          1.17253795     -8.76124430     -6.04329904     -6.52665566
C1        -10.28008219     -4.68360944     13.04964839     -6.39018560
C1          1.09667250    -16.54034282      0.91342899     -6.96487697
C1         -2.94626319      6.87614775     -7.59966314     -6.87539464
C1          9.64093547      3.73994497     -9.73040430     -6.92633452
C1         -9.14494968      9.24944897     -1.03332502     -6.92946309
C1         16.12401975      4.11445861      1.73255131     -4.99955441
C1         10.08705666    -14.21970779     -3.41961552     -6.08551916
C1         -6.26799453      8.29101416     -6.66142586     -6.09372309
C1          4.05326572     18.29311987      5.22678693     -6.55412780
C1         -1.79724879     11.17954567    -10.63437692     -6.42367118
C1          1.32227619     -7.21217487      1.57470877     -5.07316901
C1         -1.71705481     14.03246768    -10.65715658     -5.88658609
C1          1.11957114     19.86242927     -1.43866138     -6.68141117
C1         16.12555417      2.45953068     -2.38073309     -6.61244904
C1         -0.16435823    -12.59611752     -9.12939942     -5.23467050
C1         -6.94871536    -10.10749914      0.84061667     -7.03990729
C1          2.43355191    -12.56581841     -5.10594484     -5.50788035
C1         -9.86667549    -12.87528440      6.49423603     -4.32174844
C1        -11.63212830     -2.22513958      2.31519725     -4.96966218
C1         -2.60898765    -11.09649422      5.59715990     -4.87863462
C1         -5.77245957     10.87460786     -4.13659409     -6.19331861
C1          2.20743749     -0.61794996      8.74506184     -6.70724340
C1         -4.34639636    -10.10052197     -7.72437200     -6.17943926
C1          9.18773791     14.78376266     -0.81192880     -6.87711637
C1         13.30013422      6.03953722     10.96068604     -5.62537897
C1          0.94117953     14.97548564      4.17394401     -6.26951117
C1         -9.53292626    -14.85629372     -1.24114093     -5.97777449
C1          2.23548030     -0.05458471      0.02456135     -6.33287041
C1          2.70175168     -6.88741731     -0.07631498     -6.59546114
C1         -5.33445438     -8.26975447     -3.61045116     -6.82651492
C1          6.08182517      4.97553057     13.83073701     -5.82542716
C1         -3.72210273     25.24104704      2.64478439     -6.01805087
C1          1.25151978     -5.49311275      1.50063738     -6.73002285
C1          2.66823030    -11.77534296     -3.49043853     -4.42867352
C1         -1.08459598     15.39867406      2.60890580     -6.25252044
C1         -1.86561245      0.06383722    -10.19767843     -7.05352780
C1         -2.07822533    -12.20558125     -5.13503973     -5.95127764
C1         -4.80674999      5.74331496      8.10603187     -6.92421174
C1         15.36627531      6.13205707     -6.50600618     -6.24446179
C1         -2.84836569     -5.41813254      7.55977860     -6.51222471
C1        -15.08755037      5.05028160      1.39280404     -5.97617882
C1         10.78053348     -1.68000778      6.65546011     -6.08173177
C1         -0.03388859      5.35439050     -0.98543159     -6.32687409
C1         -5.27561891     -7.07300332     -3.64053393     -5.87411592
C1          7.13062855     12.19687825      1.07357220     -6.00532538
C1         -9.97491259      0.64539786      7.14046309     -5.43266920
C1          3.04816957    -10.75947158     -7.62853841     -5.73139946
C1        -10.05762792    -13.01471068      1.34899523     -6.54300064
C1         23.43387405      7.74048524     12.55373054     -6.39543387
C1          7.82557781      2.26194304     12.33165413     -5.79178830
C1         -9.06980258    -16.43592306      1.31942134     -7.04689823
C1         -3.72592712     -0.90599074      4.00809925     -5.97783218
C1        -11.83817497      5.94608030     -3.67077772     -5.17226412
C1        -12.79139272      4.12963917     -5.29493626     -6.55672241
C1        -12.70641831    -10.14325391     12.05940299     -5.89728954
C1          1.50670363     -5.32814061    -13.22912573     -6.62094892
C1         11.27224579     -3.49869650     -7.51003575     -6.39550478
C1        -10.78733911     -3.18204994     10.62332231     -6.05428331
C1         -8.73829762      8.94364521     -4.25857597     -5.04568506
C1         -4.67879449    -12.58144803      3.95325859     -6.29222532
C1        -13.63792906    -14.82720633      1.29726368     -7.08935994
C1        -16.19621968     -5.61481955      7.98242219     -6.72005314
C1        -19.59145013     -1.96650532     11.49418317     -6.17166243
C1          6.89637759     -3.94529367     -2.41964513     -6.41025536
C1         16.52221319     -0.19361813     -9.87873090     -6.32607751
C1         11.63525125     14.73758767      6.76803837     -6.68906927
C1          1.09480883      6.31787934      5.66629747     -6.02638548
C1          8.52070676     18.14085473     11.54519641     -4.93953874
C1         13.85526141      1.31665523     -9.00264461     -6.61117307
C1         13.10884214      4.06549673      0.09187910     -5.61356118
C1          1.62644630      7.71356469      2.68103509     -4.88041662
C1         -6.08219930    -10.18121328     11.50434422     -6.26701600
C1         15.25466933      8.52308065     -9.52180454     -6.56169237
C1          3.88158266      8.93899253     11.42304675     -6.14882566
C1         -2.29800036     -8.57013120     -2.59371947     -3.19705960
C1         -5.14328927     11.76585638     -7.59706906     -6.22353844
C1         16.20085415     -0.26344407     13.99042376     -3.80539361
C1         -4.46946985     -0.00267321      0.48951958     -5.65942654
C1        -16.68355177      4.98651866      2.36881861     -5.88125861
C1         -0.80228662      1.91963016    -10.75577434     -6.56378093
C1          1.39596010     11.99794561     10.86717030     -4.99391849
C1         -2.29517262     -0.84670003      0.91610022     -5.89365079
C1          0.56098134     13.53406828      1.60623629     -3.81047622
C1         -4.65615710     -9.16856001     -3.62566823     -6.73033698
C1         -0.02632540     -1.96971066      5.68097368     -5.27808791
C1          7.26940119      4.60158963      4.76606703     -3.75091041
C1         -2.19627333     19.21649876      1.59690880     -6.44486965
C1         12.81892463      0.23344158      0.82177703     -5.65430727
C1         -8.05710469     -1.38530484     -0.17501682     -5.62279151
C1         12.39709414     16.56654245      0.82141326     -5.77858162
C1         11.92895020      3.21348499     -6.45779095     -5.74709038
C1          7.25863197    -10.59048833      4.10621034     -5.55633656
C1         -6.95120832     14.05911557      4.95530542     -4.93084361
C1         -3.29521033      9.64660273     -9.11602916     -3.88883848
C1         -2.97993499      3.32873122      4.64409069     -6.58600396
C1          0.92363538      9.00416481     -1.55240760     -6.66822776
C1         13.96101745      4.61992467     -4.85991953     -6.22139353
C1          0.34546188     12.65675550     -9.17046695     -3.47302674
C1        -13.22400281    -11.62818057      3.80220269     -6.02529870
C1         -1.79066184     -5.78794144      4.07121746     -6.14663988
C1         -8.87234187      3.99797036      4.97690481     -6.79053066
C1          8.42812636     -7.01612017     -3.47422469     -6.80580127
C1          2.66355369      0.03077952    -10.70767327     -6.82084400
C1         -4.06033397     13.16166959      4.98188973     -6.58135784
C1         -0.04314021      7.14130620     -0.99068747     -6.88092795
C1          5.29130257      9.97928039      1.04430864     -5.39654013
C1        -18.16732886     -5.58633632     10.41787555     -6.61629483
C1         -3.58157226     11.70476451     -7.28249017     -6.90584144
C1         -2.12805113     -0.84927827     -2.54947490     -4.79932168
C1          9.42673915     -0.80627393     11.33922966     -6.78876870
C1          2.19541311      6.57784667      5.64392499     -6.68820378
C1          5.83015853      2.59405041     10.76003609     -6.65162563
C1         11.57013051     -3.58167658      8.24429829     -6.51454287
C1          1.55089759     -7.91301478    -10.21831857     -5.52709386
C1        -12.37950901    -15.72387588      2.24634490     -6.74600691
C1          9.99141313      3.64520754      8.35367802     -6.19330734
C1         -5.02126865     -8.73971878     13.65898670     -6.57136163
C1        -12.42196619      4.43284408      2.95400045     -5.20660511
C1         -6.30633156      9.43536389     -6.64998404     -7.19587022
C1         -4.41491249      8.26367171     -9.12127809     -6.57170851
C1          4.20014800      6.48761365      1.09664549     -6.54562881
C1          0.04700260     18.30483916     -5.01806421     -6.85076761
C1         -5.44041331      6.39291517      0.45429361     -6.00663343
C1        -16.64558222     -4.10266183      8.93980928     -6.92039172
C1         -3.87990893      3.38161911     -2.63225225     -6.39229995
C1          2.65603756     15.04416183    -11.62160250     -6.31877995
C1        -13.29505790      4.51085653     -4.22067462     -6.44369146
C1        -14.59063344     -1.89569726      4.79593323     -6.79377191
C1         -2.43916921      6.23308933     -0.05044544     -5.07011562
C1          7.82286657     -3.41804388    -13.17515340     -6.71964244
C1         14.01132531     -0.12966012    -10.66560038     -6.12359895
C1         20.61579302     15.20039098      0.28912301     -6.65282002
C1         -4.46000999      5.82147422    -10.10089767     -5.15327814
C1          3.14926776      6.55947877     10.85269115     -3.84739191
C1          5.61437246     -7.82975521     -5.61168925     -6.16356646
C1         20.22171931     15.56891671      1.25212193     -6.82154692
C1        -31.45194233      6.42077316     -1.36795716     -6.64030601
C1          7.41212366      4.74293756    -12.15213602     -6.15288747
C1         14.68529823      6.93018929      2.72252924     -5.46726423
C1         -3.51208720     11.65841379     -1.55037794     -6.74780340
C1         -1.39879639     12.02771185     -9.16812056     -5.33969530
C1          3.77187090     -0.39893239    -10.69305995     -6.78413370
C1         -1.27924727     -2.45322651      6.55272707     -6.92717019
C1          0.39807888     -4.90133716    -13.33091389     -5.40726338
C1         -6.17935418     -3.80087889    -12.78802894     -6.15870131
C1        -13.23682500      4.92200828      8.05885861     -7.10851535
C1         -4.06337323      7.32156225     -4.23515324     -4.79758311
C1         -5.01099147     -1.67166996     -6.11394619     -5.19631190
C1        -19.17786450     -8.16268177      4.74955046     -7.27756098
C1          4.94631755     -0.63643993     -7.56789177     -6.42463652
C1          8.02653195     -7.32912805    -11.64577416     -6.61116736
C1         -8.34423124      2.00544274    -11.80881502     -6.28636396
C1          4.25589629     -9.32206762    -13.31461575     -6.60109782
C1        -31.34995235    -15.66565236     13.73270015     -1.94186141
C1         -2.32485270     -3.24369386     -9.25161993     -6.77703324
C1          6.50894499     11.88596932      9.86679328     -6.19019220
C1          3.48470896    -12.27814924     -5.13374291     -6.36646305
C1         -6.31813160    -15.85242265     -2.64096511     -5.79864104
C1         -2.18439949      8.23130236     -9.16647791     -5.01632211
C1          3.11125362      1.68560481     10.78688543     -4.85397137
C1        -10.43636581      5.40073356     -7.69512633     -6.91032451
C1          8.85267890     -3.68236024      2.62736218     -6.85965159
C1         -1.41501315    -18.33284099      2.42560973     -5.84990666
C1         -3.72489975    -14.41330154      3.39092677     -3.25540114
C1         14.79804594      3.43766695      5.84372691     -6.19744707
C1         -3.04690445      3.90961720     -7.61269894     -6.95338605
C1         -8.21044618      2.53984273     -5.12115437     -5.20839026
C1          1.48352282    -15.62081857     -6.68741941     -6.69271006
C1         -9.58370380      6.40071625      6.52801750     -4.74673732
C1          7.37589259     12.76992965     -1.50063171     -6.10361140
C1          1.94335137     11.93583616      0.03361883     -6.49842460
C1         17.14828156     -1.02366721     -6.47114034     -5.66553691
C1         -4.08438955    -11.03980425     -2.67476994     -6.31873950
C1          7.32896145     -2.54295622      5.76889468     -6.05787807
C1          2.39226471    -15.70248773     -5.11806994     -5.62895273
C1         15.96944440      1.32485097     -3.27172151     -4.70706566
C1         15.79562611     -4.69765861     -3.40738610     -6.55020644
C1         -8.36846415    -12.85530223      8.97088827     -6.89360091
C1         -1.18171002     -9.60235649     -1.59096469     -5.30017662
C1         -4.97694237     -8.80646205     11.55876666     -5.96713060
C1         -3.50196770    -13.06365478     -2.66700721     -5.04520294
C1         -1.44231303      6.38159576     10.80054404     -6.11262862
C1        -12.81183284      1.60357386      4.91237543     -5.99535909
C1         -3.00527166      5.80405482     -4.13675036     -7.07204204
C1         -6.81678972     17.16244684      1.46262697     -6.52918272
C1        -12.09226028     -0.47172201     13.10861142     -6.78543501
C1          9.49854571     12.76302974      0.72615325     -4.02885300
C1         -7.28053063     -6.28204953      1.50482121     -4.21866232
C1         11.58582450      5.17278312     -5.92286329     -4.40893643
C1          9.94714120     -7.32778802     -5.03448982     -6.24702605
C1         -1.77222116      6.39680011    -10.67200815     -6.76382223
C1         -0.63735649      7.19836338     -4.11838879     -5.91733906
C1          4.01231131     -7.82934688     -2.63232054     -5.71399688
C1          1.30490365     -2.43980250      7.19103570     -5.54374334
C1          4.39919863     -7.90123614      9.70418681     -6.80425220
C1        -19.07186239     -5.17283334      4.86347400     -6.49264506
C1         -4.55480855     -0.86135361    -12.29487416     -6.62304180
C1          1.70312504     -4.75184190    -15.74118381     -6.54824370
C1         18.99642700      4.57323065     -7.98701751     -6.91594993
C1         -0.12832952     -5.42034927     -6.70016933     -5.59178063
C1         -5.67518142    -15.85290479     -5.12258665     -6.29779778
C1         -4.08529075     -6.20146056     -6.11655578     -5.50145388
C1          1.62977091     15.52400950      2.64764971     -6.50028307
C1         -8.23222135      7.39344462      0.51479942     -6.64492428
C1          1.42523805     -9.64258453     -6.64586115     -6.48374427
C1         14.18215869     -5.90152923     -9.07646582     -7.02416651
C1         -9.49212179      6.96389706      9.58352401     -6.83431947
C1        -10.75577281      6.21985395     -0.15828517     -6.03582642
C1          1.06664327     -4.91098348      9.65128774     -6.45470645
C1          9.92322648     16.17343682      1.07636853     -5.50443545
C1         -5.21548374     -7.07897146     -5.71823769     -4.89122988
C1         -6.89922932     11.16021157      4.96925554     -5.45885191
C1         11.50765260      6.50056823     -3.36022346     -5.97076249
C1        -11.33820952     -1.26848187      9.70695447     -6.14477464
C1         -3.82771090     -2.73963464    -15.78053131     -4.12261350
C1         -8.11777464    -14.59677320      0.79647803     -6.06753940
C1         -7.25578240     -8.62229446     -5.13655138     -6.40056902
C1         17.55341195     17.48485588      8.38934770     -6.99155202
C1         -6.79871353      5.37663933      6.54557812     -6.19726865
C1          0.53476065     15.34454597      1.69043396     -6.86176707
C1         -3.43047442     -1.36353881    -13.39351174     -5.74315973
C1         -9.71860174     12.20399063      1.37008294     -6.19984802
C1         -3.05852958      1.58361232      8.10985229     -3.38721915
C1         -8.31032383     -3.29213856     14.70900707     -6.51711626
C1          0.71866224     -6.91288120      2.47521421     -6.04158559
C1         -8.84882696     -7.75634871     15.62428871     -6.07513439
C1         14.93262066     12.38265895      5.76131980     -5.97082402
C1          2.14902382     -4.28658268      3.09015816     -4.81981396
C1          3.26253580     -5.37188634     -6.61480914     -5.07154769
C1        -11.20585478     -1.34606282     -5.19231290     -6.37497228
C1          8.73793903      3.12680882      3.21625363     -7.16690668
C1        -11.65324745      1.88702093     10.58336193     -5.33995236
C1         -6.66131634     16.56142705      2.41476268     -5.70557884
C1         -3.29480648    -11.09972594     11.63220931     -6.48753488
C1         -4.73953785      6.90239101      8.15342276     -5.05780456
C1        -13.78785506      0.10109324     13.07305739     -5.72339645
C1         15.69195445      9.90097549      4.29594474     -6.12127871
C1         -6.08999349     13.53589747      5.52611592     -4.76730304
C1        -10.98777715     11.23120329      0.46414708     -6.27962236
C1          7.60296291     14.93448572     -8.93404622     -6.26694107
C1          1.79309705      6.26291113      0.93247216     -7.05399989
C1         -9.19539558      6.21285484     -1.05171282     -6.97536190
C1        -13.77598988      4.67092718      9.01609273     -6.13089474
C1          3.27169333    -10.27422136     -4.52535066     -5.90738013
C1          3.44302332     10.41446699      6.70813312     -6.71248115
C1          3.37704861     12.55616282    -13.19143477     -4.14591166
C1         -6.28745084      5.80632409      5.58156516     -5.14752036
C1         -0.62526322     15.58549742     -4.97929735     -6.73355722
C1        -15.20902977    -11.77517147      2.24543106     -4.69098743
C1         -2.16928012      0.97997845     -6.03970656     -6.85605543
C1          1.61676689     -3.86499600      4.03838580     -4.54036731
C1          8.59432990    -13.10409210     -2.51047384     -6.95781816
C1          8.08336366     -6.78012960      0.59396669     -4.21386783
C1          5.72511368     14.23094236      9.26109785     -6.51824561
C1         10.71957039     10.08060716     -9.65331216     -6.86632651
C1          6.51920542      1.99041557     20.51565749     -6.87901488
C1         -2.96281759      3.39076763     -1.03443349     -6.45231503
C1         -8.64350269     -5.33550922     15.11785108     -4.10836013
C1        -11.87256012     -6.49930002      4.84832139     -6.28408882
C1        -13.78735189     23.00536571      9.65181795     -5.41717776
C1          7.03185257    -14.60090233     -0.96516191     -6.37040551
C1        -15.43615765     -6.16057641     12.12444922     -6.74918522
C1         -8.20299604     -8.63959417     12.16583243     -5.88454420
C1        -14.07888676     -0.77777830     11.49148098     -6.24941505
C1          9.07081908     -4.35962772    -10.18632892     -4.78194053
C1          9.91880681      3.56274754     13.98646123     -5.94770085
C1         -3.78243365    -10.57807039     -5.09260098     -4.44423533
C1         -0.38710140      1.53480275     -8.19051139     -5.53726616
C1         -2.82319282     -5.35651729     -5.15935910     -5.80190836
C1          4.15793119     -9.67684184    -11.74548861     -6.27341806
C1          8.72838987     -9.80491623     -7.57311293     -6.29904412
C1          4.05042632     -7.89416484     -5.98390624     -5.74158879
C1         11.42913387    -12.21361660     -2.45291615     -6.64787881
C1         15.58660482      5.09629032      4.21370107     -5.83733978
C1          8.81219292     -4.98386552     -7.57257972     -6.12696709
C1         -3.54918935      7.02351338    -10.65239684     -5.91249877
C1          4.37292268      0.68046914      4.78358377     -6.47072895
C1         -4.25316683      4.30660971      1.46910396     -6.23203799
C1          3.98599365     18.84603090     -4.93244887     -6.71066327
C1          1.10638437      9.88446222      9.20817887     -6.60553743
C1         -7.06845699     13.59005752      0.51565898     -6.03409404
C1          1.13804378      1.46286882      0.01531729     -6.71985612
C1        -12.51263502     -4.07908339      6.42035424     -6.05981729
C1          9.35648707     -5.99284235     -1.85791652     -4.30489837
C1          4.39036383      5.66148382     -0.84938815     -6.27208123
C1         -7.76311064     -9.56847837      8.05530139     -6.09058147
C1          9.26608843     -4.07550121      7.29180896     -5.21107150
C1         27.37119157      9.25000319    -16.50632450     -5.76222114
C1        -12.19290586      1.04097526     14.74602316     -6.25100606
C1         -3.76624314     -7.18705814     -1.02540187     -6.71313912
C1          0.04933255      0.00335414     -3.48976976     -5.41665400
C1          8.64883850     -4.96268433      5.13723264     -5.81614623
C1         12.08569353     13.27108591      5.78240722     -6.49782552
C1         -5.64654226     -9.21091081     -1.75405290     -6.21495994
C1          3.52490423     -9.69291242      8.22208703     -6.57344959
C1        -10.60928998     -6.20091243     -4.30303034     -6.96870016
C1          6.87802489     -5.80525240     -5.98642343     -6.85051268
C1         -9.66047509      3.43744013     12.18002968     -5.74036728
C1         -6.11778411      5.83745933     -3.54720768     -6.18357011
C1         -5.28868919     -9.88420974      9.69270119     -0.30503050
C1         -8.87650876     14.59917442     -0.15117237     -6.62065991
C1          4.47240770     -9.76281994      9.80836890     -6.56584969
C1          9.05986902     -0.10521327      5.76855110     -5.51305333
C1         -5.74362188     -1.44047470     15.31109637     -6.64377061
C1        -12.30159328     -1.38912617     11.53137459     -6.31567892
C1        -27.46754271      0.79754201     15.38836373     -5.99095220
C1         10.18442279     11.43874048      8.32217178     -6.56440338
C1         -1.71686716     -0.43114574     -5.68618812     -6.11727000
C1         -3.66703819     10.54976894      4.13696852     -5.78707325
C1          1.47842320     -0.06024143      8.11109709     -6.55371412
C1         11.34922364      9.44538442      5.73766366     -5.93451518
C1         -6.40337309     10.90508094     -5.08265056     -6.73995923
C1        -16.29450803      3.55299880      4.83316088     -6.87495787
C1          4.27917037    -28.35360735      3.94814224     -4.20642344
C1          1.90671467     10.15901143     -9.06919991     -5.73129916
C1         12.20269208     -6.91246212      1.64838396     -5.33843413
C1        -13.19412407     -1.31662345     12.16334825     -6.90605012
C1          3.67385737    -12.10473869      5.62610187     -4.31422252
C1          1.99676483      7.19976381     -9.09833720     -6.40177927
C1         -6.43325572     -8.57858270     -3.64330707     -7.11736032
C1         -6.41838412     -6.86353656     -0.10465111     -6.98929147
C1          4.08808400     14.91237228      0.03442918     -6.77956967
C1          9.29073063     16.64272717     -6.54807639     -5.82697263
C1          5.34750817     14.70842497      1.01736337     -3.66133221
C1          6.86924220      1.41655678     -9.13584016     -5.62112639
C1         -5.16246665     -8.10202483     10.65602390     -6.18896209
C1          3.00653117     10.42363803      0.12644754     -5.40192118
C1         -7.55916523     15.07242253      7.13682034     -7.09273262
C1          8.28794380    -11.83201200     -0.03283987     -6.74922860
C1        -11.06493926    -10.01916414      5.46098805     -6.53460228
C1        -17.62010322      0.72250114      7.35035426     -6.64613980
C1          0.12137347      1.48899057      4.07575476     -6.77163485
C1         -2.85492924     -1.26743830    -15.84514223     -6.07685365
C1         14.32669028      7.93158405     -2.29049250     -1.76127029
C1          0.87492945    -11.18510143      3.44175916     -5.97433040
C1          3.21546299     11.41961427      5.10072697     -5.76922764
C1        -12.95072347      4.01801935      7.45513330     -7.12601002
C1        -17.55530254     -3.29794147      3.85240895     -5.52029592
C1          8.35875694     -4.02511940      9.19845680     -5.36320374
C1        -12.22393342      2.59339820    -11.84153181     -6.22330836
C1         10.88687221      9.52267791     -3.05093138     -4.86471700
C1        -13.00925087     -3.76174764      3.93915193     -6.54328632
C1         11.63944386     -6.54289162      4.75637089     -6.16613746
C1         -6.68044690    -11.03677282      2.39437804     -6.68022267
C1        -10.22910332     -5.30231535     -6.23716041     -6.25809073
C1          8.09517178     -4.92782945     -5.10034840     -5.47377707
C1          8.83753868     12.78450601      3.28087953     -5.42408783
C1         -3.58187262     11.79253438      0.56840802     -5.98213939
C1          0.59592682     -7.77617611     -6.02563390     -4.75884500
C1         -8.61636146     11.92451780      1.43073772     -6.40549593
C1          0.22517431      0.82894673      7.13371077     -6.45926827
C1          1.31765249     17.39140773     -3.95733903     -6.34205516
C1         -0.02084098     -4.83635680      0.01510441     -6.70019611
C1          8.90605709     11.02361692     -2.39548445     -5.42060666
C1         -3.74026469    -11.53291663      9.03817950     -6.99496590
C1        -17.99430221     -3.71609231      4.76213330     -5.64148038
C1         -2.71723653    -10.11144062     -7.26763827     -5.98404541
C1          9.49578521      0.84152200     -1.80155571     -5.43011382
C1          9.39896622     -2.16724667      1.66032510     -6.64457684
C1         10.23564330     -1.68148898      0.01784425     -4.35379664
C1          8.62957400      3.80327842     -3.36363454     -6.71195169
C1         -0.88220406      0.02653615     -5.06676069     -4.92446106
C1         -8.64530466      4.91162206     12.21037781     -6.97432519
C1         -4.38882900     11.15068365      5.70229635     -5.25622648
C1        -15.23674930      3.47681964     -2.76925340     -5.89526516
C1          1.25179645      9.21135081     -9.03991812     -6.54867477
C1          2.34084791      9.57310750      0.09702342     -6.87734846
C1        -10.20934618     -2.72659039      0.39107697     -7.03700017
C1         -3.79307332     14.44350880     -6.62684127     -7.05021012
C1          1.54133422     18.32525811      1.04369681     -6.12125314
C1         -4.67497056      1.43777499     14.81014014     -6.55187151
C1        -13.11091416     -8.48264775      9.56411852     -7.15604262
C1         -8.25961214     21.46041408    -13.31506572     -5.68049586
C1          5.32566171    -10.29676666      2.52959641     -6.04308207
C1          6.82897248     -5.82127556      3.15445513     -6.33519197
C1          5.83236936      6.54132865     -5.59727207     -6.81011116
C1         -7.36407675      6.76983963     -6.66815484     -6.57656362
C1         -6.09078629      1.03291475     -9.28832028     -5.22960392
C1         10.08673656      3.11409395     11.45090923     -5.98481981
C1         13.58436063      0.69342748     -6.43937352     -5.18348865
C1        -12.04968042      1.63464643     -6.76771638     -6.13666131
C1          1.53042230      6.86292551    -11.66536014     -6.62150975
C1          0.06973795     13.21674190     -6.57281515     -6.76600347
C1         16.07127808     13.81646342     -3.27707010     -6.33953264
C1         -1.15963513      2.77940784     -1.05678581     -4.72723918
C1        -13.85763666    -12.51064530      3.88213387     -6.62887290
C1          8.33961096      4.77449606    -10.64027638     -6.60546542
C1         22.87522419      0.65993647    -21.14469826     -5.98581012
C1         -3.23556896     12.65438319     -9.15884347     -6.40801284
C1          1.17227864     21.00511845    -10.71330553     -6.15352358
C1          7.31885654     -1.93808134    -12.21721534     -6.91675198
C1        -16.54339282      4.46750635     -0.19234611     -6.73548903
C1          8.58156668     25.73458564    -17.14995393     -6.53858873
C1          7.68866646     14.86069441     -5.44494318     -6.30583286
C1         -1.54387294     -3.40821887    -14.97018356     -4.46009140
C1         -1.30050069    -14.56228700     -6.68409571     -6.21595930
C1         -9.71431210     -1.46514454      6.39619354     -3.93326454
C1         10.33292582    -12.24964643      1.63776943     -6.70344544
C1        -13.18205668     -6.06815900     -6.25750416     -6.93676689
C1         -0.35019129     -2.47504096     13.73527454     -6.16469888
C1          5.58181590      3.59727920     11.43661778     -6.78382742
C1         -2.06870517     21.28701922     15.79773845     -6.67176351
C1          0.89601078     -6.95210037     -0.93589132     -5.41306707
C1         10.40031891     -2.61040841      7.21939035     -5.48941848
C1          8.79805512    -17.20137292     13.33611786     -4.82837698
C1         -2.80094461    -15.63639487      4.89839081     -6.61844062
C1          8.66909240    -10.89044868     -7.54634092     -5.65611344
C1        -13.10192621     -5.59909828      7.39750316     -6.55074623
C1          8.28124656     -1.89290070    -10.58510646     -4.31661323
C1         15.62208633      2.14761703      0.79474063     -6.51378424
C1          7.13266968      9.44717976      8.32741415     -3.12387767
C1        -10.43382079     11.24297398      1.37207370     -6.24208346
C1          7.76754511    -25.35981647      9.67543396     -5.31397099
C1          1.79019985     14.41166048     -0.88387608     -6.59170030
C1         -0.45585374    -10.26521372      5.97456888     -5.21001639
C1         -2.00023237     13.42775903      3.11053676     -7.13003767
C1         -5.12614196      9.10302007      9.10086390     -5.15989799
C1         -6.49224052      6.66210358      4.08358240     -4.37371144
C1         -6.74588292     -7.71226740      3.99279171     -6.70462329
C1         12.19305194      8.87342721     -1.37269177     -7.24128545
C1          8.92802372     17.20573662      5.29072964     -6.56897201
C1          9.54712981      7.08734507      9.30050356     -5.93741400
C1        -21.12997809    -17.10006323     10.36575644     -5.63889994
C1         -7.51919131     -3.77439420      9.57701964     -4.80723037
C1         -8.80087180     -7.74764516     17.68896951     -5.86538413
C1        -19.68244520    -11.92573256    -13.51976997     -6.70879456
C1         10.90158593     -1.15942136      9.84598902     -5.07440267
C1         -1.90154616     14.08681670      4.05367087     -5.56325028
C1         -5.16858401      2.41901686     -3.48264885     -6.48070686
C1          7.61225580     -1.59377904      5.12914305     -5.43432857
C1          1.56162176     -6.04415605     -0.99076560     -5.85653167
C1        -19.16665988      0.23568306     -1.82349258     -6.81091700
C1         12.56785698     -0.75191376     -6.48969716     -6.06949551
C1         12.75570177      7.98158164      4.19739694     -6.34233384
C1          3.88713781    -14.22631021      5.01657889     -6.44465351
C1         -2.77114720      4.47263114    -12.28314205     -6.94265720
C1        -10.50556095      7.01725562     11.50555586     -6.88041505
C1          0.87578071     -0.52884217    -10.77520216     -6.29789289
C1          5.15834675      1.33629272      1.00398291     -6.53221870
C1        -14.29027532      3.15453023      2.88927575     -4.88868117
C1        -10.39098957     -5.88493535     13.08605505     -6.23009171
C1          5.72075708     -5.94344692     10.79669692     -6.77156239
C1        -16.12929856     -3.66196000      2.33787274     -6.33197330
C1          5.75897715     -0.14521299     -3.49055558     -3.94348939
C1          5.35080065     -8.70607466     -5.01610655     -4.81401082
C1         -1.58492099      8.63378500     13.31686394     -6.85310667
C1          0.93851452     16.85231986      4.12436528     -5.87776322
C1         -5.49300467      0.39280447      0.49665445     -6.19283566
C1          5.71446686     -1.87317512     -9.05659391     -5.99322208
C1         -8.53202453    -11.64165256     11.41385457     -6.37805275
C1         -1.21640133    -11.45573703      7.58846622     -6.38420356
C1         -5.73657760      6.75730419     -7.67027313     -5.68135423
C1          6.24394021      8.00528732     -3.06142006     -5.83121729
C1        -12.40783133     -2.86433879      3.97738137     -6.07325321
C1         -0.44474313     -1.46124488      0.94800354     -5.46616713
C1         -5.05529885     15.09974140      5.55339550     -6.76544694
C1         -9.76785165      2.58588139     -7.66709271     -6.42404934
C1        -12.20127379     -6.08005417     -6.77493286     -6.21835579
C1         -1.60901582     11.92270680      0.04085330     -4.61287642
C1         -5.12632679     -4.77485427      6.56632828     -4.87857491
C1         -4.23975222    -12.97657561      6.53629419     -6.52982636
C1          2.79685557     -5.73037650     -3.51904284     -7.04659307
C1        -26.02894057    -15.53958119     -5.43589814     -6.40847795
C1        -10.26185567      1.63508835      8.98938141     -6.90492790
C1          8.20695211     -0.06536554     -1.52360656     -6.45492799
C1         -1.64029697     -5.30719512     -9.32728427     -5.43149324
C1          5.01982290      2.45315305     -7.53350279     -5.99506016
C1          3.57992422     17.90354709      2.54989013     -5.98283468
C1          3.57021294      7.92596684     13.27667024     -6.59471871
C1         10.18705394      5.62316279    -12.18247245     -6.39017971
C1        -14.28543101    -10.06340533     12.93811285     -6.96239583
C1         10.17970661      4.62950197      9.93741676     -5.14508941
C1          1.62633594      2.47046351    -13.20096474     -6.77110327
C1         -1.93620616     10.66981409    -11.61402923     -6.70706597
C1         -8.05023636      4.09973594    -10.19853753     -6.07566156
C1        -12.32426210     -9.05577627     -1.20136124     -3.96103540
C1          9.09234760     10.74307128     -0.84683214     -6.17946473
C1          3.46887053     14.90849186      2.60614384     -6.66904358
C1         -9.06989322     24.68828728      8.13196043     -6.25003376
C1        -18.65717397     -4.03862667      7.95393723     -5.48110688
C1         -0.11163150     -3.35865759      7.52954895     -3.92947951
C1         -6.27564521      8.84729760      5.54980420     -3.52540070
C1        -16.70261641      0.21137983     -3.36710409     -6.58311267
C1         -8.46828498      0.62599768      9.66192635     -6.81890938
C1          7.71965639     -1.61371614     -1.91535789     -5.90662348
C1        -14.26853382     -4.66058567      6.36473239     -5.78509476
C1          9.94146571     -6.01202076      2.56335255     -6.44555501
C1          1.90199173    -12.27729513     -4.20043648     -6.59835337
C1          5.18189754     -9.38678634     -2.44991618     -4.41286077
C1          1.82726747    -14.48145430      3.45031191     -6.82157672
C1          4.68568185     -8.87380650      9.12592684     -6.65425800
C1          2.38367027     -2.35528833     -6.03608018     -6.94279792
C1          1.13606883     11.03175409      9.21172805     -7.03195420
C1        -19.04074658      1.63367836     26.83157641     -6.95828890
C1          9.26626900     -2.29377679     10.80464214     -7.11021589
C1         -4.37291866     11.21858814     -9.13276975     -5.70878525
C1          5.38479385     -0.78087988      8.20636033     -6.06348948
C1          0.07384317      0.01574659     -5.66084491     -6.78173772
C1        -10.02603983      1.04476090     14.66016188     -5.93500012
C1        -13.17395718    -10.40856662      7.35745265     -6.17834748
C1         -7.80553230    -12.51923559      7.97253689     -7.03550012
C1        -12.09454751      3.48818603     -1.18710884     -6.54211805
C1         -3.17179263     -9.26208361      2.41039523     -7.00296656
C1         -7.02174129     16.67152411     -1.62259415     -6.95238077
C1          2.27800376      4.42766629    -13.19840367     -6.60095878
C1          2.55708220      1.82919754      4.10409660     -5.28468925
C1          6.29549529     -0.79351524      4.16400899     -6.57259007
C1         12.73064124     -1.75424740      0.73611235     -5.39477006
C1        -13.17753457    -11.55579430     12.99745194     -5.87757601
C1          1.93006141    -12.19289180     -7.66576003     -5.63938413
C1         -0.25317514     -2.34743894      8.00527402     -3.06189574
C1         -1.01219285     -1.84315153     -1.63671226     -6.60027777
C1        -10.93167173     14.15854430      0.49171665     -6.36750678
C1        -20.51017083     -6.03816221      9.43591580     -7.06416247
C1          4.98473792      7.08457113      1.65116596     -7.13817502
C1          4.14368322     11.36027805      6.65821042     -6.95431501
C1         16.91393903      4.95824607     -3.91425911     -6.96439832
C1          6.08519517     -3.17385556     12.29538793     -6.69284426
C1        -11.34236096     -7.96610243      3.85024214     -6.69668652
C1         31.34316004     13.96075549      2.89910742     -6.92818414
C1          0.98484970     -1.57025334     11.32714864     -5.56477353
C1         12.48132909     -8.88626303     -2.42137967     -5.60602240
C1         16.33422300     -0.12967595     -0.77136381     -6.04833197
C1          6.96942351      6.18399199     -9.15857608     -6.29111896
C1         25.71046115     12.23093170     -6.37734183     -6.99211844
C1          4.40330262     -5.77982456    -10.04910860     -6.17951395
C1        -10.14260220    -10.54861016     -5.22057203     -5.46773894
C1         12.28749135     -4.91933391     -4.07471565     -6.65987224
C1         -7.75148948     -5.60880878    -11.80787849     -6.65434323
C1          9.39517972      9.12865092     -4.94919680     -6.83134917
C1         -1.76849476      4.83866462     -6.69826471     -5.95596091
C1        -11.51437794     11.86506829     17.87603022     -5.13169493
C1         -8.06584168    -11.58257807      0.87007452     -6.08970586
C1         -2.19613123     -4.81388116     13.80260866     -7.10795932
C1         -2.41080405      0.86944812     12.21438476     -3.17317616
C1          1.07561816     -6.35741544     -0.06939885     -3.75238762
C1          6.53184318    -17.14819328     -0.02879511     -6.48253712
C1         -3.68569906     -6.72630277    -16.56155791     -7.20679750
C1         -9.84853668    -11.02100752      0.70643406     -5.42098454
C1          6.33035999      4.07842201      9.81012436     -3.84167339
C1         -1.37384965     16.85314742      0.03905580     -4.58614481
C1          3.01731526    -22.04720210     18.75202820     -5.98585919
C1         -3.63373411      2.85152298     -5.12181406     -5.69432999
C1         -4.25401267    -14.07921095      6.48942378     -6.15151479
C1         -6.20492633     -9.61729235      5.01004754     -6.09312495
C1          7.63277488      5.59220743     -4.90790148     -7.04450167
C1          3.83755508     -1.30784775      0.01007124     -5.95107744
C1          3.62782484     16.00803519      4.14157445     -2.38612315
C1          2.04776897     15.35559264      7.64135381     -5.94475061
C1          2.19930782     -4.35416302      6.57935803     -6.12534569
C1         14.18312457      3.65085648      0.14074234     -7.02663435
C1         -8.96711403      1.96999741     -3.62075087     -6.52404215
C1          6.65100862     11.85039240     -1.41952797     -5.56719872
C1          4.65068303     10.53652612     -6.58340822     -6.39380783
C1         -1.23782003      6.37705779     -9.75336860     -4.81576051
C1          7.86851543     -4.05361179     -0.93290092     -6.31965875
C1          5.20670436     -7.50824332     11.72547070     -3.71613896
C1         -8.68010461     -1.46875173      2.45441225     -5.30125789
C1         -7.64057995     14.82135894     -2.65415783     -6.04655859
C1          9.35343006     -0.09026972     -9.15031185     -4.72973756
C1          0.03596554     13.88552101      2.52051688     -5.82745081
C1        -18.76871329     -8.44551275      9.45627290     -6.15119861
C1         23.83747248     14.02516785     -3.85013218     -7.00102545
C1          2.45063811     11.95738657      3.18204414     -6.70501518
C1          3.46963638     -2.38230656    -12.28078180     -6.05205782
C1         -5.90247920      1.90771339     -4.12852371     -6.94017525
C1        -14.87970731    -10.93248229      7.35503195     -6.83874934
C1          7.97524420      6.99417503      8.88675914     -6.68935275
C1         13.48516097    -12.93587918     15.47547238     -5.73855452
C1         -4.32382521    -15.52372971      2.32613294     -6.20040205
C1         -1.38781397     -4.29561633     12.25548428     -6.85426917
C1        -11.98908986    -10.06942464     -5.21858705     -4.97053665
C1          2.79161242     19.20160510     -1.51434769     -5.45908314
C1          2.17422444      9.53593590      9.22099906     -6.72472040
C1        -13.61541749      1.62485544     -3.70648097     -6.61755434
C1         15.86791162      1.24531332      0.12808149     -6.57547781
C1          2.71315908    -10.22653483      9.81166847     -6.94776350
C1        -11.08735163      5.36095441     -1.67146420     -5.16321501
C1          5.03413770     16.78255945      5.21602688     -7.06606942
C1        -13.51778020      3.50892331     -5.87484765     -6.57536784
C1         -9.24452656      2.59834500      2.44552706     -6.63785671
C1          3.88052214      7.15602905      3.54462241     -5.74447581
C1         -2.49028848     12.05341955     -1.62732424     -7.08041020
C1         -0.61221045      3.87448009      0.00089484     -6.55071515
C1         -9.38895296      1.78121299     -8.30957823     -3.88852396
C1         -4.53606551      3.98205759    -10.18357428     -6.55248980
C1        -18.10865203     -1.84329920     10.50601325     -7.05029142
C1        -14.13877840      2.55094667      3.87958086     -5.15480881
C1        -13.37799844     -2.85753067     13.68608528     -6.98873617
C1         -0.15965358      7.21364747     13.92271378     -6.35174076
C1          3.24163537      6.56591418     -3.98906052     -6.46041764
C1        -20.23159424    -11.93444766    -16.69565422     -5.34432644
C1         21.40001317    -16.82839205     12.44624994     -3.39858867
C1          4.70932158     -6.33208772    -14.80426954     -6.62842550
C1         -2.92076269     -3.27882859    -10.19556789     -6.97451025
C1          6.74454477     11.33225438      1.69693401     -6.97144503
C1          0.77041518      7.15494524     13.27355018     -7.21159907
C1          0.39840165      2.43024362      5.64550180     -6.45788564
C1         15.15409707      5.55618072     -1.77667444     -6.81884099
C1          6.40373162    -13.24256850     -8.54066270     -6.24458772
C1          6.51318440     -5.42195197    -10.77031543     -6.95415692
C1         -6.32029147      9.31126964     -1.08581788     -6.00332093
C1         -3.62829862     -3.86968861    -14.32178700     -6.65016376
C1         14.14884193      7.02341490     -7.37392879     -6.22652872
C1          7.86513637     13.96683663     -9.57619344     -6.37425303
C1         12.92557340     10.90600653     -7.06379658     -7.16535138
C1         -8.01926044     -1.33021571     -5.71759864     -5.72528287
C1         12.01053264     -5.55295779      4.13039353     -6.25192138
C1          8.80902301    -13.33173768     -0.95173575     -6.62834832
C1         -0.76703621     -6.84893494     -0.07817625     -6.19482491
C1          4.66616557     -9.75023505    -10.64614539     -6.54814880
C1         -6.82864499    -11.95388551     -2.73610697     -5.05348777
C1        -10.99327838     -8.31172242     -0.20755334     -5.72607828
C1        -18.74872167     -8.50738545      7.32509771     -6.37777922
C1        -10.00910939      7.97226813      3.99767790     -6.72767032
C1         -5.57207192      1.56684946      4.05053816     -6.45248295
C1          7.79944739      8.04370500     -3.86327740     -4.43908715
C1         -4.36045036     -8.21223764     -4.20628109     -6.24164950
C1          7.30592370     -5.90124389      9.80252021     -6.36333736
C1         -5.05446500     -3.00128473     -2.65823813     -6.75604889
C1          3.88402776      6.27581037    -10.61433879     -2.13407345
C1        -13.44284911     -7.05420072     -4.29817241     -5.76491645
C1         11.19000769     10.29562090     -1.42764594     -6.17652061
C1         -0.01776241     12.01249303      2.65478460     -3.03133305
C1         -1.29072929     -0.59517436      3.07345769     -4.98215202
C1         11.46551358      4.10002027      3.24273146     -6.71605418
C1          0.74931112     -8.31759453     -5.07883926     -6.32978743
C1         -9.10005844    -14.54666418      1.36765622     -6.76655513
C1          5.30965645    -13.16096036     -6.66227328     -6.12563146
C1         10.18698701     -8.35275335     -3.47029838     -5.86296773
C1          8.83218661     -0.06948771     -3.94876299     -6.75626850
C1          0.24345745     22.81510851     -6.46884876     -5.21435260
C1        -10.35497795     -7.65779568     15.30641524     -6.46361993
C1          3.12853666     -3.00068090     -9.77773246     -5.09113704
C1          0.69093459      9.21963659     -6.73473075     -4.85098300
C1         -8.64170604      4.01410824    -11.16776464     -6.15997805
C1          4.13441988      1.78819728     -2.44213561     -4.74164792
C1        -11.94875848    -28.97250038     15.59269888     -6.06087326
C1         10.72935125      4.98286845     12.44229425     -6.60375514
C1          9.28509556     -3.47426432     -1.48410624     -5.43445328
C1          2.88624760     -0.98181595     -9.19802354     -6.71363016
C1         -1.65635487     20.81402359     -4.96578886     -5.08608308
C1          4.84388547    -10.26042101     -7.57973329     -6.78337226
C1         -2.42716179     -4.80474005    -13.31524083     -5.20948387
C1          0.65201532    -13.47062575      5.91496933     -6.50757172
C1         -4.50567020      6.92221953     -6.65148049     -6.54051262
C1         -7.78575166     -8.26876954     -7.82422795     -6.59509846
C1         -6.02770575      0.60522394     13.79195569     -5.31017253
C1         15.46548829     12.67201310      2.70977763     -6.23502974
C1         -3.06647735      1.43913717     11.55563936     -5.83235246
C1          7.37524788     -2.21520101      9.81315723     -6.77066142
C1         13.59381587     13.24858876      2.74684163     -4.79346210
C1          2.06868830     16.42366710      7.74619202     -5.13823424
C1        -10.42575590    -10.11051993      0.77829397     -4.89546092
C1          6.93207319     16.21225490      1.71590445     -6.40652566
C1         -9.38657129     -4.75969288      9.00491920     -6.44197936
C1          0.52110969     -2.44741498     13.13221903     -5.56828059
C1          5.51278692      4.66787494     11.43635778     -5.80546362
C1         -2.12364410     -3.86962341    -13.94041335     -6.18625962
C1        -16.04795729     -7.00476523      6.49007059     -6.43835981
C1          1.19122814     24.69133933      0.65885276     -5.05150717
C1          8.89758443     14.25416646     10.83956745     -5.92503245
C1         -6.14693382     -9.59831673      1.45334402     -6.38487784
C1        -16.86003423      0.21095493      7.94082077     -6.57620786
C1         -0.16753064     17.83506994      1.00461403     -3.77765541
C1        -11.24918843      8.81956787      6.56459666     -6.64088357
C1        -16.08441582      0.77615726     12.05560525     -6.65150498
C1          1.21406390     13.01793036      5.77974666     -6.58268588
C1         -7.78411687     -1.96141628    -11.78047890     -5.96008557
C1        -11.33030798     -6.20758729      9.60033256     -6.37383859
C1         -2.46810835     -6.31847486     -0.03007354     -6.29802863
C1          7.16178823      8.65556580    -13.69170868     -6.01541348
C1          9.71556994    -17.52865934    -17.37550458     -6.40234771
C1         16.13074903      2.56027985     -5.83084744     -6.30972971
C1         13.47415665     -3.46039492     -7.54306355     -4.77327755
C1          7.16511434     -2.47945270    -13.13171951     -6.44474336
C1         11.67265120      6.96025735     -8.10890054     -5.68628219
C1          0.58618063      4.79944423      3.17129785     -5.67548452
C1        -11.33571674     -1.87243800     -2.60625100     -5.66771570
C1         -5.00646324     -8.67852510      5.88305475     -5.15030106
C1          3.84288057    -13.18984389     -7.06855841     -6.95051732
C1          2.01871843      0.87304123     -1.54605009     -6.01710924
C1          0.91800001     10.55037809     11.70887567     -4.50266508
C1          9.61169841      3.75770226     -7.57303324     -6.79363716
C1         -8.21176220     -0.44643576     -5.02889398     -4.66372464
C1          0.69517688      4.76345775      0.93013060     -6.54129380
C1         12.05462889    -12.24953248     -4.97682512     -6.99633676
C1         -6.46799810      9.76496084     -5.13874462     -6.38459341
C1          5.24373575     12.80507368      6.64500011     -4.99422866
C1         -2.15342144     -4.80030340     11.62960334     -6.50615643
C1         -3.38574345     -0.87482910     10.66680613     -4.83372040
C1         12.91893110      6.38109935      8.35181401     -5.98070767
C1        -11.38497241     -3.20823932     13.04173893     -6.84832627
C1        -10.86825234     -0.26201426     -3.68449057     -6.10116443
C1          1.28831099     18.91595423      0.07695519     -5.93387493
C1          4.50384166      2.60004660     -6.57030244     -5.19375758
C1        -11.33705339     -7.72325031     13.66368804     -6.21911327
C1         -2.72016741    -12.60228983     -0.73260985     -5.42906646
C1          0.84530580     -7.20113295    -14.14189705     -4.79774641
C1        -11.06238089     -2.73100633     -1.18044252     -5.71302748
C1         -6.45826066     -1.96509757      5.60630774     -6.13645216
C1         -9.86713827    -11.08938402     12.14996554     -6.53949391
C1         -2.23972794     -9.78839361     -8.23804250     -6.41616495
C1         12.76415467      7.85737808      9.84619319     -6.86269519
C1         10.84552149      3.05854827      6.72387886     -4.24044671
C1         -8.48057076     -0.51271450      3.91529807     -5.89595620
C1         11.11312018     -5.82339211    -10.60555973     -4.60560248
C1         -3.54221205    -15.02048202      6.50935005     -6.56471907
C1         11.41546553      7.56425218      0.10274525     -6.06489489
C1          7.30188110     28.88680289      6.80322824     -6.43224924
C1         -1.32268610     30.62539301      0.16321993     -5.60355417
C1         -6.02626610      4.72615539      7.16166664     -5.15136285
C1          4.81706230     -4.03137393      9.08232557     -5.92152784
C1          0.82164803     -2.09611181      8.14894531     -6.06660623
C1        -12.38103109     -8.52665039     -4.33995492     -6.19741246
C1          7.42944668     10.62616490     -6.62581395     -5.87869090
C1        -15.11158916      0.75449761     11.39783593     -6.87627897
C1        -12.08576793     -0.79559685      3.30293551     -7.01524040
C1          9.12777960      7.16390252    -10.06539659     -5.25838078
C1         -8.81017452     -9.56023505     12.16689302     -6.37447773
C1        -15.99547799      0.81014900      0.81774278     -6.85437964
C1        -15.22750835      4.58809763      6.49155853     -6.14922545
C1         14.59771656      3.66417775     -4.87177623     -7.20097930
C1         -5.13369460      4.08446716    -13.25636352     -6.43460132
C1          8.75180635      7.62416703     10.89741210     -6.88895884
C1        -11.29108176     -9.54965896      2.29629178     -6.78036120
C1         -2.15118595    -12.08888385     -1.60831905     -6.27742266
C1         -5.95819655      9.65782756      7.17021228     -6.91412674
C1          9.15013020     -3.30760026     -4.95901215     -4.01976404
C1          3.91198574      5.64329450     -3.96124578     -6.15003963
C1          5.94976579      2.30103077     -2.47592788     -6.61998948
C1         -2.06622108      8.74419207     -5.98192383     -6.35289818
C1          3.67652053     -4.34545390      9.17880963     -6.94428932
C1          0.16298108     -3.97224189      1.57867121     -5.22605605
C1         29.98254760     -2.49488853    -12.98537885     -6.79569480
C1          4.65978212     18.21234016     -3.00147497     -5.47163732
C1          6.48245527     -0.70149401    -10.66063629     -6.11865529
C1          6.78871930      1.47914114     -3.41337240     -4.72833048
C1          0.46280800     -4.81937388      6.54589899     -4.03631689
C1         14.15239749    -16.67204187    -23.83382383     -6.20890726
C1          2.82091126     -5.68020495     -9.14120847     -6.33394364
C1         -8.18245455    -12.19579812     -3.67142317     -6.63787876
C1          6.81091853    -13.59415223     -2.53955091     -5.95336146
C1         -5.75761934     -3.32409289     15.30403987     -6.11360520
C1        -10.27438086      1.02853306     -6.76933875     -6.01734940
C1         -8.05330485      0.44819364     -0.07545934     -5.86303237
C1         12.20807530      6.64015157     -9.07365570     -5.39520793
C1         14.66383058     -0.71165747     -0.76564103     -5.17313890
C1         -2.55973796     -0.39895573     14.72806688     -7.32315416
C1          7.88480055     -0.71196996      6.66462186     -6.43606661
C1         -7.93640873      8.19763945      2.06224274     -6.44831075
C1          7.71156200     -6.37600657     -7.54528991     -5.03241265
C1          2.92155643    -11.23507796      5.61898257     -5.90683093
C1        -18.42956185     -9.35252065      5.40006018     -6.24092273
C1          3.44166523      3.49553702    -12.24645207     -6.03008010
C1          2.91463742      5.66150822     -3.48924759     -6.02511522
C1          4.32871315     -1.02906580     -0.98399737     -2.47567457
C1         -7.54397570      2.52388687    -13.24005141     -5.22862000
C1          1.22383201    -13.18736568     -7.60134483     -5.32267646
C1         -6.36236019     17.53132216     -1.63925155     -6.93480399
C1        -11.44736579      7.02841724     12.05790090     -6.70263895
C1         -0.14119555      5.35877089      2.48043798     -6.52342344
C1          4.05367606     -9.41616197      5.08294500     -6.12928096
C1        -15.25232850     -4.26787869     -2.73281078     -5.70188565
C1         12.02036492     -4.08962802     -3.41957548     -6.84597465
C1         13.35059193     -1.69263753     -3.91991946     -6.63956030
C1        -10.90696436      4.26893609      5.59424160     -4.69470072
C1          2.98713311     11.49773447      0.03578126     -5.14695798
C1        -15.62554587    -18.71755203      9.81544017     -5.09352355
C1         -2.32409994      0.98541435      6.58657229     -5.54498201
C1         -8.18887914     10.27846081      0.47069072     -6.61164273
C1          4.85824193    -11.68934373      0.01049505     -6.10507505
C1          0.79033020      2.38438357      0.57943577     -6.76944870
C1         14.23752198     -0.16540361     -6.44283605     -6.64219996
C1         -2.54689705     -3.25580917      9.08461910     -5.72055669
C1         -9.34574014     -4.67722597      5.48451823     -4.60631148
C1          7.62375331      5.33174573     -9.14048976     -5.48342339
C1         -0.01106411     -2.98552266     -3.61730097     -6.23597159
C1         -0.47552566     18.04773793     -4.04293397     -7.29158942
C1         -8.68636568     10.60016464      4.99967682     -5.59229852
C1          8.35234024     -1.05847898      5.68637028     -5.05213413
C1        -15.65085244     -0.86114673      9.02316255     -3.82470134
C1         12.85062270      9.04124196     -4.85014965     -5.67048497
C1          1.72458723     11.43529527     -0.92224661     -7.24149042
C1         -8.86925456     -1.86094342     -4.22568525     -4.93744857
C1          8.21796736     16.77437105      1.15384948     -6.30362311
C1          9.65037867      4.64158057     12.51008231     -6.01966104
C1         -1.27874179     -5.43282774      3.12897450     -6.31558110
C1          7.37942437     -4.30387680     -3.40630205     -6.46511085
C1        -11.32510487     -9.42210578      7.99393317     -6.85866873
C1         -8.49187013      0.69944494      3.91261671     -6.08409497
C1        -10.34475050      2.92380960      2.47638777     -6.81193028
C1        -11.78845993      8.88168005      5.53374874     -5.84825319
C1          4.19548363      8.03263920     10.80365654     -5.43176639
C1          2.77848597     -9.12072667      4.07562465     -6.82957977
C1          8.72570728     10.50825795     -5.49840640     -5.05248393
C1        -16.61404479     -0.36483626      8.91289942     -6.89054199
C1        -10.93135446    -12.46645548      6.41465571     -5.63443456
C1          7.02329740     10.36462379      3.29738673     -6.74769340
C1         17.22204193      2.20687999     -5.89134428     -5.91910876
C1         -9.77239945     -4.28763397      6.55498181     -5.66849423
C1         17.92407135      8.49720008    -14.57955300     -2.66746143
C1          8.65140800    -11.19698030     -2.54654265     -5.91380297
C1        -10.04770357     -8.60060614     14.66325539     -4.42195827
C1        -10.61022777    -11.93582677     12.03507282     -6.54573116
C1         -5.14557191     -7.77630469      6.49171801     -5.13848736
C1         -0.49097216     -6.34595776     -8.21648356     -5.19068962
C1         16.73122087      5.50267082     -4.93048172     -6.54228922
C1         -5.84436403      4.95689237     -7.59955676     -2.02876743
C1        -11.95257117     -5.21726354     13.04808259     -5.52341592
C1          2.29410803     11.12555664     -4.01593560     -3.61467368
C1         16.87204581      0.13276456     -3.92147221     -6.91918868
C1          0.08111417     -4.72503332    -14.82762658     -6.65813628
C1         -4.35821911     12.33653911     -9.16574288     -5.86526238
C1         -7.56282281     -2.26676036      9.09611688     -6.67095145
C1         -4.80333404    -10.48859716     -6.74763019     -6.69703542
C1         10.09359779      6.68256239      2.64546043     -4.87354518
C1         -5.30864963      3.97439967      1.45204009     -6.28035544
C1         -6.35594127      3.95044336      9.10542330     -6.59768849
C1          5.52122555     13.35515734      4.16894102     -5.02802047
C1         -3.67152478     -3.82509601    -10.85214305     -6.66760395
C1         -2.83314141      3.90621682      9.07056106     -4.94086163
C1          4.94716280     -5.36552191     -7.52212926     -6.64629231
C1        -16.22378727     -8.44698259      7.96425807     -6.92754727
C1          6.17861126      1.34148000     -0.89488320     -6.31006447
C1         -7.91939039      3.54342956     -3.65058578     -5.73703570
C1          4.60431714     -7.92324343     -1.60164130     -4.82889244
C1         -0.67687855     -3.82188033     -0.03944041     -6.32909683
C1         12.76701463     13.26366748     -2.39941395     -4.28465896
C1          5.49960216     12.20344500    -11.51501031     -6.96184665
C1          1.92512939     13.42423696      7.70876288     -7.34806046
C1         -9.28387203    -15.83850489      7.36681939     -5.63036729
C1         -8.29189306     -2.30635755     -8.66966317     -6.62599978
C1        -13.21987489      6.06123989      8.02189812     -6.85590314
C1          5.75635401    -11.72475048     -4.10138753     -5.89460913
C1          5.73482724     -8.86160610      7.27571040     -6.45015181
C1         -1.99974272      3.91382687    -11.74667552     -5.38005155
C1        -15.68731751      4.97421958     -1.75947757     -6.05212324
C1         -8.85246418    -12.52994214      9.95534481     -6.66689825
C1         -0.90313662     -8.75163891     14.69694848     -5.57907620
C1         -0.07554134     -4.53189114      9.65931226     -6.69487954
C1         -8.91172566      5.34685458     -5.02733283     -6.00121118
C1         11.29781146     13.33571533     -4.93167905     -6.05536434
C1          4.80720798     -0.70815820     10.73799640     -5.44356467
C1         -8.81034414      8.75016198     10.56598484     -5.50263689
C1        -14.74113168      2.63539441     -6.82417114     -6.11756604
C1          4.94176799      0.74218589      5.73471853     -5.25914623
C1         -0.36865821      0.42446737     -8.26688910     -6.74341922
C1         -0.27373815     13.99430071      0.97527538     -5.46968792
C1         -2.24706630    -11.66289031     -6.14807818     -5.47367792
C1         -8.74821618     10.58179823      7.19581330     -6.98154163
C1         -0.68024568     -0.92365371      5.59273746     -6.19463133
C1          2.25141247     -4.02055019     10.62896753     -5.98892952
C1          1.57922853     -4.83887415     -6.62300418     -5.05985203
C1        -19.23947510     -2.75022599      3.81970785     -4.37246834
C1          2.32088474     -5.35579252     -8.20941225     -6.47229918
C1          6.52215382      0.48947128    -10.68464987     -5.54620822
C1         -5.63398321     -3.26438683      4.10616273     -6.16090446
C1          1.56122008     -4.84440360    -10.22779200     -5.73572748
C1         13.60114836      7.42917260     -0.78932357     -6.85633304
C1          8.52718559      7.03806707      9.89715202     -6.00092858
C1          4.23096197     13.13233409     -9.05455774     -6.69220220
C1         11.61209410     18.99667460      0.21377679     -6.19837564
C1        -13.08034856      8.03543734      2.40418575     -6.95108119
C1          8.87010277      7.69048459     -3.97173102     -5.97222866
C1        -13.74209015     -9.52863553      3.93341304     -6.80295540
C1          3.55185910      5.63545343     -2.47413392     -6.77374295
C1        -11.32496026      4.53501369     13.01150532     -5.95055172
C1          9.00268287     13.04818075      8.28267890     -5.68576356
C1          9.64389547     11.92370272      5.74900393     -5.70925014
C1         -2.05721570     15.68881283    -24.45204608     -6.19508524
C1          7.05404415      0.88150499    -11.62843716     -6.53549994
C1         -8.21163564     10.30830340      3.97500911     -6.85768256
C1        -12.64993114      3.00940277      9.06500554     -5.77951132
C1         -9.88766210     -3.66725938     -0.16468880     -6.59983653
C1          6.35047693     18.87690342      2.65642928     -6.10331166
C1         11.62975980      5.57456585      1.67104470     -6.35047288
C1          1.95519827      5.66597384     -1.58488920     -4.43445669
C1          0.72284034     -8.73817469     -1.04392265     -5.33341920
C1        -15.34164789     -6.15909927      0.69715163     -5.66974857
C1         -4.88017591     12.66999948      6.54884172     -6.96572319
C1        -12.67007760    -14.82547454      0.71965413     -6.41362765
C1         -0.04347193     10.47718888     -5.08320354     -7.05087502
C1         11.98874481     -0.98937251     -3.41093525     -4.39423058
C1          0.32494017      3.86930176     -4.07364867     -3.83918727
C1          4.02393233     -4.94752531      3.06277912     -7.10412287
C1        -14.21388807      4.97198442      2.95672867     -5.87876580
C1         -5.38752750     -3.94640382      1.53975565     -6.66445736
C1          0.55414824     -6.36466595    -15.70512905     -3.37153475
C1         16.40361920      4.54793020     -0.73867778     -5.34938224
C1        -11.40558039     -5.58939269      0.71675372     -6.31056659
C1          1.86024065      3.72365272      9.71037739     -4.84430483
C1         -3.69856466     -5.64267727    -10.82305845     -6.81983878
C1         -5.57848724      0.49727965      4.01673404     -6.36264433
C1         11.43760637      6.13350634     -7.47112951     -5.77611417
C1         -7.95705516     -4.39164948     -9.26290446     -6.45789020
C1          6.30207168     -1.91848844    -11.62088105     -5.94603412
C1         -5.58441584     -3.87228733     16.27173021     -6.00079213
C1         -7.51101576    -13.45645779      9.59983434     -7.01237254
C1         -7.57271835    -13.12567619     -3.58222898     -5.95509186
C1         -0.26526429    -15.58171542     -0.06669523     -6.86369541
C1          7.74462575      6.06841617      7.30655694     -6.24999790
C1         -1.10468640    -14.47084356     -1.66062625     -5.29165130
C1         -5.75933597    -12.15199552      4.00699979     -5.72835444
C1         13.56517817     -2.29371645     -6.54112774     -4.94681224
C1          8.17071370      0.39782416     -8.14372051     -5.95782578
C1         12.68303797      5.52927059     -5.84967934     -5.82587733
C1         -2.73734696    -15.53694992     -0.75594607     -7.14871873
C1          7.82021364     10.92145215      1.68387221     -7.12903063
C1         -3.14097284     -0.37444397    -11.71875254     -5.20339423
C1        -16.33524256     -6.06257372     -0.80698114     -6.36075693
C1         -8.98088424     -3.70449474      7.13269088     -6.78038044
C1          2.38731210     -7.18980034    -11.71436980     -6.25961097
C1         -3.81988043      3.37484208    -11.76319242     -7.06492361
C1        -10.56513133      3.50026639      1.41584108     -6.98105821
C1        -10.89713989      6.08549313     12.13227576     -5.74516014
C1         -1.02953180     -9.25436008      2.49537387     -6.47557903
C1         -6.35487115      1.58006347     -6.78040108     -6.39955437
C1         -4.44462546     -5.44728122     16.27152150     -6.20446115
C1         -3.97278166     12.57622909      2.50946409     -2.56388481
C1         -2.29939452     -6.87907721     -2.57236372     -4.50921027
C1         -6.82669164    -11.06270813     22.77557247     -5.85909571
C1         -8.05992761     -6.22346914     -3.69009786     -6.63082031
C1         -2.92619917     -4.44195376    -10.23909664     -6.26417753
C1        -14.40837350     -9.50011844     11.94568141     -6.65036096
C1          1.42198459      2.67860677     -2.46681302     -5.74556955
C1         -7.43189328     -3.83108374      3.98017770     -6.60384627
C1         15.23001005     -1.09595022     -7.45276487     -4.47303531
C1        -15.19404830    -10.11880360     11.42833346     -6.28958685
C1         -0.10176934     12.97606692    -11.68010166     -6.78279502
C1         -8.10878889     -2.20280585    -16.47929213     -6.62345258
C1          0.82116079     10.15190283      4.14663338     -6.11701292
C1          8.84551138      8.05182153      1.10810479     -6.74299212
C1         -5.85613174     -2.43499897     -1.08781012     -6.76694618
C1          8.09153669      0.47497225    -11.60069097     -6.17102464
C1        -16.14542657     -7.02357879      2.87454435     -5.25380390
C1         -2.60851853     -1.85548653      7.18886588     -6.16072030
C1         -2.23101015     12.59400213     -9.70648347     -6.85576060
C1         -5.81471088     10.90352275     -7.66685207     -6.90336351
C1          2.83179139    -14.13682026     -2.58116138     -6.93244568
C1         14.14379145      6.99014375     -9.57582922     -6.25603269
C1          0.43164007      8.97809065      9.20913827     -6.52752655
C1        -15.48191825     -4.38187980     12.07980024     -4.03719530
C1          3.68491282      5.13935525      4.08590636     -6.55462937
C1         20.12348781     19.60454610    -12.94650077     -6.66493607
C1         22.39079858    -12.52011009     -3.96388289     -6.15254158
C1        -14.02840341     -8.56900166      2.29556392     -6.12128337
C1          9.00928344      5.49886819     12.39988583     -5.93046880
C1         -5.32351344    -10.08920211     -9.33975337     -5.20440234
C1          7.75954130     18.15442058     -4.85358396     -6.75595238
C1          6.80674214      0.21343930     -3.43370259     -5.65166101
C1          7.53281171      7.30400407      0.16119444     -4.44804968
C1         -6.78347317     -2.34082282     -2.59340109     -4.77595719
C1          1.31179368      1.15519505      7.16919648     -6.90509369
C1          7.01403183      5.65924132      1.06933916     -5.27422036
C1        -13.41846241     -0.43394554     -4.23749940     -6.20568665
C1          9.22035890      8.92993409     -2.99310891     -5.00753987
C1        -18.61265953      1.15668679      3.94517813     -6.40494601
C1        -22.43881904     -9.33207670     -1.32418623     -6.67310972
C1          1.10853506    -11.67634220     -2.45613956     -5.04388986
C1         -7.45324386     -8.72709154      9.62807457     -6.54586335
C1         -1.31631218     -2.47750611     12.21207568     -6.55466690
C1         -1.40270411      0.05253253    -11.69790005     -5.68730358
C1         -7.96285711      5.91586582    -10.34570702     -5.10803827
C1          5.08521622     -9.32640162     -8.20942079     -6.69473231
C1          3.54631055      5.58035124      1.03075551     -6.80109545
C1         13.97942326     -0.80648622      1.79611329     -6.31949971
C1         -4.32509153      6.44833185     -9.22394486     -5.61954961
C1         -4.25923970     10.25948833      1.55338485     -3.80512892
C1          1.46042819    -15.51717840    -15.87948156     -5.58091153
C1         -4.64505765    -10.77569217      4.02841548     -6.07465466
C1         18.56084771      9.00945312      4.30695504     -4.32588621
C1         14.12180534      8.84261137      1.76627295     -6.74631617
C1         -4.98820316     -3.83337211     13.82799674     -5.78817365
C1        -15.94588453     -5.76895597     13.06068794     -6.67148367
C1         -1.16539291      3.95531434     -3.22425714     -5.96705087
C1         -2.23885362      2.79342349      6.52495147     -7.18668051
C1         -8.86089757     -1.43217838     13.71286291     -6.98152786
C1         -5.95848247     -8.76357364     15.57915488     -5.42879714
C1         -5.96795159     -8.23951927     -1.14771383     -5.83596729
C1         12.19295337     -9.79520703     -3.96664333     -6.87674856
C1         -4.91983503     -5.70995018      2.42467655     -6.24172836
C1        -11.38036648    -11.56198979     -6.20466426     -6.66293495
C1          6.02632768     -6.38746335      2.50853207     -6.88740223
C1         -4.29821361    -10.10644594     -4.20566893     -6.39739102
C1         11.06862273      1.93546264      0.69355606     -6.03485467
C1         20.25080780      2.47203272     -4.84505279     -5.87226662
C1         -5.61201026      1.52907616      9.71935366     -6.64147582
C1         -4.54101381      1.05389358    -12.37779423     -6.94991183
C1         -7.55997175     18.43391758     -2.56912027     -6.52367475
C1        -10.08136129     -4.11615125     10.61978055     -6.07616927
C1         -6.59942230    -13.43513087      3.31669229     -6.97717094
C1         10.03572977     -4.04251177     -0.84830680     -5.97398294
C1         11.17883686      1.66917604      5.82019160     -5.97066772
C1        -10.47632986     -1.90633720      2.33698875     -6.31679630
C1         -0.12225455     11.13728239    -13.85718337     -6.66765103
C1          2.95433864     10.44283885      3.49852580     -5.66487756
C1         -9.54574844      4.02880973    -12.76423076     -6.67359582
C1        -11.58878414     -6.12843265     -3.71424789     -7.12920997
C1         -2.76374790     -2.43946760      0.49241453     -6.94335512
C1          2.95873063    -12.67679545     -4.07576884     -6.13584218
C1         18.73481622      3.70784767     -3.91938030     -5.66575562
C1          0.60751233     -0.03527098     -2.52275418     -6.24692009
C1         13.35948230      9.43192397     -2.38189954     -4.50528308
C1         -7.05571852      4.06282205    -10.71684956     -6.30370654
C1         17.73496459      8.41840800     -3.36004044     -6.26189269
C1          7.91407890    -10.31823404     -2.42534504     -6.54516201
C1         -0.94031444    -11.63376520      0.02333630     -5.02174226
C1         -8.61558383     13.52473044      4.93309188     -6.77874074
C1         -7.99372691     -7.15282388     16.16608344     -5.68928641
C1         23.44927429     -2.32367549    -14.53374222     -6.29913497
C1         -0.29806432      4.70971450      1.52218159     -6.57044252
C1          5.91909106      8.55630146      5.15210679     -6.78141347
C1         16.57299861     12.33240850     -0.73835547     -6.54748596
C1         10.39866861     12.70506863      0.10091771     -4.06322836
C1         -0.84453610     -5.91456232    -10.86461463     -6.28732556
C1         11.51207426      4.62335465     -9.07072159     -6.54526515
C1        -18.77368493     -6.14494451      6.32927508     -4.99290857
C1         -4.36333199      4.24177354      4.94062628     -4.54295480
C1         -2.65148020     10.15334084     13.26236254     -6.98829883
C1         -2.68075825     12.97415280    -12.29828413     -5.33642564
C1        -17.94087604     -1.30292849      7.93962839     -6.28657278
C1         -0.82549923     14.40884295      7.56251744     -5.34620869
C1         10.20148660     -3.42505881     -3.46321084     -6.57396456
C1         -0.73880451     -8.66823466     -5.69215511     -5.99765032
C1        -11.31848556     -4.35531490      3.87371940     -5.94926678
C1        -12.08652317     -4.33698538     -4.71832634     -5.03578204
C1          1.53590295     -4.86059435     -4.53297259     -6.36087810
C1        -16.40848678     -4.38328148     10.47410757     -5.21479177
C1        -12.26875155      9.24610534     -6.15590163     -7.20209530
C1          4.78814714      2.95022647    -10.63318320     -3.93033770
C1         -9.65080972      6.45561638     12.04976996     -5.03272509
C1         -4.64829597      1.02986147    -10.24256384     -6.18274066
C1        -14.89729367     -3.22878031     13.15404611     -5.37771507
C1          2.72903874     10.15589455    -11.56261475     -5.77998825
C1          1.67368111      9.95669298      6.75893634     -6.45433795
C1         -4.19308022     -7.26797639     -7.74528982     -3.27672663
C1         16.67142478      3.73075870      0.80671461     -6.28035205
C1          7.32388521     -0.75766941      0.00539644     -6.32049573
C1         -0.73428569     14.43977432     -4.94217222     -6.42821043
C1         12.70132387      1.23232159      9.84125427     -5.76350873
C1         -6.20773367      0.96279670     -3.54226818     -6.44811406
C1         -6.67887250     -6.20746445      8.00831202     -5.80445904
C1          6.85668222     -0.74165612     10.67856857     -6.29056666
C1         -4.39238807      1.58092993     -9.27334028     -5.67718975
C1        -10.42052120     -3.66150298     -1.18160164     -6.46905421
C1         -5.67844905      0.99076969     -2.54308122     -5.56369737
C1        -10.54995698      4.99941163     -2.71560462     -4.58730517
C1         11.83083139     -1.64140138     -6.45855675     -6.50064121
C1         19.96985688     16.45932236      1.83305002     -5.54310518
C1          3.67908825      5.49912508    -21.42938411     -4.84441011
C1         -3.80816449      5.83819386      3.95671931     -4.60472668
C1         -8.18216241     10.38960102     -5.18033216     -5.30499379
C1         11.95710513     10.84650805     -0.79553214     -6.48275394
C1        -13.49188666     -2.20625262      1.33511741     -6.69578352
C1         12.65003394     -2.87889019    -11.52078453     -5.99907957
C1         -3.24308868      5.43282180      2.98493404     -3.97987938
C1         -2.89742741      0.90650537      5.53236651     -6.12020850
C1         -9.67452410     -5.64961047     -9.25294081     -5.79713828
C1          3.42742669     -3.90032260    -11.64718845     -6.41710940
C1         -7.83327180      4.69304120    -12.66811494     -6.07976827
C1         -2.15281142    -11.46149540      8.16277611     -6.39855554
C1         15.93773197     -3.58379861     -5.54417825     -6.39052565
C1         -4.62436051      8.75823294    -10.05539203     -4.84880725
C1        -14.79778702     -1.35218712     15.17121843     -7.08893852
C1          1.97407674    -10.75275376     -0.09130805     -6.22616756
C1          5.26254316     -3.36768240    -11.70076033     -6.00119340
C1          7.84079526      5.59228628     -0.92903681     -6.09153939
C1          2.43804195     13.03583913    -18.80947241     -6.38236104
C1         -0.39930437      8.17415255      1.06553341     -5.34616924
C1          4.09005364     -2.99230514     -2.57605273     -6.28508923
C1        -11.78823410      3.07098141     10.57390797     -6.18283159
C1         -6.57298121     13.24959643     -2.57581668     -6.56760402
C1          1.36804319     -2.37812723     -7.55556032     -5.17362856
C1          0.63639302    -13.16544361     -8.58273646     -6.66541664
C1        -16.57546051     -3.71848694     13.08755812     -6.00060850
C1          2.71145278    -12.14992747      1.88338614     -6.17608684
C1          4.60930233      8.59595268    -12.26077548     -6.07569881
C1         -7.84673942    -14.38139717      7.97680407     -6.68764560
C1          9.10074254      7.14105767     -6.57680606     -3.59278061
C1        -13.24255171    -10.87032683     -2.80987886     -6.06631728
C1         15.42498229      1.47220085      3.35305620     -6.05352562
C1         -2.23457695    -15.87856383     -1.74910202     -6.46758272
C1         -4.17453559     -2.29254103     -7.72883440     -5.03134989
C1         -2.68032259     -1.87196113    -14.88188034     -6.76064651
C1        -17.17261129      1.12091896     12.12696330     -6.12650096
C1         -6.92347466      8.18547863      1.46467319     -6.56065108
C1        -17.57876962     -5.25036850      3.91668302     -5.08947888
C1          3.56316259      8.03111898      9.79934586     -5.56737498
C1        -12.87549339     -6.16874072      4.88422337     -6.38499444
C1         -3.62348315     11.26164495    -11.66305977     -6.10555422
C1        -10.41879845     -3.93798010      5.85380607     -2.74430313
C1          6.64566642      5.02613832     11.48454298     -5.19487373
C1         -3.72416049     -4.82876577      9.10715893     -5.65501673
C1          0.67025216    -11.66745448      2.46530760     -6.66775593
C1          9.03523557      7.14564065     -3.02419600     -5.34965844
C1         -0.19338820     -0.61652905      4.65096028     -6.77044017
C1          4.10627517    -14.10725797     -7.59417483     -6.07530246
C1        -16.50286652     -3.30677643     -5.85384237     -6.60412288
C1          8.29215035      9.49976806     -1.34017310     -6.39924058
C1        -15.37886043     -3.12952282      6.40983633     -6.40710906
C1         -8.88858005      4.99227211    -12.79516119     -6.50566923
C1         -1.98616034    -14.99629996      3.47298828     -6.42775376
C1          5.37047746     10.48845555      7.65791014     -6.89300903
C1          5.05572688     13.79240636      5.13868580     -6.67341639
C1          3.50453491     17.37991846     -7.48486915     -6.61126601
C1         -3.52482706     -6.65492141     -0.10466189     -6.54533630
C1         -7.46145416    -11.71044064      9.52732861     -5.42451426
C1         -2.72054718      8.22910599    -12.24997280     -6.17704880
C1         -9.35813982     -2.88981847     14.67211554     -6.72698793
C1         15.37562865     13.19851263     -3.90273771     -6.25414851
C1         -7.83294881      7.73295274     -2.71960269     -4.71645322
C1         -7.46156407     -4.71949535     -6.75704984     -5.09714391
C1         17.22930126      6.87115843     -5.85917426     -5.43550823
C1          2.98360505      8.68452048     -3.47109806     -6.76792406
C1          3.45471542      2.42199255    -12.20299759     -5.96413380
C1          3.95594217      4.73367114      6.72578872     -5.59290628
C1         10.73586067     -4.71447512      6.68842142     -6.96640928
C1        -10.57064336     -1.25996615     -2.08220543     -4.75248202
C1         -8.26534141     -2.87092672      4.91452511     -7.13428844
C1          0.92886026      5.35480817     -5.05772716     -7.00568583
C1         -6.91573856      6.44980452     -4.17185430     -6.33182607
C1        -22.03514011    -22.56992740     11.88959244     -7.11066494
C1          2.44532453     -0.65484200     -2.51663576     -5.96808826
C1          4.63987330      1.67788111      4.14198596     -6.21830613
C1          4.19617030      9.57027911      1.07744196     -6.21161680
C1        -11.03083661     -2.25475430      9.00535041     -6.34660654
C1          1.53826097      1.76219057     13.83682966     -5.76371768
C1          8.50495401     13.26517322     11.48687507     -6.51061090
C1          0.77488831     15.92842454     -6.51249439     -6.05917204
C1         -3.74550947     -1.80870236     11.29953842     -4.90145701
C1         16.41535124      7.52506656     -6.42142938     -5.64518537
C1        -11.33109276     -0.74955779     -2.71060733     -5.67852528
C1          5.30900578      1.46809130     -6.04627466     -6.01261025
C1          5.60439387      6.52884627     11.48204940     -6.77970107
C1          1.84232642     10.76691964    -10.03363331     -6.63187808
C1        -15.51933509    -16.23864580    -12.85940585     -6.51208720
C1         20.61653171    -13.78961461     -3.96860142     -7.22138539
C1          7.01125246      7.54364668      1.11370555     -6.88278977
C1         -2.52945282     -4.79434030     -4.21076590     -6.56963366
C1        -15.05980638     -7.49752926    -16.95194347     -4.73341046
C1         -6.26647263    -12.60937081      1.41798775     -6.82136453
C1         -8.53142610    -13.07984580     -1.75989015     -5.81180738
C1         12.79741612     15.08492457     -2.42217298     -5.58923454
C1        -12.05383326      0.48970065    -10.24968279     -6.71912412
C1         -3.20871009    -15.84033939      2.41548740     -5.15807787
C1          0.04940626      5.42994621    -12.29257219     -6.32779008
C1         18.97823800     -0.28347979     -5.80079497     -5.19062394
C1          6.86229728     -6.97373231     -2.44958393     -6.22141889
C1          8.11570357     -1.27372949      4.19033313     -6.50612840
C1        -15.88899860     -1.69534626      7.35221805     -6.01491982
C1         -1.26786487     -6.80424202    -12.40320487     -5.68558176
C1         13.15472412     -0.71293196     -9.07389162     -6.21403905
C1          9.30046617     -6.45788277    -10.63421500     -6.55279466
C1         -1.14406708      5.70821111     -0.95689882     -6.87969916
C1         -1.12473128      3.85457086     -6.68826017     -6.30009959
C1         -5.97549145      3.39678418     -2.61287191     -6.99965034
C1         -4.27106777      1.28341793      1.51500246     -6.21920083
C1         -6.67079947     -6.26704016     11.59129681     -5.71500528
C1        -13.87576875      1.62632065     14.56811575     -6.51825589
C1         -1.96282493      3.42063011     -1.66693269     -5.78813763
C1         -0.50071186     -1.98536287     -9.26085246     -6.18957631
C1          7.76645120      1.04229451     23.61352475     -6.80766769
C1          8.04435040     -9.78607644     -1.44196291     -6.06461955
C1        -10.46946958      1.06569451      8.05854813     -6.76186071
C1         -2.37003144     11.13518980      9.18988613     -6.73927412
C1         -6.39865437     -6.74847396     -3.63540180     -7.09728289
C1         -3.91539110     -7.19226462      8.14256956     -6.14679521
C1         -1.67968222     -9.30523516      4.97405630     -5.94694253
C1         -7.04451968     -7.16125083     17.78458190     -6.47659869
C1         15.39385239      6.40148905      6.76744114     -6.31471029
C1         -5.79082738     15.04227516     13.94794242     -6.63555669
C1          1.08869400     -0.97227037     12.22050616     -5.07570129
C1          6.76440273     -5.64307346     10.79021293     -7.01220639
C1         -0.08525552      4.22917376     -0.99998539     -7.00427923
C1         16.44138992      9.27819433     -0.76771818     -5.79935842
C1         -8.58345547      5.86663132     -7.66933788     -5.07373658
C1         12.71983463      1.33899897      0.76358339     -6.58320358
C1        -12.93743361      6.51133600     -6.21612621     -6.43933011
C1         -1.87608553     11.16136527     -5.03179205     -5.16402253
C1        -14.57376994     -5.53224807      4.83775473     -6.76204876
C1          2.45743161     -1.88871565      4.09686145     -6.24110494
C1         -0.31717401     11.66192660     -9.05708274     -3.40143515
C1         15.05394451     -4.17539732     -1.83074361     -6.67112052
C1          0.87816694    -12.28801034      0.01908822     -5.79222126
C1          4.35483460      0.89552097     -0.93804812     -3.51628606
C1         11.07516020     -0.83258085      8.32905600     -5.72086346
C1         -4.04594137    -13.44191534      4.04764889     -5.82669837
C1         -1.80852030      1.87246718    -10.19344475     -6.51208782
C1        -15.50238606     -0.75220870      3.23421382     -5.82619842
C1          4.98290583     -4.24488712     -7.53022405     -6.17647272
C1         -2.67381747    -18.52656081     -7.62565571     -4.99237928
C1        -14.36258275     -1.71067270      9.91908073     -4.95511592
C1         10.41016758      2.21006759     10.84194597     -3.70361373
C1          2.08533353    -15.07349284      4.43128513     -5.84328610
C1         11.18149243     15.15984360     -1.39297259     -6.02627168
C1          2.32619409      6.04126191      6.72207373     -6.77227543
C1         12.14373250      4.05882603     -4.91765853     -5.14229042
C1         10.21465200      5.59478260     -0.83743828     -6.19686462
C1        -13.31483788    -13.90142432      6.36966367     -6.92058667
C1          1.94582882     -2.07261613    -10.75501703     -6.75590728
C1         -3.67999155    -15.56481683     -0.10350063     -6.38162422
C1        -13.96315975     -5.47440992     -1.25688562     -3.19477761
C1         23.79505978     -7.86335253      9.97711854     -6.26333196
C1         -4.64212769      0.43397774      5.50775391     -5.99215237
C1        -16.39679033    -22.61916818      9.81903586     -5.35615583
C1         14.64791981      5.09527516      8.33317053     -5.17072892
C1         -5.17212966     23.71721308     -5.01936943     -6.91512700
C1        -13.09155891     -4.25672997     -6.18730333     -6.73688438
C1        -11.95877835      6.97632624      9.01018554     -6.68298983
C1          3.78092264     15.94509671     -1.47012606     -4.36009239
C1         -1.89287629     -7.72339563     -6.63417575     -6.71765212
C1         -7.51594695      2.48733580     14.66726370     -6.96007183
C1         -6.72764733     -2.84436559      4.04432690     -6.18115295
C1         16.68312378      5.51533324      0.76076284     -6.86985999
C1         12.77559850     11.47429790     -8.03699269     -7.28550680
C1          0.88677451     -5.17147984      5.62885781     -6.67469497
C1         -2.71944960      7.19252993      7.53860734     -7.23291736
C1         -6.74151162      1.36981116     -2.59146525     -6.59110280
C1         -1.97860022      4.81817377      8.15533519     -6.48957967
C1          6.36000553      1.02116820      9.78011692     -5.82046133
C1          6.84723499     -5.28094469     -9.13120928     -5.59231216
C1         17.47445570      8.41244430     15.06358180     -4.67750068
C1         -9.15223213     -9.96810809    -25.08396322     -6.23085900
C1        -16.05047104     -2.21886440      6.36235561     -6.21264665
C1         -2.98210193     -4.42726972     -6.66282202     -6.55602698
C1          4.10248394     15.27233065     -4.03306678     -4.51368628
C1         11.88765099      1.29016647     -0.82338545     -5.51852337
C1         10.46899476     -3.65333872      1.63980559     -7.04386239
C1          7.53826505    -25.94760156      6.62247637     -6.15511118
C1          2.15309515    -10.27378486     -2.64518959     -2.15140175
C1          9.85682866     15.36550845      6.75844166     -5.41650145
C1         18.48596501      3.10660801     -4.83732272     -5.63132396
C1         12.56603255      6.97270638     -6.55031926     -6.90654924
C1         -8.25813312     -8.56866420     -6.80471887     -6.89056193
C1         17.40549612     -0.21082696     -8.37809252     -6.32064043
C1         10.06646007      7.05259806     -1.41902778     -6.17750406
C1         -9.54968310     -1.34554433     -6.17498491     -6.88231161
C1        -13.14656905     -3.80392097     15.20566201     -6.79162603
C1          6.32712930     10.96787872      2.66904495     -6.31065650
C1         -3.31195060     -0.89820271     12.85345933     -5.49402330
C1        -15.84315290      0.18158768     13.05398482     -6.67619969
C1        -12.46891463      7.98732789     -3.61117077     -6.92758321
C1         12.30587632     14.84197396     -1.42136280     -3.48345818
C1        -10.88677809    -12.43043701      0.67435193     -6.62839740
C1         11.78336413      0.15674281      4.81009707     -5.45814686
C1          0.10444332     -5.90976640    -14.79781651     -7.10623238
C1        -14.65180108      1.06541104     10.43433900     -6.01066895
C1          4.09014082      6.66542943      6.69359422     -6.39758946
C1         -2.80904656     14.10089704     -0.98943326     -6.46331512
C1        -13.84134724     -9.11735528     -0.21415149     -5.67762886
C1         11.68478039      5.20815965     -8.16453453     -7.05227504
C1         -8.82383178    -15.46054717      6.43238262     -5.91620816
C1         -2.47966683    -14.85015004     -6.70593632     -5.69082885
C1         -8.13478640      3.43315036     14.69173727     -6.79324952
C1        -14.42227361     -4.60469773     12.08739795     -6.00107877
C1         -7.32039116     -9.24921186     10.59714305     -6.42345806
C1        -12.16426214     -3.81680044     14.69973244     -6.58886333
C1         -7.97130883      8.17432088      5.62696819     -5.99756788
C1          7.28802236     -8.84550185      4.12195019     -5.78932766
C1         -7.77638032     -1.78962693     13.74482469     -7.22533790
C1         10.66730659    -12.81589853     -6.50148810     -6.88952222
C1          1.81810482      3.77922390     13.32445414     -4.08199664
C1         -0.11276780     -0.49826699    -10.17276135     -5.13561679
C1        -16.53701330     -2.13272398     -0.19430904     -5.02561524
C1        -11.67798046      0.18059264      1.43974334     -5.35510099
C1        -10.34341127     -4.71430752      9.59140874     -6.24185904
C1         -2.33442736     10.78766811     -4.07278564     -6.38603817
C1          1.58139848     15.32636682     -2.50616572     -6.80865538
C1          4.92704937      4.21353757     -4.05927490     -6.59420022
C1          0.32180390     20.42112367      0.08976977     -6.10685050
C1          1.13524750    -14.62964531     -2.58266348     -6.55282588
C1         13.19708253      9.98600756      5.79124856     -5.00939105
C1         -6.74074580     -2.29272037     -8.33167765     -6.12807625
C1         -2.96926247     -0.32419400     -0.99552008     -6.19419080
C1          9.39289871     -8.89650309     -7.46582848     -6.28921979
C1          6.22330810      9.78925403      2.72539744     -6.16894707
C1          7.80608402     -5.84932131     -0.90952701     -6.81812049
C1         -3.05022121      5.12689529     11.69363356     -6.03728356
C1         -6.31284955    -14.38400283      4.91584242     -5.33509103
C1         -0.03485374     -6.33543096      0.60940842     -6.16555148
C1         14.93831530      1.65513289     -9.00498506     -6.80030043
C1        -16.71330504      2.03389513      2.30806309     -5.55188612
C1         11.82210295      9.00019193      8.34300774     -5.94891198
C1         -0.84228997     16.51532752    -12.15801465     -5.74172973
C1          7.97630441     -4.36174533     -6.06812619     -6.72275387
C1          1.46293801     -1.91594341      4.61695203     -4.45429185
C1        -11.58389173     -5.74012782     -7.70060358     -7.02618264
C1         -4.53527673     -1.46830865     -3.56326648     -7.39278177
C1        -12.36145557     -6.19208725     13.75790931     -6.58607409
C1          5.24758536      3.17655204      1.03315361     -6.32387934
C1         12.23099570     10.39101453     -9.11348415     -6.60274596
C1         -4.10673200     12.11295436      7.20765962     -6.96109039
C1         14.43688269      7.86414011     -8.01438452     -5.89330456
C1          6.15639363      4.58789075     12.34598473     -6.87000364
C1         16.66117804     -1.06165834     -1.32570203     -6.53485935
C1         11.15699585      5.55172714     -1.40828105     -6.36440723
C1         -0.16374339     -8.23195142     13.15134119     -6.53998149
C1          2.76470908     11.38762491     -1.48008232     -6.93463558
C1          8.42700322      9.56221665     -7.16402516     -7.13337521
C1         10.11564545      3.65489267      2.59335732     -6.85684492
C1         15.71827616     -0.28531619      1.74143164     -4.81305746
C1          6.55761587     14.82383134      7.71926335     -6.79317712
C1        -12.38185420      9.77171834     -0.17560348     -6.05914113
C1        -10.67678763     -6.13927984     -2.12868338     -7.30446307
C1         -7.84430555     -7.71648514     13.71188569     -6.21901486
C1          0.44074202     -4.82820517      3.04644808     -6.02834812
C1        -11.82978767     -2.92271374     10.59270809     -6.11728568
C1         11.93737714      8.08558931     -3.00511059     -6.31593265
C1         -4.26766481      9.64813564      4.05832090     -5.44226348
C1         -7.54593595     -2.88359786    -12.36953121     -6.69054225
C1          8.45849231     -1.05238805     -5.59589178     -5.72241239
C1         19.52787871     22.74921890     17.45721266     -4.08027437
C1        -10.15680466      5.93874697    -10.28108007     -5.48952068
C1         -1.68285184     -3.33101864     10.66728468     -6.61365547
C1          9.14100317      1.25890431      9.86379498     -6.62872049
C1         -9.24067132      4.39812716      2.49118629     -6.42576187
C1        -10.44849303      8.33108619     -4.21288533     -6.55385175
C1         -1.01968872      0.05407117      9.73629436     -3.63215699
C1          0.99860850      9.07745258     -5.01715281     -6.36109979
C1         10.40034413     -8.84594513     -2.46533191     -6.38806470
C1         -7.08363877      6.24692126      7.09511292     -5.87193661
C1          8.71495959     -0.15647903      7.19651514     -5.14745447
C1         15.20451868     13.19244241      7.40457991     -5.63686724
C1          7.47645263      7.40913410      9.82803518     -5.94092562
C1         -8.19478382      1.59759977     14.73724269     -6.50432530
C1        -13.81785071      6.02779496     -1.16072275     -6.54967275
C1          2.22514085      4.77571681      0.13184307     -6.20649461
C1        -20.84056293     -3.91513996      7.91080478     -5.70559952
C1          5.67190463     12.53790729      9.30590797     -6.40609616
C1         11.42704283      4.64856684      0.13316073     -6.46278162
C1         12.23547437     -3.24337049      7.28659787     -6.00798924
C1          2.86266817     12.35403664      9.29459948     -5.48254645
C1          4.89303901      0.50551221     -1.90642746     -6.12089689
C1         -8.31122392      4.95641087    -11.74356766     -4.89073963
C1          4.06349332     -6.35709248      5.04253245     -6.60634832
C1          3.07074239      5.72220639     -9.08121386     -6.65881536
C1          1.99002829      7.52712873     -1.55686923     -4.54171485
C1          3.39653432     -3.95256928     -5.97970713     -6.17798322
C1         -4.92576367     11.53024442      3.12025593     -3.80512211
C1         -1.86731978     -5.44297885      9.12020717     -6.29584582
C1          3.11892620     -1.84700885     -7.63206484     -6.40046970
C1          1.90354861     20.33886328     -0.79616174     -6.47457181
C1          4.66097723     10.98387576      9.32508488     -5.79672599
C1          2.50113248     -7.80889482     -5.08199116     -6.66294943
C1         -2.16839700     -8.61030258    -11.82188927     -6.98072985
C1         -5.06523747     10.24228738     -0.08589621     -6.89462049
C1          0.19093854    -12.05108372      3.44073920     -6.31326672
C1         11.31916807      6.37279125     11.38858920     -5.33062637
C1         17.40251049      9.33430675     -1.38739473     -6.60692364
C1         14.02098133     12.30680114     -1.36459794     -6.34155117
C1         11.01369059     12.78455355      1.01127922     -5.48565486
C1         -6.27809825    -10.20257431     -5.09711798     -4.47484036
C1          0.80486638    -15.56137814     -4.15025551     -6.33885597
C1         -6.64673031      3.09130906      9.68115361     -6.43598261
C1          4.60544958    -10.80750409     -8.52477495     -5.59867009
C1         -5.59014990     13.57650455      6.51373263     -6.88519265
C1          0.82978340     14.16051645    -12.20664126     -5.72405893
C1         -2.95322861      8.75050231     -4.11285832     -5.61571807
C1         -1.08863011     -6.27173848     11.66134744     -6.69695847
C1          5.66409022     -7.76230954     -9.13140988     -5.23464114
C1        -14.64696189    -21.98382726     21.17301530     -5.89240676
C1         -0.96563025     -4.78949270      0.63424212     -6.21821282
C1         -0.33049364      9.59492534     10.79268109     -6.57481794
C1        -13.72720279      6.46735719      8.90694503     -5.99702484
C1          5.89605174     19.18335395      3.62034664     -6.70281975
C1         -4.53822011    -10.11891098      4.99657628     -4.37366063
C1          4.59840985     -3.14832336      4.12328877     -6.93783759
C1          5.58460969      8.61930745    -10.63991527     -6.55683402
C1         -0.72979425      9.64417766     -5.10523574     -6.47385022
C1          4.24622032      5.04020149      5.12733949     -6.58320507
C1         -1.45875669    -10.18984454     10.06464129     -7.02523820
C1         11.85087946     -3.47802238     -9.99984815     -6.29032626
C1          7.26322691     -0.17375338    -10.03020115     -5.44902190
C1          3.62468020     -3.37193755    -10.68243400     -6.61913432
C1        -11.95090187      4.04515884      5.53210219     -5.97472262
C1         -1.99653166     -3.27406755     -5.12997494     -6.20806733
C1         -3.64092656      1.04209491    -10.80094776     -5.87675683
C1          0.96502159      0.40700532      5.61227531     -4.46426343
C1        -17.52188980     -0.32678551      3.86971077     -6.62330683
C1         30.60256172     -8.16430256    -12.95661432     -4.23942986
C1          4.85431092     15.91963775     -5.54051633     -5.43505432
C1          3.40757725     14.36992643     -3.97546773     -6.24519661
C1         -3.73169490    -10.11259936     -6.74295079     -6.54294026
C1          0.58517283     11.65781040     -4.12744787     -6.49334756
C1          9.22690252     10.14385815     -8.70682099     -6.82354209
C1         -4.99527664     -7.67147920     -8.26200368     -4.98736541
C1          6.06237666     11.88177821     -2.40716671     -6.41190389
C1         -9.40589155    -15.50201205      3.35072859     -6.00731924
C1         -8.92636666      3.16170860     -9.24397641     -6.39889715
C1         -6.39767783    -11.64648752     -0.19055156     -4.07268344
C1          5.37467028     14.07490793     -8.05757375     -5.26182520
C1          9.33077055     12.75224320      9.90173311     -6.23821413
C1          9.46360662      3.14933028    -10.67259250     -6.04552379
C1         -2.59587188     -3.33020134     14.78069775     -6.08691352
C1         16.16683461      5.46640168     -2.39712543     -6.01307078
C1          1.32115687    -15.65021014      2.47066877     -6.28883160
C1        -15.40939552     -1.81096471     -0.27868346     -5.03472744
C1          8.71833230     10.47839924     -3.40698374     -4.39943916
C1         -2.87058778     -0.56132829      9.66868095     -5.00034736
C1         -0.87440855     -5.85101939    -14.29255305     -6.59983218
C1          5.67682634      1.79668257     -3.43379142     -5.01020040
C1        -10.55900885    -13.09414881     12.02286227     -6.71721565
C1         -0.73940270      9.72199164     -8.57813540     -7.25306537
C1         -8.96725944      6.78758587     -0.10320557     -6.65103290
C1         -8.52784585      1.69863556    -10.22381208     -6.72145884
C1          3.16361835     15.26775693     -3.41686357     -5.94371888
C1          6.44688006      4.05282682      4.12056858     -3.38021321
C1        -14.20696980      3.10529008      6.38688128     -6.78812314
C1         14.98607351      9.39612889     -8.92770303     -5.90730015
C1          2.95939358     -7.87995049      7.11413328     -6.95577456
C1          3.96268541     15.92897936     -4.93654313     -2.99699340
C1         11.36729974     -2.02757939     -3.33968644     -6.72641656
C1          1.46929658     -0.94967558    -11.77704745     -6.63412749
C1          7.03411682      7.58985401     -2.42465391     -6.34211287
C1         -1.62334945    -14.05179747      1.41100024     -5.71659105
C1         -1.46300940      5.18488370     10.73907934     -6.35388812
C1         -3.20858940     12.64734714     -3.40574111     -4.63599542
C1         -1.07681859    -14.42028837     -5.10617093     -6.82987699
C1          7.48382235     -4.39389780     -9.11138726     -6.24135889
C1         12.96255283      1.05276548      5.82335133     -6.91033036
C1          2.57603047     -8.21119976     -1.11696625     -6.42004819
C1         -9.16013010      3.05831004     11.24582067     -5.56375967
C1          7.24691850     12.47496168      8.26881358     -5.27081740
C1         -2.15280719     -0.86043676     -8.25608319     -6.76264498
C1        -11.80946410     -7.67442925     10.51803311     -4.53504366
C1          4.99952934      5.26062166      1.66858309     -6.13794427
C1         -0.33777157     16.49278164     -9.05085216     -6.87679331
C1         -3.04770086     -1.53605987      2.41949507     -6.32402674
C1          7.66019601     -3.44424194      5.18323333     -6.73190281
C1         -2.39338714     -0.88883812      8.71503315     -6.11897697
C1          3.76078416      5.16438154    -10.65672715     -4.87198465
C1         -5.47933744     -6.16889907     -5.22025673     -4.00183631
C1          7.69221655    -10.73193784     -0.91449232     -5.62097910
C1        -13.03193691     -3.75513636      7.34381861     -6.57574981
C1         14.19652520      3.08264799      6.71254066     -4.92094044
C1         11.96100255      5.51039734      5.81667999     -6.51935765
C1          1.65811279     -5.82562605      9.70310805     -6.63018343
C1          0.57275042      0.97606769    -13.24655964     -4.31936047
C1          1.10007127      8.05116481      5.70916099     -6.47503397
C1         14.40735893     -3.50263534     -8.07589929     -6.18646499
C1         -3.74762828    -14.02146185     -7.64432374     -4.66442956
C1         -1.38446185     -4.39634317     -4.17626570     -6.11929722
C1         -1.97159135     -8.77715673     13.19410373     -6.08243969
C1         13.26960771     12.44748937      6.79255510     -5.56636894
C1          3.08838597     -7.90983905      4.95070739     -5.41971670
C1         -4.26398530      4.53847819    -14.80583662     -6.11171074
C1         15.33425362     10.32661670     -1.70673688     -6.88121122
C1          4.74491112      4.45306949     -9.11752182     -6.86911315
C1          6.10384709     -4.62480308      2.56800735     -7.05547281
C1        -12.13494388    -14.86688141      7.39425044     -6.05878050
C1         -6.48906672     -5.74854575     -0.05395951     -6.12504817
C1         -7.01670648      9.40066369     -4.21357267     -6.56547340
C1         -8.61371056     -8.91463051      3.85033991     -5.82757778
C1          7.80841738      9.83514901      1.75799583     -7.17996616
C1         -1.45427318    -12.03200608      6.60977353     -5.59291985
C1          7.85589391      1.36106927     -7.55650145     -4.94053337
C1          5.35740488     -8.40890288      2.55399197     -4.82989945
C1         12.80612037      6.08571247     -4.85073843     -5.83465872
C1          8.48920300     17.26627024     -4.90070364     -6.48419201
C1         -7.11095754     -1.40329141     -4.24148971     -5.76913209
C1          4.86864422      5.59159182      9.25775078     -5.89974730
C1          4.76487685     14.31181851      9.88732089     -5.80162128
C1          2.24236808     -7.21712468     -2.58171919     -6.10220874
C1         -5.81640189    -12.63024527     -0.15184740     -6.93354062
C1         -5.99018203     -2.99551350      1.53552915     -5.74345827
C1          8.66773194     18.19752254     -3.34289985     -7.02690424
C1         10.57402637      5.27871029      5.20494284     -5.02019654
C1         -1.84116316    -14.96218399     -2.30724171     -4.00500053
C1         -6.76288616      3.17552396     -9.20862582     -6.15723977
C1        -18.03136460     -5.54984524      6.88052998     -5.83068142
C1          6.09190060      0.18233151      2.59398980     -7.00615736
C1         -2.24618377     17.48342328     -7.52996457     -6.51984234
C1         -4.27485719      2.40137798      7.04911236     -6.72080861
C1         -4.10381822      5.46460813     -4.14227609     -6.87307891
C1        -18.42536009     -7.60494575      3.23470853     -7.20825929
C1         -7.67320648      2.92699850     -2.65803056     -6.17789717
C1          6.77767246     -0.43632949     -9.09151029     -5.92457813
C1         12.52516387     -5.90044397     -6.00502997     -6.50165849
C1         -3.35046457     12.63462003      3.39826440     -6.16447739
C1          1.92999211     -4.97199479     11.30555005     -6.48181169
C1        -16.42060940    -10.86491129      1.23759392     -6.32562127
C1          8.98492382      4.67839106     -7.53416648     -6.37265502
C1          2.76371291     -6.26314161    -15.83181013     -6.50166590
C1         10.01985771     17.18470682     -2.38808998     -6.20282255
C1          2.60603820     16.84330582     -2.47558608     -5.67234585
C1        -11.18878015      8.85956859     -2.69883967     -6.77414751
C1          8.65849185     -0.20698832     10.75189717     -5.67985612
C1        -10.15990523     -7.66515448     -5.27038964     -5.03605169
C1        -11.42833736    -12.89730714      3.79184252     -6.50136942
C1         12.76067677      5.49921410     -8.11002900     -6.92606917
C1        -14.33951083     -9.51248063      2.93425688     -6.04738875
C1         -1.06851007     -0.05066857     13.18709104     -5.28563242
C1        -10.42239365     11.19160056      7.16384252     -6.78995613
C1        -19.68311006     -3.61940172      7.85375678     -6.56429539
C1          7.94845055      8.54570355      2.75091070     -5.72944614
C1          2.75351555      3.26566994     -6.59974849     -5.95105005
C1         -8.90611257      3.97231982      7.15067271     -6.85218209
C1         15.11665883      8.41530725      1.77710079     -6.99730493
C1         -7.01403993    -12.01090415      6.42991348     -6.82694467
C1         -1.46743847     -3.30196989      1.54904018     -6.67072542
C1        -16.68443837     -5.16157699     -0.24694883     -6.41074608
C1          0.61704101     14.77464730     -7.49210158     -6.54341740
C1          6.56149581      5.27108199     -4.91428008     -6.58341343
C1        -13.86880035     -1.34884131      8.91126491     -6.14578386
C1        -11.89615237     -7.69551500      4.88326178     -6.12480646
C1        -10.02959378     -2.30530425      4.87630387     -5.99965019
C1          1.47427067    -10.84499724     -6.64933400     -6.25574373
C1        -14.55246455     -3.72609314     -0.78903165     -6.49600163
C1         -3.50384556      8.81558480    -10.69534896     -3.46936446
C1          3.34008859      0.15994374      0.94879122     -2.17747200
C1         -3.38111257      7.90827832     -0.08983734     -5.26441755
C1         -9.09409010     -4.64653046     -3.70792910     -6.56469657
C1          5.44843715      8.92565899      8.27558645     -6.27182880
C1         -4.32066367     -2.38524626      7.09009082     -6.60112927
C1          1.81771905      5.93152704    -12.25400457     -7.15788829
C1         -9.55271543    -11.83473440      7.98609963     -6.41291301
C1          0.55939578     10.50018466     -7.55613827     -6.88857205
C1        -13.80222453      1.70652989      8.95952284     -4.41572673
C1          0.39759323    -10.80961797      6.47385970     -4.92883641
C1          3.92966106     -7.29305938    -14.84462144     -6.21542669
C1          3.12850171      8.77200065     -8.97864639     -2.93154680
C1         14.25051052      3.06176928      8.91645915     -6.25461710
C1         -7.82609919     -3.73829750     -8.32231510     -6.16120923
C1         -6.51759044      6.27302857      8.13890072     -6.21024185
C1          5.10152124      3.54208691    -13.23983307     -6.86095630
C1         -7.65215015      7.29883170      1.42308702     -5.76651627
C1        -11.17521758      5.98450170     -2.64011034     -1.37973817
C1         13.87523907      6.42166170     -4.87435676     -6.32251397
C1        -20.25874798     -6.91237540      8.84143830     -6.31070308
C1          7.55753544     -1.63389378     10.75603116     -6.92337191
C1        -11.65335272    -14.45742149      6.36901861     -6.64047931
C1         -5.11901867     -9.58756800     -2.71464905     -6.30366116
C1         -3.70069152     -9.59961743     -0.11896345     -5.19665972
C1         -1.67629625     -4.47282745     10.61727906     -6.81612700
C1         10.69162594     -3.13069800      2.64548130     -6.88230510
C1         13.27480409      7.03946723     -8.93883897     -4.78901419
C1        -11.77140833    -24.48603092     -6.86165948     -6.12545903
C1          8.28115971     -4.95841230     -8.51651078     -6.11158225
C1          8.64407003     15.26556850      3.58670355     -5.64127390
C1         10.72448540     13.66059793      1.66108396     -6.16958813
C1          1.25533501     -0.91716151     -8.25439711     -4.82995633
C1        -13.05898312     -5.54005327     13.00289212     -5.54034148
C1         -2.05923938     -6.22369646     -5.13252192     -6.20018689
C1         -9.93654758      3.80599624     -5.15067756     -6.71432766
C1        -17.27501943     -1.31878152      5.43627871     -5.23970227
C1          7.06127652      8.62184814     -2.42291862     -5.91725813
C1         14.63116885      8.46497779     -4.89553257     -6.89832448
C1          6.42938331     -7.22945296     -5.12459526     -4.05874756
C1         -2.66552100     -2.34747086    -10.84962199     -6.51741018
C1          3.79750628    -10.27236830      3.44758651     -4.41576219
C1          1.29651102      6.14263822      7.26294067     -4.88765489
C1          5.09462156      3.23730533      6.73373780     -5.32916061
C1          6.05917159      0.82145909     -7.59003348     -6.72750879
C1         -9.41775404     -7.70000151     14.60427423     -6.84665146
C1        -16.39722102     -9.08066153     10.51738276     -6.54114144
C1        -13.19170394     -8.60585035     13.04403164     -4.31399477
C1         -1.98940877    -17.96574083     -0.04055866     -6.85156350
C1         -5.09265699    -26.67268646      8.99450452     -5.55492650
C1         -4.90847888     15.63233529      6.56821715     -6.46548060
C1          8.14546962     18.15673664     -6.37290052     -4.36937226
C1          1.26560350      3.27019079     -9.15940105     -6.63095057
C1         10.53850462      4.04497016      7.34399343     -5.63100740
C1        -12.93905252      1.74244901    -11.80494586     -6.78288933
C1         11.05115730      2.59069736     -5.00957931     -6.63317138
C1          4.80677051      1.14380866      7.21664065     -6.53285064
C1          4.92534240     -2.42509317     -4.10710070     -6.71371679
C1         -3.82534651      9.33762480      3.08322318     -5.27243185
C1          3.12797707     -2.98644073     -4.08760320     -5.63677300
C1        -11.44892501     -9.18289673     13.10390662     -5.45074871
C1          4.01589044      2.32975499     -3.41863523     -6.81148152
C1         -5.96751851     -2.87787823     -7.76560958     -7.10376307
C1        -15.33793142     -7.60221513     10.51682376     -6.43975163
C1         14.66162083      5.18908293     -6.47730980     -6.52441135
C1          1.20822946      9.63443265     -4.04920427     -6.28038312
C1         -9.92061734      3.97815141      5.53513241     -5.68393663
C1         12.10707298      8.45920748     -5.48203886     -6.01407083
C1          7.42872690      3.69449145      9.81479123     -5.69363373
C1        -13.78884751     -8.03891349     -0.25940949     -5.75788941
C1          9.65573519     -3.13986860      3.26564315     -6.67077820
C1          6.68990381     12.01038643     -7.15602116     -5.44398733
C1          1.10820973     15.02225769    -10.60101420     -4.85311889
C1         15.75440643      8.80412824      4.30182518     -6.19721159
C1         -7.58075214      4.99149844      2.38519360     -6.31636304
C1        -14.86871489     -9.15424430     12.89259691     -6.42235964
C1         -9.81273487     10.19724104      7.18387902     -6.51328272
C1         -5.00348949      7.30819837     -9.15907641     -5.47756455
C1         -3.65880894     14.48301520    -12.36626310     -6.42348048
C1         -1.05923322      7.17819304      3.11513873     -6.97476984
C1         -1.96716804     -2.96522875     -1.02910395     -6.88128348
C1         15.33319246     -0.23636484      3.26038038     -4.85818882
C1         -1.40401679     -7.20018901     10.08787524     -6.76605530
C1         -6.50897843     18.03175153     -2.56955461     -6.53914362
C1         -7.08960521      1.02599458     -5.11653434     -5.80241611
C1         11.04711457      3.77007779      0.73954715     -6.18005532
C1        -11.95639399     -0.69269684     -0.21529552     -6.28080924
C1          1.00173534     -5.15645407     -9.22641404     -5.26850384
C1         -7.07892812     -6.17944687     -7.70764512     -5.94951563
C1          9.90028142      2.81439821    -11.59676913     -5.61919251
C1         -3.99426384     -1.53647608     -2.58767103     -6.08228211
C1        -27.29286629    -12.69749461     16.91658648     -6.13386462
C1         14.80595939     11.67547301      2.68425088     -5.63294569
C1          9.31190744      9.45019227      0.17991282     -6.41824528
C1         -2.79020947     -2.41047670      4.01738207     -3.87833542
C1         -6.03154590      4.85519789     10.60426749     -6.47054459
C1         -6.60080853     -3.22529153      2.47147650     -5.09613042
C1          6.43671311     -7.89664566      1.49446586     -4.40207531
C1          4.90664311      5.59486089     11.47619251     -6.80489605
C1        -10.60982719    -16.34334346      2.25761348     -5.50877412
C1         18.04928438      4.59680845     -7.42276619     -6.94629850
C1          9.69496473      9.52525013      6.75342652     -5.93973452
C1        -15.14840315     -0.37971823     11.48075712     -6.73801158
C1         -6.68852778      9.17668690      3.21143135     -4.21079709
C1         10.82971482     13.66469194     -3.91764782     -4.22284064
C1          6.21977953      3.21363001     -0.89436547     -6.00994123
C1          5.05497458     -8.21196520      0.97001661     -5.51140122
C1          7.03495379     -1.55406170      4.17756734     -6.09420191
C1          3.36736778     17.32438164      1.61104290     -7.15628681
C1        -22.46016994    -18.02301492     12.87803440     -6.08923756
C1         -3.88645216      0.06872866    -12.35110322     -6.62242074
C1         -1.51227058      3.29618302      7.16209359     -6.81135302
C1          7.95854782     12.82759439      1.65872123     -3.47286628
C1          4.48204062      1.49616180    -11.01440130     -2.73496532
C1          1.02916645     -7.74339077      3.95656634     -5.26332209
C1         -8.74939065     13.62354239      7.12199855     -7.09668095
C1          0.75289897     -5.71527831      2.48244425     -6.49071474
C1          1.73427628     -6.87138118      4.06527454     -6.37344688
C1         -4.20863165      4.87071583     -8.57644554     -3.91282326
C1          0.55537211      3.33870068     -6.67762218     -4.81896188
C1         10.66648067     11.79778068      7.36991792     -6.91882743
C1        -15.11758723     -8.77429244      2.28613219     -6.02099677
C1          3.00354241     14.07545849     -6.52561476     -6.69216909
C1        -10.70124112      4.39378996     -3.64043831     -6.58823488
C1         11.88494856     -8.84275702      0.02306507     -6.07665133
C1          5.26485564     -1.12499036      4.09371333     -5.68277252
C1         -9.97816628     -3.77719860      8.99772261     -6.56421128
C1         13.09959725      2.15943086      2.39822912     -6.16633367
C1          4.39985945      5.68157135      8.27467027     -4.76297421
C1        -10.82237941     -4.34334471     16.21779065     -6.10435514
C1         -0.84833073      6.63293698     -1.51266137     -6.52492566
C1         -9.57278766     -3.75185145      3.88965647     -6.91224763
C1          5.10175478      0.17182363      8.82342485     -6.25671406
C1          8.91137267      6.97513354      8.30997873     -6.17627364
C1          3.91164025      8.96772073      9.23730622     -5.41513317
C1          9.39276982     -7.42721013      5.68678433     -6.80658041
C1         23.72499787     20.98567347    -10.94544835     -6.98392310
C1         -4.03552428     -9.25342540     -8.27539720     -5.93794275
C1          3.39244366     -5.68015559     -2.53622322     -6.52569555
C1         11.45240063     12.80461849     -3.97093587     -5.98121041
C1        -14.46797024      1.13809946     -7.79467810     -5.73445824
C1          0.28140861      6.34096213     -5.06927984     -7.15367260
C1         -4.09074329      0.66660088    -13.36427048     -6.64664395
C1          5.52287653     -3.14538324      5.72788833     -6.78202757
C1        -12.57533301      3.22192244     -0.20877203     -5.38669026
C1          3.37028359     -3.96621830      3.16143145     -6.29766583
C1        -15.12424776     -6.93383024     -1.27134628     -5.95972573
C1         -1.73099524     15.99361751     -4.97234914     -6.55299242
C1         -4.31114352      2.46736675      4.90986048     -6.71799718
C1        -12.19863425      1.51915537     11.43039272     -5.66393641
C1         -0.54627140      3.90722757     -5.71955036     -6.25111739
C1        -10.50432447    -10.18882327     12.03452773     -6.71410920
C1         10.91953068      7.95278433      1.12419488     -5.92186576
C1         -1.53442527     12.04533009     -5.62081929     -6.66829164
C1         -6.40668776     13.36751938    -11.76323237     -7.15595072
C1          1.18956338      6.58565213      9.82595007     -3.71019943
C1         -7.86182656     -7.79583778     11.58554794     -5.56529425
C1         13.20574606      8.82891598      5.77397403     -6.25330287
C1         13.77939664     -3.22945496     -1.48069657     -5.80904140
C1         -3.36283512     -2.36487720      3.10861004     -6.41870653
C1         -3.60393123      6.95822505     -5.14937793     -5.85514910
C1        -14.38627601      2.87886827     -4.28747835     -6.74269129
C1          0.43132387      7.15619945      5.67333197     -6.14638898
C1         -4.07033048     -5.77807029     13.20452637     -6.55552454
C1        -10.86330385     -3.21476017     16.23018720     -6.36014623
C1         13.02052048     -3.79391217      0.09147637     -6.61889080
C1          7.48003551      2.31406934     -3.46999801     -6.54095141
C1         -3.30046821     15.90650591     -4.01255399     -6.67793586
C1          7.57052750    -11.18703272     -4.01473084     -6.83392810
C1        -17.83306240     -7.00387700     24.30453375     -5.14245533
C1         -3.72506549     -6.76696717    -10.84871907     -6.93888420
C1         -9.27110510      0.09432300     11.17932983     -5.93960497
C1         -0.06378522     -9.28124274      4.05190737     -7.05782411
C1         -8.80528054     -7.71822057     12.15702088     -7.25777052
C1         -2.52670741     -0.03704055    -13.53274577     -0.62487174
C1          6.03572654      5.59492428      1.71258614     -5.86732085
C1          7.45007611    -16.45304423    -14.19825731     -6.01015332
C1          0.50332198      6.85287004     -9.77778742     -5.32966104
C1         -5.57889762      7.42834568      9.63049644     -4.30627128
C1         -2.97833671      8.16300692      8.11421281     -6.83836933
C1         16.43972440     -1.93273528     -6.48870779     -6.34417042
C1          5.41978137      0.41242011     -0.91449341     -5.39110098
C1          8.96218066      2.24518379      2.58374501     -6.98683425
C1        -13.18460232     -0.98230121     -6.83675000     -4.94118541
C1         -9.21081558     -9.61587924     -0.11904405     -5.86444285
C1          1.75763373    -11.78824047     -1.60252623     -4.67612040
C1          8.16705077     -4.92944885     -1.43488608     -6.37773913
C1         -4.45463417      5.85776955    -12.26401533     -5.93225041
C1         -8.85181181     14.22718923     -5.09819016     -7.21328281
C1          2.23870400    -10.27242657      1.90606686     -0.79135846
C1          7.85293804     -9.27176601    -18.90699917     -6.46173868
C1        -10.58981842      6.79343644      3.04576107     -6.44669162
C1         -2.02377000     -1.50315122     -5.11463606     -6.12419782
C1         -4.32363598     -2.50355128     -1.96255957     -5.96241460
C1         -5.58700506     -6.32878912      0.51751825     -6.71067876
C1          5.51325087     15.28937567      4.23520196     -6.40723310
C1          8.49318509      7.32697978     14.95544279     -6.32864514
C1         11.23562395     -9.82340863     -3.36566488     -6.79257804
C1         -1.66273025     -0.50958237     -9.23841532     -6.06158456
C1         -3.70289101      6.34417554    -11.60393109     -6.19100168
C1          2.81389379      0.76403864      5.62152516     -5.52361916
C1        -23.83468590      2.22994376     19.60625742     -5.93779714
C1          5.59570813     -8.59928187    -29.11617637     -3.90882341
C1         -1.43428575      1.99540186     13.81036655     -4.19621512
C1          2.54400179      5.37328893    -11.63174367     -6.35787488
C1         10.27451814      8.54364722     -6.50415744     -6.46036060
C1         -1.88831046     12.62419629      8.17103100     -5.89972141
C1        -12.07993324    -11.87600930      7.34553217     -5.93086272
C1          0.64478220     15.93778701      2.62118068     -6.55487436
C1          6.69634809      6.15594514     11.45530365     -6.60418091
C1         -2.81861184      1.57792001    -12.32879579     -6.53169877
C1        -20.58516759     -7.88896317      9.48704598     -6.57349188
C1         10.06052253     -9.46148446      0.00273645     -6.58915032
C1          3.17057570      8.38681338      5.10559770     -5.74652442
C1         13.92414156     -7.51102514     -3.97942977     -7.20919506
C1         -3.52598427      1.81209026      5.50315552     -6.35333790
C1         13.33532335      7.77573619     10.84407040     -6.09188265
C1          7.21439067     -4.92881464     -6.53548598     -6.29492329
C1        -10.47402789      2.12011876      8.05547986     -6.47810545
C1          5.25892253     -1.58103977     -2.46891430     -6.08642587
C1         -0.18181081     -3.48612357     -6.69546876     -6.26053648
C1         14.58702057     11.38554548      4.27429924     -6.77769396
C1          4.93862179     -7.30772257     -7.60421095     -5.98652838
C1        -12.08502168    -19.07879095     10.46924016     -6.68622474
C1          7.47221465      5.67016700      9.37918134     -1.64760795
C1         10.29281116      7.80353229      0.09969827     -1.85938273
C1         -4.96667133    -11.64431793      7.99483023     -6.39190514
C1          0.19806686    -13.54064662     -4.17180988     -6.54334885
C1          7.67002039     15.29303973      4.12571708     -5.38541304
C1          4.17306261      4.64958265      1.11403927     -6.45003831
C1          4.10263912     11.30853012     12.35570905     -6.26235589
C1          0.38058968    -14.45449890      0.88040560     -6.61236289
C1        -12.98980675     -4.89792789     -5.27768188     -6.00026886
C1          7.93295832     13.36855059      8.33131080     -5.22546977
C1         -5.14147441     10.20687594      9.22728270     -6.67431899
C1          1.97320248     -9.69218943      5.59442349     -6.64268515
C1          6.45465758      8.85666525      4.23907864     -7.04601985
C1          5.28409674      3.28479327     -8.19942834     -5.51319195
C1          8.34453920     17.25898709      4.30102879     -6.56027685
C1        -16.02695636     -0.49370839      6.38624424     -5.01456571
C1          6.99488820     -0.70557879      7.33312401     -5.92929397
C1          4.91617376      7.72534466    -10.62974312     -6.86979723
C1         -7.08350177      3.39716071      7.15622861     -5.66702116
C1          9.24432508      3.16191249      0.69385867     -5.68466043
C1          0.80045762    -14.04788884      3.48845176     -5.92815201
C1          2.29306606     14.06206053     -3.99425606     -6.98458508
C1          7.09401241     -3.06720802      2.62238593     -6.70314836
C1          3.94957964     10.15136425      9.25127393     -5.85067868
C1          5.13741501      6.19876242      6.75639368     -6.75745706
C1          9.20675669      1.33184026      4.21443853     -6.63812958
C1        -13.46240619     -9.50037763      2.23927686     -5.83031094
C1         10.74420365     -3.57025036      6.71194642     -6.33919752
C1        -12.12718362      1.12165678     -7.79449156     -6.49070651
C1         -2.49944963     -5.71844414     12.29033471     -6.65672966
C1          6.52997549      2.26717403     -4.94124636     -3.90062223
C1          7.08545279     -0.18344983      8.23624885     -6.49057537
C1          5.10622624      0.22370277      3.14352978     -6.83551608
C1         -5.41514014      6.39624989     -5.07614357     -4.47634713
C1         -5.33780001      1.56368830    -10.83866290     -6.52492828
C1        -10.51404850     -4.31797814     -4.31029098     -5.72114745
C1          7.55178343      3.71324623      4.14065064     -6.16806834
C1         -6.74363581      0.06372532      9.66506429     -6.30093908
C1         -4.06825847     15.20684918      1.46371903     -4.02784228
C1         -8.62209119     13.69957965     -4.12994199     -6.35029200
C1         -4.99000010     -6.88914505     11.63752859     -7.03964852
C1        -12.54391919     -0.41167472     12.15837378     -5.53514829
C1         -6.88157771      3.46349956    -13.33838603     -7.02537455
C1          0.74575425      9.70692143     -2.46541868     -5.86847094
C1          8.39226031     14.27379869      4.21729166     -3.70809979
C1          1.34546978     -8.29798823     -7.57495453     -5.74452984
C1         -1.85092405      1.82631344     -1.04723315     -4.95947780
C1          9.93433519    -13.69586746     -6.54252396     -6.98113451
C1         -6.03930677    -12.06051616      2.41782246     -5.51492299
C1        -11.93204429    -12.48782757     10.47533862     -5.94756206
C1         -6.04741011     -6.60170187      4.83630378     -3.07587749
C1         23.14038888    -12.00276970      0.23241423     -6.71328862
C1          4.35048322     -8.76982528     -6.61077169     -6.56153735
C1          4.08150209      9.49242861     12.34240245     -7.19704309
C1         -1.06379745      0.97425900    -12.34652953     -6.42460806
C1          4.01262854      1.63551664      6.69285626     -6.59765594
C1         -4.23526623      2.45692822      1.45238580     -3.74263181
C1        -14.59998159     -2.24263451      8.90995879     -5.24461262
C1         -3.75195923      0.99093202     -1.63460422     -5.53754216
C1         -8.02291723     -9.76284761     -2.68670684     -6.21809118
C1         17.26589062      5.51138612     -9.87545828     -5.98774063
C1        -15.39133817      1.15151097     -9.37567958     -6.47556370
C1         -5.09233431      2.20088992    -13.29925823     -5.07310423
C1          9.10611649     -4.97171145      0.10098493     -6.47097665
C1         -3.30778085     -3.89172701      4.94499927     -7.07799015
C1         -4.80598543     -6.78658951     -1.07936226     -6.86772555
C1         -2.78853717     -8.29947739     -5.17528751     -6.20544623
C1        -14.88737359     -6.17375874      9.56352944     -5.70849222
C1        -16.49299725     -5.12033348     -9.40124863     -6.55324018
C1          0.09590448      6.26885857     13.23380982     -6.41278941
C1          5.99864826     15.49155994     -9.00485025     -5.95054844
C1         -5.84451180     22.12319778      6.56994901     -4.33854206
C1          3.40841744     11.93461694     11.81381683     -5.92995066
C1         -5.49774743     -9.20246236    -10.85200341     -6.59635458
C1         -5.87943376      9.66054760      4.97837592     -6.81343044
C1         -7.45649345     -4.63375993    -12.40918093     -5.53986836
C1         10.86739706     -1.68650492     -2.45557683     -4.83287365
C1         -0.78513808     14.45028376      4.09365721     -2.83367529
C1         -1.19603340      2.34772564      6.62653960     -6.60072172
C1          4.76792906     -5.91660426      9.14389648     -7.11069051
C1        -13.15337067    -15.23625493      3.79281834     -6.06251414
C1         -0.25792409      9.65372511      1.66426262     -6.69679562
C1          6.80161692     10.89614843     11.43764218     -7.03091633
C1          3.85435990      4.19959838      5.69279374     -6.24564703
C1          0.29187481      7.80819222     -9.09951098     -4.20337401
C1         -2.72414090     -9.60681154      4.97734669     -5.02852269
C1          1.44167157     10.51912948     -2.43795380     -6.57361542
C1         -2.44343998     -1.43607137     -0.05841773     -6.76312908
C1         15.33867802     -6.46360935     -6.41972540     -6.27868771
C1         10.98025703     14.25625825     -6.50285310     -5.71867162
C1         -5.19149359     -7.76712025      3.07660350     -5.65217768
C1         -5.28350470     15.97355527      4.02889391     -6.02993795
C1          9.56343401      3.74134998     -3.94422853     -6.91178465
C1        -15.53821793    -10.99827445     12.01323672     -6.01286861
C1        -11.03172444     -5.78136718     -6.77193335     -4.64327239
C1          6.51465629     16.99730438     -6.39739631     -4.05971639
C1         -6.90450708    -10.18360251      3.05252078     -7.03044727
C1          5.54789002     18.31674256      4.26544187     -4.22405153
C1        -16.07154133     -3.65848026     -1.23774672     -6.09307196
C1          0.42026775    -10.74761767     -2.57660538     -5.84653625
C1         -8.79102010     -6.23652427      2.36606501     -7.09208019
C1          9.89622460     12.45546784      6.79186824     -5.85765981
C1         -3.14283083     -9.57457745     10.02079511     -6.19396947
C1         13.50199843     14.20602682     -2.36904270     -6.13838242
C1         -6.18638234      8.74116840      2.06854826     -6.36979904
C1         12.88370345      1.29742456    -10.58779224     -5.85647874
C1        -18.41094874     -6.42776111      8.90938274     -6.79813695
C1         -6.72408892      0.03493015     13.18473747     -6.13616071
C1         12.18373661      8.50892992     -8.97247730     -5.99368477
C1          9.88861403     16.06682492     -2.43134249     -6.03641197
C1          2.22827594      6.27203272     -7.56005486     -7.15973780
C1        -13.92138334    -10.81091320     -3.75978034     -5.00799982
C1         -8.28556799     12.75939729      3.01572569     -5.48964170
C1         -0.32136522     -8.68966103      6.56751391     -5.43570257
C1         14.44262483      3.10880499     -7.99488209     -6.53375648
C1         -7.83638418    -14.01276466      6.45026072     -4.44004386
C1         -2.24083685      4.00310101      0.92175866     -6.04068412
C1         14.12207324      9.96941654      5.24175923     -6.81395104
C1         -0.19586970     14.10234983     -5.90018158     -7.14642710
C1        -13.89289287      1.20456665     -1.22258946     -5.83885087
C1         -0.68532158     17.50545358     -4.97574488     -6.56977910
C1         -0.05085811      2.40389977    -10.17589206     -6.06198216
C1          5.94913006      7.18379439      1.04525733     -7.04590224
C1         -9.31472132     -2.89702861      9.02116035     -6.62564249
C1         -9.63445342      7.57319112     12.16394933     -6.66857815
C1        -16.07888181      5.91625463     -1.18902729     -6.37784639
C1         -1.70716366      3.06607661    -12.38520169     -6.96446675
C1        -13.79799527     -4.32112400      3.33474140     -5.81353177
C1         -0.49239532     -1.44170761     -6.08802020     -6.83226783
C1         -0.18046766    -21.32713065     19.77263112     -6.09245705
C1        -12.32134541      1.51304470     13.64061179     -5.92154571
C1        -10.17412790      6.04003037     13.02555908     -6.78342739
C1         -7.30555409     -0.45401014     -3.67924694     -6.06601525
C1         -3.36729492     -8.66947457      4.93492827     -6.42066480
C1         -2.64776564      2.60199678     -1.65982682     -5.45983587
C1         -8.50105297     -7.64177277     -8.42507180     -6.59356163
C1         10.65649686     -7.90951321     -0.94601004     -6.88892934
C1          3.34909727     -5.84590030      6.58430168     -4.88109587
C1         -6.38432233      3.15274435    -14.28810703     -6.63435420
C1         -6.89957695      9.66522580      5.62339297     -6.36188137
C1          8.49676027     -5.90837449     -3.47153570     -5.90434019
C1         -2.48245361     15.86933957     23.97242858     -4.74257655
C1          9.53499300     17.60248705     -1.40509242     -6.69158670
C1         27.99890919     -9.69264173      5.35820319     -6.79327920
C1         -8.11093443      2.55285827    -10.86002610     -5.59078754
C1         -3.64487238      5.81247001     -5.17448864     -6.83640921
C1          3.44812357     -0.91631202     -8.22300040     -6.67958765
C1          0.86590866      2.42416044      4.09871656     -6.41059410
C1          6.09877281     10.44938072      1.68156384     -6.93398226
C1         -4.01514312      7.30719044     -7.61149219     -6.52677300
C1        -11.10167014     -5.35594001     14.60692621     -4.37803630
C1         14.53397391     -2.62763557     -0.84751591     -6.51077010
C1         -1.24541086      6.32109731     -7.63437752     -6.58376719
C1        -27.96161802      5.26242446      2.20278126     -6.20041539
C1          7.23738698     -7.40185396     -0.03679565     -5.93483778
C1         10.01073681     -4.05130912      2.68923792     -5.66619983
C1        -10.39268933    -14.39891685      3.81390755     -5.42542906
C1         -5.31503158     15.99073429     -5.07229899     -6.16260362
C1         -2.94549116     10.29046369    -11.62262025     -5.99742596
C1          2.86590368      7.54291747      5.75281882     -5.00763166
C1         16.07442411     13.12364482     25.79900102     -1.30931269
C1         -6.15951269     13.60987455      2.02003498     -6.48000902
C1         13.22855443      4.03042403     -9.06539173     -6.23505630
C1         10.00008611     12.44475769     -2.39191299     -6.62714920
C1          6.85881146     -5.50961522      7.27236075     -4.14532697
C1          8.09854092    -24.36677727     -3.52301818     -5.74671746
C1          2.76874161     12.89907740      6.12586222     -6.81671191
C1        -15.32959076      0.55088490     28.41047612     -4.04834094
C1         11.83085765      0.13256080     -0.88930535     -5.59589075
C1         15.77718069      0.43320645    -10.55315416     -6.12809444
C1         -1.69778442      9.12863759     -0.03250118     -6.76399768
C1          8.01257579      4.05917013      6.76637735     -6.00582560
C1        -12.32310274    -13.36130939      8.95828035     -4.85303913
C1        -30.22315787    -17.02397706      8.22382769     -2.85271890
C1         -5.00651150      7.34737969     -3.65809312     -5.71698038
C1         12.67844111      7.44428797     -2.40677914     -6.22870529
C1         -0.39969527     11.10449700      3.24920738     -5.74672972
C1         -7.27248049      2.86026907      0.49428210     -4.44084721
C1         -8.90677323     -6.78763340      1.40393399     -5.93951171
C1         -4.57668703     -9.14753678     -9.27670776     -7.10754630
C1         14.06243737      0.68870221      0.21218359     -3.69799240
C1         -1.48668712      9.06005959     -9.11251785     -4.95768751
C1         13.90226495      7.49105783      9.96607952     -6.57348407
C1        -14.47901289      4.14815889      1.39151571     -6.56239601
C1          7.46573184     10.64740087    -12.26059791     -6.26926594
C1         -9.75202981      1.09037797     -3.62217293     -6.52812421
C1         -8.54697972    -10.06518218      3.97476138     -6.57618107
C1         -4.81153753      4.94958076    -11.74091500     -6.47588114
C1         -4.19084902    -11.57039263     -9.24806424     -6.43554738
C1         -6.62702713      3.05618996      3.99853140     -6.58998299
C1        -10.08484411      7.89753720      9.61136177     -6.37077478
C1         10.89934511     -5.91078492      4.16680264     -5.80353608
C1         14.35106891     13.23408700      0.17782895     -6.57272209
C1          3.84459509      7.99277221     -1.36947250     -2.53254474
C1         -3.82823712      0.91857075      0.51393080     -6.16464016
C1        -10.27818869     -7.68132751      3.86093806     -7.15241329
C1          3.30006553     -8.76636457      3.11497112     -6.79662430
C1          5.54029296     -7.90502733     -0.08482878     -6.08722542
C1          2.37609735     -2.42603370     -8.27928402     -6.18683314
C1         -8.25182253      6.19950219     -5.18313249     -5.99179264
C1         14.50788451     15.61789450      6.74397652     -6.17733243
C1         -3.38749541      7.73716547      5.52770688     -6.55857226
C1        -10.39184140     17.15214291      1.44656408     -5.16347398
C1         -3.34186149    -17.09579464      2.37916052     -6.16160880
C1         -0.75831162     -0.91554953     -0.13546595     -5.72681230
C1         -6.51669496     12.69892843      3.93831292     -5.77525301
C1         10.72277719      2.76693457    -10.06260090     -4.72573524
C1        -11.47816532     -5.60543499      6.46513337     -6.60127629
C1        -16.36274329     -9.09907039      4.79374597     -6.86479142
C1        -10.60798794      7.83397966      6.55108032     -6.61819781
C1         -2.39840099    -12.08958964     10.64966668     -6.45849520
C1         -1.50766707    -16.50382245      2.46172249     -6.27534252
C1         -2.57900493     -3.31638347      5.55645207     -5.77575428
C1         12.67385151      8.59855508     -2.34700509     -5.14174254
C1          9.61714735     15.77420554     -4.94206844     -6.51996415
C1         12.78895336      3.12279598      0.70936150     -6.51263947
C1         -3.98770794     16.98368663      1.57290067     -6.81241224
C1         -4.86006020     -0.89179323      8.09903619     -6.05518737
C1         -1.37250061     -1.03301642    -17.37090863     -7.00332156
C1         -3.95735653      0.87315931      9.71401965     -5.39096946
C1          4.87037386    -19.46974374    -18.36618705     -6.50404484
C1         10.44077003     -5.67920928      1.64174195     -5.80236105
C1          5.76246682    -19.51788437      4.97814085     -5.39910270
C1         -6.49772617     -8.51444700     -0.19338706     -1.60784820
C1         -5.40923073     -4.24677612      9.05596930     -6.72160257
C1         -6.27146502      0.07618934     10.59943277     -5.82534226
C1          5.62097959     -0.13263039      0.07913319     -4.33803596
C1         -9.40844975     -1.71138411      9.01190963     -6.08918348
C1        -17.84457753     -0.06679251      2.33855864     -6.00846254
C1         11.77774091      6.10371327      2.67820930     -6.08603942
C1          4.19597975      6.51884161     -2.48935555     -5.68881185
C1          6.66745734      4.70637510      1.62685646     -5.85134571
C1         10.66868445     -4.93966381     -0.86913629     -6.48908680
C1        -16.10268524     -0.42060956     12.08448092     -6.03576941
C1         25.24645788      5.34243340      6.84277742     -6.38018359
C1          5.35324121     -4.39314191      8.20967134     -6.37029633
C1          2.08512055      1.82562498      5.66143219     -5.68494982
C1         -0.86196991      4.83165067     -1.59186365     -6.47559998
C1         -5.14317914      7.14623830      5.49467199     -4.58974302
C1         12.57897151     -5.88646546     -8.14718327     -5.90116769
C1         -3.37380342      1.88024716     -3.53487880     -6.05488448
C1          2.12146614    -10.12479625     -8.20677753     -5.80655248
C1         -5.10107201      7.18290939      2.15792306     -6.16490622
C1         -8.08320836     -6.17882121     -5.81785642     -6.32804183
C1        -10.14911451     -5.33660002     10.50367388     -5.69619538
C1          8.15296240      4.11782791     -8.06775324     -6.00453005
C1         15.64753690     12.27936813     -2.32064388     -7.01168942
C1         -6.92260443     -4.81502962     15.23973837     -5.65391229
C1          1.18597244     19.28918204      1.68221444     -6.53395274
C1         -1.67942372      0.64886324     -9.21759698     -6.28042078
C1        -10.79889810     -2.28506299     -9.33833094     -4.92042346
C1        -12.90868589     -1.86195992     -5.28067967     -5.32531858
C1        -10.03040508     -0.97005716     -5.19555568     -6.49409359
C1        -29.59512411     -6.89684578     -7.13272328     -2.94560796
C1         16.40664083      2.70936188     -0.89935268     -6.04589117
C1         -6.05039026     -9.55008656     -7.73302328     -6.63774260
C1         15.02505400     11.21871916      0.21735717     -6.94522202
C1        -10.58549889      5.30262818      1.42312539     -5.70962420
C1          1.07077211     13.51370532      2.63774482     -6.35675466
C1         17.75241204      7.28321112     -3.32872557     -6.57813718
C1         11.26215046      8.58354694     -7.06579624     -6.74251332
C1         18.26027979      2.18511674    -12.01116086     -6.24642306
C1          2.74912529     12.50675318     -1.48226385     -6.47390907
C1          9.80005146      6.09583042     10.84804654     -7.06759609
C1         -7.04663102    -12.02562676     12.16276340     -6.27791969
C1          1.77738379     -7.25708340      8.13434668     -6.03276271
C1         -9.88197795      7.45071628      1.45682323     -4.95640893
C1        -11.73056659    -21.12574118      9.90049612     -5.81516015
C1         19.05972699      2.69581469    -11.44667844     -7.09277120
C1         13.26697092     10.02619236     -3.28897145     -6.39022996
C1          7.06225653      1.58957557     10.41631606     -6.34920706
C1          7.37181238      2.96601342    -12.19192900     -6.29132769
C1          2.29961654      1.21233703      6.59621151     -6.53070041
C1          9.69299445     -9.77053588     -2.50338168     -6.25438378
C1          5.82205181     -4.25603841     -2.57490185     -5.35964665
C1         -4.76766041     -0.92138342     -1.13724282     -5.23506310
C1         -8.69421028    -14.85378241      7.39905317     -6.79840372
C1         -2.83627796     -3.20886838    -15.85425274     -6.30483850
C1        -12.06586544     -1.84708555     -3.68868510     -4.93173034
C1         -4.24250066     -7.12172995     -4.14893859     -5.96432274
C1          9.32797611      3.19529507     -4.94681478     -6.76938180
C1          1.50226447      7.17802764      1.55237269     -5.58647999
C1         13.31414029     -1.76156831      1.68477261     -5.42429955
C1         -2.96959322      6.25222705      8.17131963     -6.38274147
C1         -9.16066069    -14.63470579      4.87963826     -6.93562599
C1         -9.56984159      5.27332915      3.15461214     -5.68075002
C1          4.62838333      4.71311507      9.80310694     -6.48642499
C1         -5.26422105     -9.51759128      0.89293010     -5.45497751
C1         -1.87428479      3.33809129     -5.14210907     -6.36945528
C1        -15.59441003     -2.59823395      8.88537395     -4.76355725
C1          8.95523975    -12.77621659      0.06711562     -6.30972910
C1        -11.88009314     -9.49530817      4.88270157     -6.71926480
C1        -10.96443440    -10.00983791     -3.77876843     -6.08591011
C1          9.84588715     10.62658639      6.75528389     -7.00926068
C1         12.22403472    -12.80435539     -3.98595053     -6.88581671
C1         17.61495281     -1.19277695     -5.42213355     -5.72273185
C1        -11.83801989    -12.38149605     -0.85412208     -6.89932366
C1          3.37208818      5.92705477    -13.22824410     -6.89079864
C1        -11.70618634     -4.72134977      4.73553605     -4.02226953
C1        -10.36434852     -0.72934254    -10.23664770     -6.18261740
C1        -15.25671751    -26.90634447     14.54428675     -6.28594011
C1         -8.20388819    -15.76387597     -3.62021873     -6.34943636
C1         -3.26829555     -2.30888926     -6.15226529     -6.16621847
C1         11.16178403     10.27374878      0.73894208     -7.01036811
C1         -7.81371665      3.46046740    -12.76619601     -6.34600196
C1         -3.43180846    -10.11952602     -2.65483281     -6.00277946
C1         -8.97995348      5.48289044    -10.27772505     -6.36194504
C1         -4.88557612    -15.88422377      5.52762127     -6.82777154
C1         -6.65203876      9.07258747     -2.62947137     -5.04120670
C1        -10.72244855      7.27088764      5.42271911     -3.36379533
C1         26.32210097      0.95595701     -2.29801694     -6.09037304
C1         16.92230848      3.13435284     -3.89686627     -6.84958766
C1         13.05145422     -2.58383042     -3.42535102     -6.39447277
C1         -1.91292127     11.75794254     -8.09105942     -6.41709434
C1          1.69816839      9.60985603     -0.86267254     -6.78280013
C1          0.67616526      9.60054673      3.15345770     -6.83604567
C1         -1.75553450     17.15079954     -1.51351922     -6.18951748
C1          4.39478330     -5.77137648     -0.97360081     -4.06034885
C1         -6.93072479      3.43360936     -4.15941593     -6.14896605
C1         -8.87712830      3.44407334     -5.16978702     -5.97736611
C1          8.53504711      6.73213610      3.68645682     -5.19911614
C1        -14.63889719     -3.12053656     -1.81767273     -4.82199199
C1          8.20941318      0.20934014      8.25792999     -6.66280235
C1          6.94178330     11.04461593     -5.59847997     -6.01020198
C1         -3.15042672     15.08398371      6.61271223     -5.69809631
C1         -8.90646113    -13.95686402      2.32115041     -6.93916521
C1          3.85443455     -7.17784348     -9.11665039     -6.17383290
C1          5.39519126     17.34769102     -6.41559651     -6.63806287
C1          1.22413908      9.23698672      0.09048394     -5.62243668
C1         -3.39432369    -11.90261912     -2.62147360     -5.68361782
C1         12.00746442     11.54940546      5.85609959     -6.46866821
C1          0.29422598      9.59440028     -5.67455204     -6.51583936
C1         -1.14213276     -4.86655663      9.65191177     -6.49950855
C1          6.74382291     -1.63776681     -3.47528569     -5.01587723
C1         -0.11727716     -3.37814585      9.71843922     -6.66824199
C1         -4.40525879     -7.65014554     -5.10073307     -4.96898347
C1          2.91076099    -20.40994914     -7.53462251     -4.11911635
C1        -10.29081467     -1.70018631      9.64693119     -6.26855211
C1          8.74212229     -7.96487043     -7.52852582     -5.80831399
C1         -1.41344191     -1.46208226     -4.12146110     -6.96157558
C1          4.08316408    -12.26474960     -7.59647564     -7.21204129
C1        -11.55895114    -13.35632906      6.37343366     -4.69987637
C1        -14.29362966     -5.75466734      6.40490297     -6.91930353
C1         -1.99880670     -8.98652697     -0.08650911     -5.60249068
C1         -8.58645172     14.70773479      1.48712375     -3.79589586
C1         12.73029994     15.61542551      0.13499227     -5.87709716
C1          1.63250094      3.24878774      6.61205703     -6.73582955
C1          0.46269978      3.95928835     -7.63197077     -6.66791656
C1         -4.55563120     18.39445756      2.51098539     -6.10191983
C1         11.83957207     15.09002345      1.66895128     -5.68723815
C1          1.51582293     13.46406452     -2.49212976     -4.40890431
C1          4.33095307     -7.35045972      6.62665035     -7.02544867
C1          9.36188721      0.88875022      7.34005011     -4.19470981
C1          5.86900140     -4.82898698     -9.15837577     -3.37284538
C1         -2.29850828      0.90842821      3.14338107     -6.50880697
C1         -0.75477860     -5.35104295     -4.12671554     -5.95326068
C1          4.84364132     14.41069475     -1.48157861     -5.65506111
C1        -11.48558906      9.76159830     -2.10459549     -6.45015790
C1        -14.83646094     -4.31810877     13.04227565     -6.54694416
C1          5.50086501      5.66734374     -1.49220679     -6.16039653
C1         -8.89983785     -3.65459120      1.46934062     -1.95850110
C1         -3.63987433     -0.90451567     -5.18170138     -1.73095943
C1         -6.82943448     -7.14655474     -8.22306324     -5.81635904
C1        -11.21286602     -3.18616704      3.95706649     -6.44807467
C1         12.83004487     13.29886341     -8.04624385     -5.57275330
C1          8.39103031     12.51694732     -4.89543564     -6.70877816
C1          5.54793349      6.81610854    -10.63856305     -6.65090735
C1         -7.03072218    -11.62078622     -1.13933137     -6.77378903
C1        -10.55819681     -6.69017308      2.32142442     -6.77344359
C1          3.76593243     -7.36879189      5.59378268     -6.01270301
C1          1.18237845     -6.24836131    -14.79360185     -6.44871780
C1          0.17032921      0.74879499     22.00755288     -5.07618646
C1         -4.40198123     -3.32253301     -9.30187911     -5.86446462
C1         13.94172173     -2.00498448    -10.62572237     -6.46918315
C1         -5.17457311      9.09328712      2.04405811     -5.65333692
C1          0.01480777     -4.93888877     -3.45796977     -5.62731814
C1         11.03567402     14.22170019     -0.78559580     -5.84622488
C1         16.44250041     -2.00511114     -9.95697586     -6.97462811
C1          5.20574663     -9.30897348    -11.62179739     -5.60942961
C1         -4.72599778    -11.14265938     -0.05420808     -5.65378807
C1         -6.95947725    -16.05080773      0.86492909     -5.25628882
C1        -10.26158512     -4.62758922      3.77128910     -4.52517390
C1         -6.59166158     -9.47749105    -10.86174886     -6.22598851
C1          3.40985869     -5.34493431    -12.28409094     -6.71895457
C1          1.94735821     -1.59800763     10.65208890     -6.15507026
C1          5.44351073    -14.49186721     -0.08614716     -6.67013947
C1         15.40613203      6.36743764      3.18737038     -5.27926306
C1        -13.89804739      1.03541412      2.31048053     -6.27944992
C1          3.68465753     -1.48618021    -10.63228584     -4.06430906
C1         -6.88653521     17.09532293     -4.15221316     -6.97103090
C1         -5.66547563    -11.51604175    -17.53792355     -6.26295225
C1        -13.84806257     -6.17092643      5.40962217     -6.77651517
C1          0.84862394      2.47219688     -7.22710833     -6.11606845
C1         16.79309301      8.41428771      4.27298852     -6.12718975
C1         11.91493785     -1.63524545    -10.01222501     -6.99269905
C1         26.93378471     20.33716380     -6.24862257     -6.57219951
C1         -9.58007543     -2.39100438     -2.75899239     -5.09207706
C1         -6.08288527      4.09654517    -14.87492196     -6.87260451
C1          6.38582301     -5.46136408      0.60967851     -5.31411386
C1         -1.81297047     -8.39751897     -5.70033158     -6.82393279
C1         -1.07988452     -4.85361671      7.54372527     -6.76843043
C1         -9.80874207     -6.10217082      6.43365018     -6.03347616
C1         16.75014122      5.43274871     -1.41371305     -6.86989576
C1          8.61611593      5.59550501     -5.55624211     -6.51852831
C1         12.69394831    -25.87823098     -0.03496569     -5.62599961
C1         10.08232402     -1.03141330     -0.90834678     -7.21512310
C1        -12.46524907      2.14369539     -9.28087947     -3.81955238
C1         14.14108403      8.83468368     -9.61512108     -5.77248749
C1         -2.57262142     11.75511661     -9.15592518     -6.47532062
C1          9.15321888      0.16569117      9.82283969     -6.38715593
C1          6.05768926      7.17827519    -11.61347583     -6.91593636
C1         -0.59757283    -12.17024666     -8.24702943     -5.85880191
C1         12.97740604     -2.59359835      5.70060030     -6.19293839
C1        -18.58961853     -1.78677700      3.89806305     -6.79642289
C1        -12.80043941    -11.89975930      6.38879888     -5.13144502
C1          7.19964504     10.45418711     -2.36374468     -5.26244557
C1         -7.74499856     -4.73601517      7.96663213     -3.97181640
C1          7.46197073     -6.50104895     10.81304025     -6.22268121
C1         21.98286120     -3.30470751     -2.83794858     -5.97353946
C1          6.66516048    -14.21035009     -3.49250069     -6.88947922
C1         -9.05551172    -10.41627486     10.51813765     -6.17584470
C1          2.54606563      0.26273080     11.67045361     -5.19565082
C1         11.96657004      9.76332455     -0.79235557     -7.24705271
C1          9.99228840     -0.66322988     -4.98711853     -6.72762278
C1          2.18444793      8.37732949      9.33371281     -5.72623212
C1         -3.11085731     10.59549818      7.21820031     -6.04582133
C1          0.53151150     -1.43931365    -10.27803903     -4.72823923
C1         -1.39518117      1.54631072      1.63036736     -5.48305198
C1         14.18149938      4.07945312     -7.42394449     -5.78486302
C1          1.31963048    -12.66889078     -0.91884071     -4.60476278
C1          5.37422957     11.09694355     -8.12256399     -4.55601620
C1         -4.24792204      5.33383734      4.83800409     -5.79483903
C1          7.66991252     -6.41879730     -4.06034239     -7.08342772
C1         -2.77285834      6.38976309    -12.24969708     -6.75443582
C1          8.37161330     -3.40850300    -12.18270649     -6.69127818
C1         17.26928462      2.15228624     -8.00010898     -5.70649439
C1         -5.18469296    -10.75488402     -2.64400457     -5.95999992
C1        -15.96630353     23.92711639      4.94708274     -7.37567178
C1          9.92392848     11.26948362      1.13785873     -5.94814449
C1         -0.60436341     -0.53247048    -13.27868479     -5.70363976
C1          5.91263685      5.59156002      5.17050168     -5.92847528
C1         -5.15283872      5.87793533     -4.17037651     -6.59962980
C1          2.83267198    -10.26947114      4.05822626     -6.21447610
C1         -8.65427170    -10.03735584      7.39944932     -4.97038918
C1         15.57370301      4.00389656      0.75020067     -6.23848328
C1         -3.72950988    -12.57079204      3.32530178     -6.47704232
C1         -1.29200987     -6.77515504     -6.64547074     -6.00445229
C1        -19.09230871     26.94162492      5.53468943     -4.02504074
C1         -6.74252414      9.07456176      6.55825949     -6.45312721
C1          0.45726451     -8.16678087     10.60649389     -4.58367582
C1          7.92267281    -12.09380389     -5.98249352     -7.00343570
C1          4.83002864     -4.36737397     -2.01861733     -6.48417383
C1         -9.18409596     -2.20387973    -10.18831929     -5.89543152
C1         -2.04846480     14.99919047     -6.60522949     -6.54683064
C1         -7.51114021      9.73751518      4.64708434     -7.05836798
C1          1.51238963     12.08025730      5.07870013     -6.32950872
C1         13.62372018      5.49914073     -0.82245205     -6.41020499
C1         12.56731015      3.69993663      3.28367395     -6.88223035
C1         -3.91851740    -12.06049623      8.04776697     -6.82284208
C1        -14.55051188     -0.39709976     14.64463310     -7.06454205
C1        -16.15966976    -10.00603449     11.99235677     -6.23690232
C1         -6.54469665     12.10855414     -2.54477305     -6.50382045
C1        -12.69024311     -4.53938439     -0.18091916     -4.86175097
C1        -14.96542755     -2.18214523     -3.39337589     -6.27824322
C1        -17.21230546    -10.35710041      6.42603880     -5.82205244
C1        -14.08018637      6.91290382     -2.64758825     -6.35218857
C1        -15.50285135     -6.63010922     -3.73007098     -7.27264825
C1         -3.23752528     -5.24987702    -11.76545298     -6.89643302
C1         13.93426553     -4.91532053    -10.72366481     -6.18562690
C1          0.13494459     -2.88335003    -12.71434592     -5.80237564
C1         -1.71835623     -8.16081724     14.20075314     -6.15403557
C1         11.91598192      3.69748769      5.84671914     -7.10959351
C1          9.26082454     -3.33791615    -10.68617013     -5.95485995
C1         10.79400572      6.07944339     12.39372240     -6.78952379
C1          4.87876447     12.90180610     -5.60712950     -6.55648111
C1          3.33226971    -19.46475317    -17.50032266     -6.83008740
C1         -0.78863584     -2.32679901      1.56234380     -5.20100679
C1         -4.03607605      7.34592243     -9.74690173     -5.55119085
C1         -7.34378412     -2.36805272     -0.13612723     -5.42775724
C1          1.38033614      3.35421896    -18.32606346     -4.62344738
C1        -15.88708317     -4.63383715      7.34791453     -6.42328008
C1         -7.34594238      3.95511128      9.63202924     -6.31161782
C1          8.50180801     15.49685137     -4.93059320     -5.22963496
C1         -2.86364693      5.19918530     -1.09771251     -5.88772547
C1          5.90784886      7.39919591     10.84918782     -6.97014794
C1         -9.19672340      7.88298360     11.20379457     -6.61410077
C1         13.16579831     -4.39813065     -9.06707036     -6.86107057
C1         13.99143721      9.39057253      7.72040793     -7.12821607
C1        -19.44615262     -6.49980145      9.47521898     -6.33165208
C1         -9.31270758    -23.13249645    -14.95758781     -4.88268920
C1        -10.42776098      4.02464452     11.55071511     -5.80790420
C1        -11.14332156      7.74476073     -2.67126253     -6.43391582
C1          5.39293233     15.78096277     -2.37904534     -6.70473919
C1        -16.02249514     -5.17753892      6.36384628     -6.02787810
C1        -16.89097057      1.67141498      3.83476611     -6.40843384
C1         10.71154408     -1.71770793      8.87600034     -6.38518297
C1        -13.79677623      0.47738217      5.41189445     -6.83520154
C1          9.15502164     -1.66202130      4.11499830     -6.09148515
C1          2.80839224     -0.67209850      9.70193011     -5.96682614
C1        -16.00207189    -10.54625579     12.91275758     -6.57540084
C1        -15.33070502      0.45314880      6.40845991     -6.63014394
C1         -3.00636472      4.42768673      8.15415894     -5.31894317
C1          5.21972798     -6.39459729    -11.67869549     -5.32762336
C1         -5.87388428      0.17344659    -13.32310900     -6.23007948
C1         11.49307746     -4.31324235     -6.00436540     -5.04312544
C1          3.75229071     -0.69640494      9.12105054     -6.29078568
C1          6.51684492     -4.87855087      1.57046808     -6.90013933
C1          3.60462734      8.02059578      4.14057954     -5.94238246
C1         12.85809297     -3.53137034     -5.00406995     -6.06485035
C1         -4.93128154      3.91997630      8.08582561     -2.43429471
C1        -13.34043022      1.94771301      8.02595134     -6.04422821
C1         -5.94369883      1.85965188     -1.90583991     -5.87409097
C1          5.47092769      5.61785851     -4.98411670     -7.01525197
C1         -9.72599991     -6.18291858      2.93125335     -6.67676590
C1          2.90996947      4.14744337      9.85704896     -6.08267506
C1          4.19327953      6.18706221     10.77178434     -6.65413196
C1         -7.86921860      5.31781493     -3.58350431     -6.32007398
C1          1.39690938     14.11496318     -9.13640847     -4.20129635
C1          3.20592069     -8.79692345      6.54186083     -3.39371146
C1         10.13230560     14.74479559     -1.38675811     -5.69289286
C1          8.23851652     -0.13384196    -10.62712703     -5.80278252
C1         -1.36307149     -7.25185622     12.22198571     -6.71862816
C1          3.32269948     18.85461800     -2.38792662     -6.86762999
C1         -1.50430658     -1.48163867      7.12455487     -6.86876710
C1         -4.29345486     16.04381158     -0.08730297     -4.09667980
C1          6.05015063     -1.65833594      8.17662160     -5.74463664
C1          7.43903596      9.57715112     -6.52603713     -6.52237557
C1         13.22526164      8.88175114     -3.26667655     -4.68193793
C1          3.94881078     12.25038419    -10.63727977     -7.16763432
C1         11.30436646      4.64315348      5.84778126     -6.10292340
C1         -0.52771460      3.32261293      0.92824484     -5.23341413
C1         -6.61707459     -8.76068689     14.55474306     -4.58652998
C1         -3.75820768     -9.54080649      5.53252223     -6.36434992
C1          6.25590127     -7.83206338     -8.10779418     -6.28769128
C1         -7.12929363     -3.26160304      1.51635643     -6.06623521
C1          0.05636993     12.06096015     -6.58307403     -6.86405525
C1         -0.57203976      5.44913024    -13.31656302     -5.49407979
C1         10.51115438      6.31199179    -11.21836325     -4.65524690
C1         16.53017393      1.63714297     -9.91290771     -6.71168985
C1         19.15975352    -19.12389507     -3.42790386     -6.72511815
C1          3.29274838      2.35533391      2.55320357     -6.45669194
C1          5.75282078      5.79925976     -9.02274059     -5.78197648
C1         -5.27469664      6.47478283     -8.65466359     -5.89240399
C1         18.57397996      2.47515418     -7.38366303     -6.20849607
C1         15.98445819     -3.56398002     -9.06628381     -4.84614828
C1          4.58686442     19.69128527     -1.48334459     -6.88196656
C1          1.87818977     -8.74406172    -10.87388597     -6.14631489
C1         14.04160180      9.45789440    -10.56984479     -5.67581166
C1         -2.09437956     15.59909169    -13.16716344     -5.69727181
C1         14.57024983     -6.30155150     20.45822204     -5.03741821
C1        -14.80476106      0.15898904      5.43308260     -6.78773894
C1          1.75042747     12.55405363     -0.96847451     -7.09521518
C1          2.55936290     -3.33654417     -1.09006308     -6.45158272
C1          7.87286327     -2.61109292      6.72616539     -5.58149685
C1          3.77567570      3.23064311     -1.54740112     -5.57990229
C1          6.59092362     -7.84276075     -4.08526890     -6.44414480
C1          3.66700846     -0.39559863     -5.07950355     -6.59567651
C1         -2.54000560     -6.29463351      5.60415328     -6.89188700
C1          0.58436334     -3.00107560     -6.01594746     -5.53518476
C1        -15.51760932     -9.18302908     11.89027435     -6.15033048
C1         -0.06908439     -5.36780178    -15.78846171     -6.90869729
C1          8.47734097    -14.22345741     -2.50731742     -6.86396201
C1        -29.28487083    -15.15935055      0.50775626     -6.81625095
C1        -13.30078827      4.93577280     11.55260182     -6.15300689
C1         -2.45717428     -7.71494436     -7.61592674     -5.90196173
C1         12.80457285     10.89329715      4.26735487     -4.43341721
C1          5.76385035      4.71780722     -5.51672535     -6.07300667
C1         15.30687497      6.03297009      8.46495785     -6.74286353
C1        -17.18256064     -8.48733286      6.46283204     -3.52014095
C1         -8.86077776     12.95808864      3.94708925     -6.31690747
C1          0.21282032      5.68748017      7.25453990     -5.56743787
C1         13.31051632     10.03614447     -9.00119653     -6.72924349
C1        -13.42665137      6.86583632     -5.22855581     -6.16161937
C1        -10.55821518     -8.63938876     -1.21938092     -6.48147501
C1          4.23211503      3.27370461      1.68589411     -5.30551623
C1         -3.67822278    -15.86506998     -7.66029696     -6.99634842
C1         15.71494569      1.76066000     20.54748574     -6.53931177
C1         -5.10148322     -4.86117466      0.90941468     -6.84257764
C1         -2.92706585    -10.65487501     -8.25285328     -6.45312132
C1          4.47618312     13.41091239      8.30808450     -4.42591888
C1         10.88185257      5.58332880      9.90722482     -4.76805970
C1         10.47722427     -8.62727702     -7.44310817     -5.98946085
C1         -0.49928265      5.73181431     -9.18851286     -6.90522898
C1          9.71917772      7.63686101      6.85625659     -6.47710169
C1          7.28102069     14.29413034      8.36476746     -5.81994675
C1         14.58361617      3.92936983      2.75169625     -6.31519333
C1         10.48493036      7.94979205     -9.01478103     -6.75829532
C1         -8.28424577    -15.80199019     -0.08636818     -5.42414836
C1         -2.17681366     -7.79194748     11.57498850     -6.84314107
C1         13.12577318     -1.02166152     -7.49688957     -6.08438163
C1         -5.39567145      8.15196016     -1.71493025     -5.34510776
C1        -12.97165547      8.28870327     -6.11925554     -6.59408108
C1          6.47518994      4.18271171     -1.48581638     -6.21259073
C1          4.26902966     12.53884255      1.05722906     -6.05591258
C1         -7.26743664      5.03580668    -10.20647884     -5.99812895
C1         13.48439872    -18.52088402    -19.27223504     -4.71088037
C1         -3.57633212     -2.40259020    -10.23692290     -6.55650240
C1          3.39104750     10.39080786     12.42661123     -6.64846250
C1          0.27200884     -6.95693737     -7.67707291     -4.85700234
C1          6.09918240     -9.33961861     -6.59558432     -6.45496036
C1         -4.81311593    -11.69422008     -6.78118346     -4.70752169
C1         13.49461613     12.56763668      1.78325430     -3.29765097
C1         -5.35892553     12.98192460      3.99758967     -5.59848665
C1        -12.86770592     -9.41724665      8.96073988     -5.65088179
C1         18.24796960      5.10180311     -6.45798564     -6.95534311
C1         -5.64784948     14.99900692      8.16216336     -6.55891978
C1         -6.46529268      2.13193530     11.28510416     -6.18925896
C1          8.37380208      2.63968025      5.76891069     -5.26592478
C1         -1.22733120     -7.84474833     13.22894267     -6.80023142
C1         -6.98196460     11.21431492      1.49934558     -6.73527811
C1         -7.84988117     -1.97410534     -2.59975107     -5.73252376
C1          5.49830279     -5.46167666    -10.10274091     -5.54865487
C1        -11.28284994    -12.56416645     11.44523159     -5.82997352
C1          9.39923262     12.44255332     -5.43164484     -7.01846985
C1          1.03339742      1.51933819      5.67399011     -4.73330727
C1          5.85012921     -4.11316652      7.23699250     -6.34688764
C1         14.70168142     -5.49156735     -9.98651019     -6.43883078
C1         -7.73991169      5.86298278     -2.61393341     -6.63557520
C1         -6.17120875     -4.73360001      7.09434166     -5.10132146
C1          9.71552356     14.75689096      5.78827993     -6.93071228
C1         -8.99093304     -1.26953528     -5.16868228     -5.75326763
C1          2.05036081     19.82204619      0.12755279     -5.24823025
C1         14.29236329      3.06733899      3.32959243     -5.48764920
C1        -10.06456012    -30.80721412     -5.22911550     -2.28187114
C1         -7.72037527     -5.26966213     -4.23980788     -7.02643634
C1        -11.80276063     -4.74642506     10.56713097     -3.73110363
C1          0.89536085     -3.39910136     18.29047851     -7.09684091
C1        -19.55795482      3.60022089     -7.78831115     -6.56172494
C1         -3.46234016    -14.93280722      0.82947445     -6.50850227
C1         12.92971110    -10.37549475     -3.35093939     -6.16428478
C1          5.27675775      1.45812757     -8.20019766     -6.73041615
C1          6.53693836    -11.16378312     -3.52538042     -5.72652939
C1        -24.18900095    -12.15128333    -13.54142465     -6.22222714
C1         -5.66073499    -10.97826456     -1.67051397     -6.20304112
C1          6.37189668     -7.06167922      8.22655091     -6.43368828
C1        -14.28725659      2.60508983     -0.16955341     -5.72654623
C1          4.69252626      3.17336351     -5.64669346     -6.18977907
C1         -6.29721160     -1.38916822      6.48288754     -6.36406343
C1         -4.02091583     -8.66047214     13.09056162     -6.23899422
C1         14.47552194     10.86041067     -2.34624449     -6.33682179
C1         -6.52419365     -2.67854011      9.04696247     -6.60069765
C1          9.19178534      7.95373768      9.92554883     -6.72539747
C1        -12.48597314      7.94858763     -0.15455763     -7.06232555
C1         11.03271690     -1.11932988      0.69863403     -4.73505106
C1         -6.67078416     -0.44781734     -8.42367558     -5.43436252
C1         -2.38535828     15.05944129    -10.69904384     -6.03953646
C1          2.13469870    -12.12396598      0.89117403     -4.82831090
C1        -12.86531800     -9.52426417      5.47356110     -6.77754892
C1          3.75620972     14.32904363     17.38915774     -6.65825292
C1         10.58960944     -5.53194635     -7.58373273     -6.31388512
C1          6.47803518      7.04291466      4.22317417     -6.10757443
C1          1.97577748     -6.79818071      9.11123274     -6.19586593
C1         -7.29971151      7.43813553     -3.70439577     -5.33558068
C1        -14.77283616      5.02368209     -0.22315801     -6.46066592
C1         -2.98545198    -10.11248974     -1.59970895     -4.82162997
C1         -8.65570104     11.82114453     -4.09691578     -5.97872410
C1          4.23958671     -4.02814967      4.74818330     -6.49406386
C1          7.70454549     -9.42786248     -7.58537632     -5.79817242
C1          1.81518103    -19.92632482     21.29414762     -6.57350021
C1          7.08090270     11.85832207     10.90469586     -5.86953858
C1         -3.84349779      1.58959997     -8.17218069     -6.03374341
C1        -14.97555525      2.63613858     -1.12810969     -6.02898007
C1        -11.56549666      3.88933447     -4.30190644     -5.68685320
C1         -3.82637448     15.58993082     -6.63494943     -6.77043379
C1          6.35276491     15.76657099     -2.90562905     -6.47912647
C1         11.21604992     -0.26624319     11.46661686     -6.03089580
C1        -11.50867687     -6.70293605     -2.70663743     -5.42082330
C1          1.24510433     12.57907301     -4.03946315     -7.25487318
C1          3.04047547    -13.81742015     -7.58729163     -6.89456757
C1         -0.05987471     16.53207076     -4.97261172     -6.83803919
C1         -6.89800847      4.60802970    -13.29697462     -6.12162024
C1         -3.13817247     13.51674578      7.22757768     -5.48561186
C1         -7.33008361      7.25406774      5.57596544     -5.83203691
C1        -11.67788161    -11.62914804     12.07026090     -6.00284826
C1          9.15672118     14.84227003      2.60861223     -7.03963456
C1          2.66088765      8.12563440      8.31325276     -4.61944157
C1         14.15123742      8.84432743      5.20990977     -6.55379703
C1          3.89596800      4.14309298      3.59266558     -6.84937838
C1          2.76871627     15.82236065      2.61244746     -6.54163216
C1          6.06289756      5.02758055      8.24905554     -6.59246809
C1         -1.83952376     -6.88712494      4.08373427     -5.09820175
C1          1.32345357     -8.79049122      9.14196527     -5.47949923
C1         -9.09230655      3.53554700      4.01389096     -4.94436215
C1          5.39733929     -5.51594014      2.48265876     -6.85408942
C1         12.57547216     -4.06701683     -5.98240935     -5.21733911
C1         -0.36042762    -10.09212983      2.53381122     -5.91216018
C1        -12.77780557     -2.79103719     -0.09837933     -5.76997252
C1          9.25289218     -6.40327653     -5.02638819     -6.35866375
C1          1.75414365    -10.27160356      8.24073346     -5.30474419
C1          3.50442340      5.31910015    -12.21693160     -6.06037898
C1         -8.68920015     -0.82292586     -7.73005869     -6.11872897
C1         -4.49895022     11.67128749     -1.00642964     -6.60311551
C1         13.39247639     -4.15186895      2.68483164     -6.37632382
C1         12.30661688     -0.16497952     -3.96826730     -5.50179487
C1        -13.30751826     -2.75463273     -1.03374210     -5.43137708
C1         -4.01640558     -8.12702746     -8.32005740     -4.64805280
C1        -13.15259246     -6.75383621     13.17006669     -5.80172830
C1        -19.71254910     -0.87040454     11.45342961     -6.14365354
C1          9.19425943     -6.44919882      0.63974486     -6.67690421
C1          9.02088575     -4.59314356      9.79531352     -5.72336602
C1        -15.56607290     -8.52115107      5.42672197     -6.84906301
C1         -3.11604882     11.62679875      5.12052341     -6.44669482
C1         11.39340606    -10.41874515     -5.93011083     -6.10959954
C1         -3.85981763    -10.17752708      2.44566611     -7.13597732
C1          8.20151906      7.12265049      1.09079321     -6.19222942
C1          2.17813803     18.25003659     -4.89214275     -6.63209904
C1         11.97619919      9.84101953      2.68700150     -5.22730033
C1         10.12680354     -1.70066686      5.70134384     -5.39905586
C1         -7.77110843    -15.41730354     -1.17851412     -6.29683136
C1         -4.72981659      8.71774980      8.15082884     -5.92658821
C1          1.43309283     -8.31128647    -13.27651599     -6.81395191
C1        -17.14809130     -5.50859071      0.65291028     -7.02879143
C1         -1.06544949     10.16359783     12.34156737     -6.40638771
C1          2.97981698      6.85524471     -5.63760336     -6.53903846
C1         -0.91968621    -11.67038087      3.44905858     -5.94579814
C1          8.99346461     16.61143688     17.52454733     -5.98920035
C1          1.79422831      2.68978536     13.26513954     -5.73612740
C1          2.79003927      7.85178353    -10.64601835     -6.69526577
C1        -12.51430339     -8.15084371     -2.72719688     -5.62678866
C1          5.51907698    -12.70650504     -9.07722001     -5.78746904
C1        -14.33374844     -4.69028380      0.74173004     -6.11680098
C1         15.33486402     -3.56039846     -6.50444340     -5.70144969
C1          8.88867700    -13.26093059     -6.51106569     -4.90328113
C1          6.19494372      1.37232805    -10.03218450     -6.49453055
C1         -0.46623058     -0.09432234      7.10428253     -6.17777996
C1        -10.26840974     -1.73209763     13.14758993     -5.76099756
C1          2.42603393    -16.02773651      2.53541132     -6.54928460
C1         -1.43941427    -21.30172904    -12.38866333     -6.27280131
C1         -6.03789145     -7.63682970     -2.09644509     -7.02362780
C1        -17.44294291     -9.43419778      1.26391929     -6.15648228
C1        -11.01701188     -2.33413848     11.18896086     -6.51881024
C1         -3.47285805     -4.79430775     -3.57631454     -6.67359744
C1         -8.49600517     -2.27597109      7.50132499     -6.88824460
C1         -8.26751206    -11.02373744      5.37373119     -6.43284366
C1          6.73152701     14.85922494     -1.45589378     -5.85928427
C1          0.53905394     -1.48874867     -6.70065028     -5.22656519
C1         -2.65275867      9.38923388    -12.29587740     -6.05149569
C1         -0.21070522     -4.26539776     -0.97019560     -6.49300356
C1         -1.16587747     -2.04331211    -12.32345364     -4.87103991
C1        -11.11399816    -10.07905969      3.29465529     -6.89921901
C1         10.94590738     12.43458290     -2.99234840     -4.43568035
C1          2.16287880    -15.02376345     -2.51688831     -6.46641013
C1         11.69393513     -1.61319880      4.79902906     -6.07194387
C1         11.57286845      5.83895016     -2.42669468     -5.17455150
C1         -5.29340720     -0.87663674     -4.15827023     -5.80642911
C1          5.65036283      7.20997324     -6.49681609     -5.67147545
C1         -2.33058101     -5.40893372     10.67759497     -5.23073423
C1         -1.29626816     14.40251337    -11.62716826     -6.37442009
C1         11.33885504     -0.86315950     12.36548060     -6.90588442
C1          2.39231847     -9.34910386      8.18390598     -6.63423466
C1         -1.86794757      6.37107693     -5.14696928     -6.39839092
C1         -5.97561284     -1.11840092      1.47489772     -6.63907941
C1         11.57642466     14.08237084      0.11120404     -3.94524426
C1         14.94995914      6.03121975      4.21118951     -6.53051340
C1          6.43705277      8.83373721      7.71133717     -4.67947790
C1        -16.62786577      0.78839053      3.22700764     -6.36932749
C1          5.81017207      2.93043883    -11.20823250     -4.63896340
C1          6.36321128     12.75936053     -3.02809526     -6.51409335
C1         11.50677171     -2.27620703      7.27800562     -5.91044562
C1         -3.46549378    -11.70341297     10.61268462     -6.93181582
C1        -14.56870798    -11.84021221      3.22530311     -6.97174612
C1         -4.30567598     -7.09362338     -2.03083061     -5.38165853
C1         10.08634735      8.50056487     11.79814118     -5.49366267
C1         -5.62658750     10.25409472     -3.21628543     -4.93670818
C1         -2.61139094      9.06948537     13.29979592     -7.11763055
C1          0.64585034     -9.90115931     -1.04532262     -3.66883076
C1          7.23294212     -0.03784282     -0.97457739     -5.19119592
C1          3.11658503      8.28981064     10.73791126     -6.33452988
C1         -1.76826141      9.33782267     -5.04917669     -6.02476427
C1        -16.03561344      1.06464052      2.28406301     -6.49828184
C1          1.66693785     14.41257593      2.64274984     -6.23435298
C1         -9.63674639     -1.28567142     -2.68414517     -6.49755725
C1         11.82604453      3.14326254      4.89892092     -7.09651302
C1          2.07483565      3.25053052     -4.10229712     -6.64220398
C1          1.03424881     -9.61385392      9.80360750     -4.92441899
C1         -3.54769191     11.76059321    -10.70047411     -5.94814881
C1        -20.39634697      1.66630909      7.30741422     -5.70696078
C1        -11.23517859     -1.35515103      3.95451029     -6.34904712
C1         -1.82964505     -3.94257836     13.18940539     -7.26000009
C1         -2.86867949      0.59359361     13.15015832     -6.53733187
C1         14.81004554     -0.21147318     -5.41479301     -6.52288400
C1         11.98000235     -7.45545576     -4.99259338     -6.08973776
C1        -11.41281428      3.97485450     12.06464793     -6.79273127
C1        -15.60059743     -6.73460052      8.88070544     -6.25862200
C1         15.77350794     11.72206787      0.80787404     -6.83382502
C1         -5.86730940     14.46091194      1.46646744     -6.41232751
C1         -2.38135027      0.04598909     -7.69544322     -6.30164398
C1          5.08131059    -15.98754766    -17.29011499     -4.21152844
C1          6.23560060      4.72898568      6.74119358     -6.99095145
C1         -0.06566865     16.00741653    -11.59903848     -6.79814998
C1          6.31581605      5.60922438      0.16049380     -4.64914655
C1          5.95415048     10.69723580     -5.61033115     -5.92953550
C1         10.91810961     10.93345664      6.79994252     -6.96654558
C1         13.58042097     -5.90083442    -10.10985405     -6.53254081
C1          8.28979730    -10.66752041      0.05490086     -5.44143639
C1         -7.25533322     -1.44669951     12.80740485     -5.70312168
C1        -14.51757634      3.45555156     -5.23711077     -6.28110452
C1        -22.91635734     -8.49327114     11.99376185     -6.17224521
C1          3.08601223      4.78670381      5.11000571     -6.73288746
C1        -14.06358028     -8.56323281     11.49043482     -5.93456617
C1         -6.72627939     -5.27363708     -8.30326308     -6.21897092
C1        -13.85018735     -6.22828103      3.23710599     -6.71382094
C1          3.45560180     15.56242218     -7.48605712     -7.35726253
C1          0.80956545     13.76531134     13.34725313     -6.46172131
C1         16.40853510      6.39659727      2.71908546     -6.87259814
C1        -16.90059732     -7.59732102      8.01210313     -6.70987244
C1          7.51237122     14.35218352     -6.40354974     -6.56797938
C1          6.42983418      5.21822833      4.18940834     -5.51947166
C1          6.85215198      0.77126302      6.70080900     -4.89965363
C1          8.54590696     11.48661552      5.67592560     -6.80119615
C1        -17.67104849      0.71720150     13.13289563     -6.13454438
C1         11.07702606      3.70421512     -5.01205492     -5.85724530
C1          0.39660418     -3.76723029    -13.24979697     -4.38587813
C1         10.98889030     -2.23153703      4.15902720     -6.71437779
C1        -12.04215985      2.09046007      9.05980511     -5.93938623
C1        -10.39346675    -11.54606674     -6.78223457     -6.19297897
C1         -1.45667349     19.81640745      3.49424925     -6.73820512
C1        -15.44342390     -7.94667195      6.42686321     -6.16672283
C1          0.52375091      3.27614352     -1.04012543     -6.51562800
C1         -9.88655255      2.06800644    -10.82501922     -6.06977669
C1          1.02432265     -9.33604499     -3.60155935     -4.27929345
C1         -4.58096077     -4.83766844      4.04780789     -6.77454650
C1         15.43299212     -5.02708358     -7.97106000     -5.78592547
C1          1.48352765     11.62380852     -2.43244204     -6.08517939
C1          6.89175278     -8.82217666    -11.73543881     -6.64493684
C1         -7.25174672     -7.85236113     14.62720324     -5.73080335
C1         -7.78364275    -10.74839669     11.49823029     -6.71775294
C1          3.58796421      3.84968102     -8.04499072     -5.03977437
C1         13.48707938     -3.33044943     19.00913449     -6.49467597
C1          0.16532353     16.83259925     -6.52392905     -4.94297561
C1         -2.49534372      6.71258972     10.74936603     -6.11413491
C1         -1.14617366    -10.73483422     -1.57561486     -6.42951325
C1         -1.17731828     -5.73711705     -6.64411002     -5.38863854
C1          4.80161872     -8.44254895     -7.60218842     -6.85934574
C1        -12.91344400      1.08803470     -1.75843178     -5.53267179
C1          7.97114361    -10.36653519     -8.18854844     -6.39663599
C1          2.04849223     -6.69468062      5.64243810     -6.88867669
C1        -13.29927569     -2.78278842     11.56371636     -4.12216598
C1          4.31821731      2.91159128    -13.77293998     -6.84722689
C1         -8.65237486    -10.18564694     13.10021691     -5.77285306
C1         15.91044055      7.79377674      5.85923452     -5.74565192
C1          7.11539685     15.61113959    -24.43194864     -6.96312721
C1         11.97534673     10.91011487     -6.47037695     -6.35130382
C1         -2.62238501     -8.26007522    -10.85380116     -6.70498596
C1        -10.29385708     -0.83270970     -6.80784508     -6.79522125
C1         15.28963592     -1.68305886     -6.54805712     -5.10625617
C1        -12.55184757      2.53664206     10.06179532     -6.10525154
C1        -12.85425474    -12.42584092      5.43402256     -5.48570284
C1         -5.80036721    -14.04313502      3.92513768     -5.11517007
C1         -7.50042947    -11.59617720      3.90350883     -6.31198630
C1         -9.98003050      2.48303532     10.65544941     -3.76988739
C1         -6.47086097      1.95519217     -5.19129531     -5.83317844
C1          5.75406116     -4.07532367     10.68674436     -4.30726953
C1         -6.80081845      4.27858572      6.48318452     -5.87699931
C1        -12.08571826    -11.95823252      3.93803387     -6.18537774
C1         12.79629688     -3.28276226      2.63194013     -6.77551847
C1        -13.90398036      0.50418065     14.56480269     -6.22411139
C1         -4.95865742     -6.83672000      8.09168975     -6.62561931
C1        -18.04739371     -0.62471694      1.36440186     -6.24445143
C1          3.06391769     13.45861459     -3.39213653     -6.93000814
C1         -8.48162279      2.54807655     13.14571815     -6.98999988
C1         -7.70606384     15.13086796     16.38889724     -6.43030085
C1          2.84415073     -8.66521199     -9.16506839     -6.11553351
C1          9.17908445     -1.02963723    -11.62616925     -5.92002471
C1         -0.44859497     15.11282637     -7.48119939     -6.80771734
C1        -20.15672205     -2.23220435      8.87594448     -5.71452035
C1          0.72271249     -4.00240842      8.12465186     -4.70748219
C1          7.01876921     17.56520957      0.12992269     -5.35681431
C1         10.47206625     15.93562680     -0.02552442     -2.71035667
C1         -9.83310159    -15.80823144      0.79778321     -6.66920555
C1         -8.10094650    -13.43418146      0.80824301     -6.15498895
C1        -11.92479464    -14.24423545      1.29113659     -6.42470881
C1        -13.02377477      1.08173621      3.90454273     -5.54302625
C1         -9.62670271     -0.80402098     13.21031330     -5.76366494
C1          9.54714828     12.22207591      1.68226881     -6.74931138
C1         -6.58076776    -13.41128548      8.96984204     -6.64710540
C1        -10.79062332      2.52161969     -3.63633974     -5.56777709
C1         12.13009245      0.75141199     -9.02604557     -5.63533993
C1          3.50865126     -5.36845338    -15.75609720     -5.77022370
C1         -3.39417148    -14.99016169     -6.06046099     -6.72642541
C1          0.71894340      6.62475156      3.18365846     -6.37752915
C1          0.65353986      9.55733726      6.71521883     -5.59285068
C1          1.81473732     -1.00454978      4.02014026     -5.40139107
C1        -15.13450242      2.55629820     17.21727112     -4.29383950
C1         -6.08521890     11.73341154     -5.70773144     -7.01808130
C1        -16.32912579     -8.00244771      4.81971817     -6.77059904
C1          7.41869765     14.29287351     -2.97894151     -6.32263530
C1         -2.21574199      5.65332160      3.02414009     -6.98223961
C1          4.76583198      9.24187295     -5.57228701     -5.47804027
C1          2.25287487     -2.46114955      6.59445622     -4.83371563
C1         -6.70655615     -5.28473876    -11.83932454     -5.46066663
C1         -9.85691131    -14.05260906      2.87306735     -6.76906223
C1         -7.95979647      9.28824520      5.58149889     -5.83640674
C1         -4.35710306     -5.42269170      1.54931689     -6.15611332
C1         -6.43106172      8.15910298      8.19166873     -5.46143078
C1         -0.02033570     -1.83513877     -3.60730169     -7.02791021
C1         -1.54980197    -15.83332867     -4.15530261     -6.30935010
C1         19.47391220      3.09804919     -3.26637120     -5.48564662
C1         17.48191216      6.06557554     -0.79970023     -6.75062379
C1         -1.25997458     12.64548920    -11.65650364     -6.80638559
C1         -3.66572605    -10.77362297      3.42004736     -6.91369570
C1         10.96753542    -11.31418530      1.67221588     -6.76945524
C1         -3.27182245     14.46586018      5.62951036     -6.56752043
C1          4.04493745      7.13391168      0.08961477     -6.11927794
C1         -5.37904699     14.08419390      0.58551184     -5.97123144
C1          2.61501446      4.79056223     -1.53515452     -6.69094895
C1          0.85994544     18.88478347     -6.59030620     -6.17242981
C1         -0.87713566    -18.30827829      3.42340968     -6.97954127
C1          2.64174486    -13.57349116     -3.52969909     -6.91364728
C1         -2.74770884     14.09427584      2.53841519     -6.41408133
C1        -10.34284824      5.84461178      4.61047714     -6.51106389
C1         10.68563978      3.10388750     12.40659389     -6.71059618
C1        -15.11740837     -9.96871959      7.91198840     -6.54462138
C1         19.15714633      2.17185892    -10.48803419     -6.41323039
C1         -2.61056828     -2.92277814      1.50696760     -6.62483544
C1          5.00943369     -6.49814351      6.63475528     -6.55441442
C1        -14.59106345      3.59013341     -1.81253496     -6.46592842
C1         10.39491861     -0.51678637     -9.06579137     -6.54398208
C1         10.64275005     -2.54679893     -7.48396061     -6.09159544
C1          9.68932830     -9.83998099     -5.91864139     -5.15678717
C1         -4.00621624     15.10584525     -4.10945380     -5.93387119
C1         -1.02498129     11.72032681     -0.99745808     -5.12734195
C1         -2.25110343    -15.93989083      4.01014367     -5.36881188
C1         -2.66013263     -7.14932088    -10.82874439     -6.41442065
C1          4.71233647    -12.13460625      1.51764497     -7.05980463
C1          8.32639757    -11.73848032     -6.94922906     -5.36467575
C1          8.86398323     -0.72115318      2.61893061     -5.49367956
C1        -16.94908069     -9.40177570      2.23008733     -4.50217474
C1         -6.92559499      0.52500955     -7.77424001     -5.21940512
C1          2.34351826     10.79580551      6.69269766     -6.42557116
C1         -9.52024443    -10.15293559     11.54836703     -6.63378022
C1         -4.98994489     10.25388777     -5.67237625     -4.68429318
C1         -6.90790333    -13.10767256     -2.63988896     -6.54197959
C1        -10.18675979    -10.62315220     -1.88780254     -5.32566479
C1          3.36545641     20.73936472     -2.41542662     -6.78606790
C1        -11.21476935      8.87143850     -6.11739641     -6.47567639
C1         -0.24431866      3.39636881    -13.87442758     -6.39967519
C1          8.99759335     -2.47874899    -10.04571333     -6.56146241
C1          3.84496507     -5.44313197     -3.54112675     -6.27035510
C1          5.97433548     10.48570828      5.12561894     -5.32817670
C1         -0.21274292    -10.13396097    -10.22267041     -6.10812611
C1         -5.26586739      8.20653126    -10.68180183     -5.72663190
C1         -6.51053946     -8.04165487     -6.75656967     -6.51584047
C1         -1.48063783    -14.70296491      2.47230991     -4.19081389
C1         -6.80529016      5.35899371     -7.64720559     -4.50931907
C1          3.24083370      6.55338711     -0.50029332     -6.13042439
C1          1.84699318      2.66272496      9.69845510     -4.04954085
C1         14.59259835      5.07570028      2.66204025     -4.31023444
C1          3.01522612     -8.17131959      9.13341897     -5.76645808
C1          4.92659183      2.25735554      1.61080520     -6.11566338
C1          7.62784712      9.05468750      7.38788493     -5.09799800
C1         13.84070816     -1.62762143     -9.05815154     -6.32035364
C1         -8.11581278     10.29558246     -1.57784749     -5.05087829
C1         14.90788855      7.59259104     -9.02357516     -6.00379406
C1        -12.80246053     -8.03385760      1.33001481     -6.81868015
C1          2.73897997      7.12423679     28.10506089     -6.78405638
C1         11.40598398      6.46751368      0.16014821     -6.59553445
C1         -2.29949131     -7.20391382     10.62609320     -6.69416009
C1         -8.07603937    -13.39338055     -2.67888832     -6.07905829
C1        -17.72067728     -6.95249373      9.55081280     -6.35801522
C1        -14.06843585    -11.49168548      2.24671722     -6.05848604
C1         -1.98656809     11.66807215     -2.55531175     -6.99108283
C1         -4.86400594      9.70291631      3.07160227     -5.34823698
C1         -5.02542090     -5.74843157     13.76831569     -5.69832430
C1         14.90804390      4.69085673     -3.34858458     -6.64976940
C1          0.12692786    -14.66203607     -4.21365499     -6.00052830
C1          0.44323488     -4.87902305     12.29847205     -5.22646669
C1        -14.23202355     -7.04900581     13.07110373     -6.07640314
C1        -10.07912153    -10.41701174      3.24345849     -6.82160748
C1         -8.40805792     18.62055745     12.24068915     -5.23198533
C1          2.95397324     -4.86339076     10.69890534     -5.82277842
C1         11.46916222      5.49426485     10.79846013     -4.09947984
C1         -8.67573518      2.93757089     -7.65744680     -6.02707247
C1          9.41943776     -8.78276118     -4.03428536     -6.11298487
C1         -0.87339300     -2.88260319    -14.26226172     -5.01638584
C1         -2.69329079      0.92244691     -3.51928310     -6.84058393
C1         -9.73966202      4.42408818     -4.23959351     -6.94606991
C1         15.17923069      8.51649349     -3.87827753     -5.77888153
C1        -14.32877395      4.09031317     -4.22924748     -6.04792874
C1        -15.25675579     21.49902005      9.01267786     -6.69376173
C1          5.53321733     -3.03202312      0.01929095     -6.51797089
C1         -3.20341592     -2.29638276    -11.83246592     -6.31132751
C1        -27.37285319      4.51292328     15.47773625     -6.91800621
C1          0.70950012      3.01687026     -8.26899880     -6.33864276
C1         -0.16347521      2.44646279      2.52563706     -5.88002583
C1          0.95612755     -6.30393357      5.58500230     -6.83079982
C1         24.69069975    -15.35096487    -10.56530454     -6.16188736
C1         -3.49942378      5.79717470    -10.70673706     -6.66236285
C1         10.51461101     -2.52505033     -3.98951023     -6.58124819
C1         13.80042725      1.25122911     -3.27145574     -6.76385229
C1          2.34393841     -5.41685502     -5.98680703     -5.13880039
C1         -7.80661634     -2.88294325     13.77430866     -6.68181029
C1         10.12261831      7.12710245    -10.61681362     -5.91620166
C1          1.08904161     -6.28573825     -9.29086364     -3.98917054
C1         -6.18881425      1.49203062      6.50812201     -7.16195667
C1         -0.06288352      8.82397275    -10.70326635     -6.83969785
C1         -5.59820325      7.39237165    -10.10984206     -4.58409294
C1         14.41320333     -3.24681958      1.70418153     -7.02309907
C1         10.33987818     -5.57149179      5.06076926     -6.59558056
C1         11.14122215     -6.62649373      1.66462006     -6.66392090
C1        -16.24217823      1.68883083      4.88096541     -6.41592416
C1          3.70464140      9.89376017      4.08452811     -6.60042313
C1        -11.15132699    -11.85502991      8.96331859     -5.88012525
C1        -14.23384126     -5.74262781     -2.79521528     -6.14020180
C1         -1.90197867      0.54789667     14.70337114     -6.70732014
C1         11.57336180     10.00221096     -2.40204192     -4.76281259
C1         -3.90460476     -3.21041947    -11.82159543     -7.02384520
C1         -2.01637063      5.77226268     -8.19960695     -6.71063485
C1          6.26664045      5.09195730     -6.49717958     -5.02735189
C1         11.39045995     10.95008139     -9.60915725     -6.09028362
C1         11.41111664     -7.34703010     -5.99889970     -6.68430597
C1         10.72802828     11.90941976     -3.95808687     -6.24857565
C1         -2.70782319      8.33911975      4.01838852     -6.07644743
C1        -14.40873952    -14.22480606      2.82510030     -4.82167633
C1         17.82568709      3.68614683     -8.94405134     -6.56054197
C1          8.72482452    -12.69936564     -7.51736059     -5.86438009
C1         -9.84106653      4.43373359      1.46800078     -6.09879271
C1          6.21747553     18.16054070     -3.88837914     -5.99656793
C1         -4.15408469     11.99736879      5.05020060     -6.31700849
C1         11.78631863      4.96556243      2.71808521     -6.57967914
C1         -8.81434329    -10.78524325      6.43539474     -4.65388157
C1         18.43130837      3.11267394     -1.33523003     -7.15949822
C1         11.43684774      2.18200249      6.76587588     -6.21379416
C1          6.19101982     12.81814933      8.32006916     -6.24945161
C1         -9.03114291     -9.11146206     -5.20490457     -6.65484356
C1          8.85207346     -9.23030649     -0.90723346     -6.08568871
C1        -14.27031974     -1.64496462     12.21538096     -4.63246952
C1          4.15474946     -1.92690952     -2.60721742     -5.90431748
C1          6.48975195     14.82883841      9.87261363     -7.12598692
C1          0.41436466    -12.53098041      6.52337618     -6.45299010
C1         16.99560545      6.11257986     -3.97432882     -6.33886092
C1          2.23117512     -7.31584511      3.03706813     -6.74040973
C1         -2.81280898    -14.90856112     -1.71272715     -6.46181850
C1        -11.60959046     -7.02807038      2.35534917     -6.23193418
C1         10.79632906     -2.26744005      9.81548971     -6.45049592
C1         -9.46192809     14.20102678      3.01572968     -5.60479011
C1         -0.39505349    -17.98849328      2.50744420     -6.18085587
C1          3.55194104      8.59828900      1.08714660     -6.72261959
C1          7.66331353    -12.30465398     -7.47211524     -6.07179717
C1         15.85091548     -3.58465437     -3.39642683     -7.04415310
C1          3.56191753     -6.38634620      0.55671872     -6.70319735
C1          4.20793151      2.98102370     -8.02203913     -5.56266836
C1          2.32347318     12.88963589     -3.98310176     -7.00593961
C1         -9.87794184      5.08054624     -8.63593805     -6.25084909
C1          6.97029278      8.87310658     10.81771993     -6.87555034
C1          4.85562659     12.18480834     -9.05538533     -4.86955811
C1         18.42156263      0.17052731     -4.89951716     -6.27014895
C1         -6.20084016     -5.86636256     10.54989208     -6.09412483
C1         -2.31716281     10.76188811      1.60732885     -5.16440613
C1          0.70223019    -11.68301914      5.92940577     -5.41455300
C1         -3.03856184      0.39886227      2.45308368     -6.93133164
C1          1.86342951     14.47421436     -6.53543753     -6.70125105
C1         23.65549273     -0.93441981      2.74582424     -5.12835700
C1         -4.86590415     12.66021286      3.07139065     -5.04837657
C1          9.50664183     -2.51139291     -3.41955364     -6.93073366
C1         13.32869394      2.99401641      7.32170152     -6.62690767
C1        -15.71776244      3.20895628     -1.82131641     -5.76118636
C1         -2.69805470    -10.13457343    -10.81915511     -5.30446097
C1          5.76420621     17.31439799      5.83126934     -6.62147463
C1         -9.76310111      1.09822022     -0.20108543     -5.60208903
C1          1.68398109     -8.63994858      4.02828893     -4.92027403
C1        -16.28431949     -8.49194112     11.41114929     -6.34327540
C1          4.06250957     -1.94654374      1.02046447     -4.75170770
C1        -11.93672686      0.32184618    -25.70586053     -5.78816548
C1         30.73695874      7.74471851     -3.22323305     -5.20756552
C1        -10.66834807     12.22182995      2.00617927     -5.92492773
C1        -14.39198915     -7.01936421     -0.32262029     -5.64443528
C1         -8.14174425     15.09250240     -5.09422979     -6.30648160
C1         11.12370986     -6.21365326      5.64409317     -6.54627491
C1          3.35646334      9.58133709     -4.03885703     -6.69346787
C1         18.50145245      1.29147999     -4.83790111     -5.40811924
C1         -1.70514566     33.34771736      4.21228235     -6.53352795
C1          5.91644120      9.51955812     -5.63750220     -5.37157450
C1         26.16860060      4.95506801     12.59207196     -6.52204709
C1         -3.03480711     14.59201919    -23.92565956     -6.54008119
C1         10.71164539      5.26370691     -7.53233687     -6.69511889
C1        -11.78650263     -9.46715133      1.33399700     -6.25839770
C1          5.75123134    -10.73081510      1.58921467     -6.18807131
C1        -11.40864630      7.37143324      2.45174434     -4.98104434
C1          0.63463673      2.96794590      3.12989264     -6.71463354
C1         -5.52288594    -13.14507737      5.51315761     -6.31183175
C1         -1.76013713      5.36040799      9.12872294     -6.41786691
C1          1.21386038     -7.24761429      7.17621855     -6.57726981
C1         -3.45443395    -28.48229382     -3.26279469     -5.58543449
C1         -5.66904222      4.43460016     -6.68567244     -5.13735192
C1         17.36390653      1.59745889     -1.35516900     -5.33464505
C1          6.86130995     15.74636082      9.32745359     -6.68469700
C1          4.64722847      6.50623164     13.37871117     -5.66017512
C1         -5.13803859      8.82008052     -4.16130809     -5.20953536
C1          4.79469658     -2.61465887      7.27883073     -6.31136757
C1         -4.23417518     -1.50458963     12.25519567     -4.30230446
C1         13.10555512      6.90501168      9.35404200     -6.43035713
C1          5.06144628     -6.39735145      3.07581256     -6.72479711
C1          5.97909379    -25.91947594      7.51714490     -6.42256390
C1          2.26715085      3.34426843    -13.23566254     -6.25241649
C1          0.89234304      8.63746474      8.22356547     -6.54093495
C1          2.07912027     -6.31904598     -9.82067263     -5.12503572
C1         -8.33775876     -9.25125592     14.60432913     -5.50309827
C1        -11.27372345      2.94353413     -2.72390976     -6.11929284
C1        -11.77834418     -0.38357982     -5.25763320     -7.15005207
C1         15.56749588      7.51768546     -2.42920101     -4.97183107
C1        -19.11813180     -5.20031424      1.30324848     -6.21455861
C1         14.76909275     -3.26209511     -3.42421030     -6.43940583
C1          3.08673523     13.44660603     -5.63306988     -6.63746009
C1          7.38500427     -2.58765928     -3.44022651     -6.36007964
C1          7.17416482    -13.26587940     -0.00784901     -5.84244780
C1         -9.14169587     12.24597648      2.41540684     -6.31401186
C1        -10.98707175     -0.47957867      3.39063751     -6.81000582
C1         -3.96659886     15.05275505     -7.62142609     -6.70730833
C1         -1.64783004      9.61961912     -6.61046853     -6.25741868
C1          0.07746389      4.75038391     -0.04151630     -7.02542566
C1          6.13103276     13.47494065     -9.63469478     -4.78036671
C1          0.66285250     16.51213879     -9.63665856     -6.32535133
C1         14.67236288      2.18045786     -6.41982724     -7.20411291
C1        -15.89541761     -2.11882265     -2.79744521     -6.20245980
C1         13.71870604      3.04040713      5.80765795     -5.45692887
C1        -14.40091997     -6.21679661      2.21342520     -5.52194800
C1         -2.71333185     -0.91404257     -3.47804112     -6.79216979
C1          9.74672449     18.18780489     -3.89569905     -6.37432400
C1         -1.93392265      6.62606500      8.11217934     -6.92954776
C1         11.35800443      3.20718308     -7.44225811     -6.56760972
C1         16.35964733      7.45882059     13.96160282     -6.23772349
C1          9.56616060     -8.52486119     -9.02642081     -6.82953234
C1          4.60742919     -9.68262711      0.57851763     -6.00675954
C1        -30.17071542     -9.88721465     16.83908821     -6.47066123
C1         -7.59492750     -2.86076460     -6.78275480     -6.02707926
C1         13.54658439      6.09843918     -7.45070181     -6.76688027
C1          5.41945510      5.98646841      8.31274570     -6.64059975
C1          5.94697538      7.39571619      5.13986702     -5.18610298
C1         15.94639439      6.08301707      0.17774346     -7.02573782
C1         13.16215108     -7.98948669     -2.41146744     -7.09548060
C1          2.03447511      1.42862894      1.59243597     -6.35371989
C1          0.10612936     19.91037516     -0.86008146     -6.74954792
C1         -1.33420255      3.35942362     -4.11691900     -6.81128928
C1          0.97271556     -0.50478800     -0.40916056     -0.16295461
C1         10.60941140     -7.42662597     -7.67665334     -1.00581399
C1         -1.84034034      0.57731225      5.68064368     -5.61907217
C1         -1.85106472     14.10326255     -1.59048115     -6.36784659
C1         -3.64563633      7.24049419      8.18095973     -6.79755972
C1          1.85172616     -5.76293173     -5.04455360     -6.65413920
C1        -12.64615896      4.90695869      5.43912907     -5.73449581
C1          0.62532678     13.55594708     -7.53418143     -6.27155402
C1        -10.72661943     -8.03924184      1.41992475     -5.01952699
C1         -0.52422275     -7.89280728      7.27250019     -5.33721942
C1        -14.20792443      4.96768905      6.45908801     -5.16622914
C1         -4.12999922     10.58251044      9.17585282     -6.83366529
C1          3.18008188     -0.05231171     -1.90873034     -6.01287862
C1         10.26659933     -3.45324893     -9.09123514     -6.42957173
C1         17.28180654      2.14523714    -11.41006347     -6.04422599
C1         11.11559398      5.62090439      4.22240227     -4.61769713
C1         -3.06808780    -12.18117145     -6.62218342     -5.30700900
C1          4.88048254     -2.46401379     -1.92077165     -6.17985636
C1         10.34741167      9.42768509      9.88809011     -6.97124260
C1          2.55937417     -7.81527689    -10.84002556     -5.76553520
C1         -0.36757226      6.36344152     -2.66178666     -5.21526561
C1         -2.16875366     -3.84715308     -8.25614624     -6.32505009
C1          5.13221595      0.16377797      6.65130428     -5.47657107
C1         25.82899330    -11.24581655      9.34772688     -6.87513085
C1          0.91729392      5.70709416      4.73785170     -5.17962021
C1          6.63383329     19.70227043      4.16980848     -6.59053430
C1        -14.51576613     -6.61717174     -4.32099582     -7.03819814
C1         -2.24286246     15.63565942     -9.75856096     -6.92524461
C1          3.58934370      3.22675973      9.81269292     -6.87626187
C1          0.79827265      0.54839758     -5.07355388     -5.17838333
C1         -8.90305766      5.79650214     10.62471007     -5.87983362
C1         -0.92136015      8.79269091    -17.94901203     -6.80595767
C1         14.34374323     -6.52360734     -5.91757941     -5.76413476
C1         -7.19924219     -8.10916032      1.39241102     -5.88763180
C1          1.31336873      8.19837480     -5.68694454     -6.42555090
C1          5.39526181     -8.32658805      9.73387123     -6.43864175
C1         10.48219704     -7.33872365     -1.91526188     -5.81665594
C1         -4.80489493     -3.93170125     -1.04019989     -6.98870422
C1         -1.96848771    -10.11883247     -0.04422250     -4.51984773
C1         15.59598950      9.38897562     -2.37494736     -6.21742168
C1         -5.62037157      7.37857513     -6.70461221     -6.27755377
C1         10.35773347      4.03116710     13.04010347     -6.64690438
C1         19.78901679      5.13521262     -7.35676175     -6.97734036
C1          5.75122717      9.37332531      3.57857479     -6.49600742
C1        -11.57282102     -0.44178498      8.08268026     -7.07098143
C1          2.13654692     -4.79933763     -3.46507517     -6.89946271
C1          4.13575585    -13.57159631      2.41337703     -5.49039798
C1         -8.36666612    -13.98336761      3.29268200     -6.38855271
C1         -3.74312807      5.44502024      8.16468401     -5.13212267
C1        -12.24357841    -10.32976554      8.92481943     -6.53028717
C1         -7.12521859     -3.25417071     -2.00844329     -4.73463816
C1        -16.57054738      2.61216478      5.40356849     -6.61173844
C1         -1.16462625     -9.29865585     11.52169648     -6.62323119
C1         -0.17566491    -15.54851330     -3.55632893     -5.55854234
C1         -3.41921292     11.42338960      9.21621448     -5.95195902
C1         -0.77965831      9.78633706    -10.73689211     -5.84795570
C1         11.51000352      9.96072087      6.77346974     -6.30470200
C1          6.79450885    -10.73905873     -2.50300098     -6.31466245
C1          6.60216845      7.13591572     -5.04449807     -5.94738798
C1         -5.53411879     -8.64927220      4.88918133     -6.91931276
C1          0.68099958      6.61287869      0.92034813     -7.07594023
C1         -8.97429997      1.00820635     10.61759176     -6.71649000
C1        -10.69968040     -0.45747810     -9.20896671     -6.22232995
C1         11.42675936     -0.85112139      6.73219735     -5.15156328
C1         12.06716709     -0.73653116      4.19784437     -5.76650336
C1        -10.95555929    -11.00211695     10.45830466     -1.75758008
C1        -13.48487931    -14.22630854      2.21337409     -6.50618770
C1        -12.14155779      1.68109820     -1.19053401     -5.84513714
C1         17.26730110     22.24827035    -19.68264310     -6.36731774
C1         -0.59040551      8.70054305      0.05415421     -5.35336468
C1          4.76146393     -8.84146909     11.39199364     -6.33246848
C1         10.25729979      6.49319991      9.89569303     -6.29212291
C1          3.19137972    -13.60378972      0.93474925     -5.21635378
C1          1.38035572      4.25526797      5.12096229     -6.45223027
C1         -5.66388443      2.49463490    -10.25792813     -6.69773696
C1          8.56217104     -7.94741647      7.38488855     -5.84032320
C1          3.68923758     16.80043477     -6.49347056     -6.56340538
C1         11.16040488     10.36940872     -4.90468381     -7.36275212
C1          1.58895863      9.58814289      8.25706419     -6.57598134
C1         -4.03407761     12.04697502      1.52190509     -4.59464038
C1         -7.76026501    -10.62593722      2.41232558     -6.76628619
C1         -5.36238677    -10.18012231      3.38368251     -5.19279782
C1          9.60134912      6.69860633     -7.53835399     -5.89657372
C1          0.90509159     -0.91556468      2.46238807     -6.54568997
C1         13.87439351     -0.19092577     -1.41184390     -6.78185738
C1         -8.44296699     -2.30373774      3.96101865     -6.28648954
C1          0.64270557     12.92806246     -0.91558425     -6.81034977
C1        -10.83482469     -2.78940765      6.51559395     -6.29862937
C1         16.02629442     -4.15762830     -2.45288973     -6.95350763
C1         11.33992004     -7.45471581      3.24789338     -5.93386397
C1         11.89767034      6.11915791     -6.48517537     -5.61781440
C1        -11.22457186    -12.15235412     -5.30045867     -5.87883350
C1         -9.26544866     -4.62012447      3.30945807     -6.07486563
C1          7.11772790     11.60966539     -2.34056813     -6.46007444
C1          8.28768851     11.24481024      4.25905373     -5.93881559
C1         -8.61022593      9.33373551      8.12289163     -5.33452530
C1        -15.13862445     -4.09050542      8.03802332     -6.70136234
C1         -2.16024929    -14.08161816     -5.16107069     -6.51005643
C1          3.49037165     -3.89199033     -2.57198101     -6.88834557
C1         -0.50049669     12.05070873     -7.52536874     -6.80679625
C1          3.88185252     13.99390505     -4.96052479     -6.41385102
C1        -10.07682837    -11.86105923      1.38049363     -5.77038189
C1         10.19614964     10.34198590     -0.88148662     -6.55613466
C1         15.59948850     -0.83433959     -1.39798020     -6.39687299
C1          6.72547353     -1.65853566      0.00820696     -6.60967206
C1         -2.07412843     -5.96836416      8.17105896     -6.91568988
C1         -0.47827638     13.44637364      0.05737839     -5.39119967
C1          2.20043560    -13.10595853     -6.07729607     -5.62861531
C1         -5.56025166     -5.36116591     14.66125415     -7.13591546
C1         -3.40114034      4.84082810     -0.06201958     -4.31425192
C1          5.72983297     -3.00689414     -3.46558867     -6.91054927
C1        -19.28089436     -0.38218205     10.54065905     -6.19467216
C1         12.12659816     -7.35371077     -8.44502408     -5.36612139
C1          0.31410910      8.65875397     10.82571931     -5.91781857
C1          2.07920020     18.27893560      4.21657621     -6.44519448
C1          1.97686939      2.76588011      4.13640690     -5.05014361
C1         -4.17601486     -4.47104965     12.24886579     -6.02300692
C1         11.99414643     15.64930836      2.64141143     -5.42289586
C1         -2.67231185     -2.36252645     -5.17538979     -6.75456913
C1          7.50114715     10.46375732      9.85978365     -5.22914865
C1         12.82814984      0.11869767     -4.92600258     -6.34309974
C1         11.98379151    -10.44883891     -4.92896521     -6.65760856
C1         -1.42789981     -9.28760108     -9.92310702     -6.36514817
C1          0.09876855     -2.88059958     -9.26057456     -6.94674712
C1         12.41921982      0.70058393      6.78071685     -6.57063790
C1          7.76160098     29.22775373      5.85403812     -6.09679852
C1         -8.46520242      9.73261052      6.56015337     -6.59904032
C1         -3.27658769     14.47297158     -0.04348847     -7.12366639
C1        -32.00718266     -2.92927143      5.26575517     -6.97796657
C1        -14.62975347     -6.69619076      4.81092407     -6.88578112
C1          7.96436854     14.00260839     -7.36231497     -7.15836773
C1          3.83669337      1.13214126     11.26490787     -4.44988324
C1         14.08452012      8.90616093     -3.97921152     -5.47460195
C1         10.67456854      0.16752053     12.36181396     -6.36971325
C1         -3.02089086      3.93343887     -4.19863599     -5.96421795
C1         -2.43949692      0.06387374     -1.96927829     -6.67688741
C1         -3.11966256     -3.33528178      2.51766857     -6.34157884
C1          0.00955112     -7.82062214     -3.48015184     -6.35509329
C1        -11.69926242      2.03000660      1.37716287     -6.32773757
C1         -5.31077292     -7.82301373     15.67384229     -5.83442286
C1         21.39193934    -12.85390549     -7.46178772     -6.35227703
C1         13.20169778     -4.69455665      1.64492065     -6.34893802
C1          8.72730337      8.73458804    -11.19485078     -5.55141098
C1         -1.71315748    -15.96054904      4.94458908     -7.14091509
C1          2.25382709      4.19483638      6.67726600     -6.55514610
C1         -9.52447284     -0.80743270      3.92903655     -7.13908949
C1         -9.53036468     -4.09736919      8.02371323     -6.62173852
C1        -10.95644576    -13.49350472     12.98916266     -5.50775096
C1         -2.08959104      6.85971677     -2.53423140     -6.23345881
C1          8.70223007     11.57845130     -5.40308028     -6.19891755
C1          0.33174029     15.61300509     -9.06841058     -6.23979879
C1         -5.32308896    -12.59758271     10.02566214     -6.15659759
C1         -4.49930413     13.55550961     -6.70026636     -5.94492466
C1         -5.31400374     -4.89422451     12.25334665     -6.94876730
C1         -1.05171510      3.90278769    -10.03659527     -5.72140071
C1         -5.84977133      6.75123433     -4.15089110     -6.10277641
C1         12.89257631      1.34482690     -8.49940857     -5.66025591
C1        -17.89218218     -4.32483562      2.32751332     -5.42808407
C1         -3.16146626      4.36368620     -2.65483537     -6.44281206
C1        -11.86212326     -1.73616881     16.22659643     -7.11231244
C1         20.00171124      3.08642897     -2.28774337     -5.92300156
C1         -9.23967713      1.39986646     -1.12006935     -6.00863396
C1         -1.98874575     -7.79242417     -1.01064208     -6.15852455
C1        -15.64648373     -5.17226934     10.49072776     -4.13610344
C1          6.18250346     -1.61876471     -6.57712370     -6.25189275
C1          3.54953869     12.33806296      6.72483637     -6.77695294
C1        -12.39275985      0.82520183      0.80085114     -6.75847668
C1        -12.25591206     18.21538193      6.51315034     -6.01851129
C1         -4.57314334     -7.23627044     14.08866992     -5.66465991
C1          2.37511831    -13.03846065      2.42780931     -7.06005450
C1          5.50509579    -10.31148762    -10.05418117     -5.61032822
C1         11.82359619     13.25218226      1.64875257     -5.20021165
C1          3.14130750     20.14551230      0.08231506     -6.13460360
C1        -12.57483462     -0.45222397      6.41761494     -6.83402294
C1         11.30657549     -3.18394237     -3.44943288     -6.71596031
C1          9.89172031    -11.93888153     -0.87610436     -5.89733109
C1         -5.72633178     -8.66895174     -8.34717077     -5.07809604
C1         -2.77727029     -7.26026984      0.58289233     -6.58591535
C1         -7.99184347      6.90963529     12.20763095     -6.55008788
C1          8.91836336      4.71011953     -9.72545761     -6.55893440
C1         -3.50753117    -16.85888742      0.87386006     -6.73859674
C1          2.83850380     12.58237876    -10.66412065     -6.27818254
C1         -1.96008525      1.82653077      2.49946186     -6.70519644
C1          7.05066185     -3.42626947      4.20759323     -6.14497809
C1        -11.75006940      4.55014618     -5.25981985     -6.38592545
C1         -6.42297110      6.74963329     -5.13820607     -6.32805722
C1         18.15764357      1.01234026     -6.42890622     -6.63611543
C1         -9.97140708      0.68329650      4.92249111     -6.58801668
C1         -3.93720084      5.49205873    -13.28072025     -4.35622830
C1         -9.03887409     -6.23982316     -5.20552599     -5.74102778
C1         -8.38762312    -11.19725413     -5.17777931     -5.41109658
C1         11.47991147      4.01918739      6.82589570     -6.22588405
C1         14.01640209      2.16541242      1.75142423     -6.40998928
C1          6.10150590      3.19914882      8.23566441     -7.27990451
C1         -4.62091672     15.11709251     -5.04486708     -5.16651526
C1         12.77461068     -5.11950437     -0.93654715     -4.69842743
C1        -11.67972772      3.07977356      4.91377569     -6.38693821
C1         -8.65358097      1.07063721    -13.33006553     -5.75110878
C1          8.97908016      4.12193326     -0.92598499     -6.78698770
C1         11.46537447     18.22331479    -19.75692758     -6.69911202
C1         -7.71095343     -7.09672463     -4.29493635     -6.49217252
C1         25.10675424    -17.23810122      5.29596469     -5.70912111
C1          5.65677269     11.57767906    -10.60510035     -6.09000619
C1         -7.55250249     -3.87004595     13.12401676     -6.18535475
C1         13.19644557      8.88625297      0.15860672     -6.46061255
C1         -8.04737387     -3.93296463     12.18478388     -5.38431660
C1         -7.16309120    -14.88077494     15.57209737     -4.04783584
C1        -15.91442442     -2.84281329     13.05298702     -5.77274039
C1          0.27053400     14.37981286      0.03807862     -6.22124195
C1          3.04601573      9.83666988     -9.11032536     -5.22206771
C1         -0.65743344     13.48208411      9.23429998     -6.03193173
C1        -13.16049599      2.09424582     -1.20269833     -6.63975825
C1          6.05322138      0.18681816      8.17808092     -6.41572747
C1        -11.40685961      0.45408810     13.12421923     -6.73226608
C1        -14.79649092     -2.85419934     -0.17140831     -6.51818089
C1         10.33199302      2.16728413     12.96259019     -6.63287057
C1        -14.27176020      0.16816191      6.37828552     -5.62937033
C1          6.16497193     -1.57829210     -0.91103988     -6.40998548
C1        -10.34932738      1.64187808    -13.36995917     -6.86232759
C1         -5.69224116    -11.12540594      9.58148476     -4.77851739
C1          4.56254184      0.83481836     -6.60439518     -5.71930664
C1         -9.84944710      4.98799984    -10.86469768     -6.96097505
C1         -1.13444842     18.90109479      1.52830208     -6.22822602
C1          0.10267562      5.39805467     -6.58483050     -4.68101324
C1        -12.40279782     -9.21106232     13.66627234     -6.38068476
C1         10.32842640      1.30943848     -9.09496132     -5.53415412
C1        -10.24838312      3.05372294     13.08904931     -4.72592561
C1         10.08532925      8.89768240     -1.46501512     -6.32650061
C1          8.38142316     -4.06456940      0.09407628     -6.00828443
C1          1.29292809     -0.93504934     -2.52414240     -5.61709038
C1        -10.64469839    -10.38869900      7.95917223     -6.64498451
C1        -30.71547949      2.81247372      6.26332404     -6.52900208
C1         -9.41766960     -7.12902981      8.03379520     -6.20103659
C1          7.45846575     -5.91663804     -5.05822323     -6.15066370
C1          7.92798303      3.76833687     -0.86901079     -7.23310342
C1        -11.04128381      5.43014966     -5.25260542     -6.00250556
C1        -14.81976691     -7.92484447     -1.81308005     -6.11042372
C1         -5.39087848      2.08910981     10.67644916     -6.93598145
C1         -0.38640403      6.70089524     10.82090978     -6.12948625
C1         15.16663970      0.84237906     -7.45586452     -6.32932073
C1         -0.22663616     -2.42085366     -1.10858021     -5.53746325
C1          4.90698625     14.36361948      4.14156005     -6.30286165
C1         -9.50000912     11.14315427      6.63251458     -6.05068317
C1         11.18380165      5.62842724    -10.59672490     -6.28364419
C1         -7.03937558    -10.07457902      6.39716839     -4.43862628
C1        -10.70498629     -8.99528565     -4.27316373     -6.22710415
C1          6.35225837    -12.07361284     -5.06033337     -6.44924348
C1          3.39382497      2.98200724    -13.19173534     -5.96158657
C1         -0.44396402      8.79552451     -9.17748852     -5.42142970
C1         11.81819710      7.82719150      2.63934143     -2.09345335
C1         10.15051078    -13.14660400     -3.43007252     -6.37334001
C1          0.73494758      6.62315053     -2.57431150     -6.13459055
C1         16.50252917      2.76410114     -9.95385923     -6.70174897
C1          8.79349687      6.40580122     13.03691464     -5.14176201
C1        -13.51435121     -9.48837084     13.54161526     -6.56580244
C1          3.14141469    -10.15736817     -6.67263752     -6.00194989
C1         12.39668478     12.30644785      5.19641796     -5.61617543
C1          1.86498747     -3.88712335     -5.01858878     -6.43599762
C1        -16.26957072     -8.97744651    -17.03054652     -6.41038334
C1          4.70945379      3.28386130      0.04321992     -5.83236593
C1         -5.52235616    -25.24516334      9.93683650     -6.57599540
C1         12.38453043      1.68782348     -3.84966477     -6.22707036
C1        -12.53056350     -5.20789045     -6.25105197     -6.25261827
C1          2.71309134     15.01764419     -8.09095862     -6.95690270
C1          6.37324705     -2.54738278      0.54605976     -6.43322662
C1         -4.41374092      7.85432518      0.39202005     -6.47723814
C1          1.54737203     -1.86839994     -0.94334088     -3.91193069
C1          0.04414144     -5.76042161     10.71836603     -6.48766709
C1         12.66518643      1.50884794     13.92118777     -4.84661715
C1         -0.38805769     10.61245351     -9.18213834     -5.89897117
C1         -7.11111446      0.32558153      1.35998158     -4.91640095
C1          2.22936562    -11.76263240      4.98227488     -6.09865774
C1          5.66156875     13.42779409     -4.93956204     -5.48585677
C1         -6.42183056    -13.48724722     -5.76632902     -6.05834039
C1        -10.25334540     16.04586150      1.46345047     -6.30059797
C1          6.80329224     -7.43369439     10.72829001     -6.94754849
C1          0.61573448     -4.41939561    -15.79982186     -6.58057067
C1         10.63741974     -7.94732896     -6.55945997     -5.34877106
C1         15.53047057     12.72274863     -0.73201765     -6.95525067
C1         -1.16053228      8.76533886      2.58105736     -6.48989053
C1         -9.98399965      4.84285544      3.96225924     -2.85776769
C1        -13.43930337    -11.26075046      7.93681344     -5.96060546
C1          2.14661846      1.46093613     -7.55609419     -5.72651773
C1         -8.73141361     -6.49841444      6.40559093     -6.28047864
C1        -18.10910089     -8.48716774      4.73753153     -6.16912679
C1         -4.25237085     -6.33663184     12.22526161     -6.40836583
C1          5.02813329     12.53403173    -10.57876780     -6.76292757
C1          4.25490125    -11.74342644     -4.54196407     -6.42323070
C1         10.42430817     -9.18651883      1.60254870     -4.28552741
C1         -8.76771963     -9.64063480     -7.71080037     -5.55487040
C1         -2.57636071      1.84427884      1.49077530     -6.84625220
C1         -4.83550230     -8.18707372     14.70400840     -5.90847559
C1         -4.13473032      2.55580468     -7.72240087     -4.87864475
C1         13.87891569     -0.17262331     -4.90293932     -6.52341165
C1         12.57365908     11.51948515      6.75686260     -5.80716845
C1         -6.09652281     -9.43930427     -9.88863069     -6.53538640
C1          6.39474641     14.06105179     -6.48243235     -6.00879665
C1        -12.83534087     -7.71461418      5.49378999     -6.24339121
C1         -5.69193655    -14.04102145     -1.64252707     -5.93700743
C1         -4.53703699      3.45896063      2.09377441     -6.20450955
C1         23.77177950     15.50182095     -7.86558740     -6.61211798
C1         11.95704321      3.17397842     -9.95042736     -5.28147984
C1         -6.73630553    -12.88199494      7.91632105     -6.97310237
C1          2.56385609      7.16930138     -8.13235523     -6.52401421
C1          3.58663238     10.27016418     -6.55820894     -5.81662108
C1          0.33705188     -3.92550601     -7.69599199     -3.15392033
C1          3.00102394      4.76854129      7.24693538     -5.60519014
C1          3.63007385      0.19429459      4.13619218     -6.84690665
C1        -13.87992508    -10.86255510     -0.32000791     -5.18275303
C1          3.35699285      2.30453305     -6.54418136     -4.19312529
C1         -7.73491737     11.75537524      6.56188678     -5.52915340
C1          6.78203224      6.53320968     -3.93570300     -5.51881285
C1         -3.75875700      6.31675711     -2.61857996     -5.31975106
C1         -4.66621274      1.52798935      5.54917691     -6.12304628
C1        -11.59111124     12.74830922      1.46925870     -5.63901154
C1         -4.69047715      8.68314596     11.69920413     -6.05691452
C1          1.53909735      7.23699923     -4.11788984     -6.29082538
C1          1.93259323     -3.85829573    -10.70879096     -6.17584087
C1         -4.81060905     -2.77603554     -0.97118999     -6.61555136
C1         24.18818909      7.44760635     -8.93931285     -5.14916623
C1         15.65876324      5.16436904     -4.95671060     -6.64750852
C1          3.05323584     18.24882043      3.55484109     -6.79471003
C1        -10.01903942     -0.48194775      4.90376189     -5.48702320
C1          5.71136344     -8.86407464      5.10050869     -6.80121770
C1          4.63411131      6.88381830    -12.24056472     -5.96991638
C1          0.28266876     -7.27082087      5.62100682     -6.34655781
C1         -9.96089276     11.62117333      3.92532763     -6.59690039
C1          3.45183763     -5.69478677     -8.15175261     -6.69410666
C1        -10.91601217      5.02054567     -6.69563200     -6.57939078
C1         -8.62724525      4.00274704     -7.74056886     -5.57025850
C1          8.53532469    -10.01103634     -9.06786442     -7.08887037
C1        -15.85362528     -5.68781047     -1.78858947     -6.27329496
C1         -3.54317466    -10.74091757     -9.33814982     -5.88482963
C1          4.00547170     -0.63472305     -3.50044809     -5.90304658
C1         11.61189864    -20.95342237    -15.70175657     -6.25229083
C1          4.09156253     -4.81764153     -6.05162717     -6.63347417
C1          4.61622869      9.51894311      9.81627970     -5.46738643
C1        -11.53182010     -1.99704132     12.14251279     -6.49154248
C1         12.71380539     -8.38776871     -5.01867020     -6.35837396
C1         -0.33665079      0.44861607    -11.66118765     -5.92627451
C1          8.13468140     -2.48255049    -13.78623938     -6.64406878
C1         11.39989681     -1.97460348     -9.07761502     -6.99139155
C1          4.58867347    -12.64120453    -10.76737677     -6.60619463
C1         -4.00328439     -0.45853725    -13.32019043     -6.44240383
C1          5.52086615    -12.69578243     -3.52665998     -5.17080068
C1        -14.44531183    -10.68545941     12.02102586     -6.35305819
C1         -0.48319578     10.21477166     -7.63484895     -6.93857062
C1         -3.34344325     -6.89932614      4.93329379     -7.09415936
C1         11.76535268     13.00255089     -7.98835649     -5.89432817
C1         -8.79966806     -3.76714453     -4.21124596     -6.22725792
C1          0.48288826     15.34674080      5.10558578     -6.93633014
C1          2.74709510      8.07200568      2.60280210     -5.37963150
C1         -0.07232314     -4.51665244     13.22604524     -5.75779550
C1         -3.31587178      1.92124558     -9.16857767     -6.29658284
C1         -4.06682469     10.32089169     -9.70334281     -5.94954460
C1        -13.12292984      5.02301996     -1.13803959     -7.22365036
C1         -1.02210636     13.55841792     -6.53395122     -6.47704626
C1         13.15964277     11.89195573      5.82341140     -6.46275027
C1          1.80219046      5.58530931     13.26028446     -2.93653884
C1          3.47715571     16.78323005     -0.88859070     -5.12843916
C1         -9.44532872      8.75492122      9.65675020     -6.55644377
C1         -4.40379919     30.63161055     -5.03869183     -6.26878733
C1         10.47743375      9.13959558     -9.07170550     -6.39584167
C1          4.25416687      8.03699549      5.12056389     -5.54926500
C1          9.37410230     10.91467508      4.28171020     -3.75348518
C1          5.00044514     10.71923684    -10.61197042     -6.91170003
C1         -4.96013462     -3.95669923     17.26921760     -6.88784258
C1          3.55106478    -20.44809666    -10.14318155     -6.55044053
C1         -0.87140673     -4.83360601     -8.56264539     -5.42507222
C1         11.51381827      4.07740487     -2.41566649     -6.10983480
C1        -15.89896020      0.80973563     -2.75935043     -6.78445977
C1        -12.08517870     -1.33173245     -1.07402705     -4.27938753
C1        -18.42555570     -1.63435140      8.88065491     -6.74911038
C1        -13.56048324     -0.53840711     10.51882626     -5.63875281
C1         -3.60174197     -1.81330321      9.05657891     -4.04488379
C1         -1.60930741      5.34808389     -5.73443808     -5.50154028
C1         13.10885139     11.78194732      3.62919770     -4.93171583
C1          8.04624220      1.63975605      9.83712728     -6.58143522
C1         -5.28659283     -6.71534784    -13.42681307     -6.40525679
C1         -4.01639221     -6.25105951      0.86149507     -6.16570470
C1         -1.16588744     -9.59453588      4.05402441     -6.91622713
C1         -4.35172652      2.39744115     12.87384936     -5.29005128
C1        -11.15448154     -2.27513631     14.63932625     -3.86582025
C1          8.04699595     -1.30919012      9.78341840     -7.20901603
C1         -6.06487069     14.70801327     -5.69879662     -6.25504303
C1        -13.44217711     -9.43860614     -1.22193641     -6.38474907
C1          2.29352988     15.87632166     -3.96567496     -6.73115293
C1          6.17279780     14.90513331     -8.06774783     -5.53700276
C1         -7.42151676    -11.65567386     -5.21104845     -4.76899359
C1        -23.37323225    -20.42616220     18.05285148     -6.41042483
C1          0.07736197      3.32742801      9.76440777     -5.99475775
C1         14.71779358      8.84518523     -0.82458770     -7.19446384
C1         -6.18661479     10.59832436     -0.06966196     -6.57772933
C1          0.02307671      1.86379549     -5.64101993     -5.63528928
C1        -13.72629150      4.59155943      5.44824687     -6.71185016
C1         -0.14670646     -3.42640491    -10.21963572     -6.59484467
C1         -1.34963367     -0.64567085     12.23755238     -4.91324592
C1         -5.30305490      9.33843080     -1.66846169     -5.80737111
C1        -10.24876737      4.92095402      9.62640097     -6.19842828
C1        -13.10824807      4.06617809      9.64872139     -5.62769623
C1         -4.64967474      1.50101294     11.22588312     -5.40846885
C1          4.11028622    -11.16214344     -7.59126696     -6.36572835
C1          8.36816406      9.51400570     -4.86201893     -5.61324871
C1          3.03973961     -6.37998091      9.09690044     -6.35635886
C1         13.83159332     11.79054760     -2.32418088     -6.06330300
C1          9.42713817      6.17093011    -10.60815360     -3.87604085
C1         -3.27016817     12.62530429     -0.11608727     -6.39297229
C1         -0.10804525      5.30643751     -3.18688643     -5.22260168
C1          5.11127024     18.60441968      5.20673367     -6.97670697
C1         -5.94248477     -2.89592051     -4.23713780     -5.55075806
C1         12.12723286      3.74744027     -9.01418665     -5.90755309
C1         -9.42459301     -0.50663504      2.39899107     -5.58547409
C1         -2.67393231    -13.01889457      9.10364226     -6.19265264
C1        -10.28576704      8.82377530      2.45468419     -6.38299108
C1         -4.89531356      7.75292226      3.08718672     -5.16571913
C1          8.85663571     -5.52888195      8.19308137     -4.69335072
C1         -3.65187233      7.24886881     11.71048324     -6.49918960
C1          1.36121979      0.93520423     -8.23104008     -6.36864879
C1         11.60593526      3.05278479     13.96240223     -6.87838425
C1         -9.94333995      6.88830237     -8.66909814     -5.84061301
C1          1.32007793      4.17506459     10.68507257     -5.97750455
C1         -7.47763898      2.46702017     11.18534970     -5.95341627
C1         -3.71756737      6.34153117     -8.21214174     -6.10042537
C1         -4.20480964      5.35729848      1.46351284     -6.12562445
C1         -0.41084445      6.21193102      3.15625259     -6.64575911
C1         12.25418305     16.71818616    -14.52368334     -0.96428493
C1          6.69326212     13.72420478     -1.47259106     -5.73797204
C1         -9.56038537      8.21366478      6.60960056     -6.18160261
C1          4.86395559      9.25498365    -14.73164196     -6.29378739
C1          7.79414909      9.50895219      9.36547508     -5.34824970
C1          5.97026406     -5.83573370     -7.56808679     -4.60746204
C1         -2.49233709     10.21987934     -5.09670573     -6.66503737
C1         -4.29358125     -6.42364599     15.73528476     -5.34478615
C1         13.35278271      7.57011750     -8.01751794     -6.08092269
C1         -6.93384650     -0.53746135     12.17387519     -5.32393639
C1         10.48661124     -7.41392273     -4.03436179     -5.36555229
C1         -4.22214107     -9.20784594     10.08246497     -5.77703584
C1         -9.51227837     -8.99561345      2.28375930     -6.91134467
C1          2.65325066     -4.38690292    -12.25623269     -5.89788472
C1         -4.33176266     -4.28872324      1.58766264     -6.65524636
C1        -11.40613356    -11.02628367      3.84331542     -6.96895725
C1          7.10998512     -5.50781883    -13.19148046     -6.02561355
C1         -0.94239417      8.80553218    -12.23232759     -6.47951512
C1          2.40497342      0.55844709     -8.16357193     -6.68362173
C1        -10.36380437    -10.03993208     -2.81683027     -7.10175278
C1         -7.29458029     -4.45554067     16.19774211     -5.34768669
C1         -3.79822392      6.35378817     -6.09282284     -6.77646322
C1         -7.74004387      4.09824007     -2.67084602     -6.59536231
C1         -5.86060652      7.76713595      1.52188873     -6.15270159
C1         -0.17560701      1.17587114      8.18687102     -5.79038147
C1         11.72777076     -5.30837783     -0.88807642     -6.29284436
C1         -0.02860071     -6.38014421      7.57728179     -7.06368742
C1          7.16012465     18.24845970      1.06385737     -5.31924757
C1          8.88308199     11.30266487      1.75272042     -6.41244586
C1         13.89925789      6.55255759      0.71437290     -6.28739690
C1         -1.17256410    -15.56428077     -1.70178786     -6.23477910
C1         -5.17178179      1.93635221     12.12897835     -5.99803253
C1         14.25004644      8.56184573      0.14051767     -5.99525064
C1        -17.95400474     -9.04546368      2.22713445     -6.77046468
C1         -5.36323409     14.12453885     -5.12378450     -5.61305390
C1          0.63052113     -2.86965577     -8.27128485     -5.59216012
C1          0.90219303    -17.06036646     -0.04268372     -6.79253406
C1          5.19167128     -6.26923041    -17.33388617     -3.45317402
C1         -9.58269956      5.89786255     -9.27381718     -5.89866849
C1         11.54918267     -2.62558957     -5.92380302     -6.55482821
C1        -13.61719239      3.52139862     -0.26502230     -4.44654623
C1         -0.44984372      0.38846431     -2.52241889     -6.65849308
C1         13.22047650      4.51461705      6.76775732     -6.67474720
C1          2.82693485     -5.75059544     -0.05285011     -6.68967179
C1         -2.64203216     15.38637157      0.01621908     -6.85310794
C1          5.94429916     14.88319385      6.75803991     -5.57465185
C1         -5.48193737    -12.00708201      5.54022251     -5.32518868
C1         12.48731357      0.76287196      3.35299502     -6.39822864
C1         10.03600365     -1.04895756     -6.53656395     -5.93537196
C1          4.36183143      4.78590296    -11.67971910     -5.91405266
C1        -10.69259523     -8.72953006    -24.16261361     -6.53078840
C1          5.02559799     10.05630129     -0.51160241     -6.44091148
C1          7.54651840     -6.50018278      7.33468856     -5.82822816
C1          0.66200830     -0.61832376      9.64441118     -5.89122560
C1          0.42398595     -1.25124959      8.69271226     -6.90498057
C1        -12.77860501      2.98441393     -5.22972265     -6.53652221
C1          5.20501706      9.88623336      6.75651528     -6.93174648
C1         12.89961714     12.35538975      2.70830382     -5.00761147
C1         -8.57141078     -4.18748322     13.14678339     -6.83783488
C1         -3.78366295     14.55707395     -0.99607623     -6.59255957
C1          4.18922607     -0.50604860      1.49275677     -5.40794182
C1        -11.35158756      5.86112953      6.47676323     -6.92593793
C1         -5.74990176     -1.44792724     13.15867504     -6.49228490
C1        -13.41950536     -8.64983317     27.86109298     -6.11657282
C1        -10.41753955     -1.85280062     -1.13679102     -5.42282363
C1         -5.05283362     10.31792297     -9.12045351     -6.36934800
C1        -15.18520874     -4.59007756     -4.34373862     -4.54888201
C1         12.39217986     -0.15241441     -7.47829606     -4.32199697
C1          5.25463544     -3.99650891      4.11627463     -6.54602940
C1         11.27172886     -0.20096889      0.18935784     -4.63291437
C1          0.59936048     -0.08288118      6.51917393     -5.14423231
C1         16.88321287      4.84445364      1.68312105     -5.13789237
C1        -10.52914651     -5.57661652      2.24544413     -6.56719116
C1         12.34441724      2.80438454     -4.00547222     -4.34385204
C1         -4.11082175     -0.36549689     12.17360343     -5.01764188
C1          4.14787269     11.92707486      3.51187534     -6.06337080
C1         -3.82472585      0.50294872     13.81751165     -6.89786657
C1         14.84969117     13.59960855     -0.82444972     -6.73260934
C1         20.89053470      5.47527995     -3.83482030     -4.64055906
C1          9.74585939     -8.01596307     -8.07704015     -5.77338818
C1          0.40790540     13.78823984      9.17933018     -6.12475771
C1         -8.53651151      0.70640101     13.18351455     -6.29857975
C1         -7.98037610     -3.12241278     -3.60489493     -6.13774685
C1          2.75460224      5.06184702      2.60366111     -5.61157654
C1         -5.91090763     -5.29268054      2.45462648     -6.22698066
C1         16.75910324      8.46343630     -1.37946204     -5.67889020
C1         -5.94482931     -5.35948251     -1.03852221     -7.02966163
C1         -2.13800554      8.70925992     12.32428275     -6.38056078
C1         -7.86519961      1.57800406     -5.75140465     -6.13496653
C1         -0.98448211    -21.27938981      3.42148080     -5.46678180
C1        -10.36050068     -8.18127464     -2.70984721     -6.98189357
C1          7.98481527     -4.98406413      9.81719999     -5.93074177
C1         -6.40108836     -3.79343606      3.47197994     -5.83537939
C1         -4.24974519      9.09404580      1.50442118     -6.03784558
C1         -6.56947566     -6.23698096     -1.05534821     -6.22136495
C1         -2.90759768      6.33888969     -1.00829978     -6.81544836
C1          9.04533019     -9.71779761     -3.43604039     -6.82386833
C1         12.40784868      4.57352239     -3.96249187     -6.88201769
C1          3.75472628     11.71825894    -11.62693706     -6.87515325
C1         13.58217732      8.54795529      2.78096583     -5.55570251
C1          5.76857721      2.88250440     -9.07464314     -5.56808264
C1          6.35990117     -0.04688440    -11.62483753     -6.56770831
C1         11.11305817      8.52574320     -1.41185026     -6.71432632
C1          4.40912585     10.43354075     13.84359308     -4.96410070
C1         10.31397043      4.64088435      4.23346781     -4.98439542
C1         -1.76004109      2.42247244     -0.03268674     -3.48129472
C1          5.05882512      5.32355865    -13.20237810     -6.08624579
C1         -3.52664644     -9.58643424     -9.30031746     -6.18634682
C1          4.41036712     -3.88157924     -6.61159004     -6.40613768
C1         14.72116481     -4.38309283    -10.04540896     -6.98793288
C1         -9.58857445    -10.07903631      8.01499026     -5.72580104
C1        -10.79943968     -3.35377076     -3.68402197     -5.96156660
C1         -6.23232012      5.78108343     -0.00619756     -5.79273561
C1          5.91002654     11.89371081      6.74819161     -5.98316371
C1          4.30871470     11.38996972     -2.40681718     -6.04886374
C1          4.60206754    -10.74605359     -5.02437122     -6.05834447
C1          7.04337411      7.07960443      5.14957185     -5.90629565
C1         -0.05648101     13.52065809     -4.99145322     -7.06805038
C1         -6.79160097    -11.11843832      8.00027037     -5.73708840
C1          3.92956242      5.97377793      5.64127305     -6.45417953
C1          4.04160704     14.87991317      9.24006563     -5.61554013
C1        -10.85207484     28.64870120      4.14041321     -5.32663528
C1          5.07186618     11.92856892      1.67160380     -5.87167049
C1        -11.29739406     -1.41486091     13.13029218     -5.70630374
C1        -14.78953402     -1.33579452      7.37904110     -6.66788232
C1        -12.04288919     -8.58244089     -0.19991463     -6.22617356
C1         -8.05282197    -16.35886046      0.77914175     -6.53605271
C1          0.91848620      0.81484776      8.16127814     -5.72553877
C1         -2.44699613     -2.89741694     -7.73092996     -6.58401799
C1         -3.72353130     -8.60113469    -10.89246135     -4.71160082
C1         -0.10664190     -0.82850986    -14.26179179     -6.84173784
C1         12.73033129      1.56538285      8.21908273     -5.36041833
C1          4.09882032     -7.74393133     -8.15477431     -7.24851877
C1          0.80991070      1.88024240    -11.70903181     -5.70242918
C1         16.07035388      0.73125500     -8.05087187     -6.10830492
C1          2.89538072      0.90780299      0.04111641     -5.51930254
C1        -11.65644031     -0.42635941     -8.66112973     -5.59558362
C1        -10.35791481    -10.75538850     12.99464688     -6.13278923
C1         -8.82467133    -15.43109701     12.07570174     -4.75130891
C1         -9.40462430      8.83912355      3.98491293     -6.77590819
C1         -5.04766374      0.68687029     -9.28095760     -6.25382563
C1         10.68143755      1.69872076      4.81004644     -4.84230824
C1          6.18571457      5.08798663     -0.86715745     -5.34950429
C1         -1.63327619    -10.73042469     -2.61161188     -6.60667634
C1          5.32014281    -10.13136632     -4.45142104     -2.45132427
C1         -0.50918958     -1.45860278      3.10102544     -6.38949993
C1          8.34276511     -3.41295600    -10.07033649     -6.87212059
C1          1.27115794     15.92569340      5.75875025     -5.50010741
C1        -11.67621091      7.86895476      7.12027716     -6.49336857
C1        -17.08579511     -0.74734723      6.41438501     -4.74161163
C1          8.52304904      0.75577828     -5.61089331     -6.67147696
C1          2.61512469     -6.28074166     -1.00462599     -6.29118799
C1          2.90502018      6.06462869      9.79018602     -4.75307484
C1        -12.07309365     -8.88019581      7.37149778     -4.26113334
C1        -12.05733796     -7.61252625     -6.25666099     -6.93240320
C1          0.17578197     -3.42290667     -5.10394082     -4.55762573
C1         14.58160711     13.79552415     -2.32520439     -6.88829810
C1         -2.38514855     -5.66327600      0.93006631     -4.23769958
C1          5.86179085     16.23218962      0.08500873     -6.41365716
C1          1.88287116     12.32360382      7.72063009     -7.19891990
C1         -0.47815233    -11.65674254     -1.57224080     -6.72511048
C1         10.75244133     -3.12073703     -6.47993518     -6.64332978
C1        -12.68373808    -14.87516071      2.88491243     -6.49806839
C1        -11.57253432      2.04199636     -4.30220381     -5.53562623
C1        -17.84549605     -1.63950918    -17.00610114     -4.88614739
C1          1.32420661    -12.74434703      2.43743086     -6.27604875
C1        -10.72292348      2.58411267    -12.77193307     -6.66855896
C1         -4.14998898    -15.87788300      0.84659038     -6.68862879
C1          4.60193663      6.16417902      3.53960974     -5.38604941
C1        -16.00164760     -6.96445848     -2.71098036     -6.84289670
C1        -11.42274151      4.05165332     10.00989679     -5.58730950
C1         17.81694734      5.47157376     -3.30607616     -6.18386104
C1         -5.42398627    -11.99508407      8.99261518     -5.78456807
C1         10.13565952     16.64397851     -1.43648584     -6.92066986
C1        -17.69127506     -2.24114362      9.52432556     -6.68202246
C1          9.45464099      9.13042857     -7.10098753     -6.82953541
C1         -4.75406674      0.91977532      4.56782443     -6.71726030
C1         -8.01440542      1.01679375     12.23755279     -6.70217173
C1         -9.18295883     -0.44016161    -10.28243206     -6.48488137
C1        -10.18149048      0.05672662      3.88169766     -6.37788716
C1         -5.38883133     -7.60555475     -6.81473371     -4.32599352
C1        -12.46975828     -0.30937661      0.76178781     -6.70524650
C1          3.78479236     14.03308269     -1.41417304     -4.95129616
C1         -6.23202958      8.81271863     -0.10038298     -5.61589504
C1         -7.29257252    -11.11591816      4.88707962     -6.72678715
C1          5.42814247     -0.94685704     -5.03098524     -5.73178918
C1         -5.98782021     -7.75340225     -7.70599326     -5.83458577
C1         -1.08897122     -7.83030246      4.03958031     -6.54710258
C1          0.89174195      5.93672175    -11.67242326     -7.04215542
C1          8.39066576     -1.63341666    -12.21285048     -6.62121260
C1         -2.70736344     12.59618585      6.63819990     -5.95310609
C1          9.11175377     -4.59292861      4.15781091     -5.84547507
C1         -3.66156820      1.05182592     14.74152918     -7.18697877
C1          6.40904472      5.89549825      9.84060757     -4.68264409
C1         10.69016125     12.99799287      7.40877526     -6.53964544
C1        -14.70219323      3.47934457      3.92590234     -6.09389752
C1          1.29667368     -3.94251361     -2.54264361     -6.28068505
C1          2.32686756      2.92250241     -9.03818127     -6.16022564
C1          4.96705334      9.59390583    -10.66122745     -6.82498983
C1          6.00323410      3.80999936      1.56186556     -5.71621669
C1          2.08998264      3.26852293      1.56462183     -6.69351630
C1        -10.42562856    -18.36174931      3.91391663     -6.81727112
C1          8.41467860     -4.04406206      3.58038100     -4.97213350
C1         15.99345156      1.23780801     -8.96623405     -5.84050280
C1         14.90743541      9.37724270      0.13797087     -6.00315031
C1        -15.79632763      2.59284279     -2.78582331     -5.37506803
C1        -24.16709734    -11.62967986     -6.99277618     -5.56603208
C1          2.34647500      2.34302628      3.10227004     -6.13642186
C1        -10.32321161     -3.74261725     -6.82349359     -5.97161485
C1          7.56831843     13.32021912      9.83997193     -6.57670022
C1         13.12072004      7.00274794      3.69520588     -6.65641166
C1          2.83638321      1.15395894      9.72851759     -6.74933836
C1         -8.31617106      5.38414591      7.46064299     -6.67716142
C1         -1.97102612      5.84798843    -11.62814417     -6.58101827
C1         -6.41604201      0.10099033    -10.80285222     -6.49870971
C1         -6.62409747     -5.72444742     14.65554612     -6.92159976
C1          5.88835242     10.64166359     -9.03964434     -6.38485621
C1          1.22277702     11.03881001      0.00693078     -4.14106000
C1         -7.18259050      5.81973527     -5.10127073     -6.00538262
C1          9.53443432      6.97934822     11.47639938     -6.12138420
C1         -3.44872197     -7.69167346     -9.19396425     -3.54468169
C1          5.32717880     -2.56131113      8.21070228     -6.03801730
C1          0.20005730    -10.27700160      9.10807630     -5.30113234
C1          5.33909924      8.11441732     -8.10534094     -5.41729897
C1          1.73870075      7.78046156     -6.71310653     -3.12554584
C1         -1.70119425      4.26097530     -0.05501829     -6.25327735
C1        -12.53335877    -10.33469922     10.48976401     -5.44337298
C1          1.74794243    -13.42387095     -5.06975279     -5.77297852
C1         12.67321084    -11.34377772     -4.91507253     -6.68932447
C1        -10.87069719     -7.66118847     12.12287089     -5.81269389
C1         -0.50499969     -4.53362941     -2.51675465     -6.73118149
C1          3.69312630     -5.41560687     11.27669446     -5.23224802
C1          3.34488635      4.75899028     -9.72597762     -3.89315382
C1          5.28224512     11.03728282      1.07980657     -6.43708559
C1         -3.53347368      8.83767228     -5.13072965     -5.37577020
C1          5.35089507     12.81351309      1.04172079     -5.53790932
C1        -14.66222087     -0.73322479     10.53083272     -6.54274447
C1          7.07520984      1.93959964     -8.18377720     -5.84752777
C1         -1.98742966    -15.07849193      5.59192302     -6.64191891
C1         -2.77853718      0.62988452      4.06450973     -6.09658020
C1          5.04773294     -4.74481991     -8.50195952     -0.98682598
C1        -10.30485596    -12.39003452      7.35156092     -6.03997752
C1         -3.04442706     -6.20142881     -6.71856424     -3.31791829
C1         -8.59216141    -18.88063563     18.12197353     -6.22564699
C1          3.61503049     17.89487226     -6.45354525     -7.04169853
C1         -7.97253287     -1.27447437     -9.23250504     -5.02460486
C1          1.72762680     -8.66542845      0.55668709     -4.61929305
C1          1.73430574     12.87489059      6.74781069     -6.85672737
C1          6.98823481      9.18144571     -9.03191133     -5.62065529
C1         12.32751206     -3.22262431     -4.03654450     -7.04491539
C1          5.10688062     -4.61576963      3.10792970     -7.28403255
C1         12.29736286     16.64111936      4.31293857     -5.78233921
C1         -0.33049285      4.57244317     -8.18822458     -6.68364740
C1         -9.11777245      1.91667782      3.35512466     -4.46539937
C1        -10.77518417      0.05123050      6.45441964     -6.31645246
C1        -13.52073218     -0.39093099      4.78701501     -6.56375042
C1         -5.99213840     -8.68903227      9.99370785     -6.45590110
C1          2.96670271     -3.08802563     10.67794726     -4.77379929
C1         11.69730632     -6.49656768     -4.41186533     -6.55388323
C1         -0.38219781     -7.22856504     11.63206798     -6.78453869
C1          8.10927013     -3.10359304      4.18621188     -4.47224758
C1         -4.00680822      0.11685096    -10.17223913     -6.88056082
C1          4.21977048     10.16008180     -5.59901498     -6.01334750
C1          8.68985057     13.30307065      0.14024955     -6.99007849
C1          6.66752330      3.50376372    -10.57667150     -5.05469213
C1          6.84450504     -4.03733259      3.19166661     -6.73564383
C1          7.22970078    -10.30186414     -0.02666372     -4.55546704
C1        -16.84266577     -9.43909451      7.95817231     -6.27154762
C1          1.56072367     -2.90194134     -6.57056691     -6.74142531
C1         -3.14072380      2.46364092    -11.70472342     -5.99291909
C1          3.15993175     -9.36731366     -0.05823641     -6.51191403
C1         17.41005948      3.01594909      2.71608684     -6.41679915
C1         -9.03727648     11.53687732      5.59145967     -4.96213092
C1          6.15460458      1.66344368      6.60731989     -5.66090626
C1          9.66535153     -4.94073304     -5.95494062     -6.46231106
C1          4.37208670     -6.92795413     -6.63290656     -6.31639648
C1         -7.56409697      0.66413318     14.78830324     -6.90168413
C1          8.80075070     18.13866558     -5.46314131     -6.65415432
C1        -10.21926349    -12.51025425     -1.88055066     -4.72356331
C1         -7.48108854      7.77123550      8.05721840     -1.74300907
C1         11.18016013      3.48455677     11.45435759     -6.50192647
C1        -15.15490895     -8.80229511      7.90631647     -6.58454419
C1         -0.98788729     -7.71776872     -7.32232068     -6.29521681
C1        -18.20389927     -6.65746368     10.46911695     -6.18852944
C1          9.18916057     -3.46700270      4.22590191     -5.97799964
C1         -6.45255102    -30.51658242     11.41873030     -6.42084177
C1         -9.03980557      9.78874015     -0.14565889     -6.30002056
C1         -2.33837079     -5.78215441      3.13758156     -6.62231848
C1        -10.82358982      5.52683850      5.53857527     -6.69969995
C1         -3.56789141      4.77205554      9.09723530     -3.78078952
C1         -8.99222729     -3.83584128     10.64600952     -3.55942247
C1          1.22045158      0.36732274     -3.47599914     -6.58759975
C1         -8.60200918     14.85744558     -4.17218932     -6.66698936
C1          9.64198681      7.01703242      5.82798806     -6.33919072
C1        -15.96865890     16.63237316     11.45563951     -5.26887779
C1         -1.78663292      2.35513979     11.27316872     -6.47195111
C1         -9.12233683     -2.87512493     -3.57890939     -5.26251543
C1         19.05197579     17.08804405      3.39063586     -6.97892911
C1          5.26152010    -24.57719556    -15.86855449     -4.95405835
C1         -4.18077426    -15.54146382     -6.70012036     -6.66530661
C1         -4.20444036      4.99774554    -10.74745852     -6.42442387
C1         -4.72302016     -5.64613771     -6.75577905     -6.57805131
C1          6.61748437     13.75326068      4.21607296     -5.82360254
C1         -2.97128201     16.87192686     -2.49549833     -5.85050808
C1         -0.65959765    -10.76401399     10.68504442     -6.96007168
C1          7.04642212    -12.73138688     -0.94133966     -4.96228668
C1         -1.18046991    -10.07925861     -8.28595795     -6.87324095
C1         -6.20092660     -4.80720361     10.57562436     -4.31169010
C1          7.30576620      6.50976550      2.66237439     -6.64249616
C1         -2.83987840    -13.00500029     -1.74566188     -4.96832536
C1         12.75540002     10.38174957     -8.07193171     -6.78733516
C1          2.77184669     -1.00961229      5.69674352     -5.93513403
C1        -10.51718148     -3.72017817     11.57012396     -6.91146954
C1          5.78441139     16.15760047      5.83049722     -6.92900425
C1          2.75508043     -3.86798997     -0.05742805     -6.18054917
C1          4.54063412     -5.76612689    -15.78398091     -6.31976058
C1         -7.03459966     -8.97647539      6.52761625     -4.71351209
C1         16.12976535      3.64760159     -5.82044924     -5.89130548
C1          2.91391087     -9.70842849      5.00418346     -6.49287133
C1         -7.99167294    -11.64896679     -2.66501909     -4.76732312
C1        -11.86549497      4.01369268     -0.21437666     -4.08133435
C1        -18.77279793     -5.49558065      9.45736589     -6.83929348
C1         -7.17598656     10.66265164      4.07252936     -5.85073653
C1         -0.02075066      9.04022211     -0.91841132     -6.48840647
C1        -12.27740227    -12.51621719     12.07973718     -6.93324723
C1        -10.43855682     -5.19612151      6.48580121     -5.98228393
C1         11.19309956     11.50250295     -4.91800779     -7.20456681
C1          2.96779272    -12.69092820     -7.61610194     -6.29727785
C1         -5.98085642     19.57474386     -0.09743640     -7.09669649
C1         -3.12595255     15.07313869      3.10411062     -5.18642694
C1         11.96265105      4.97203818     -0.80591443     -6.64350569
C1          5.53236625     -1.39694617     11.30327517     -6.19724106
C1         17.34240257     -4.69960714     -0.83366605     -7.12616618
C1         -5.43639778     -2.37037453      9.09407363     -6.56190732
C1          9.36220224      7.96756721     -1.45542358     -6.60155598
C1         -1.08645360     -7.81989165     -1.59317077     -5.70994870
C1         -5.29040872     -6.69390275      6.57722868     -5.60282405
C1          2.91841562     -4.94890506      7.17951882     -5.18756250
C1         -7.02354694     -3.19166780     -7.74731057     -6.87097822
C1        -17.74189646      4.04806517      8.93155044     -6.53695006
C1         -1.68315620      5.34585594      5.64726910     -6.62449013
C1         -1.57882450      2.49161784     -9.15961449     -5.35736666
C1         -4.15710917     -9.18490236      6.52153496     -6.04909412
C1         -8.30250027     -5.23207819    -10.87354132     -5.98090536
C1         -6.79253718     -2.28263386     -6.14921499     -6.56906751
C1         -2.07147082    -10.80217610      2.45476075     -6.57570662
C1         -0.66999672      5.69780615      5.60068039     -4.27787688
C1         -1.40839487      6.27397021      5.01297617     -6.76525350
C1         -9.17309970     -5.13342105     -6.78994128     -2.89101882
C1         -8.98241400    -21.10196885    -19.20316687     -2.64356072
C1         -4.09149400     -2.26316243    -13.35063068     -3.64022958
C1         -9.91842052      4.01270317      9.01701582     -5.37662343
C1          4.43864155     15.26558929      8.26571727     -5.86848661
C1         -5.88103744     12.67568289      7.11383046     -6.65217302
C1          2.44398250      7.15302101      3.17435754     -5.70441531
C1        -10.33504912     -7.74410444     13.12413831     -5.82852276
C1        -13.72150596      0.60369008     -0.17148926     -5.78954672
C1          6.20609157      6.47062222     12.41126782     -6.14660030
C1          3.90950630     -8.41644140     -3.56684445     -6.14273762
C1          1.40987018     -7.81472081      2.50920312     -7.17499732
C1        -10.34913747     10.66998068      8.09588433     -6.96528482
C1         -2.16466593     -3.75746486    -11.74972758     -4.13138637
C1        -11.29170848     -6.12139424      3.87016109     -6.20915892
C1         -3.02461150     -4.90321594      6.50281195     -6.29202275
C1        -13.43797848     -4.71551537     11.56057588     -5.72644350
C1          6.80626817     -6.98141157      3.10791852     -7.00426494
C1         -7.75150382    -14.33688284     -1.08408644     -6.40011611
C1         -3.66305700    -14.36533339     -0.10124865     -6.49221482
C1          8.56923348     -6.56815183     -2.43943987     -6.26912594
C1         -9.55726435     -8.27759891     13.68705280     -7.07515567
C1         14.77076648    -12.81086378     -9.06552923     -5.80372927
C1        -17.99796407     -3.70475321      1.37891372     -5.21135068
C1          9.30155141      6.53841449      0.12373234     -4.99473913
C1         -8.81664203     -3.28772808     13.77820585     -6.61057065
C1        -14.91794534    -10.95334634     12.96196158     -6.47900862
C1         -7.20122480     -6.23843435      4.91265273     -5.39786337
C1         10.65404559      3.00080096     14.62507312     -6.42764099
C1        -14.27675881     -2.82993221      0.81960076     -6.72030716
C1          1.94859127     -3.18337563     -2.07158720     -4.51950956
C1          7.31126019      6.21014801    -10.62730333     -6.71048505
C1         -9.86932743     -6.25738732     15.62755604     -7.24508710
C1          3.82072008      9.21728588     -5.04800163     -6.64103297
C1          0.97065729     13.90246388      4.19207984     -6.33135060
C1         16.03734067      7.91765435     -3.34121219     -5.44274784
C1          1.95302360     17.97483762      0.08367112     -6.06368030
C1          2.88034104      2.69917333     -3.51138332     -6.82260029
C1         15.23000165      8.41345326      5.19762185     -6.55861322
C1         14.49603644      1.35646170    -17.19176463     -6.38298065
C1         12.67289747     -4.05653732     -8.08334023     -5.64777009
C1        -14.05293635     -3.79484976     13.66450909     -6.77094846
C1         -6.43772912     -9.83512747     -0.17053470     -5.87198935
C1         -2.72564448     -4.20711627     -5.12745333     -6.23914759
C1         -0.10278878      1.42983205     13.24409764     -5.25224179
C1         11.05313742      0.73566577      0.70116308     -6.68016928
C1         -9.87748202    -11.55338699     -3.78901963     -7.03062707
C1          5.09270724     -9.28212987     -5.98346747     -5.36162327
C1         -9.84753037    -15.77168123      6.47326031     -5.36163698
C1         -6.85773358     -0.52202309      2.98916596     -4.77015544
C1         -8.75590029      1.03776778     -2.05136088     -6.89185484
C1         -5.10914216     -2.96330235      3.15463219     -6.06528678
C1          4.05496323      5.39805976     -5.64353075     -6.22782705
C1          6.00552376      3.84871307     -4.01648447     -6.50541641
C1         -8.91286515     -0.78026117      1.38390628     -6.17590979
C1         11.25852275     16.30436355      4.29828196     -5.15572535
C1          7.51967322     -6.95581688    -10.68327893     -6.52491659
C1          9.02830875      8.90392810     -0.83278953     -6.12387423
C1         17.61890391      0.79982712     -5.41851374     -6.11752644
C1         -8.22604646      4.42133749     -5.11902048     -4.87440823
C1         -7.61963069    -14.89548764     -0.11940506     -5.72175434
C1        -17.69730941     -2.79142858      6.41606777     -5.39291363
C1         -5.00766392     13.62139672     -7.62321079     -5.95812076
C1         -5.65169866     10.35693720     -6.68651406     -5.21532846
C1         -2.15126911     14.95601343     -0.98040354     -5.61279144
C1         16.16907377     -2.63031480     -3.90299169     -5.64997670
C1          3.79469919      3.31890462     -5.01814812     -3.88291297
C1         -2.66994122     11.66182441      0.03697726     -5.85832882
C1         -0.63642238     -9.67267343      5.03235958     -6.87058772
C1        -16.21354099     -5.53585199      2.23745289     -6.23968839
C1         -9.90628163     -9.16338884     12.10199898     -6.37466776
C1          0.85128599     -3.49985111    -14.30142613     -5.75425191
C1         10.28066261     -5.32529501     -9.11681862     -7.05706013
C1          8.09658285      2.29603833    -11.55955694     -5.88152718
C1          8.52141762     -0.24707985     21.99002123     -6.99456919
C1        -16.25222675     -6.04013586     -4.31300515     -5.81986674
C1         -6.84355222      5.34026272      8.60012172     -5.23270044
C1          4.82483144     10.06592026     10.80797196     -6.96053425
C1         19.75386698      2.13446877     -7.40878030     -6.01852238
C1         -8.97607634    -14.96054628      8.95315002     -6.24698983
C1         17.99120186      4.55523412     -3.84840533     -6.76323405
C1          5.24255994     16.74487745     -3.97499217     -4.46010685
C1         -4.74931789      0.93966079     -1.07037657     -4.03342114
C1          1.92926021     -1.49953922     -7.61356417     -5.21320834
C1          6.30919289      6.25536190    -12.16713816     -5.14839337
C1         -8.81551205    -14.01007288     -1.18836800     -7.26173293
C1         -0.60815128     -2.38059438    -13.33561482     -5.28399861
C1         -2.92994684     -0.25912792    -10.25389437     -5.67641050
C1          7.08823940     -1.02181052    -11.64218869     -6.54513647
C1        -11.20230494     -7.64237726     -1.17684958     -6.15843647
C1        -12.84821118    -12.39710024     -0.31475419     -6.31990578
C1         -0.14112046     -0.55602711     -6.62758213     -6.84913279
C1          6.47821090     -6.57961793     11.32614906     -6.53874106
C1        -12.10655738     -6.74355933      8.99665876     -6.12752350
C1        -17.23502525     -1.21163194      3.32506781     -5.16279121
C1         -0.08943850     18.93463001      0.98819848     -5.04261465
C1         12.72920819     -6.48411483     -5.00922735     -5.27317912
C1         11.02954071     -3.99702643    -10.64287239     -5.87409702
C1          7.61673086     -5.90060980     -8.53084226     -4.69981407
C1         -3.26429569      7.83867155     -5.66681063     -5.69056687
C1          0.31682828     -5.76379901     -7.70875796     -4.99027714
C1          8.34137796     -5.89090179      5.62280273     -6.13939599
C1        -11.33699087     -3.21575199      7.43895356     -6.20374596
C1         -1.77421375     -8.29102384     -9.22699693     -6.17390534
C1         -4.86329522     -6.89426422      2.40265592     -6.11752665
C1         10.04069986     -1.77293197     11.39801790     -7.02626368
C1          5.58762456      0.50393244     -6.59891902     -6.87528357
C1         -8.89206061     12.62994113      5.56966368     -6.61452890
C1         10.13496874    -16.07898659    -12.60348300     -5.53653185
C1         10.03247795    -11.30387380      2.27696650     -6.72028514
C1          6.74025261     -0.13034565     -7.51638442     -6.88431687
C1         11.39679563    -11.38975315     19.65647156     -6.56811360
C1          3.00044185     20.73118927     -6.48992289     -6.82901133
C1          3.35977831     -8.75125565      0.93494807     -6.84697325
C1          3.95841621     11.96608355      0.09646290     -5.80318640
C1        -12.86237309      5.90068831      0.42854143     -6.19411844
C1          4.66374562     -7.83328116    -10.64839788     -6.21468413
C1          0.15212852     -2.12854123     10.71068625     -6.22510491
C1        -18.04509751      1.24936187      4.81592571     -6.45562385
C1         -3.09057661     12.03824887     -2.53364597     -6.60445865
C1         12.82175171     -1.59413884     -1.47575641     -5.29160266
C1          8.82653932    -12.19349088     -0.91095324     -6.38058278
C1         -4.43313911    -25.22789905      2.38571880     -6.52721730
C1          2.21416980    -15.03286307      0.88204327     -4.97957181
C1          1.55166214     18.31554551     -2.40470923     -3.83870258
C1          2.16191734      4.75787832      9.25746933     -5.58791813
C1        -10.42242835      5.35797397     -4.21120626     -6.74795204
C1          9.85537568     14.26458068      6.77999221     -6.86705444
C1         16.05129087      3.59286882      3.25630533     -5.31145456
C1         28.38764239     -2.39608268     -9.92479054     -5.92818661
C1          6.65104369     -3.51619863      5.70026839     -7.02287396
C1        -11.63691927      9.25373234     -5.17022558     -6.60292531
C1         14.03754274     -7.38797025     -7.49584918     -6.46497830
C1         -0.94598741      7.74793155     13.30797442     -6.69757712
C1          0.16951097     30.92690077     -4.89516168     -6.28034751
C1          6.53912313    -14.16740186      0.01638067     -6.50268184
C1          4.10871915     -8.79848000      8.20755974     -6.36213986
C1         10.13062152     12.18714355      2.60461040     -6.70096695
C1          8.08810133      7.16205602     -2.31660828     -5.48331353
C1          6.75632917      7.62455472     -4.00467945     -5.60102318
C1          5.74634552     -8.90912894     10.67266841     -5.26067962
C1          0.66779586     13.65068030    -13.27177607     -5.39425858
C1         -8.02367486      0.93684629      2.98329969     -5.26393644
C1         11.83605087      3.24159817     -0.83350722     -5.18023692
C1         -4.90363826     -0.91166420     13.71773309     -4.93901212
C1          0.33750926     -8.60465611    -13.26497066     -6.94815798
C1         -2.99868074     -6.26268042     -0.97909156     -6.33344730
C1        -13.21393157      2.66463102     -7.78883013     -6.66182594
C1          3.34535707     -8.82953299     -6.02468596     -5.41351766
C1        -11.74518149     -7.62036815      1.36815659     -6.42944520
C1          0.46582608    -12.61962856     -2.56607080     -5.97750846
C1          3.51070171    -10.85703867     -0.98549953     -6.48851142
C1         -8.16094310     -6.17025542      5.48311380     -6.83232528
C1         -7.78282840     -7.82352947      7.99909583     -5.96045302
C1         26.17766164     12.11142187      9.39855440     -6.95676580
C1         -9.74337645     12.09306999      7.18030517     -6.77987790
C1         -9.41980771    -26.07855882     14.13356065     -5.09193597
C1          8.45287906     17.22994082     -6.99055046     -4.55703358
C1         -5.79745782      1.29648005     -1.00017165     -5.95450455
C1          9.42945175      3.74037155      5.13972392     -6.27560109
C1          8.09966534     -9.49470942      4.78490019     -6.30229032
C1         -2.11585482      6.83191354      3.04743639     -6.27535782
C1          4.80743917      1.78929634     -5.10684158     -5.72130446
C1         24.86195226     -5.03776760     11.50647069     -3.74940516
C1         -2.04691064     -2.95128714      2.48759908     -6.52205547
C1        -17.40034543     -9.50505536     10.37001990     -5.28172891
C1        -14.18248921     -6.99862973      7.44402707     -5.25938841
C1         19.04963756      9.29252928     -2.45569735     -5.00886211
C1        -12.90956613    -11.35444133      8.93130290     -6.76550519
C1         -6.22298738     -1.91945218     -9.27959735     -6.35419700
C1          9.70231790     11.51757733     -3.88102939     -6.67238553
C1          1.94273903      2.74758945     -5.04008339     -6.91000119
C1        -14.13721514     -5.27118389     12.99787996     -6.53389242
C1         10.08213878      5.49745770      8.34789797     -5.34609457
C1          6.23103156     -8.44128926      4.13191198     -6.62206527
C1          2.02056843    -12.55133474     -9.14028844     -6.15598656
C1          7.07046931      8.62665823      1.24121018     -6.54442793
C1         -1.89404228     -7.75358548    -12.39749991     -3.96504053
C1          6.25816031     -9.18064491     -1.63432110     -5.11085279
C1          0.75192443     -5.35969853     -5.13680229     -5.29683915
C1          9.99491988      2.50528290      8.33245672     -5.56772615
C1          8.37318568     -2.90704683      5.75989723     -6.11129300
C1          1.12194903    -13.55006866     -6.07652383     -4.86966309
C1         -1.70452261      0.58373474     -0.02582745     -7.06086265
C1          5.91041083      5.57849636      7.30458000     -6.74526422
C1         -4.11774498     10.17942059      5.07105674     -5.33072501
C1         -3.94167012     -4.65646201    -15.89352140     -7.04529406
C1          1.91132617     15.50767676     -0.97345690     -6.39067950
C1          1.66049324     -9.34209418    -11.77291757     -5.96321835
C1          1.35855287      8.91474407      7.28550265     -6.61424868
C1         15.99812874      3.12114020     -8.96410560     -6.41871597
C1          5.93729377      8.53236596     10.81648835     -6.26155048
C1          4.87228196     11.07290852     -5.59954024     -7.13545715
C1         -4.01366952     -1.37855204      6.49597062     -6.86893375
C1          1.69342418      9.59424388      2.53544560     -6.51278795
C1         -0.78314224      0.87360301     11.24354784     -5.83254164
C1          7.10337484      1.73581021      8.27256568     -5.18010800
C1        -10.60978976    -14.82901536      6.40611098     -6.59726944
C1          7.00853147      0.81729970     -6.00952039     -6.03672498
C1          2.02041176     10.48774348     -1.46792391     -7.22414716
C1        -12.34940414      0.07651505      3.93123696     -6.30168978
C1         -1.00796853      7.21837137     -2.55594004     -6.20076850
C1          0.30496418     -9.85099141     -4.16921709     -6.12994043
C1        -11.63432264     -2.82177010     -2.12974938     -5.43089667
C1         -7.65175391      1.06257494    -11.78924871     -6.16912442
C1         -3.82557877     17.51120247      2.51741220     -6.81973401
C1        -10.84187978     -1.67595845      6.50047096     -6.18730110
C1         -1.04355751      2.44964326     -8.15584843     -5.71187797
C1          2.87241571     -2.03999433     -9.21719865     -6.09414806
C1          1.76546199     17.32958212      2.57002466     -5.14850529
C1         -2.80052155     11.21169441    -10.04910318     -6.80273697
C1         11.39081393    -12.23672759     -5.89787771     -7.05143587
C1          7.51452948     -5.80726047    -10.78282029     -6.49723191
C1         10.70794967      5.20880471     -9.59967203     -5.28141418
C1         -5.37510869     -8.60764038     -9.88002925     -6.88260828
C1         -8.58386727     21.40802628     10.64971671     -5.61206369
C1          1.06270859      5.20475344      5.72828657     -6.46571666
C1         13.68415636      7.04251833     -2.36745464     -5.18615636
C1         -1.79793991     -0.60978196      5.62755369     -6.35130274
C1         11.30452414     10.96331205     -3.93539390     -6.85259617
C1         10.10101307     -9.99171501    -10.05062736     -6.76583691
C1          9.70649727      4.59152966      8.90746141     -6.02766253
C1        -15.29126077     -9.44621156      4.82964492     -6.82042580
C1         -2.38479390     14.40888074      5.04311371     -6.45921112
C1          7.82624761      6.50433124     11.45574425     -6.38132065
C1         10.24578708     14.86663262     -4.91483169     -6.03442294
C1         -3.69312850     -7.78177942      5.59693963     -6.43934314
C1         -3.23575397      7.86586095     -9.15694166     -5.99520526
C1         -1.68646864      4.85190971    -10.10663006     -6.31189660
C1          7.86490881     15.70236018      7.32552494     -6.39818553
C1         14.49747695     18.61227633     16.00136910     -6.43770650
C1          0.17133052     -5.71227958      1.54606428     -6.19212926
C1          8.21789242     13.02449978     -7.99354736     -6.28640329
C1         -7.18485333      7.67582916      0.47168347     -6.24761984
C1         -8.77967240      4.62083320     13.71806220     -6.89630728
C1         -1.35918401     17.96520677      0.14118909     -4.94994255
C1        -16.82751496     -4.60474063      2.25660285     -6.48584711
C1         -1.71560565     -7.11560597     -9.27373398     -5.69637980
C1          5.92039491      0.77171280      5.07987622     -4.12305689
C1         -2.29068474     -2.05113062      3.07398975     -6.37404021
C1          0.24073394    -10.17768630      3.53223867     -6.65486297
C1         -4.48497826     -4.27264112     10.59344884     -6.14603564
C1         -2.30285948     -9.64331543      8.17201080     -5.73576338
C1         15.14466680      0.69553910     -3.90859604     -6.40654681
C1         -9.57243535     -7.62075010     -4.20677993     -5.32376488
C1         -3.59331656     -4.79737887      5.53945505     -6.86184134
C1         -1.68626153      9.37579746    -16.36213521     -6.46690082
C1         -2.28324129      5.61507729      0.80015078     -4.17907045
C1        -13.44272160     -5.21586887     -2.17631136     -6.54904072
C1          1.75020409     17.37631026      6.11199219     -5.57893121
C1        -11.05686344      1.61899804     -5.28912271     -6.48149341
C1          4.52836384     21.22972810     11.79394974     -3.49688159
C1          3.74379613     -8.81103712      9.75264555     -6.94963770
C1          7.85359403     12.75288186      5.27387679     -5.89676614
C1         11.81551190     -8.65387751     18.96658055     -6.44164456
C1         -5.57202716     12.02204428     -1.06177233     -7.17467510
C1         -8.13046067     -1.39259159      5.48894501     -6.43441017
C1          2.00368442     -6.90886441    -14.23210732     -5.91126793
C1          4.65231180     13.41093225     -6.53848348     -5.39869615
C1        -13.03153894     -0.82837925      9.57984569     -6.19182751
C1         -8.85006734      4.97045310     -9.29029766     -6.40785834
C1         -2.03983708     13.47548578     -2.54312287     -5.84728515
C1          1.25112408     -4.33863683      7.16926564     -6.57920549
C1         18.21919920      0.38822245     -9.86710288     -6.62166029
C1         -1.84828904     16.55871740    -11.67991810     -6.71417011
C1          2.43911935      2.37227129     -2.46778813     -5.28404930
C1         -2.53187514     15.01146150      4.06479452     -6.61425515
C1          7.67295639     -3.43311448     -4.02755393     -6.63749373
C1          0.41400167     -7.78124613      3.06438366     -6.06263172
C1         -2.27558689     -0.95454532      3.04546527     -6.16997608
C1          5.35902593     -7.28847686      2.50520422     -6.88785811
C1        -10.14733549      1.97916556      3.98929845     -6.76568444
C1         -4.93627767      1.98523594     -8.30394690     -5.47419781
C1          0.95760930     12.00789247      4.15366331     -6.61964676
C1          6.96246358     13.96369190     -5.43374532     -6.94356756
C1         11.38220264     -0.68879068      3.35459862     -4.46151266
C1        -11.72950687      4.38978963     -1.63330471     -6.61255040
C1         17.09275605     23.45886244      1.80153336     -6.32079108
C1         -7.30387985     14.56365841     -1.07723066     -6.95105645
C1         -6.36022820      0.90997512      5.52902249     -4.31093178
C1         -6.95981386     14.08058882     10.67960884     -6.50763441
C1         -4.48877748     16.55913058     -1.02405196     -5.18187822
C1         -1.02520525     16.56024907      2.59669847     -6.61185085
C1          6.52634293     -4.34163504    -10.72723115     -6.85698398
C1         -7.57619657    -16.39072053      7.44228536     -6.22286309
C1        -12.02716131     -5.62060366      3.20804732     -6.31466302
C1         -1.87891145    -10.51268856      7.59810641     -5.88229598
C1         -8.28842400    -14.00607672      8.97133760     -6.70493740
C1          1.24320034     -4.44004689    -14.82775600     -5.64893878
C1         15.86203602      1.67687198     -7.42849459     -6.43367881
C1         -9.55390566     -7.08592066     17.17751771     -6.35931781
C1        -13.66091566     -8.18373655     10.51295392     -6.31002307
C1         13.20741463      8.86708221     -9.01021223     -7.04204241
C1          9.12757635     16.71112941     -0.82312890     -7.01955023
C1          4.03613523     -3.02240364     -5.96387429     -6.43994365
C1          5.81213955      7.71566216     -9.06561239     -3.82216911
C1          6.32830071    -10.37305261     -1.60041566     -6.09693252
C1         18.43934677      4.59378944     -8.94449479     -7.03637857
C1          6.01053688     10.13099001     -2.46727620     -6.02368600
C1          4.75731821      4.75609590     -5.00815071     -7.09462056
C1         -7.39124117     -6.79530836     -1.75356862     -5.66525160
C1         -2.04295527     13.48897126      6.63553310     -3.22641864
C1          0.33080880      6.22354070    -10.73444109     -6.40831780
C1          7.15166972      6.80557048     -8.12527784     -6.05576648
C1         -5.14923355    -11.11314254      4.99934694     -6.82149129
C1         -6.15501213      8.86224243     -5.69103310     -6.24640128
C1         -8.09932387     -8.16509114     -0.22647776     -5.44996924
C1          2.18213871     -5.45533473      3.10569631     -7.01741782
C1         -3.33711649      2.42658371      6.50888307     -6.97399848
C1        -11.13407998    -14.87877086      3.26805198     -6.38261076
C1          0.51294105      8.69145502     -7.61823206     -4.51851942
C1          1.18508074      0.36764777      0.08435179     -5.85787405
C1        -16.28257305      0.49579996      4.85953236     -5.08471114
C1          8.85684468      6.09908952     -8.12366679     -4.89115971
C1         13.31839830     14.74010704     -3.35249741     -6.48576725
C1          3.47185772     -0.98479542     -6.00375439     -6.83974110
C1          3.13321459      3.51144945     10.77369053     -5.95656286
C1         -7.15528364     -7.78832648      9.04768608     -6.46623936
C1         -6.37029590     -5.65519766      5.60542837     -4.48867388
C1         -1.39511064     13.23359459     -9.11013482     -6.70979563
C1         14.38341366      3.14234744     -5.81170222     -7.20069332
C1         -9.24464781      7.30279266      4.59365744     -6.90843572
C1         -1.73961566      6.46863945    -14.26747692     -5.42049201
C1          7.75798481      8.67619485    -10.66223376     -6.31821934
C1          6.63917685      4.94420363      9.14512779     -5.90528504
C1          9.75464447      2.77088951      3.19884561     -7.08306883
C1         -2.12688742      3.95410522      3.15184787     -5.53987970
C1         -4.32994980     -0.48030499      7.07907946     -6.61503265
C1         -7.07237124     14.74512722     -5.06912112     -6.44893271
C1         -6.59807532      3.68613220    -11.72848157     -4.22968501
C1          6.53835397     -2.77840783     11.38688376     -6.38001135
C1        -10.98159553    -17.74157027    -14.94382007     -3.13841988
C1         11.93493235     -3.46322442    -12.18121305     -7.12181439
C1          5.23213433     14.35860235     -3.02111814     -7.14332092
C1        -12.24018102     -6.18544983      8.01963602     -5.70675686
C1         10.45360935      5.64930502     -2.44810885     -5.40361535
C1         -5.53494133      4.48019816      9.65714256     -7.06886178
C1          6.13011047    -25.81417796    -10.75964019     -5.78323135
C1         -7.61070280    -10.59277804     -6.77132988     -6.19852117
C1         -7.33548909      1.90242289     -6.69685058     -5.61047855
C1         -4.64015723     -7.65327337      9.67406367     -5.39959584
C1        -11.29663099     -3.64084919     -2.75261713     -3.53407030
C1         15.06237862      3.67005475      7.37600769     -6.64799990
C1         13.68550233     10.31504268     -6.45440312     -6.53370813
C1         12.85194832     22.14070745    -22.24601606     -6.36984191
C1        -14.85701219    -11.53671969     10.40364804     -5.78545655
C1        -10.04233891    -10.46146178      8.97475238     -6.82160966
C1          9.76542781      6.54871407     -2.44990617     -5.20673899
C1         -5.36846313     11.19459376     -5.08718026     -6.52967423
C1          5.87606806      0.76613675      1.64538881     -6.35185313
C1         12.90003846     -4.99842151    -10.06795657     -6.86024311
C1         -6.62651069     10.36515374     -2.61018570     -2.76970379
C1         -8.24450485    -16.47859442      6.46240790     -6.23518778
C1          0.94527054     -9.31704855     -0.09995124     -6.06102448
C1         -1.46370681     -8.37782870      6.64394016     -4.74850476
C1          9.07911951      7.01939671     -0.88221347     -5.76068808
C1        -11.33587483     -6.16058894      7.38969807     -7.00535632
C1          6.29002085     -4.35268700      4.13283299     -5.89019961
C1          4.15756503      3.22637884     10.77426607     -7.06443482
C1         14.56983197      0.67655894     -4.86901146     -6.55961907
C1          1.56841572      9.53174315     11.77906619     -6.03945342
C1         -5.67008601     10.60961287      6.61799055     -6.59920450
C1          4.30305450     17.38172711      3.19784715     -6.40917266
C1        -16.50250880     -1.34700466     10.53123182     -6.04093724
C1        -12.22968404      2.62001226     -8.36762581     -6.31125896
C1         13.27682445     -7.40237497    -23.80064025     -4.99968279
C1        -16.56315707    -17.53220500     10.39782350     -6.97960030
C1         14.33336997     10.34091518      0.12745568     -7.17666168
C1         -2.57732747      2.45646943     -8.54792343     -6.61929285
C1          0.91672430     15.60991908     -8.09252103     -7.12870079
C1        -17.38087775      3.17436593     10.48900743     -6.60298932
C1         -7.68909093     -1.73259374      8.12946922     -6.44620364
C1         -3.35957845     15.65664839      5.66523042     -6.11936357
C1         15.63212634     -5.00438927    -22.86233324     -6.76941068
C1        -12.25389541     -1.34971701      2.32412566     -6.32996832
C1         -2.85142148      0.57846633      9.67132490     -5.94256790
C1          6.88428007     -8.84021264     -8.17029900     -6.21565377
C1          5.12858106      1.97978381     -9.11930024     -6.01216388
C1        -16.25518015     -0.10263681      1.34018699     -6.13241113
C1         -6.53309409     -1.45296635      2.36758901     -5.32394442
C1          7.92607516     -5.61940820      3.19739328     -5.97038751
C1         -0.25684479      9.20617677     -2.50498878     -5.33099692
C1         -5.90181103      1.97507579     -7.72635698     -6.95384307
C1          1.49599889      5.35771470     -4.04959423     -6.96689570
C1         11.53259365      7.01733979      6.87987009     -6.31667442
C1          4.55479979     -3.20104199      9.71720005     -4.79266268
C1         -7.41334687     12.77680058     -3.14720694     -6.20044662
C1         -6.33496306      4.01019701     11.23068656     -6.22700795
C1        -13.05462005      8.03653589     -1.10160905     -6.56206986
C1         12.28778600     12.45313432      7.41225053     -6.22294169
C1         -7.40407027     -5.68385647      9.56631984     -6.61706347
C1          8.59829093     -3.41830545     -6.00895144     -5.49129479
C1          2.02300593     16.46266649      4.16566852     -6.94650360
C1          5.23739758    -10.23472776      4.69756776     -6.86478003
C1         -6.32139618    -11.63013989     -3.60487572     -6.54817723
C1         -5.50340731      8.71649045     -2.70147930     -5.68233272
C1        -12.13862413    -14.93622355      3.83789458     -6.67848442
C1         -0.83628054     -2.94209989     -5.14327291     -4.43963153
C1          0.17243296     15.52213356      0.03549655     -5.92756635
C1        -11.71116511      6.29919812     -5.21460076     -5.06365698
C1         -8.04239038      5.88225223     -6.66987403     -7.14733883
C1         11.42722633      4.59901987     -3.41387196     -5.58793936
C1          3.01476002     -1.95495625      5.08500482     -6.70571846
C1         19.39981202      3.02168701     -5.41323958     -6.69300358
C1         -6.24085038      3.99851675     -0.07057703     -6.97787229
C1          3.14322340     16.80343834      7.69113292     -5.55148513
C1         -8.77343192     -3.14868013      8.11786566     -6.62011421
C1        -16.07297766     -2.24077131     12.06223861     -5.84311510
C1         16.08767806      6.12793290     -8.90860450     -5.84292272
C1         -5.33532062     -5.33427298      5.56509924     -5.51907117
C1        -13.57567178      8.34120389     -0.13055698     -6.31065911
C1        -15.90743726     -7.54226117      9.51892612     -5.29374484
C1          5.09896463     -1.66349449      8.71017837     -4.09910315
C1          2.01938001      8.03817138     10.74025536     -6.50179944
C1          6.37074546     11.01274871     -2.96789817     -6.15184428
C1         -3.95960662     -3.31657089     -2.64510737     -5.88426630
C1          0.12036561     -9.23456920    -10.85702348     -6.32990883
C1        -14.02125548      1.03956233      7.97364614     -5.40236782
C1         11.12699815     -1.05439942     -8.44414777     -7.04891830
C1          5.23374506     -4.52133312    -11.64991610     -6.91258024
C1         -7.40271541    -14.07597772      4.88105114     -6.37731154
C1          5.25211243     -3.30379524     -8.17850872     -5.92691781
C1         12.33794533      9.41195736     -3.89652777     -3.19216144
C1          8.99055139     -7.41614774    -10.07134465     -6.81431424
C1         -2.57157587     -7.80190739     -4.17735426     -6.54625911
C1          7.87581931     -8.41193185      3.10080147     -5.64819852
C1        -10.59413952      6.44326602      7.10944663     -6.21803971
C1          4.29862640     11.05791151     10.83237868     -4.82457453
C1         -1.10404312     -2.40829516     -2.61196956     -5.87211390
C1         10.54255952      8.92136251     10.89130295     -6.20238761
C1          5.00881827      0.52188928     -7.59924524     -6.89414059
C1         -6.64832820      1.89893259      4.07250069     -5.72185523
C1        -23.77287014     -2.95308240     -5.39525964     -6.18249538
C1          1.75907507    -14.71821263     -5.06318421     -5.88004321
C1          1.97331048    -10.84055795      9.16352314     -6.69142030
C1          1.48138836     -7.24431038    -13.28977423     -4.46985422
C1          8.58419499      2.62052028     -3.40339010     -6.96382505
C1          0.63578954     -4.26481429      4.09608641     -5.64512420
C1         -4.81835982     11.16477221      1.56384263     -5.99523379
C1          8.90339911      2.55053394     12.37510262     -6.71019199
C1         -3.11046640    -16.45823173      3.41509084     -5.76627534
C1          1.43802217     -4.89269095      2.47554664     -6.73879476
C1          8.74639952      6.14643886      1.06961263     -5.33121112
C1          3.66752125     11.01990467      9.86288249     -5.81365611
C1          0.77584083    -11.65363963    -10.13085089     -7.10441628
C1         12.70777846      2.98099629      9.80961122     -6.17678582
C1         14.03059015     11.21795463      0.71419403     -6.71194519
C1         11.00337472      3.71998099     -1.41851073     -6.17868040
C1          6.90069856      8.48902170      6.80179010     -3.60416792
C1          6.68017057      3.19013417      5.74718301     -5.46266310
C1         -5.79527051     -5.30538277     -6.78207622     -6.66572398
C1          2.52004668     -0.52591309    -11.66226988     -6.53168293
C1         -1.28788074      0.89266551      2.51863337     -6.51470693
C1         12.54502297      2.23872325     -9.94456044     -4.86700422
C1         -1.24942076     17.46481815    -11.70085297     -6.51130342
C1          5.25225337     -7.33857242      4.69679040     -3.85303865
C1          0.46476747      8.65212884     -4.12923773     -4.28539130
C1         -1.93655886      6.89275169    -11.69853232     -6.52972903
C1         -8.48485048     -2.83473953     -6.12038427     -6.33978892
C1          7.80523890     12.77770874     10.82762162     -6.42973034
C1         10.28634618      8.01529111      5.83872641     -6.54110232
C1         -1.69074482     -8.09628607     10.62087429     -6.92120171
C1          8.31661278    -11.81548928     -3.48040235     -6.49912211
C1         10.54609961      2.06644013      7.31956000     -4.42806514
C1         -2.04738483      0.94875784     -2.57750671     -5.01268357
C1         -9.32323614    -14.31263933     -0.19563421     -6.16249448
C1        -16.58479691     -5.18482570      5.42918755     -6.14533139
C1        -10.39728105     -1.94050683     -6.73839986     -5.88177810
C1        -23.63056088    -11.18643336     11.87338490     -6.26189857
C1         11.53575195     -4.05682391      1.64308759     -6.51805160
C1         -1.42285598      1.47499015     10.66084698     -4.67772374
C1          9.67474198     -6.77250990     -5.98572542     -6.49411705
C1        -13.99020218     -0.30136467     -1.81101134     -5.34853642
C1         -8.47505803     -0.53846083     13.22684517     -5.78826079
C1         13.61462167      0.65818935     -0.76224512     -3.62686184
C1        -14.45808471     -0.69794479     -4.33202757     -7.01682617
C1         10.29584724     -1.63441238     -3.31034838     -5.75306801
C1        -10.78926911     -9.17186121      4.89376805     -6.25540566
C1          1.10861029     -3.27693906     -9.18375960     -3.08421821
C1        -12.15124405    -13.32525416     -0.29735569     -5.97668125
C1          2.35194742     -0.57011270      3.08937724     -5.69378624
C1        -16.60388493     -6.97057096     -0.30897655     -6.78524166
C1         11.49766873      2.22461203      3.33584204     -6.07964704
C1         -0.61602869     -7.82707094     10.64706233     -6.08019216
C1        -12.67755193     -7.08600414      6.38623624     -5.87117606
C1          7.16726104     -7.89914857     -6.55503305     -5.02960899
C1         -5.65447482     -3.77323255    -11.83418471     -6.67429269
C1        -14.72980181    -10.34605588      1.37701299     -6.30605636
C1         -2.78117652      1.71295051     21.90687298     -4.33799544
C1          2.68071805     13.17463368     -8.19366185     -5.36244691
C1         -4.02669952      0.02138211     -6.74723150     -6.62890257
C1         18.11618337      2.20216473     -0.76243508     -6.27239401
C1          0.43873568     -9.62098696     -2.61158597     -4.24659340
C1         -0.77450061    -10.14918029     -4.08045081     -6.29173306
C1         -4.35757491      9.35613065     -5.73817245     -6.32110033
C1          2.91422443     26.94767886      7.79814893     -6.41767307
C1         -2.57939615     16.59601528      0.05605976     -5.34865448
C1         -9.40845251      1.65042213     -6.17167233     -6.19031001
C1        -12.57035970    -16.90332621     17.10519038     -5.84182286
C1          8.59480765     10.43812797     11.41669402     -4.39160749
C1         -7.30244610      5.51731778      5.58440183     -4.83445863
C1          5.02144615     -6.78313508     -9.20655755     -5.98695585
C1          2.87938790    -10.27309507    -10.68899345     -6.25219818
C1          4.54372381      7.99010861      3.59857139     -4.23383132
C1          0.77970254     -2.53324579     -5.04629586     -4.09126235
C1        -11.09223258    -11.87069715      5.43673425     -6.94514461
C1          2.15858202     11.70798581     -4.95912086     -6.27271448
C1          6.59899996     15.05225211      4.18477277     -5.96836459
C1          8.42918786    -11.76413544     -9.01462717     -5.05004238
C1          5.99338790     14.88008546     -2.38532330     -6.64217238
C1        -11.00272165      8.36030856     -5.14954603     -6.25970791
C1          0.78840919      7.71854829     -2.48169507     -6.47128205
C1         11.94813268      0.73153004     -3.34479060     -6.30834904
C1          4.12369622     -4.82319262     -8.09371435     -6.87067767
C1         -8.01614328      9.34632908      9.05692625     -5.78902806
C1        -17.65123303     -5.21196517      9.47608964     -6.88402022
C1         -4.33082528     11.19315936      0.00397519     -6.20513945
C1         -6.25178232    -19.76116509     11.53146350     -6.97933522
C1         11.69109175     -3.52715236      2.53711671     -6.37673227
C1         -5.97377489    -13.52542896      6.42461175     -5.71371318
C1         10.19482763     -6.51418131      0.07151862     -6.83649277
C1          2.03131540     -3.08094332      9.13780488     -4.65731828
C1          3.07478478     11.64061632     -5.57808230     -6.09689018
C1          2.27823840     -0.03220750     -3.44827886     -6.31039784
C1          6.93613569     10.97140094     -9.06463278     -6.43551447
C1        -12.27930586     -3.23782479     13.64923848     -6.78450937
C1        -15.75920297      5.08613022      0.35472240     -6.17188698
C1         -7.50838438      4.90662755     -1.07913931     -6.56468649
C1        -15.75875087     -7.58601351     -5.30717438     -6.21544455
C1         -3.78793303     12.90368952      6.54805473     -6.08127713
C1         -0.20927430      6.37775974    -11.73768568     -5.80289991
C1          8.88473419     14.20745066      5.21400216     -6.62965197
C1         10.71080105     -4.94806225     -6.56336022     -6.27168605
C1         -6.09809869      0.05456552      7.17499608     -6.62176891
C1          2.41761483     -5.25476423      8.12879008     -6.57238961
C1         -4.49312458     -0.02028335      3.97832720     -6.62696846
C1         10.36518708     -1.62835511     -9.02890509     -7.04002918
C1         10.53591434     -0.81735971      1.66904817     -3.50914789
C1          3.42534481      7.57722980      6.71485210     -5.83882333
C1          2.83276684     13.98682663      2.61212582     -6.32552249
C1          0.72423763      2.30525848      9.70641910     -6.89695222
C1         10.39180788     10.93554055      0.20180535     -6.33819465
C1          5.36283348     -3.95142085     -4.96339878     -5.59970745
C1         10.25510245      3.19001572     -3.32429822     -6.26925582
C1         -3.84860267      9.71027090     -6.68182379     -6.41141983
C1         -2.83336005      6.29489821     -6.62435249     -5.68547354
C1        -10.83497178    -10.36573356     -0.26095698     -1.63579125
C1         10.83578295     11.31093612      2.67923632     -6.81016166
C1          6.99368393     11.49073487      6.75990431     -6.50488348
C1         -1.25211225      7.90990098    -11.58509657     -5.88984685
C1         11.73055685     -8.27032748     -0.89429215     -6.84074005
C1         -0.91889496     13.54939766    -12.23160803     -6.37625559
C1          1.46951775    -10.12018626    -13.32356675     -6.16845398
C1         -8.35542877     16.06358598     -1.09153553     -6.79357511
C1         -5.84969705    -17.01046021      3.95728618     -6.14928862
C1         -9.65505185     20.52646863    -10.74989147     -6.84472717
C1          5.39274496     10.96749203     -4.63000538     -5.11387554
C1         -7.66146060     -0.48652112     -2.07444830     -5.05015850
C1         -5.79670934    -11.63354395     -8.28157552     -6.78355554
C1        -12.66930715      3.53943062     -4.24053157     -6.36806654
C1          7.12730424     16.35737667     -2.34501882     -6.91028227
C1         -0.86314643     -7.77503489    -10.71113164     -3.76702057
C1         -1.76193176     12.92622335     -1.65274281     -5.42234578
C1          1.71012211      8.05060063     12.31925808     -6.54688864
C1         14.96025889      6.53950873     -8.95771637     -5.46536553
C1          0.22668335     -2.06481011      1.54086198     -5.09915540
C1         -7.98370999      2.13754642     12.21170034     -6.53942908
C1         -8.30294006      0.02688477     10.64634166     -6.70724196
C1          5.29038219     -3.97715117      0.60549005     -5.57397092
C1         -4.07899025     10.20788714     -7.60957187     -7.03601792
C1          1.54442897     -6.39541999      3.02177311     -6.60438127
C1         -2.78766097     -9.24922719      9.04515719     -5.55930463
C1         16.56595227      0.62936704     13.43083784     -3.86556814
C1        -13.73396461     -6.12683630     -0.36565764     -3.38520638
C1          3.28089216     19.19631511      5.19724295     -6.24388789
C1          8.09947462     16.36109548     -6.51302245     -6.32051488
C1         13.20587219      9.96235515     -5.50066828     -6.84151200
C1         11.79225500     17.82263469     -8.00622186     -6.82909608
C1         -1.38841170     -4.46959502     -7.64338050     -6.51664154
C1         14.60100303      2.54052668     -4.83354135     -5.76002226
C1          0.38123041     -0.88889786     -4.22468515     -4.75107522
C1          9.17261442     11.90596650     -2.93241149     -6.41886815
C1          0.11162373     -8.80238637      1.51006950     -5.56391637
C1         -3.74748430     -3.82812231     -5.17545838     -6.64136473
C1         12.64947871     -8.35270046     -1.47307217     -5.09705046
C1        -14.23237010      2.07334752      0.78229404     -5.16799262
C1        -30.15132882      1.28661953     -3.88789722     -6.68581086
C1         -8.35381385      4.97496836     -8.30942419     -5.31411634
C1          2.49451108    -14.15599154     -6.62209981     -6.06910863
C1          3.91236059     -0.22455050     12.29942418     -3.88195395
C1         -1.80288132      9.60566088      2.52750332     -5.81303670
C1        -10.79867362      8.47203089      5.57750604     -6.23078345
C1          1.60025405      2.95603393      2.55235864     -6.54888271
C1         12.31234566      7.56451676      5.27403048     -6.57061930
C1          0.18626525      8.11655045      4.08599083     -5.43860400
C1         -0.65969173     14.45798209    -10.65118820     -6.89830088
C1         -1.82584280      2.34277333      5.53492638     -4.00673671
C1         11.77730800      3.14189728      2.68696637     -6.61074343
C1         15.14504287      7.24546465      1.76347785     -6.69002775
C1         -4.86906590    -16.42867144     -3.21597665     -5.89697311
C1         -6.90697166     -4.70771502     -3.68180067     -6.51366813
C1         -8.39021880      6.77580144     -6.14614447     -6.98375987
C1         -1.45841412     15.09921742     -5.60122511     -6.19672921
C1          4.86641140     -1.43868715      1.68873313     -4.42810212
C1        -13.36947664     -2.85245476      2.30138372     -5.31169612
C1         -1.74172447    -13.12450875     -5.66503755     -6.06369358
C1         14.53443895     -4.10688361     -4.98448626     -5.77505209
[truncated: 5,686,107 more chars]
