# Supplementary material for: A One-Component Patchy-Particle Icosahedral Quasicrystal
Source: ACS Nano. 2025 Apr 1;19(14):13714–22. doi: 10.1021/acsnano.4c14885 (PMC12004934; doi:10.1021/acsnano.4c14885)
Supplement: Supplementary file 2 — nn4c14885_si_002.zip [file nn4c14885_si_002.zip › coords-7P-e1.6.xyz]

      102510
Lattice="***** 0.00 0.00 0.00***** 0.00 0.00 0.00*****" Properties=species:S:1:pos:R:3 Time=     1.
C1         -6.62390228      9.59110444     -4.14798833     -3.89515228
C1          2.84145718      2.69027805     -5.71647381     -5.87315760
C1          8.69201230    -12.62687516      0.52821090     -5.80619847
C1         -5.94070226     -7.23323458    -11.78386053     -6.15234452
C1          7.22662656    -10.15509223      9.12733640     -6.62265957
C1         -1.78131546     -2.38741337     -0.02920285     -7.39951130
C1          2.76139981    -11.67265411     11.32674945     -7.08283634
C1         -9.12100365     -2.82700330      9.27830042     -5.76106589
C1        -15.70614381     -2.86435032      1.55174873     -6.21381324
C1         -2.76016173     -0.52646801      1.43874589     -6.85561733
C1        -10.44472004      3.89968157    -13.77874436     -5.64143537
C1        -16.98300919      8.81361851     11.64758697     -6.21012390
C1         13.75373615      5.11539622      8.95838189     -7.45577832
C1          0.36217321     -8.72020367     -1.56811947     -5.88142521
C1         10.53797974      0.45353578    -10.77638052     -7.22627904
C1          2.35443962     -0.58775781      2.47471831     -6.07906390
C1         -1.85666406     -5.41603546     -5.66739419     -5.02294084
C1          3.60305051      6.22998988      7.03749648     -6.38311647
C1         -8.92784029      3.95710030     -5.15042916     -6.04655404
C1          8.88346485    -13.21907340     -2.60501775     -7.51502929
C1         12.00209323      2.64958692      9.04207595     -6.82225569
C1         10.36121101     -6.00127775      7.15265427     -7.00054300
C1          5.83818026      7.25908235     -1.06176945     -6.94270132
C1          3.27046372      4.79551575      3.95324832     -4.74154067
C1         10.65032917      9.06892847      9.57201716     -5.34472057
C1         -8.12870530      7.83972505      4.11098432     -5.40631291
C1         -5.25171261      8.69511550      7.50624539     -6.39638524
C1        -11.45483583     -5.66194866    -12.30184787     -6.90515656
C1          7.61217897      0.27371529      9.74200110     -6.70932461
C1         15.87233745     -1.62512396      9.15575623     -6.88588375
C1          3.33395176    -13.48826998      4.63408945     -6.76031251
C1         16.00814042      1.33430926      5.60310368     -6.37170919
C1         -1.59520881    -15.96454349      4.10781671     -7.18921935
C1         -0.58332087      5.56518335    -11.45812605     -5.83139176
C1         10.22142310      3.38746443     -0.12707745     -3.91032489
C1        -10.94499586    -11.73148807     -4.03647740     -4.30620366
C1         -2.70212067     -5.36118124      7.21391468     -6.42589961
C1          0.67444910      4.78227255      2.52085300     -7.06153034
C1         -3.14291950     11.74058828      4.02112565     -7.34019906
C1        -11.86170442      0.67145991    -13.31281233     -6.54633676
C1         -2.31536445    -10.43049492      2.46861699     -6.08701290
C1         -8.53676279    -13.16628119      5.13166399     -6.00800348
C1         15.44330225     -3.02097204     -1.01138412     -5.62865098
C1          9.21688854      4.78190240     11.14588778     -6.43824492
C1          9.45018897      0.88671091     -1.68913343     -6.79194871
C1         10.74074874      1.69943101    -11.80586868     -6.50408983
C1          6.24063460     15.88704720      6.58475813     -3.99605357
C1         13.54148769     -8.38554204     -6.75594988     -4.36808364
C1          7.93336213      3.85158870      6.59520646     -6.63651343
C1         17.96203980    -14.38096238     -8.38604880     -6.81085733
C1         -2.80696407      5.75489047     -5.72042429     -6.86166418
C1          9.70507387     -3.06349471      4.56150275     -7.39011654
C1         12.28816496      8.53113864     -5.20273538     -7.32599616
C1          8.49526908     14.63178304     -0.23562425     -6.50629472
C1          0.64611235      0.05535193     13.79096707     -6.57035274
C1         17.51048422      7.53626092     -5.83623895     -5.71174647
C1          3.57538096     11.13810456     -4.09568594     -2.57713970
C1          3.36438879    -11.64969178      8.07175891     -6.84765927
C1          6.43002612     -5.47958960    -13.27753948     -6.96825819
C1          9.72607489      3.65675698      2.40508944     -6.93539675
C1         -9.17854574     -4.83000559    -11.34002044     -4.92158217
C1         -0.61687376     17.50836367      6.45940242     -5.22250994
C1          3.65857659     -3.45194193     -4.14150943     -6.78755213
C1         15.85972139    -18.31475870     -1.04763576     -6.07886276
C1         23.20056797     16.45646991    -15.16456712     -6.59942135
C1         -1.23648656     -9.07987805     -6.65749292     -6.66679351
C1        -12.94236097     -8.67492775     -4.08077706     -4.45965949
C1         -7.41707162     20.66292350     -2.51358032     -2.14836115
C1         -0.18839387     13.17142934     -2.63368306     -6.85291421
C1          5.76001044      4.17724825     -6.65155535     -4.73572997
C1          4.61391430      4.35820570     -9.27676511     -7.10926567
C1         12.91170788     17.42772101      2.94190947     -7.01070668
C1          4.13878210     -3.02139806     -6.63728265     -5.06438447
C1          3.62162925      9.23914704     -4.22201977     -7.02909627
C1          9.73553092      7.84956977     22.92408798     -4.98818946
C1          0.25435860      7.60377359     -5.06719108     -4.74725493
C1        -15.45288679     -0.85912961     -9.22209638     -6.64877563
C1          6.36139725      4.15279702     -4.06630956     -7.35215963
C1         21.11142460      0.87493994     14.78417579     -7.13050508
C1          3.60576462     -6.42062566     -4.19636293     -7.03969138
C1        -11.53356257     -9.14287156      3.52633005     -7.05366632
C1         12.14203399     -5.44984839      7.13069970     -7.18306788
C1        -10.37978233      2.05487844     -8.23451880     -6.84062446
C1         -5.46501625      8.21584128     10.65927177     -7.40079141
C1          5.07622526      6.30800306     -1.01018292     -6.41860862
C1         -5.56472770    -12.18750198     -4.07585064     -6.80285794
C1         13.29696749     14.48862309      8.10195329     -5.05812577
C1         -9.04004502      3.36975083     -4.16877175     -6.73138709
C1          7.75275553      3.32009965      9.62789955     -7.11981211
C1          2.18113320     -1.78884670      5.65938393     -6.36432850
C1         -5.42912134      0.40398002      4.94944591     -6.90211578
C1         -3.89800979      6.28272983      2.53458339     -6.88066905
C1          7.21395606      1.75878603     -2.56301048     -5.96338061
C1         15.60772492     -9.93792283     -4.82729688     -7.18240448
C1         -2.18652622      5.86274030      8.10424669     -6.16354072
C1          4.26691193     -3.83277138      8.76389948     -5.61656969
C1        -14.45212781      0.97004763      1.86549601     -6.94691080
C1         -6.27981394      2.85928048     11.32616130     -6.65851818
C1         -1.74683772     -2.36276458     14.75930636     -7.39851602
C1         -7.18973878    -12.28860795      4.19349020     -5.20217300
C1        -19.31977318     -1.34668394      0.04061676     -6.38634411
C1        -10.43507840     -0.81943935     -2.57507272     -6.52172323
C1         -2.23613984     15.39503882     -1.18868096     -6.42573659
C1        -12.13577146      3.48910358     -2.56465110     -5.69333152
C1          8.74627330     11.06017994      8.00248403     -6.48337607
C1         -2.17626081    -10.61565220    -12.33811118     -6.61585184
C1        -12.78737080     -3.21558529     -1.66614387     -6.31107113
C1        -10.61485518     -1.38548081     -1.58175995     -5.96965223
C1         -5.89766909      9.11219970     -2.62310188     -6.80431280
C1         11.27841048     -0.13409968      5.58333809     -7.17024600
C1         12.90314083      2.91266175     -8.20452963     -6.52410603
C1         -4.75279906     -1.94071146    -11.74368828     -3.72024132
C1          0.07412620     -1.47322245     10.69773159     -7.18668381
C1          0.79943784      5.38462146      1.55365847     -6.65080527
C1         -7.42859586     -5.41150562    -14.80339650     -6.82858227
C1          2.50569480      9.58960389     -4.21089924     -6.25125230
C1         14.92005204     -1.59549840      4.94443267     -4.78032172
C1          7.27833333     -3.08390058    -11.70198701     -6.39766269
C1        -16.20335963      3.40401661     -1.52483457     -4.07647497
C1          4.64445896     -2.97002914     10.69110169     -7.08010067
C1         10.56316056     -7.80123159     -4.74429974     -6.77047141
C1         13.78265446      8.06121511      9.00499736     -7.38364088
C1          4.40039822     -2.04741597      8.78705388     -6.05154101
C1         -8.95951788     -2.70320518     -5.24205951     -3.58994796
C1         10.70311611      6.62143591      2.93127527     -6.08740915
C1          6.52564822     -0.66382365      5.02129613     -6.57832786
C1          2.54103533     -6.26933197      3.07608095     -5.89815156
C1         -9.69860170     -1.42225492     -3.15029226     -6.77938016
C1         -8.35455132     -0.55492692    -13.29460591     -5.58634077
C1          8.19588716      1.80004185     -7.61400176     -5.58479721
C1         -0.66054278      3.82541932      5.58621789     -6.26727251
C1         -3.56593852    -15.47849753      2.11835164     -5.27646636
C1         -2.53153900     -6.33880057     -0.06787158     -6.14317498
C1          4.81774520      4.16417970     -1.59319971     -5.35847767
C1         11.13438377     15.28418915      1.45570507     -7.07543786
C1          5.07125387      9.59538199      6.57328519     -6.23382167
C1         16.38848033     -4.88581523     -8.21089621     -6.50415685
C1          6.93009590    -14.96524216      0.67655137     -6.17515184
C1        -25.99047980    -23.29386961     -4.62715659     -6.37001641
C1         -4.24700904     12.04202165      4.02226611     -6.44717769
C1         -0.85273693     15.56307038      1.46445563     -5.41636383
C1         -5.60114852     -9.24729708      7.18372740     -5.48379927
C1         -1.46775010     -1.42739575     -5.12266335     -6.67443502
C1         14.27627249     -7.60777596     -3.15686725     -5.83089670
C1         -2.72701885     -9.13275377    -13.39844742     -6.55459192
C1          2.58639470     -0.08470854      1.52841743     -5.03233727
C1         17.81914099     11.45820553     -5.19974638     -6.77394689
C1          5.44069667    -10.34775067    -11.70560144     -6.69495222
C1         -0.04192101      4.71059548      5.57453871     -7.08052582
C1          2.60188245     -4.46150301     12.25870411     -6.48407965
C1          1.85798161     -6.96779780     -4.04480118     -6.82213548
C1         -6.49998148     -6.26211501      6.66240555     -6.36972958
C1         13.16689749     12.06334287     -3.85898773     -2.63888622
C1          1.35049579     -2.43752169      6.23174316     -5.92572150
C1          5.64963549      8.13406877      9.62113705     -7.11820653
C1         -9.62712997    -12.58754647      4.15171323     -4.95103094
C1        -12.44436558     -2.27336496      8.18917258     -6.71512340
C1        -11.72322620      0.02360411      4.07427382     -6.02919903
C1          8.62990328      2.17951820      2.45291384     -5.88126288
C1         11.61556247      0.78274556    -10.79742834     -7.56160886
C1        -24.32272235      0.03787513    -16.44346960     -5.58178041
C1         10.31502745     -9.84735153     19.60676356     -6.68032725
C1         -6.22333457     13.53541541     -0.10916483     -4.47745253
C1        -14.18018820      6.84614619     26.40274014     -6.22498873
C1          3.34618713     -2.51465036    -11.80282373     -6.78112243
C1          8.28929446     -3.09591008     -7.59670892     -6.45569839
C1        -12.23208963     -3.31468175     -5.98555065     -4.91677628
C1        -17.08059156     -3.81292804     -6.58713919     -6.59333284
C1         -5.45066028      5.28532066      7.17333524     -7.05274285
C1         11.75810801      9.57221496     10.50482374     -5.49650054
C1          7.08306784    -11.54834204     -6.00469758     -6.21845114
C1          5.84197731     -8.82025602     -1.66804358     -5.66390479
C1         -1.28928949      5.78249900      0.89304666     -5.98344250
C1          0.28116870     11.63706482     -1.58401691     -6.74474979
C1          5.23856760     -4.45346462      4.57376733     -2.72654733
C1         31.44589746      5.60788972      1.09079339     -6.51883346
C1          0.31456011     10.45442461     -5.16831686     -6.73831712
C1         11.42305905     -8.10418311     -9.01072059     -6.15862119
C1          5.14322905     -4.51764017     13.75318669     -6.37376885
C1          1.25046908    -15.09167111     -1.52430720     -5.23068851
C1         -1.77172901     12.02338809      5.55918277     -6.52138938
C1          4.56353933     -3.37915850     -9.22958906     -5.44615345
C1          3.36260620      7.16114191     12.18216733     -4.87139264
C1         -3.53928325    -12.48385790      5.68174053     -4.06656584
C1          3.11994347     -6.10922304     -5.14449233     -6.72107402
C1        -12.70791151     15.93493779     -1.63098166     -7.24033116
C1        -16.14956126     -1.32306960     -7.21625610     -4.75859013
C1         -2.96590815      3.35758291      6.50317442     -6.17196320
C1         11.84330498     -4.47411457      6.55465993     -6.95405539
C1         -0.61091673      0.00256862     -3.09082200     -2.88621589
C1         -7.10820988     -9.28254030      4.11585944     -6.71605500
C1          7.92844152      5.67397090      6.41222389     -6.56218914
C1          3.34255704     -5.31391181     12.27463431     -6.53762831
C1         -7.31457439     -3.91724189    -13.32886733     -4.69156810
C1          3.44247135      2.27273190     -2.54815516     -5.71937056
C1         -2.57257626      1.67405053    -10.83634222     -5.39671010
C1         -1.56775736     14.43324472     -1.15008120     -6.58709425
C1         10.62018881     -1.79608446     12.15431954     -5.90031140
C1          5.35098837      5.74634323      1.40370880     -6.02647443
C1         -3.46867347     -1.14014488      3.37252276     -6.18429229
C1         -7.17558603      2.27341376      9.64969841     -6.75449317
C1          5.63395550     -5.92539424      9.07237861     -5.28678405
C1        -11.70271177    -14.11434754    -20.43921894     -4.76789726
C1         -9.00744441    -11.61003644     -5.04342277     -7.31039605
C1          9.80368411     12.59491190      2.40665640     -6.79018763
C1          5.28348123     10.54147186      1.46434031     -6.72103053
C1          5.61138328     21.22311103     10.52385469     -5.99509587
C1          6.27581753      8.09527768     12.10861618     -6.64602773
C1        -21.72488012      3.57898365    -15.81239558     -6.62316578
C1         -4.07409942      4.80039388      6.55986764     -6.99728528
C1         -6.83689807     -0.43625215     -6.65161493     -6.13289917
C1         10.79194238     -4.46110275     -3.16650074     -6.80263932
C1         10.75083451      6.70336858      6.50872012     -6.83018058
C1         23.35073320     -5.15625625     -0.07380203     -4.85637237
C1         10.81873762     -4.53626280      8.14527373     -6.83245574
C1          8.96357097     -2.49376930      0.91474259     -6.96479874
C1          8.70511265      7.96972436    -10.14405473     -6.51156234
C1         -3.25204539    -16.52543360     -1.64426147     -6.67215585
C1          2.57158815    -11.20432820    -11.67562726     -6.92826740
C1          2.61509404     -4.45486010      3.11006006     -6.34966329
C1         -0.38562073      4.48529560      2.40874149     -5.27010612
C1         23.55363718     31.35622164      7.95039161     -5.91290074
C1         -8.21399954      3.91119923     -2.57414093     -6.31456477
C1          8.99756843     -3.60506084     -2.63299946     -6.16724557
C1         -0.23641984     -5.71521610      8.16514145     -6.11066581
C1          9.95428872     13.79593444      4.91934634     -7.31835853
C1         -2.98692047    -12.53816661      2.56290436     -6.74453087
C1        -15.82041855     -4.70382432     -4.08669504     -6.40599127
C1          9.97374151      2.26810462     -9.82224053     -6.06318139
C1         -3.75899954    -16.83445975     -2.55015687     -7.31811190
C1          9.63224102      1.78751313     -3.26608357     -5.51494536
C1        -26.76174459      7.72850151     14.73802368     -5.61527654
C1          1.10294064      8.13891199     -5.73308867     -6.30171631
C1         -8.00371166      0.38543332    -14.77594664     -6.40052024
C1        -11.07616352     -0.25172351     -4.16297767     -4.27217505
C1         17.86323303     11.05948042      8.04187112     -5.61729589
C1         -5.43178021     -3.80542518      9.72996924     -5.54548065
C1          4.19240537    -11.21065976     -8.56012401     -7.16368135
C1          1.68758121     -8.10916969     -1.00773515     -6.16908439
C1          9.99266609      2.46892763     10.60353395     -5.54358454
C1         14.25678870     -6.40573144      2.44822176     -6.10254280
C1        -10.93174444    -22.80293996    -11.33350971     -5.25596663
C1          6.45189955      7.14232875     -7.64216839     -6.69686184
C1          2.43812341     15.00893785      2.39386699     -5.88180585
C1          5.14605381    -11.24653229     -6.63962054     -5.94857037
C1          7.82227492      9.98945526     13.11744240     -6.72134908
C1         -9.71161881     -9.22468764      2.55163464     -6.28859046
C1        -13.76731161    -12.54613135     -4.10333669     -6.11314097
C1          7.58881079    -13.09482344     -8.56421857     -7.12432960
C1         -6.41437454     -8.77883247    -14.90449536     -7.39704283
C1         -2.00893564     -9.60269446     -8.23786835     -6.46695276
C1          2.42010956      7.20545240      4.56642248     -7.39304595
C1         -5.18126451     -0.62137897    -14.85897648     -6.23480410
C1        -12.98464518     -8.60777682      5.17818001     -7.10597805
C1          9.42870039     -1.98628379     31.49782029     -6.67303059
C1         12.56270129      8.75301420     -1.15556159     -5.22363068
C1          0.24671611    -14.66867111     18.93339633     -7.57702511
C1         -6.92367621      8.75902830      0.87623414     -6.47937907
C1        -14.96569103      2.49075729     -2.52701896     -6.88379000
C1          8.26156126      1.88347853     10.63625050     -6.31502774
C1          2.74501950     -1.55523238    -11.71602632     -6.71952736
C1         13.25869775      1.86691958     13.70772807     -6.53327315
C1         14.36078769     12.95119251      8.08870083     -6.88019768
C1         -8.10732949    -14.03577543      5.71570196     -6.97182490
C1         -5.67922830     -6.77774942      8.23900223     -6.91360890
C1         -6.47258814     -1.41333059      0.84915135     -7.47970207
C1         -3.31475962     14.93367212     -3.29089833     -7.31921088
C1          3.12569795      1.79891827     -7.25823559     -6.62146154
C1          4.85197780     10.17316600      0.54087385     -6.84970643
C1         -5.49547576     11.23719486      1.44445958     -6.51865857
C1          4.74394049    -12.18150393    -10.66005822     -4.92527595
C1         15.83280626      8.23681997     -3.71617219     -6.80627333
C1          7.29095885      2.97647717     12.19668348     -5.60917543
C1          1.42855268    -14.40879341      0.91370736     -4.08575951
C1          9.75013891     14.43135667     -1.14573555     -6.11048720
C1          1.73776931     10.08009218     -9.24301754     -6.66724472
C1         16.52130424     -1.62271092     -3.14513474     -7.26944275
C1          8.77598412      1.87811604     -5.02560406     -4.91566564
C1          6.18089205      9.28909895      6.50012534     -7.22991097
C1         11.34054803     -3.04519001     -5.71189052     -5.96970138
C1         13.13322485    -10.21604440     -0.11279466     -4.60014456
C1          2.86314568      0.85878598     -0.09905579     -5.64483052
C1         13.04697125     -0.60619664      5.56619546     -5.36002255
C1         -4.24361968     13.11298579     -1.71195339     -6.61384639
C1         12.23651120     -1.07620920     13.19362665     -6.13125246
C1        -10.46779964     -5.65048695      1.05189777     -6.23411567
C1         10.34736804      6.36935285     14.64799334     -4.44323171
C1          2.50839456     -6.16116217     12.16568837     -2.92937751
C1          7.22331314     -7.86953766      0.86928564     -5.29753829
C1        -10.19880752     -9.58276248     -3.99516538     -5.95297340
C1         -5.11621042      1.90019058     -3.18243354     -7.11123327
C1         -2.64468331     15.00737561     -4.19646700     -7.11656421
C1         -0.90161001      1.82763546     10.64585356     -4.69961090
C1          8.27964403     -1.60891827     -2.44468055     -5.69581200
C1        -15.69173912      4.85076687     -0.63390713     -6.54675317
C1          2.67929261     -1.46675957      8.74756646     -6.97933912
C1         -1.40273510    -32.37228849     -0.89168116     -6.92549855
C1         10.20681304     -9.39942118     -0.03494003     -6.86198403
C1          0.64902887      3.66190396     -6.68828106     -5.73879814
C1        -15.66724216     -9.21745461     -2.54077196     -6.90521978
C1         18.61030272      3.14846143     -0.46128538     -6.90157893
C1          6.32674893     10.19467748     -4.22908123     -6.57520781
C1          9.21676183      4.64852283     -9.30800999     -5.75013438
C1         -3.97840195     -4.43295063      8.17521033     -7.30759411
C1         -2.82733469     11.61572881     -5.80180702     -5.16549190
C1          3.37217127      7.24411487      6.50240801     -4.78642477
C1         -1.42428479     -4.47683736    -19.90484756     -6.96037616
C1          5.88598474     -2.13280975     -1.61131381     -7.50507035
C1          7.85573393    -10.21458284      8.18491134     -6.30088051
C1         -5.19415104      4.22187917     -5.74350884     -6.59990639
C1         17.54383641      0.89665083     -5.71420180     -7.35737862
C1          6.69346258      6.61078796      9.62619368     -7.51237418
C1          4.51803237    -15.60234212      1.60128363     -6.69844516
C1          7.86820171    -10.26289636     -0.92092769     -6.61011517
C1         -2.44308147     -9.19954350      9.15046005     -6.71705518
C1         -8.85136824    -13.43774280     -5.02213982     -5.97190425
C1          2.83958898     -8.84173477    -12.59883390     -6.17158489
C1         -2.96051854     -1.52645120    -13.87387348     -6.99055458
C1          0.79530717      2.24246937    -13.30034222     -6.51992801
C1          0.38235868     -3.87913668    -10.77743320     -5.99063096
C1          7.65147844     -7.36707119     13.13316150     -7.51870672
C1         10.50645167    -10.81233006     -4.85742129     -7.60732243
C1         -3.25544191     -6.88988633      0.55860681     -6.48237140
C1         13.47994569      5.63535102     -2.71908321     -7.04604188
C1         13.34243306     11.14409884     -1.77780659     -5.97267708
C1          3.59383617     -3.36943315     -7.65354943     -5.91480966
C1          7.18108812     -3.03578687     -6.04336506     -6.75582513
C1         -3.91624059     11.16496003      8.05106467     -6.94110062
C1         -9.45548688      2.77246470      5.09586157     -6.81765204
C1          1.92825089      6.64544051    -18.97165602     -4.78176696
C1         -2.51056855      1.50997515     11.19119496     -6.66542750
C1         -2.49793273    -15.95715984     -5.69165663     -6.60415381
C1         -6.67351047     12.62152017      4.92359191     -6.12260242
C1         11.26842953      3.68635229     -0.06224614     -6.58603666
C1         10.63268322     12.01174659      9.61517690     -6.59261966
C1         18.03221841      6.62179875      3.83841503     -4.84620428
C1          4.29329791     12.13733036     -1.71007683     -4.37175527
C1         -8.37539981     -5.34188489      1.44926306     -6.74169926
C1         11.77403661      5.20394956      0.88027698     -6.70112883
C1         -1.05097155     15.95824671     -0.21279141     -6.51723700
C1         -2.23598099      8.70762226     -6.68811768     -5.52632093
C1          6.99588618     12.38571666     11.52519585     -6.92871822
C1         -2.01117210    -12.60532642      3.04597845     -6.26272510
C1         -5.97849772      4.93614431      4.08223839     -5.81352556
C1          4.54751964    -14.48806034      1.59402101     -6.58158644
C1          5.69624876     17.40938452     11.14157309     -7.20522998
C1        -10.23714523    -12.61561222     -9.63995289     -5.58007036
C1          2.09184863     11.14997946      9.65891169     -6.81950616
C1         13.38633937    -11.84297017     -4.95137912     -5.43087153
C1         -2.71856951     16.47723580     11.18598148     -6.17866055
C1          4.17328276      4.82119453      4.55625359     -5.28177253
C1         -0.68824870      5.60199559     -5.75280385     -6.43633875
C1         -8.94611260     -6.90871831     -1.58494535     -7.23471240
C1          6.84597287     -1.02403139    -12.40855019     -5.86900270
C1          4.88885462      2.36256123      7.47279545     -7.15902009
C1         -0.05930627    -12.71431129     -9.16914118     -6.37034362
C1         -4.45111154    -12.53742067      5.09582859     -6.49155687
C1        -10.76171553     20.34675278    -12.41625403     -6.69490488
C1         11.95072617    -10.28704808     -4.25789772     -7.45815649
C1         15.31260283     -7.87675277      2.48196483     -4.94202648
C1         -1.94109614     -3.06196802     -8.17661575     -7.38439879
C1         -0.47727267      8.18530272      8.07785173     -6.38636913
C1          1.79423943     10.56727714      5.01904983     -4.70158498
C1         -5.80359464     12.06377175      0.82026128     -6.62243494
C1        -11.46702152     15.08713743      0.88995255     -6.26856777
C1        -13.53799228      1.02514612      2.44006379     -6.96877104
C1         -1.85961606     -1.72679298      6.54757116     -7.02385345
C1         -5.26618591     -8.30949406      5.66365297     -6.96598106
C1         -1.22174462      0.83923915     -8.23713468     -5.03593840
C1         10.07711453     15.36796749      6.40687319     -6.49682913
C1        -13.01691000     -6.87444774     -7.51962852     -7.20635543
C1          9.24709418     -9.50320452     -7.51132228     -5.95697401
C1          6.97838307      5.72426387     13.69858084     -6.89007440
C1        -12.01551862     11.29302437     17.89152548     -6.73437330
C1         -3.81118899      3.81041040     -9.81753519     -7.28091653
C1         -4.56192436      6.42094946      5.54150370     -7.31565798
C1         -0.17785152      7.04290253    -10.46081813     -6.45624542
C1          4.56950242      6.16331765     -9.16738726     -6.26151831
C1         -1.24098657     -0.80057259      6.59006995     -7.22228556
C1         13.54526998     -7.31080439      2.51852071     -6.84451862
C1         13.79394889      5.03955867      5.48949653     -7.24660376
C1          4.17502049      6.65203220     11.54996279     -5.98985506
C1         -5.16198103      2.46924787     -5.77244394     -2.52202426
C1        -11.78967481      2.40814892    -13.29369149     -6.55909788
C1          2.62363320     -6.34470924    -11.69659608     -5.44144238
C1          6.46570680      9.12494434      1.50793519     -7.26935307
C1         -3.72269002      2.29077247    -13.94109120     -5.81175542
C1        -15.53668898     -9.74144482      0.15028159     -3.23613930
C1         10.17128854     -6.40380116     -0.06983247     -5.53186703
C1         -4.78731923     -6.81052570      6.59911899     -6.25343747
C1         12.27557929     -7.84593381      4.01989978     -5.82021691
C1          3.49085438      0.92819037     13.77669164     -7.27637002
C1         12.21778533     -4.86065784      3.99857333     -5.90698923
C1         -2.23944114      2.73722217     -3.13147641     -6.11660714
C1         -0.55727144      3.29614367     -1.08112779     -4.85429953
C1          0.21402315     -1.46857674     -4.10228612     -4.73331726
C1          5.22550254      5.21274814      2.38512830     -6.54554874
C1         -6.45263788      1.61204400     -2.51611688     -4.84818394
C1          9.31913011      8.09060864      1.43063295     -6.73875170
C1          6.28542661     -4.84864447     -1.03560908     -7.16372794
C1         17.03508972      5.60826456      6.41730359     -6.19235289
C1         -1.05920294     -2.99314812     16.40798997     -5.43858923
C1          9.71756718      9.63307515     -1.09502097     -7.26420606
C1         18.18775135     -0.75560367      0.94285488     -7.55036659
C1        -14.44735946     -2.34907951     -9.12302619     -7.02010513
C1         -7.87111257     10.60655938     -3.23802307     -6.95845882
C1         13.09130967     -5.37518724     -9.06805154     -5.98210621
C1         -4.75421829      7.53004691     -8.29113663     -7.12905934
C1          8.41789137      7.20515163     13.05817807     -6.63299849
C1         -1.16241789     16.45012840     12.04420891     -6.19396801
C1         13.72004613     -0.54672814    -10.19593015     -6.03251669
C1         -2.24111982     -3.98224167     -0.99767278     -6.65608413
C1          5.47210521    -17.47131944     -0.05490635     -7.12300411
C1         -1.36157661     11.07105913     -5.17293152     -5.57201287
C1          3.34183143      2.42989764    -11.81563443     -5.02398299
C1        -15.24560622     -1.76259808    -10.74054969     -6.38071329
C1         12.70565898     -9.33080915     -0.67638641     -6.59714012
C1         -1.74065785     12.11990060      3.41169506     -5.65519219
C1        -20.30272933    -25.20355415     -8.09726270     -6.94171575
C1          5.30555640     -8.70658499      1.52149464     -6.83335977
C1          9.55116824    -14.48986658     -0.92810232     -5.50063904
C1         -8.85567137      3.95907987      0.53945992     -6.94569179
C1        -10.74901147      9.73693337     -1.08433911     -6.90022494
C1         -8.00126269      0.43646752      9.13671632     -6.90503129
C1         10.41700054    -13.17871338      4.02601734     -6.47626551
C1         -0.97484975      4.80989182     12.78990578     -6.41033477
C1         12.73627135     12.91056151     -0.78726415     -6.04801023
C1          0.74353784     -5.44349334      1.56040634     -6.94451242
C1         -0.99264516    -12.60213234     -4.09479043     -6.83354524
C1         17.85080853     -6.02224090     -5.17274862     -5.22789983
C1         -2.27410951     -6.84095386     -6.64061356     -5.87970624
C1          0.98424063     -3.32635205    -14.86928130     -5.88954542
C1         12.92044669     29.84122049     15.47823914     -5.86706992
C1          1.30267272     14.69423860      4.64123898     -7.04260291
C1         10.45774900      5.73776519     -6.72513402     -6.34353668
C1         13.54564993    -10.32641458     -3.24851289     -7.10796831
C1          7.55341538    -11.04819550      4.06095169     -5.04035659
C1         -7.35235120    -11.60771515      5.12762314     -5.76839332
C1        -28.14019304      6.54399331    -10.78301754     -6.23019797
C1         -0.59355587    -15.96894801      4.67027183     -6.98481734
C1         13.20675080     -2.57391429     -5.74931901     -4.53946896
C1         10.73783208     -1.17470639      6.49788952     -7.11113771
C1         -0.37045062      4.83510981      9.57525335     -6.03077662
C1          1.17839064     28.46829555     -5.81116682     -6.72338159
C1        -12.18845049    -11.11042798     -8.08295424     -4.79595027
C1          7.04471262     16.51304212      8.05187950     -7.77875390
C1         13.39184835     11.46166840      8.00913984     -6.09173860
C1         -2.53668727      9.62386718     -7.59617784     -1.16650130
C1         -0.17735533     12.01927326     -2.59498760     -6.80547688
C1          4.41962715      0.86802155    -11.75100272     -7.47005584
C1         14.43399406      8.01576334      8.06637534     -7.20747319
C1        -12.63611240      1.96762978      5.56333388     -6.76879358
C1        -22.80501382     11.16425678      5.71307494     -4.00298524
C1         -6.12751179      8.22128041     -3.25212723     -6.74307346
C1         -7.77343875     -8.30269280      7.60478619     -7.12489527
C1         10.92449954     15.90657283      7.97866383     -7.52651119
C1         15.91314432     14.13442777     29.43918961     -2.84747962
C1        -12.20334194     -3.21958388     -2.62913580     -4.96690172
C1          9.74979777     -0.04053836      8.09492868     -6.65964395
C1          0.85318925      2.41881341     -9.80279954     -5.61401116
C1         19.47918254      1.31657136      3.45292075     -7.05353726
C1        -12.60627871     12.67559649      3.36313398     -6.87825292
C1         12.06177869     -3.66329265     -4.13141652     -7.25326266
C1         -1.20199363     10.54136117      3.06377861     -5.05605470
C1         15.79843585      9.61917521      3.98299294     -6.68013836
C1        -14.01132605     -4.19432659      1.60181602     -6.75971425
C1         -4.55732835    -10.61640166      5.08234391     -6.62963720
C1          0.60664529      7.93818799      8.02263971     -3.95852716
C1         -4.82805613     -5.64983352     -6.02144052     -5.92253785
C1          3.87694309     -0.63965216     -0.07130668     -6.23541635
C1         -8.99471573     -5.75929433     -1.56431330     -4.99529712
C1         10.05586039      3.93409943     12.13274261     -6.07674176
C1          9.48952870     16.49252890      3.93844815     -6.34869434
C1          7.43259988      2.39295872     11.20724547     -6.92987818
C1          2.13529375     -3.44166649     -5.03642615     -7.01994066
C1         -5.10696308     -0.03331800    -27.03525255     -7.12517051
C1         -5.36053860      0.98546870      9.76299245     -5.06345524
C1         16.65942610     -4.00897342     -0.63232583     -7.32299005
C1          2.92108127    -13.33174252    -22.44234510     -5.12772009
C1        -13.47308828      3.52905226     -7.22726352     -6.48204642
C1         11.47645973     -5.48991258     -1.02531918     -7.35090628
C1        -10.46670578    -11.99355081      2.63367886     -5.50162940
C1         -8.32154393     -8.72861249    -11.59379457     -6.25356295
C1         -2.23358894     -3.92420576    -12.25240827     -5.31730050
C1         -4.02892493     -9.23724552     -0.95337674     -5.56137408
C1         -5.54504042      3.34955113     10.70838848     -6.14846210
C1          9.78939520     11.45863359     -3.29451676     -5.77421477
C1         -3.87274663     -1.27987953      8.17105483     -2.81092658
C1          1.28843711      0.99477472      8.05561734     -6.65246382
C1        -19.06491840     -8.62519165    -23.87192651     -5.05521399
C1         -3.03400950      6.29736669     -2.54505261     -6.47596014
C1        -13.75986204      0.45411874      5.61272852     -7.08439798
C1          5.16700397     -3.26106820      8.17138667     -4.39643640
C1          1.48136312    -12.59477530     -2.52721219     -6.89557013
C1         -0.13271769     -8.74465832      8.17770628     -6.28348472
C1         -3.41862477      3.74387515     -5.64851406     -6.43589688
C1          1.34703786     -2.36868394      4.06002724     -5.51707633
C1         12.70368596      8.08999744     -9.88336537     -7.32885480
C1         -3.32727210    -13.51360983     -5.08379269     -4.83988922
C1         -5.10966439     -5.84956940      8.26122000     -6.49226758
C1         -2.86768331    -14.95929809      5.09285204     -5.97391697
C1        -10.65913397      0.41220463     -1.56697317     -6.75092238
C1         -4.31839216    -13.12292422     -5.04158896     -5.89895597
C1          5.91020800      7.48576414     -5.07069402     -5.70792863
C1        -16.83629382     -3.26633353      1.57913912     -6.99868239
C1         -8.53848151      9.72259181     11.67563691     -5.50886838
C1          4.87888048    -13.63976911     -9.10747374     -7.02084161
C1        -10.89975561      7.25132113      5.63076111     -5.33753475
C1         -5.03530992     -2.85685704      8.16256850     -4.39557250
C1         17.20476200      7.14803847      8.03261739     -6.85886152
C1          1.58991741     11.49725759      3.17206472     -6.01092931
C1         -6.85288010     -4.31446168     -1.00729507     -5.83000778
C1         14.81812055      9.46751810      5.52609642     -6.50043780
C1          7.50488774      5.31153554      9.03439982     -7.23357032
C1          7.60972176      6.29193839      0.50235777     -6.70831614
C1         17.39094461     -2.68570446     -8.16131738     -5.06590638
C1         -5.08755521    -12.69296289     -6.63048045     -6.63334367
C1         -7.00426362     -4.80490544     -9.19018383     -7.02392059
C1         -5.75583918     -5.68620486     -6.64671738     -6.54749076
C1         26.29314415    -11.84354937      4.01850964     -5.71817632
C1         12.02073489     -3.93423266     -5.74176861     -6.67305671
C1         10.17719167    -11.20872364    -29.58773373     -4.98768078
C1          2.98174030     11.11506566     -6.73939114     -6.65044608
C1          1.20140729    -16.84772563      0.62824703     -6.81853084
C1         -4.90066335     -5.72603913     -2.65714435     -4.62825517
C1          9.77148722      2.88737762     -6.73379459     -6.88965218
C1         -1.83576415      5.38782188     -0.04388486     -6.74975641
C1          7.91654798      2.66495668     -8.22106058     -5.03663286
C1         16.79384208     -0.63724075     -8.21594433     -7.00612857
C1          0.30729788     -0.92368519    -10.63376187     -3.40747704
C1          2.33831433     -5.50906734    -10.14796941     -6.09007083
C1          2.31886050      9.01861209      2.52368335     -4.54627266
C1         18.89310413      6.62167481      2.21296056     -6.77545365
C1         13.24669880     -1.30816099      2.42880561     -5.81875089
C1         -8.31044977     -8.61847786     -8.12964222     -7.27941303
C1          7.64822153      0.30470015     -1.65605595     -6.23902891
C1          2.10662913      6.30329316      0.55727480     -6.55113464
C1          3.11459462     15.59074114      0.52275492     -7.39060031
C1         -8.65935833      8.18670272      0.90537893     -3.79561526
C1         -7.67589188     -0.01587535    -26.43822731     -6.09105532
C1        -14.16801419      4.91533405     -3.18168312     -7.14418669
C1         -1.39581911     -5.91865016     11.30779948     -7.22877618
C1        -14.20524928      0.09762388     -6.66425213     -6.88953274
C1          4.43810897      2.63298138     -2.52372251     -6.32055942
C1         18.78281988     -0.71637313     -0.02501670     -7.70810095
C1          2.28866889     12.04839168     -6.73617370     -5.89704176
C1         -8.37553032     10.29941251      1.50591889     -6.37216162
C1         17.13657189     -3.69380729     -3.17972875     -6.14394681
C1          9.16908363      6.54718959     -9.26022790     -6.61127841
C1        -10.67717267    -12.87681409     -5.00732077     -6.26895021
C1         -8.67969128      5.23729006      6.65186921     -6.26804048
C1         -0.66919395     13.54991959      5.49867134     -7.26708132
C1         -0.13822062     -0.65809814    -13.80230759     -6.39366607
C1         -0.65535657     -3.88940001    -11.29218656     -7.34028930
C1          2.00558572      0.33939381     -1.68541402     -6.86801074
C1          1.97213490     -1.53376966     -5.07008358     -6.17824959
C1         12.27815756    -11.19319800      5.59366763     -7.07348104
C1         -0.46816828     -3.29329518      4.57877900     -5.30141941
C1          1.87341841     10.56280689     10.61920516     -5.84466088
C1          0.79706346     13.19274562      1.49705560     -6.02302412
C1         16.09726766     -0.96043403     17.21966748     -6.62880418
C1         10.41138678     -2.09721395      8.20108818     -6.30586127
C1         14.24666171     -9.44645967      4.62306327     -6.77635689
C1         -0.62462629      6.85079118      5.55650605     -7.32374895
C1          8.84106889    -13.17804653      3.05033340     -7.55583654
C1          2.84159852     -1.00627803     -0.07401548     -5.72966504
C1         -4.77258199     -6.92187033    -13.87059185     -5.50687271
C1          4.14337384     -1.23155962     -6.64415724     -6.60909209
C1         13.75441748      3.21260708      5.53607075     -6.78756651
C1          2.54666746     12.30429067     -2.49415394     -5.43663249
C1         -8.19526111     12.67305576      4.03330483     -6.86289235
C1          6.00685391      1.36285650     -8.19294693     -4.97526248
C1          0.73642176     -2.34956625      1.60500583     -6.66143979
C1         -9.18763677     -5.85872786      9.14032374     -7.10324738
C1          1.33359440    -14.96837390      6.23235386     -5.81177060
C1         10.99670696     13.46527906      7.13592121     -6.49400291
C1         -8.41880002     -2.30266594     10.80853034     -6.71328841
C1         -7.99066554     -6.87767706    -15.73943458     -6.54595970
C1         13.17537875     10.11690316      8.89055515     -6.66510814
C1         -1.85467943     -2.94616257      6.54765125     -5.26687654
C1         11.07563912     12.34656806      4.92455955     -7.37679960
C1         -6.64506482     -5.99714402    -13.20595612     -5.73203952
C1          9.12791052     -7.36431861    -11.67241031     -5.53441408
C1         -0.11373454      7.24378600      3.05503428     -6.52962808
C1          7.51963105     -2.10548099     -4.03575905     -5.79603413
C1         -4.42977039     -6.66543832     -4.16980534     -7.04117806
C1         -2.73898878     -2.48447590     -9.75386874     -7.38872112
C1          1.48230569     -4.73838834     12.22377334     -6.74548569
C1          3.59355995      5.09955062     -4.09400221     -7.46320287
C1         -9.65678627     -1.43639740     -0.97624686     -6.62116770
C1         16.85133482     -7.58397782     13.13754706     -7.12994469
C1          0.37765536     -5.39316017     -0.03008996     -6.70826855
C1         12.89841890     22.28854829      2.89270658     -6.10084024
C1         14.09349152      5.92347254      3.93988691     -6.81060618
C1          2.10463308     12.91584371     -5.11688744     -7.00439400
C1          0.53306669    -12.61605801     10.38045684     -6.68552284
C1         13.72571266     12.97391000      9.00173267     -6.40703665
C1         18.78378789      6.62896371     -1.28243209     -6.93521220
C1         26.22954969     -2.04191005      3.54180936     -6.84083494
C1         11.27472686     12.91329263     -1.75932842     -6.00817667
C1         -3.81234032      8.74829406      1.47828336     -6.80250400
C1         17.65320155     10.47742488      5.50993722     -7.55923783
C1          1.09906027      8.17008159     -0.14687932     -6.76570338
C1         11.16768539     -5.54986311    -11.71937719     -6.91522356
C1        -14.23008397     -1.88544989    -12.28290072     -7.09970597
C1          4.41584718      0.85712118      6.59219483     -5.77037244
C1        -10.86243158    -13.47542371     -3.95292151     -5.97853932
C1         -3.71393896    -13.15094038      3.23522558     -6.32586004
C1          3.67081740      7.07258390      8.79076508     -1.60370170
C1         13.00203738      5.71429188      9.56871209     -7.28456990
C1         -1.94493905     -7.71579629     -2.59064556     -3.82376912
C1         17.97397312      4.35370776     -2.83568367     -6.87179949
C1          8.08196716    -12.62357970     -4.17096349     -6.05404687
C1         -2.76026461     -5.42046033     -9.77207305     -7.24346018
C1         14.81303684     -0.07019289     -0.12758611     -6.69535243
C1          3.10553417     -3.08755032    -10.80759391     -6.95797292
C1        -14.19666294     -9.44455867     23.05617272     -6.79164033
C1          4.12108804     -0.09628431    -10.16137761     -6.89783030
C1          7.69215462     -9.42894382     -8.50197330     -4.99962127
C1         34.96173809     15.22521583      1.27732113     -2.13565807
C1         16.16921961     -2.55581555     -1.63672139     -5.92186311
C1         -1.96237061     21.89047581     -4.26402316     -5.91692149
C1          8.63751513     -7.93319171     -1.64101039     -6.73877646
C1        -10.82990717      2.41813152     -9.18516537     -5.84463697
C1         22.80978559     28.93512085     12.08223771     -6.38048106
C1         17.09567973      4.26902424     -1.29692629     -5.51261616
C1         -0.39829962      9.74930029      9.59304572     -5.91640730
C1         14.13286964      3.80660690     -5.73973572     -6.23992959
C1          1.85029766      8.69306348     -4.17779581     -7.31405533
C1         -1.72641743      4.25076962     -9.25332089     -6.40623992
C1          5.58936725      6.62920771     -3.57197634     -6.66147288
C1         -0.51705198      8.01217571     -6.63826664     -4.70091549
C1         -8.96711181     10.19481158     -3.17115888     -7.27463940
C1         -0.96046714     -1.68322491      7.19588627     -6.52134649
C1          1.03861570     -8.20637004     -9.17418895     -6.97396739
C1         -8.11137271     -8.09831769     -0.02407157     -6.12157831
C1        -11.75190588     -2.94799872     -5.02589136     -7.12400054
C1          6.72526859     -4.48451250      5.62279424     -6.60503051
C1         -5.72393600      2.84148449     -0.98146739     -6.66515488
C1         -7.21328841     -0.90998130      1.53068145     -6.18543816
C1         -5.51846051      0.39632641      1.55568756     -2.82554618
C1          0.57810006     -4.42679569      9.65828202     -6.12084884
C1         -3.61928691      4.26642661     12.28686263     -6.66703779
C1         16.28396076      6.19846080      4.95766486     -5.29132299
C1         13.39868564     -4.55584076      4.01002938     -5.23880158
C1          3.18421557     15.57221347      3.98800012     -6.66196651
C1         -7.49862021      8.46325737      0.00309148     -6.44758366
C1          4.35808221    -11.74973789    -11.58806925     -7.04555149
C1         -6.08798462      7.80162293     -1.51240393     -6.78328487
C1          6.96786202     -2.19189144     -6.67713399     -6.30773408
C1          7.57667500    -14.14790936     -1.69997754     -5.82815486
C1          7.42638767     -7.01877393     -4.10829529     -6.68404975
C1         -4.60895169    -11.13583146     -9.10415105     -6.01637426
C1          1.20906839    -16.45750400      2.53102858     -5.20649938
C1          5.85849784     11.96292227      2.38735490     -6.85671922
C1         -7.01557522      1.86616752     -9.16366505     -6.61938341
C1         -2.94657425      3.39066502     17.87248297     -6.14921550
C1         -1.29250527    -13.55716786    -11.68093429     -6.39204958
C1         11.11817552     -2.46045095     -8.24396907     -7.54730484
C1         -3.20757928     -9.92346032     -5.13461173     -4.81864154
C1         16.11341510     13.88588336     -5.24283385     -7.20074596
C1          1.08038142      6.28541131     -5.65681292     -7.12358295
C1         -0.80265937    -12.08931867    -10.72708959     -6.75854325
C1         16.07812237     -5.45077995     -1.63839087     -5.15646655
C1         13.95872065     -1.57066485     -8.30063604     -7.42669850
C1          5.35754436     18.35647180      4.87222172     -6.70818959
C1          1.56174177    -16.05639960     -0.94601941     -6.87380110
C1          7.00141527     16.48391402      4.56298162     -5.44954200
C1        -11.32469301     13.54470259      2.45847644     -6.90009550
C1         -3.63130005    -14.47014634     -9.13908228     -6.95572668
C1          2.81049836      0.84250735     -3.49571635     -5.14712071
C1         14.61486973     -0.66605567     -8.23797372     -6.92781416
C1         11.95638176    -15.00622928      5.02954173     -5.87533186
C1         -4.80602768     -3.90518384     -5.97260943     -6.95992807
C1         11.36608481      6.62909073     -3.63331557     -5.06858551
C1          8.73559052     17.38793713      0.37176060     -6.11380317
C1          8.43809897     -3.94449376     11.22863950     -6.97018482
C1          8.89886219    -15.08746986      3.11452187     -6.03790801
C1         13.36926208     -4.46053943     -7.26398373     -5.69693360
C1          0.22535153     14.97596750     -1.05140538     -6.63333751
C1         10.87919560    -13.61797826      1.45285207     -5.81694702
C1         -3.21500674     -3.95733834      0.56802501     -6.23133268
C1         -2.63337329     -2.12125239     -4.24425333     -1.92077302
C1         -7.08136031     -9.55725423     -9.18255900     -7.15216909
C1         15.25409062     12.89570698      0.80565515     -7.19957827
C1          1.27512755     -1.07496280    -12.30461816     -6.83334286
C1         -5.34576369    -10.18217696     -3.55887815     -6.80417156
C1          9.99650036     10.50841991     -8.34059793     -5.79947084
C1         14.66524966     -5.44420118      3.08643942     -5.68773637
C1          4.22798052    -10.69304411     -2.59395268     -5.66852592
C1        -11.87558119     -5.22060437     25.45546718     -6.76476620
C1          6.98122025     10.57448504     -6.80599934     -4.06908172
C1         11.32035912    -22.98145489    -10.10533985     -6.65658736
C1         -0.22709071     -5.33961136      6.61330769     -7.55542190
C1          4.47023162     -0.21812854      6.60151889     -5.67836939
C1          3.70401763      3.27077655      4.96239454     -6.65569865
C1          7.16013462    -14.43270742      3.11244953     -6.65587988
C1         11.02955754    -13.70709524    -16.70147771     -6.61346764
C1          3.57686232    -11.21652594    -13.17317047     -6.75486813
C1          7.61627241      7.72540910      8.02434461     -6.61444555
C1        -11.43821712     -6.80318625     -1.02287823     -6.92604959
C1         -7.84849119    -11.35996810      4.17108624     -6.19391897
C1         10.00280907     -3.90150201     -2.63201079     -6.71376121
C1         10.23957815     -9.30411020      5.61780774     -6.37469136
C1          8.76647259     15.94963796      8.05004616     -6.51277919
C1         11.35138167    -10.35748885      4.62429203     -4.89644406
C1          9.92145909    -11.78383451      3.05731280     -6.34618671
C1         -1.28801106      8.71029668     -8.32659395     -5.51982122
C1         -7.95402286      4.89805016     -4.11081127     -5.98230919
C1          5.48757157     20.20745025     25.44465696     -7.26651917
C1         -6.82351938     12.03872333      2.44884745     -6.21379140
C1          6.56805174      4.78888894      0.45062824     -6.45961276
C1         13.04151703      5.68759989      7.36719508     -6.48093564
C1          5.15931672     12.23313387     -1.06310305     -6.60542737
C1         -1.46993855    -12.94093845      4.05369845     -6.34992408
C1         -7.53196017      4.88154423     -2.53313299     -6.39086392
C1         -0.67325630     -6.86613696     -9.14037467     -5.95450602
C1         -5.30443995     10.48753420     -1.67485134     -6.78348120
C1         14.05199214      4.17766395      7.39847305     -6.52314487
C1         12.01603237      7.25323951     -4.33527071     -6.64286479
C1          7.92979617    -12.12449448     -3.17095066     -6.55083297
C1         -2.56141248     14.45172726      0.45931954     -6.83109920
C1         18.64662974      6.11631700     -3.80819338     -6.98893064
C1         -8.88261925     -6.89302546      7.49878224     -6.49274677
C1        -18.01070121     -9.78729473      9.79157630     -6.97765452
C1          0.63890671     -1.74248984     13.77505116     -6.82771266
C1         -4.73617927     10.53576454      6.52947294     -5.73168090
C1          2.27019350    -12.08415877     -0.93343754     -6.29588934
C1          7.32392837     -2.39439422     11.27427140     -6.09707775
C1         18.68546435      0.72531415      4.03718606     -7.31468455
C1        -10.41547678      3.94824527     -2.65399393     -5.93040628
C1         -6.06198508      8.23856312      2.43545267     -7.09332718
C1         14.32027059     -3.46504404     -3.15785313     -7.58718220
C1         -6.40618387     10.28719161    -11.39144593     -6.26284897
C1          5.31528325      7.66159874      1.43307651     -7.26785736
C1         -1.91189963     -2.90967499     12.21763966     -6.23033623
C1         13.60420196     -8.50491744     -3.15428040     -7.20401515
C1        -14.20785314     -7.66596460     -6.61640844     -6.46078375
C1         -8.04261944      0.35582453     -9.12186008     -7.51060055
C1         12.60681670      5.63162582     -6.69072943     -6.27056601
C1         13.06450974     -0.52932937     11.29118773     -5.86592646
C1         22.53618340     20.67014558      3.79888806     -6.98644364
C1        -13.09028933     -9.20460660      2.62901344     -6.36224423
C1         -7.48854892     12.54124716      0.72723649     -4.17440064
C1         21.18458032      7.15232830      1.20105306     -6.77413003
C1         17.05380821      4.27203646     -4.73800029     -1.62612435
C1         13.28473480     -9.42019288      4.01253558     -6.88411757
C1         -1.01981571     -1.92480099     -9.74552647     -7.31955136
C1         -9.71532923     -3.28905627     -1.03386342     -6.05338754
C1         13.53983397      7.47969509     -8.30200929     -6.05337228
C1         10.50647265      9.05973230     -1.65543012     -6.54599301
C1         17.09426528     -0.62844193     -3.24163958     -7.25391276
C1         14.30070319     -2.69584850      8.16862618     -6.51008426
C1         16.26587988      9.63455501     -2.68440683     -6.45262239
C1          8.43064384     -9.95597100      0.04509233     -6.07302477
C1         -0.73510408      2.33619945     -1.63689089     -7.20546801
C1         -8.85858137      8.74452575     -1.59756133     -7.17659222
C1        -13.27693197      0.08834770      0.95116343     -6.25272532
C1        -20.61072598    -13.37246830    -10.01683946     -6.51513258
C1         -8.72935736     -6.26222774      0.91217947     -5.73767739
C1          8.98238201     16.81281585      2.94229136     -6.69644610
C1         11.19958934     11.04376354     -1.68945188     -6.68264514
C1          5.28527668     -8.75258715     10.72668503     -5.61862419
C1          8.13278194     -1.14837783     10.66774054     -7.10273939
C1         -6.38303641     14.12364983      3.07449539     -7.11014743
C1          6.83018338      7.18205112      6.51317840     -6.39985359
C1         15.37052709      6.66318675      2.35197366     -6.29601694
C1          8.45453955     -8.90314667     -0.00305496     -3.73505611
C1        -19.56717982      5.06992147     -8.22848277     -6.64092356
C1        -16.59033001     -0.81726547     -0.59095017     -4.86765131
C1         -2.45475646      6.63922899      4.01248593     -6.64348640
C1          0.53201655     -9.59687611      4.65635329     -7.13817050
C1         -1.03936004     -3.00554838     10.62881453     -6.41630909
C1          5.59208033     -0.02463011     -5.70715945     -4.20005586
C1         13.71088232      4.16195738     -6.74903650     -6.26577805
C1         16.67176086      2.72693893      1.32384350     -6.04807704
C1         -3.62204169     -2.43295325      6.59275543     -5.60185002
C1         -6.30947114     10.56323021     -0.13709773     -7.37591401
C1          2.78643173    -11.81674253    -12.62030664     -7.08662247
C1          1.05661412     -0.30901573      5.64064301     -7.08102585
C1          5.90454940     -3.97835832     -1.68239929     -6.74586011
C1         11.08539663     15.29087880     -0.68616028     -6.81073862
C1         -5.02019112    -12.20010159      4.13708172     -7.19678318
C1        -10.16983676     -2.82636940      4.94941158     -3.98605614
C1         12.28879175      3.27464371     -3.58293651     -6.27608557
C1          6.17441029     -1.55405164      6.65871921     -6.40700129
C1         -1.35818031     10.56960289     -2.65022820     -6.37962327
C1         -6.80372592     -0.43107316     -3.19669332     -5.09833252
C1          9.67574048      6.25600314     12.05672740     -6.11150904
C1         -6.97042641    -16.08932733      8.24578765     -6.08682958
C1         13.63039558     25.96921846     12.09323762     -3.20858950
C1         12.64459517     -5.08362111      8.10117024     -7.48381110
C1          0.10425423      9.96933031      1.45997219     -4.49419063
C1          4.06285303      2.83355155    -10.27060096     -6.62537796
C1         -5.28771178      0.65620341     11.18990796     -3.11661694
C1         13.41400604    -19.68289358    -20.81287070     -5.88511171
C1         11.28945373      1.72230710      5.49938587     -7.11021005
C1         -8.42349197     -4.18339034      1.45189364     -6.89618229
C1          4.56991173    -12.52988615      1.55968032     -5.17027418
C1         25.39024610     16.73268748     15.16468553     -6.20272927
C1          4.40839980     13.50408302      2.96093581     -7.10709082
C1         13.34463923      7.74432731      8.03263477     -7.39762895
C1         12.97913222      2.31658905     -9.18157500     -6.72404651
C1         -7.82377534     -8.52871286     22.92284998     -5.65249016
C1        -11.48721242     12.09560818     -2.61750876     -6.48409620
C1         -8.43849609     13.32489476    -13.38186679     -7.54652446
C1         14.31233415     -4.53647827     -3.17342795     -5.51735853
C1         13.54215375      8.68137736     -8.33136885     -7.10647354
C1          2.11525516      9.22583271      9.66748053     -5.10597634
C1         -2.13288939    -15.01508438     -5.13141577     -6.72658706
C1        -18.86068380     -9.27770455    -27.02091802     -4.87083622
C1         12.44444520     11.99155487      0.79679328     -6.14336909
C1         17.55718035     -9.81368082     -5.78540169     -6.45454733
C1         12.45421443      9.02390846     -8.41542542     -6.26303795
C1         -2.92327998      6.34847131     -8.37044375     -6.50003192
C1         13.07051014      8.62084843      7.41196322     -5.15672965
C1         -1.40169180     11.15731166     -1.72885795     -5.27706917
C1          3.83547828     -8.33035911     14.85692762     -7.05933320
C1        -16.50298556     14.68588191     17.94060799     -4.17384971
C1         -1.39329286     12.95299952      4.04634172     -5.86597101
C1          4.35929085      3.69361986    -26.42727494     -6.09593519
C1         -2.69732479     -5.35229711     10.69543553     -6.03596535
C1        -13.04400555     -3.84271066     -7.56789870     -6.45409027
C1          8.58145596     -9.22801167      8.17617399     -6.25946951
C1          8.55256260    -11.18961741     -3.14522866     -7.23661391
C1          3.61998403     -4.37864970      1.61182821     -6.46632983
C1         -2.25123410     -9.73744592     -0.97138383     -6.69148322
C1         -4.75194066     -3.81145024      3.11732335     -6.74853002
C1         -0.65454208      7.51291486    -11.38477536     -7.08487168
C1          0.98031053     -9.23879238     11.28340307     -6.78673408
C1         22.96700165      8.17304566     -8.46091256     -4.76070011
C1          1.33848736      7.24288577      0.48532924     -6.28835399
C1         -8.08176044     -3.26145001     -5.65547098     -5.59312651
C1         11.97975276     10.47319130      5.42167255     -7.04295218
C1         -8.82867627    -11.64155327     -1.44145590     -6.04012271
C1         10.56363377     -5.56255763    -10.66452956     -7.36205286
C1          3.06614060      4.78304559     -1.64958174     -7.27953709
C1          5.54964572    -12.62502460      2.11472434     -7.26905323
C1          0.36812316      5.69739204      9.64494389     -6.76765183
C1          2.65002162      1.45715351    -11.72692850     -6.49024729
C1         12.24004733      1.87559910     13.19421957     -6.73969766
C1        -16.22489361     -3.27586153     -1.54465983     -6.85216711
C1         -4.29878852     -7.16336657    -10.69972940     -4.09362840
C1         11.27476409     -6.01171529     -5.67957129     -6.84835514
C1          3.48432655      0.79552188     -1.11974973     -7.15208428
C1         15.33244840     12.85972327      6.49915208     -6.58368772
C1         13.50535865     10.53880512      2.96257279     -6.69194867
C1          3.74603563     -2.98667220      3.13789583     -6.26329441
C1          2.80017274     -8.65974186      5.58687638     -5.87805516
C1         -9.61409822      8.24110359     -0.98282021     -5.49072091
C1         -6.57655439      3.75637633     10.67620170     -6.63360958
C1          3.75018061    -11.95454807      2.11728844     -5.48716015
C1          4.61074879    -10.73030069      1.46856773     -5.99542519
C1          4.08000027    -15.89998858      0.55333310     -5.31808513
C1          1.52562809      4.21728107    -10.78540729     -6.97617151
C1          9.36864274     -6.81337675     22.31582963     -5.64504790
C1          9.83106449      4.79007324     -6.76513131     -5.67998946
C1         -8.75618947      2.36743633     -5.75339950     -7.29976785
C1         17.00759590     -3.15126264      5.56616316     -6.51057450
C1          8.76146161     -3.02156616      3.96868222     -7.72874013
C1          5.16529739     -1.44309822      4.69823944     -4.21836479
C1         -3.27968918      7.23065024     -8.88433370     -6.89850252
C1          7.52986242    -11.15285671     -1.59138194     -5.69926897
C1         -2.95922472      1.81283487     -6.68855269     -6.75189302
C1          1.04888241     12.60123433      0.53384462     -4.16894054
C1         -2.98215960      3.38162351      8.68606189     -6.08854414
C1          3.81094825     -3.58613293     -0.06668310     -7.33736569
C1         16.55681407      7.14191751      5.49819626     -6.73611710
C1         -6.79965321     12.00036433     -6.75737005     -5.35778952
C1          0.27965207      1.00142785      0.55194019     -6.51444089
C1        -10.91721051     -5.31349199      0.04214432     -6.41955433
C1         12.83325220     -7.92274523     -2.51743697     -7.01080601
C1          0.27040050     10.49802611     -7.23127375     -5.77191333
C1        -12.96063876     -3.79080017      1.55969254     -3.47227267
C1         -0.33921222    -16.96498999     -2.51600377     -6.58096757
C1         11.19242984     12.94000766      3.96712555     -6.14971005
C1         -2.17119521      8.72247640      4.60920497     -6.12797291
C1         14.91647504     11.40868129      9.04262870     -7.01667378
C1         10.21518991     -9.32695659     14.78915056     -4.82340721
C1          9.01918453      4.23837217      6.43201959     -5.19924086
C1          6.87647042     -3.87251880     13.81994535     -5.77409840
C1          2.33312203     -7.22675022     -1.05640821     -5.83768130
C1         15.35617606     -1.52655163      6.67993768     -5.92111593
C1          2.36294914    -15.40965210     -1.52467144     -6.37230142
C1         -8.36015739     -0.47030277     -4.11871110     -6.01340266
C1         16.57089924      4.17179837      5.48951209     -6.28060710
C1          5.48086961      3.17645482     -5.02791240     -6.52510304
C1          6.95583832      3.93451424      2.41944349     -5.76657779
C1         12.06020690      2.36283165     -2.04032653     -5.00351582
C1          8.88062010      8.71049209     10.57162005     -5.30525801
C1         13.14343028     14.96728758      5.40920577     -7.24274782
C1         17.33792868     -7.57680279     -4.68728718     -4.19949209
C1         10.97569261    -11.90726084     -0.68228127     -4.61821277
C1         11.82579666     -4.48679974     -8.31576431     -5.97740678
C1          9.48553222      0.86498279      9.68889410     -6.16084553
C1         -1.83595904      9.58452295     12.14303748     -5.86466176
C1          2.04326450     -9.64649315     11.21651715     -6.82534034
C1          4.09225740    -14.13164076      0.63691158     -5.24144782
C1         -1.74073176     -4.32210718    -14.87359352     -6.07082947
C1         12.03526633    -22.89732222     10.68368988     -3.40192318
C1         17.37305818     -0.17917567      1.48109923     -7.57279944
C1        -13.92533781      5.78188133     -2.58790919     -6.99540357
C1         -3.48858516     -7.77071208     -9.21954203     -5.30900422
C1        -27.59641251      7.89930224     -5.74275779     -3.01930437
C1          1.20884515    -13.14634824      9.81323594     -5.93851915
C1         -7.86285408    -10.08204479     -1.54993927     -6.84723914
C1          5.64678782     -2.98431359      9.14461114     -6.16245640
C1         -7.72199931    -12.61474630    -11.71803599     -7.13180806
C1          2.59230638     -0.00743107      3.41870012     -0.94983567
C1        -18.55594058      5.50654813     -8.23210589     -5.60227431
C1         -1.45893299      9.82973625    -10.85897267     -6.92480299
C1          1.55658429     -1.79360453     12.22529172     -6.62483584
C1         -7.18739871      0.83958775    -13.25113053     -5.84312978
C1         10.70238707     -7.85706440      3.15608436     -6.51835111
C1          0.28080520    -11.68228745     -1.56308073     -6.24533018
C1        -14.43014148     -6.22527105     -2.53977492     -5.20589772
C1         10.68225726      1.74824242      3.02111686     -7.37326990
C1          3.90225354    -13.16578443     -0.01298295     -6.03670434
C1        -19.31927007     -4.80803782     -4.03747892     -4.56054310
C1         16.11225046     15.31194173      7.98806916     -6.36027841
C1          9.93859779      2.33274974     -7.67568139     -7.07141968
C1         19.62274295      2.79452458      5.04822845     -5.19619130
C1          9.34111145      5.15052825      1.43078814     -6.78443779
C1         17.52811059      1.64244041      5.05951860     -6.16184654
C1         11.01399911    -15.96118892     -5.00530701     -3.36907698
C1         -9.64639299      1.49453019     -6.72919796     -7.44239975
C1         -1.55697637    -11.17086680     -7.35076515     -6.43197886
C1          8.39383696      2.23710120    -19.81700548     -4.09394790
C1        -15.31956765    -26.34294823    -16.18971940     -5.40475146
C1          4.35090713      2.68290501      6.46201478     -7.10862993
C1          2.82382865     -3.99238297     -5.76840681     -6.43966478
C1          2.80271868      5.71103255     -5.72729682     -6.02364469
C1          6.58196084     -5.97539971     13.22791579     -6.50382630
C1          8.98003656     12.08084952     -2.79144770     -1.66022376
C1          8.06522766      4.26234469      2.43176423     -7.28119190
C1         17.90806628     -4.89151258     -7.19634825     -6.47859019
C1         -0.68688856     -5.65019607      5.63353455     -7.23974645
C1         -8.07854716     -7.36937652      9.10469904     -7.32262033
C1         -2.11712039     21.31206276     13.64199805     -7.29263919
C1          7.18933418     -6.03102733      6.70593715     -6.63173832
C1          1.41128559      4.18375519     -5.08396807     -5.86050316
C1         20.44760952      1.71595577      9.14083647     -5.03258470
C1          3.09400592     -7.73248836      6.27209060     -4.51953662
C1          6.60160427    -14.08968304     -0.02913127     -6.33626329
C1          6.41373291    -15.01600422      5.05703419     -7.35759642
C1         11.76722133      6.26260743     -2.61242746     -5.99099486
C1        -10.93396723     -5.28965122      5.67130383     -6.21177167
C1         -3.10881267    -18.91041673     -8.07728471     -5.99471089
C1          5.61654318     -3.00951732     -9.20635235     -4.39264333
C1         -8.61061875    -12.61264816     -0.96973930     -5.96590871
C1         -5.72546918     -3.89715072    -12.30227159     -6.71938631
C1         -0.75277520    -11.66804533     -5.68034354     -6.80351332
C1          8.53121759      2.72338098      3.46274607     -5.26620009
C1          1.36991779      2.29518079    -10.79599235     -5.24805541
C1         -6.48627749     11.52676586      4.94406554     -5.84171162
C1         16.77293319     -1.03983716     -0.64427201     -5.26964766
C1         -7.00632524    -12.56535333     -9.19064412     -7.12342147
C1         11.40131794     -6.02518906     -9.13086207     -6.81891289
C1         -0.34385210      6.20676512    -12.31079085     -6.05974260
C1         14.56006651     11.96754780      0.77587944     -7.35707186
C1         16.59415176     -6.95324317      1.49784274     -6.71619584
C1          4.13438019      1.85792081     13.78265693     -7.69790769
C1         10.63247182     12.00890210      7.49993968     -6.95300690
C1         -5.52232139    -12.16645548      5.11085954     -6.98834244
C1         19.26813652      5.15635170     -0.31852969     -6.19972867
C1         15.57921768      9.05416911      1.35855548     -5.25470464
C1          9.36220503    -13.58453888     -1.61106320     -6.55580982
C1         -4.59441477      3.35404993      5.66343152     -5.56638873
C1         17.18693928     10.10167083      7.97533647     -5.99992152
C1          8.76264373     12.96522850     -1.11785473     -5.03883681
C1         -5.27909166      7.22890068      9.08656459     -6.15938338
C1         -8.32567050     12.12159733      5.01358909     -4.40703508
C1         -7.10739088     -2.56679439      9.81821711     -6.82551812
C1         -2.35285026      3.34857839     14.76872012     -6.08305564
C1          3.87160404     16.50566330      9.54134416     -6.46927387
C1          9.79996389      1.86824947     -1.07636313     -4.99051488
C1        -14.95740048      4.29561945     -2.50835925     -7.05072353
C1        -10.07052574      7.89662981     -4.13263915     -6.72925256
C1         -9.59848628     11.16430329     -1.09364580     -6.07627796
C1         -9.96849037    -19.44546512    -20.42793788     -7.48698250
C1          8.29005412     11.48568986     10.59549718     -6.92744264
C1          2.34128298      6.07718387     -6.69962338     -5.94455139
C1         14.74377074     11.44266752     -0.20391274     -5.50008682
C1         10.92906526     -3.98411733     10.74329456     -6.94389471
C1         -7.05708002      2.19306509      4.04496489     -6.36989282
C1        -28.57091063     12.29351139    -11.33721097     -5.62104347
C1         11.49418212     13.89660506      8.06460872     -6.50953999
C1         14.54845522      8.59119392      4.97475576     -6.13889556
C1         17.03806777    -13.16356097     -3.33313604     -6.47946296
C1         -6.55905930      0.49248943     -2.61568423     -5.42887059
C1        -14.47788629      2.79346652     -1.56165910     -5.24570357
C1         -2.67818356     -2.46248138    -13.30166984     -3.95202060
C1          5.62734345     -5.92813184     14.88556945     -6.48181961
C1         10.88425761     -4.59780991    -10.10770172     -6.99864871
C1         11.77417888     -6.35064048     -2.57555119     -6.43943340
C1          3.57273090     -1.59136166     -7.62271380     -6.62196339
C1        -13.58277661     -5.69723407     -1.03610467     -7.11859920
C1          1.75609269     16.83326864      5.50556515     -7.64859763
C1         10.01504621     10.25778622     10.53817466     -5.41952686
C1         12.36423234     -1.61978087     -9.18416670     -6.27904265
C1          0.52846732     -4.72128342      4.71075631     -6.43349824
C1         15.33586193      6.24372016      6.47656364     -5.39728102
C1         10.59267404      7.24536228     13.11328020     -6.94712678
C1        -17.86076995     -1.41392741     -2.60092492     -6.67759397
C1         -4.51887485    -12.57508630      1.55359461     -5.33190468
C1         -4.01662266     11.14441454      2.46262822     -6.56548950
C1         -2.32226466     -3.32985823     11.27848062     -7.15120614
C1         -5.60714596    -17.01445198     -4.12110921     -6.58041733
C1         -8.99097384      4.27676242      8.09132204     -5.39085376
C1          9.06009236     10.22984437      6.51203903     -7.08207286
C1         18.28117646     -3.94105806     -3.11908106     -4.07218139
C1         -8.63073896    -10.79720390      2.61342859     -5.74874388
C1         15.78944036      7.59251511      7.39750510     -4.60915888
C1         10.25145311      0.28662917     -0.08137898     -4.98850831
C1         -1.25956705      3.87885581      8.73692602     -6.02268010
C1          6.39511741     -8.33351695      7.34333027     -6.16855841
C1         -2.40004323     11.14123932      5.56257432     -6.96107599
C1          4.58701603     -1.64596720     -5.70213120     -5.95911537
C1        -11.14311360      1.55994802     -9.79190142     -6.44550508
C1         29.90339649      4.49749179     -9.19987119     -6.84204639
C1         -5.12642656      9.63999456      5.90504994     -4.80245906
C1          3.26391791    -10.21356344      3.06397837     -5.64840479
C1          4.47269891      5.68708739     -8.13989240     -3.77829007
C1         -8.40986406     -7.09819769      1.59054343     -6.22069891
C1          9.55290997     10.47789361      7.43414044     -5.36911705
C1         -8.42337510      0.62388441     -4.12956963     -5.44290589
C1         -0.56021110     -1.37765895      8.20336272     -5.62748909
C1          8.57451676     10.55322895     -0.17156147     -6.47319457
C1         14.54339867    -10.29150936     -2.64771100     -6.37655188
C1         10.93332202      2.62874838     -4.17575253     -5.44436180
C1          3.89446238     -5.46289168     -5.77495829     -6.68970879
C1         17.39510773     10.04976606     -2.67986320     -6.60584981
C1         -6.51594034     12.60564862      1.42845134     -5.77719927
C1         -3.08618169      9.29770887      0.93201742     -6.55006652
C1        -11.11332542     -9.52354592     -2.55353654     -6.92087860
C1         -4.40238068      1.99322806     16.30139163     -6.81396354
C1         -2.72513974     -8.36487740      1.51087978     -5.62405255
C1         10.90524146      5.74143185     -4.26453876     -3.06720786
C1         12.23781349      9.59016490      3.95067750     -4.53278125
C1        -11.85452081      7.30971444      1.49073021     -5.91239206
C1          2.21835278    -16.79140859      2.55359119     -5.91313075
C1         15.10855730     18.30075963    -10.97145047     -6.08346195
C1         -0.72498666    -11.71951773     -0.05063229     -6.63407866
C1        -11.31807219    -11.07435328      1.60753493     -6.63929998
C1          3.33144093     -6.84360700      8.10209725     -6.84173872
C1         17.55465645      5.72816366     -0.33363019     -7.20785162
C1          5.28229874     -2.15196924     -4.12268914     -6.97556541
C1          2.87092202     18.26799309      5.50123189     -6.26884262
C1        -12.44114178      2.10325592     -7.21050809     -5.16638229
C1         12.66499653     18.37009276      4.54137058     -6.23481345
C1        -13.16233253     -9.31164924    -10.05845595     -7.24478976
C1        -14.69110625      3.43879374     -0.61388889     -7.19520100
C1         21.59466398      2.72463770      1.95071151     -7.21295976
C1         17.47113195    -19.55901051    -24.02863265     -6.47068415
C1         14.93369282     -3.51578496     -4.12526758     -5.90403421
C1          3.72117654     10.00401591     10.63152821     -7.04362714
C1          2.01338392    -15.91449970      4.12002438     -7.28891205
C1          2.11939803      1.47871896     -5.16396230     -6.43685635
C1          2.39102306      0.51596341    -12.34360162     -6.63132999
C1        -13.47207685     -4.15014767      0.54581534     -6.84914435
C1        -12.44454848      2.57563495     -3.18255626     -6.21506691
C1         20.40254850     -0.28771431      5.57876969     -6.29026014
C1         11.11747934     -8.89201582    -22.24791067     -4.73076540
C1          5.75853905    -16.50426334     -5.02858699     -6.59177548
C1          7.82586123     15.91721878      7.46819009     -6.83518252
C1          8.33497021     -5.36177574     13.14282922     -6.75190413
C1          1.84014727    -11.80818129     -7.59302054     -6.47737437
C1          0.17852599     -0.42070565     -9.73159704     -6.75616814
C1         -6.56361494    -11.08800404    -11.67043969     -6.68562728
C1          6.76222986     -6.39506695      5.71049952     -4.24415044
C1        -10.68886825     14.46835517     -1.06785734     -6.78803632
C1         12.71828565      5.17787041      1.44765087     -6.67870855
C1         -2.53420846      6.70157947     -7.26486349     -6.47237108
C1         11.27850916      1.70534869     -9.20280238     -5.03574630
C1         -6.27493682     10.62798451      9.15132938     -7.05466615
C1          3.42157316     -5.78597995     -0.97406741     -7.20350012
C1          2.25920262      1.88275698     14.70966636     -6.19794300
C1         -9.87708654    -11.64014096      5.71761019     -6.81522062
C1          8.24851233     14.51525502      4.88919267     -7.03778110
C1          5.92985242      7.22416131     11.50330381     -7.24543399
C1          8.19641845     -3.04985304      1.51282684     -6.93024021
C1          5.18964511      3.26715791      8.04486289     -7.01374149
C1        -12.41338332      4.29925199      2.54184257     -6.69828263
C1         -3.97515625     -0.26657013      7.94896162     -3.29409101
C1          6.75828458     14.37705921      3.89704141     -6.13874592
C1          5.10496870      6.63995402     12.08171783     -6.97085836
C1        -11.68173443     -1.77388954      0.51646366     -4.96382463
C1         15.35867211      6.60159733     -1.27382831     -6.70019397
C1        -17.76848276      3.46673384     12.26503663     -6.07082119
C1          1.77110933    -10.59371570     -4.12968624     -6.98298896
C1         -1.23435881    -10.17442409     -0.98394295     -6.39415104
C1         -1.62170879     21.66283382     18.11089966     -7.30413932
C1        -10.69746594      7.89199571      2.54811862     -6.06759203
C1        -13.18650420      1.54265880     -3.11356240     -6.71018116
C1         11.34332101     12.55436151      9.04384458     -7.46461736
C1          7.50949985      7.18632054     11.18324211     -6.77407064
C1        -13.15069302      1.56959616     -6.64773450     -7.28697808
C1        -11.97979342     -5.66131491     -0.01099714     -6.91548829
C1         -5.59574291     -6.26988857     -7.64100592     -6.84601542
C1          5.24382421    -11.85855065    -22.43455114     -5.97167128
C1         -2.20903229     -0.82327347     10.30184411     -5.33457458
C1         14.92001186      3.27000231     -4.14810471     -5.26606794
C1         -8.64121527    -12.44629057     -6.66073271     -1.44095420
C1         -6.01472889      3.75681187      4.08145559     -7.00447408
C1         -7.28930905      0.85040318     -7.60865700     -6.30557014
C1        -14.25014582      0.09217186      2.48677421     -4.33087885
C1          7.20190663      8.21411170      1.40919094     -5.95014202
C1          7.49177165     -6.98520340      7.30761520     -5.97307390
C1         -7.89060576     -3.92375077      2.54069440     -6.75673276
C1          7.34352437     -7.92430803     -8.14431647     -4.90619647
C1          8.08950049     -0.63881636      2.40044904     -6.98149520
C1        -12.93350739      8.71649953      1.51499452     -5.52479074
C1          4.74538303      1.76942196      1.53843199     -7.56573970
C1          3.07739203     -6.77912300    -10.65137764     -5.06706319
C1          6.72184697      7.83540739     13.10670583     -7.06733405
C1         -8.98341671     12.09442003     -3.24659641     -6.97875938
C1          3.24902858      4.19904426    -11.76204204     -6.35169907
C1         -0.90454318      6.55598650     -9.80400640     -4.13053680
C1         -9.10361855      1.82939984      9.13383828     -6.85695086
C1         14.09983954     10.22467338     13.02336366     -6.44318184
C1          3.44242803    -14.13031997     -4.07313380     -7.55004218
C1         13.02313997      0.43950213     -3.55788991     -6.87682573
C1         10.14430489     -7.47437363     -5.63016042     -6.62802149
C1         -1.15031484     13.58703532      3.00779903     -5.48829355
C1          1.06035211     -3.28100847      0.04707267     -5.92052670
C1          4.32216600    -10.64715967    -11.61670462     -6.06656519
C1          7.10589670    -10.77637463      3.05527347     -5.90158713
C1        -11.83411803    -10.13085214     -7.52110519     -6.33635534
C1        -14.20449444     -9.67747785    -21.44916413     -6.24113547
C1         -1.30837377      7.58611319     -2.56763648     -6.18617993
C1         14.28017390     -9.41532954     -3.22628801     -6.90161904
C1         -9.90442931    -11.69707941      3.52717835     -7.04525622
C1         -1.94506280      4.78289073     -8.26603157     -6.78152170
C1         14.74690923     14.44206610     -2.36361104     -7.31131700
C1        -10.71450443     14.50933469      2.43380721     -5.89629201
C1        -14.37066198     -7.18550107     -9.07416811     -6.78627662
C1          3.53220095      8.68377686      8.08847977     -7.25129843
C1         -6.97487973      2.98543867     -5.67414347     -6.92234620
C1          1.03836596     -8.04459759     11.24560738     -6.49463123
C1         -6.43140306    -10.48432619     -9.20835422     -5.66184014
C1          0.59379873     -6.66973932     -6.65043884     -7.30130537
C1         -0.63686160    -11.04593968      4.62936575     -5.06887610
C1          1.95787422    -11.13933366     -5.14412800     -7.14086961
C1          9.74800473     -3.03254476     13.81834906     -6.66128411
C1         -9.89648584    -13.37584308     -5.57012154     -5.69350805
C1         10.01654029      7.18152580      4.84946991     -6.48019383
C1         -3.29150980     10.18299387     -8.88176853     -5.94306913
C1          1.94086747      2.71248418      1.54733580     -6.26293712
C1         12.54782930      4.58521810     -1.01078191     -6.82997936
C1         33.70660247     14.39306231      2.28989486     -5.24734993
C1         -1.74775451     14.97709854      2.13430037     -5.52597654
C1        -10.96192296     -7.10824392     -3.49447317     -5.23895388
C1        -16.05532273      3.95513968     -2.52983003     -6.50226206
C1          0.68378279      6.61926101    -12.31774502     -6.84595669
C1          2.35004067     -5.46772641     -0.97502020     -6.99141615
C1         18.13186556     -3.93297035     -6.62269486     -6.01425553
C1          5.97193057    -14.04640003      6.65258435     -7.21289291
C1         -1.14868603     -2.40050279      4.61783681     -6.56568528
C1         -5.73560701      2.03517346    -12.32425149     -6.01249375
C1         -4.91231624     15.92096818      4.00464859     -7.27939131
C1         14.86401656     -0.08488427      5.56641351     -5.59116170
C1          9.43194436      3.84644917      3.92305525     -6.80402854
C1          4.64557461    -12.68588852     -7.67081839     -6.72352896
C1          4.05801074     -3.06578493     -1.04693313     -7.38863982
C1        -29.38524575    -17.87034325     -9.06722885     -5.93047700
C1        -12.65573074      0.12026597      5.65334448     -7.39541264
C1         -0.77756140      8.98392665     -5.04917998     -7.30288327
C1          8.43460816     -1.63118940     -4.74417998     -4.52570491
C1          5.36577015     13.48878671      1.35772017     -6.75642034
C1          6.38963181     -0.71307075     -7.59214786     -5.97576030
C1          5.15342434      3.25402252     -1.06659334     -5.81941843
C1          3.12453955     -3.01779957      6.26442178     -5.66734558
C1         -1.75065146     10.21938789      5.59793660     -5.35717005
C1         14.69038672     -9.06369584     -5.79225498     -6.90842494
C1          5.21379596     -6.27945470      2.49893901     -5.75449914
C1         -6.13185991     -7.77854970      0.64278164     -6.24764852
C1          0.77789820      0.57622184     10.74633138     -6.09205803
C1         -1.45789064    -16.01110829     -5.12185306     -3.31986064
C1         18.27987606     19.82874205     21.22314497     -4.10905584
C1         11.28578489      4.79497897     -9.20873088     -6.69229257
C1         -9.02848690     28.19011328     -3.56122563     -6.22690724
C1          3.33142840     -0.13998802      4.15238397     -3.81624960
C1        -11.01885545    -22.83485870    -18.20958926     -5.96849946
C1         11.86475471     11.07906085      2.93864165     -5.76784703
C1         -5.60639471     -9.18886594      5.09954017     -6.96098223
C1         -8.31889545     19.85722223      7.16731381     -5.70825553
C1        -11.95904962      7.17705023    -24.57954525     -4.97263764
C1         16.02519384     -6.94523762     -6.73061584     -6.95196129
C1          3.13341039      2.88750556    -10.87679276     -6.36194877
C1         19.44271279      6.67232971      1.28190673     -6.59982108
C1          5.28802597     14.08000301      4.45629086     -5.73786642
C1         -6.94286390      3.07913908     -9.23501202     -5.89228230
C1          2.37017219      7.30027877     -1.02805572     -4.09752920
C1          8.48335830      9.08910856     13.06456153     -6.55278350
C1         -6.05532761      0.67684667      4.05351665     -4.81072519
C1         -4.07967790     -4.50652173     -6.57830919     -6.86310540
C1          6.74804957    -15.94551034      5.70678198     -5.75630952
C1         -1.31005239     11.69698449     -2.64357345     -6.65509072
C1         -9.35516694      2.43748785     -8.23493747     -4.30431055
C1          5.25005724     18.87846615      8.00421904     -6.27485455
C1          1.88778934     11.66878261     -4.20737290     -5.94466968
C1         10.29422720      8.10686195      5.46230811     -6.71430360
C1         10.12443715     -2.11938603      6.53828185     -7.08911159
C1        -11.49717073    -23.12900570     -3.01292037     -5.03342209
C1        -11.42962802      2.11966957     -6.71472365     -6.39059373
C1         11.63851692     -2.10949362    -10.78508679     -7.19424205
C1         -0.73086094      4.22907386      0.47064641     -4.05756806
C1         10.21658988      5.11150294     -0.14267773     -6.67773058
C1         -4.54139145    -10.79013135     -7.56825930     -6.90883963
C1          6.96976121     13.51911851      2.37236997     -6.40877721
C1         11.44202185     11.46183236      9.03231512     -7.07291138
C1        -13.96147105      5.45404044     -4.13561151     -7.16362978
C1         -0.31596107    -14.98451013      3.04225961     -5.19880456
C1        -10.35369038     -4.23222059     -6.56606467     -5.46591957
C1          3.22237538     14.41360724      9.58174341     -7.29294946
C1         -6.39329771     -8.67407780     -5.73997769     -6.24330569
C1         -6.84513564     -3.50717955      8.17354404     -6.36185994
C1        -10.65174489     -8.11362352    -10.70498972     -6.30565942
C1          0.35851235      8.65442416     -5.06584968     -5.99250003
C1        -13.13878685    -14.05720110     -6.50648342     -5.77113079
C1         -0.39748303      1.47899329     13.73223804     -7.44142045
C1        -10.93132651      4.33035730      5.57951447     -5.89789887
C1         12.56609987     16.79392922      6.50301686     -7.16385106
C1          5.99809034      9.05564389     13.65006659     -6.08393332
C1         -2.35870264      7.26296811     -2.56204822     -5.92605100
C1         11.53601481      6.01537106     -6.75363880     -7.02863643
C1         -4.07555095    -15.88995462     -3.12121243     -7.17406737
C1          2.17947098     -9.69916128    -12.63262089     -5.68128394
C1         13.55673703     -1.02504318      0.91377054     -6.25368989
C1          3.23234584      5.34679536     -2.54611407     -6.73773931
C1         -0.98259193      2.98266361      7.19484372     -7.29399482
C1         -1.85886533     -1.87667231    -11.66437854     -6.96631222
C1          4.10116293    -16.02524581      4.12187773     -6.77610863
C1         -7.00253621     11.19556929      7.61764265     -6.67875540
C1          2.52994227     -8.97260674     22.01278210     -6.23910909
C1         -1.77578829      8.89039550    -11.40002902     -7.20108828
C1          0.16808242    -11.72663290     -5.08328325     -6.61975852
C1         12.24211204     -3.01676819      9.76762849     -6.33352669
C1          7.87840226     -5.02642779     12.12402118     -6.60468317
C1         13.09519246      7.13098214      5.46576445     -5.99380969
C1          8.93007030     -5.59191930    -11.65243314     -6.99714898
C1          2.07389591     -4.84256927      2.14715005     -6.98883563
C1          1.11336453     10.93706566    -20.55732600     -5.92770572
C1          8.15669031      4.86045657     -4.13053697     -6.09255281
C1         -0.38379817     -4.89192944     -5.12031908     -3.46374183
C1         11.16141606     -1.40930010     13.22411626     -5.60874086
C1        -10.43453179      7.64700021      6.59099863     -5.61376146
C1         -2.60307291     11.45198760    -10.80868717     -6.90244404
C1          6.84758393     -6.76363157     11.63418200     -7.13465273
C1          7.85536918      8.68581255     -2.69306823     -6.46987838
C1         13.50135179     -3.94139277      8.78159191     -6.08058881
C1          7.09114296      3.30717043      5.05727538     -4.96745500
C1          6.22028033    -13.23909293     -4.03705800     -6.31741451
C1         -5.85908726     10.16725334     -4.79151742     -6.91820485
C1         -9.16585443     -1.78016758     -5.68375295     -6.36258506
C1         -2.54693962      4.81849300      9.68490253     -6.85440878
C1         -4.02412745     -4.53259080    -15.78157210     -6.87397521
C1         -8.40714515    -13.12167006      1.57242134     -6.03070137
C1        -10.14179508      6.76271583      1.49994471     -6.26774476
C1         16.00581275      8.04093220      8.96565432     -5.65588959
C1          0.65623142      4.79869316     -6.66650116     -7.16048614
C1          9.52607923      0.93222634     -5.11307311     -6.15936046
C1         -1.58580806      4.75796080     -3.12417589     -7.32348936
C1          5.69660869     -1.34598767      5.63508172     -5.60737515
C1         -2.02544229    -15.66971629     -2.54425039     -5.95120123
C1          3.32230190      6.06556908     -8.20645951     -4.82193336
C1        -20.65825024    -14.40731424     13.90765399     -5.76245868
C1        -13.95946725     -2.68925013     -8.17981718     -6.53828438
C1          9.17195254     -8.19132844      1.57787205     -5.71618765
C1         -1.10985441    -12.59341317      1.57603806     -6.46063452
C1         -0.06301331     -2.92899319     14.75469453     -7.17161069
C1          5.43332480     16.46809654      3.60041599     -4.73425418
C1          2.52790951     -6.98819747     -5.06357877     -4.98680465
C1        -18.49287399     -5.17050073     12.26166782     -6.22612293
C1         11.06751091     13.49113876     10.50640978     -3.68221948
C1        -11.04774498      8.19234916      1.49343185     -5.86744603
C1         13.29443142     -7.47473486     -7.27647397     -5.75708665
C1        -10.33879561      0.59006340     -6.73763469     -7.59084886
C1         -5.55062021    -14.08946611     -4.08124149     -6.00100692
C1          7.91072628     -8.57645037     -1.03063412     -6.46536830
C1         -8.46747505    -14.99773436     -7.60778301     -5.04075327
C1         -9.66553175     -0.32695417      2.49873080     -6.93624260
C1         -5.90199079     -8.27386403      3.09653013     -5.39156865
C1         -9.92582255     14.97921459      0.53582061     -6.78498295
C1          4.98185272     -8.78992919     -9.19591460     -5.81234777
C1        -13.91087080      2.08046101     -8.20660783     -6.09912998
C1         -2.31491916    -16.51145083      4.71386908     -7.02196866
C1         -3.22461784     -8.64113102      9.71540108     -6.48266771
C1        -12.91342267      7.64467038      5.00539517     -6.03559874
C1        -12.41131521      0.63098845      2.43995142     -7.26837125
C1         -3.28178207      7.23569184      2.50228092     -5.73155433
C1         -7.02083660    -12.58098930     -3.51059732     -5.92227378
C1          2.41726434    -15.97406707      0.98776037     -5.55589745
C1          6.93327973      5.68007837      8.03622360     -7.39490638
C1        -11.32537596     -6.33698933     -7.62271703     -6.52391301
C1          0.75883510    -10.26158704     -7.66762740     -6.53257857
C1         -7.93596079     10.62793053      2.43994302     -7.01176564
C1          2.04511089    -20.43939683    -27.45216943     -3.30004099
C1         -5.31300580    -11.22350144      5.70577414     -7.16320487
C1         -7.56414831     -1.13237609      6.65952417     -5.86655257
C1         -6.21238226     -0.50570484     -4.20831739     -6.30861838
C1         -3.20544470     13.18435145      8.09126865     -5.91267892
C1          3.89636081      5.71929523      3.98380019     -7.87027103
C1         11.55731644     15.01289419      7.97491186     -7.44760806
C1          7.00184825    -10.31295487     -5.10397257     -5.22559431
C1          7.41155449      2.32255698     -5.69351097     -5.57730631
C1         13.87157904     -3.12837424     -4.09205549     -3.94564385
C1        -13.72401445      3.38890684      0.01002880     -6.51675730
C1         10.97172359     -3.99540019      7.18402996     -6.95634210
C1         12.06896336     -2.40439870     10.64998060     -6.92896480
C1         -4.31986492      9.00082567     -7.34208079     -7.04104139
C1        -11.65377510     -5.72900530      7.57787395     -5.87352728
C1         -0.13379967      0.56960566     12.22783582     -6.94057895
C1         -0.81306558     14.95021848      0.45566378     -5.73861446
C1         15.76395512     11.02803364     -0.12102572     -4.90893694
C1          8.72139452    -10.81614691      3.98706554     -6.30245049
C1         -9.64465736     14.17612243     -1.12911772     -6.59978835
C1         29.84228144      7.17645165     11.52615013     -4.29399643
C1         -5.55062650     11.08553967     -4.19872647     -6.08462405
C1          9.75774412     -3.01554301      2.42362849     -6.68235880
C1        -10.42644373     -1.98585869     -2.60050693     -7.16209874
C1          8.59057529      1.36753801     -6.56483460     -6.04148199
C1         -2.69800597      5.62078041    -11.34356144     -6.73149409
C1          9.73707864     -1.25114111      2.43705737     -7.39660447
C1         -7.89421638     -1.98020542      8.14820035     -6.71496927
C1         -7.29311500      2.81701244     10.68120274     -6.86416731
C1         -0.55660609     -3.42816962     -3.22326826     -6.56619030
C1         -6.46232668     -3.72053478    -14.75580741     -3.03151781
C1         -6.01327754    -16.83322231      3.15152425     -4.41862924
C1         13.60784101     13.47500873      2.94511319     -6.78787933
C1          9.08791795    -13.00918481      1.48810855     -6.59741739
C1        -11.12204192    -14.41846082    -11.60428555     -7.45737700
C1         -3.17056654     -3.89731434    -10.76233017     -6.12337323
C1         17.24540376      4.06044817      8.01721503     -7.29963966
C1        -14.10578813     -5.26451164     -4.12668220     -7.09673727
C1          5.94187054    -10.66397974     -8.52087900     -6.93271583
C1         -9.93660915    -13.55887265     -9.11916809     -5.07473593
C1         -4.87470223     14.10880735      3.99690444     -6.42523788
C1          8.11762496    -17.48323359    -31.51166884     -3.41625926
C1        -13.42481957      4.30059253     -1.57689639     -7.40935638
C1         16.59839404      8.79740723     -4.25813457     -7.28640427
C1         12.96121696      4.23792065     -0.13070956     -6.17817985
C1          0.32265492     -0.93455256     -7.31838662     -7.44226015
C1          5.54674324    -14.47623354      5.61456173     -7.21149943
C1         12.57511173     -5.11833477     -3.11680157     -7.24625489
C1          6.52697990    -10.79500194      0.58327703     -5.72394024
C1         -0.97822100      9.59434678     -4.06109909     -6.46730968
C1         -0.76661693      7.25058852     -7.31809771     -5.25240856
C1         -4.07679111      7.84328474     -2.53862444     -6.46577862
C1         21.30840640     -4.80400434     24.54797553     -7.36944366
C1         -3.17442294     -6.80647980      4.13112480     -4.36885727
C1          5.76218076      4.82296735     14.63112544     -5.84908252
C1         20.05772633      2.71874232      0.97386311     -6.16973203
C1         -1.92835671      7.83040997     12.18321279     -5.99165128
C1        -15.48815163     -5.60710020     -3.47868038     -6.73269622
C1         -3.27004624      2.79929788     -5.14734406     -6.56369612
C1          9.23026082     -9.34746677      1.56426350     -6.21398001
C1        -10.51641798    -11.67248286      6.60704256     -6.83825676
C1          5.79767821    -13.57652926      4.06933464     -6.26268486
C1         -4.60350976     -3.81480430      6.46706687     -2.22452832
C1         17.55912452      4.63771573     -0.33246109     -6.95192346
C1         22.43725539    -12.35164070      3.95194999     -6.94234988
C1         -3.10655349     -0.20326936      3.98777592     -7.46200084
C1          6.79154715     11.50710778      4.08606428     -4.82166350
C1          9.39865779     13.49883940     -5.25710041     -7.29428790
C1         16.61291998      5.26896238      5.50340804     -6.86140724
C1          8.55353239     -1.11073686    -14.81202769     -6.85832995
C1        -10.24978555    -12.57794555      1.62923803     -5.11801366
C1          0.98822704      9.54970129     -5.11617026     -7.24584851
C1          1.92010871     13.46677772     -4.20460841     -6.23376902
C1         -3.53675354     -3.01544095    -14.91674138     -6.28374664
C1          2.58002541    -11.22438782      0.98098654     -4.37919218
C1          9.23683959      7.73531873      8.95813801     -6.12543349
C1          9.36797563      6.25847320     10.51809301     -6.06331969
C1         -3.50223894      4.74086805     11.30418185     -5.01299064
C1        -12.85944857     -6.29284358     -1.59045589     -5.93535899
C1         -6.69791459      7.32991815      2.50534822     -6.76206145
C1         -8.85517497     -1.94191355     -1.58796428     -6.91472926
C1          5.03737430     12.00023087     24.41468138     -6.56217911
C1         -3.32306546      4.30319040      2.49730289     -7.63574007
C1          2.04498131      6.21012983     -5.15380337     -6.47779930
C1         -6.30370064     -1.98970806     -0.07083262     -7.28319352
C1        -15.53200114     -3.74883066     -3.46976641     -6.67580577
C1         -3.01532452     -3.30598319     -2.50958378     -6.99049871
C1         -3.51390741     -9.61185896     -3.53821698     -7.36659710
C1         -5.09090960    -10.76417902     -0.95513900     -5.58162059
C1        -11.60426371     -9.22976776      5.70228417     -6.75736818
C1        -11.68102692     -6.58367113     -5.07684097     -7.39495174
C1        -14.53078485     -0.84640597     -1.62951208     -6.88770189
C1         -6.54359847    -14.13219055     -8.18639823     -5.90769100
C1          8.62810289      5.20105041     -1.07250954     -6.46345889
C1          0.99755836     -3.27684682     11.27380174     -6.66608428
C1        -24.87531496      3.03494098     -9.70601724     -6.96549292
C1         -3.76935290    -14.93165395      3.10185994     -5.25135626
C1         10.46057165     -7.29947202      4.01072291     -6.55366662
C1          6.93517568     -3.93647647      4.64937984     -6.16883650
C1          0.46559461      0.31252494     -2.58484491     -5.05817320
C1         15.33083306     14.00604020      0.74321383     -6.22198065
C1          2.84919341      5.71096554     -0.08354297     -7.24638773
C1         10.82346983     11.14625294     -6.77672432     -5.52571878
C1         10.40974663    -13.24070806      0.53885648     -6.41987464
C1         -4.01942759      3.36913964     -3.15146291     -7.03403721
C1         -1.21475319     -7.18317661      8.15364428     -6.87135072
C1        -15.92752243     -4.17381859     -0.94503233     -7.11352261
C1          8.79864103     -1.91132541    -10.81282898     -6.43103174
C1         13.33971559      0.30481403    -10.86481878     -6.11645706
C1         12.66018892     16.50375483      2.35984796     -7.51879087
C1          7.37528900     -2.37230675     -0.06205660     -7.12819563
C1        -14.57055720    -16.01514148     -0.02482868     -6.25677035
C1          1.25535505      8.71460782     -1.09727431     -6.97732334
C1         -1.48155985     -6.34493237     -1.63864635     -7.20768335
C1         -3.37383217      6.58631096    -11.39735714     -5.02802826
C1         -3.03105677     12.23501579     -2.69184623     -6.67673189
C1         10.98775767      5.66570565     -2.06504661     -7.55842291
C1         10.25448047     12.92658071      5.47176471     -6.60065286
C1         13.33432099      9.63303610      2.38274069     -6.32495031
C1          8.30896617     -3.47423266    -11.69914952     -6.60059843
C1         -5.95950398     17.40074190      4.10778174     -4.16737783
C1          8.33340109     25.26197632     -2.19593219     -6.46734070
C1          2.36475451     10.17967846      2.39677760     -5.54131352
C1          4.66646831     11.09960746      8.97336881     -6.48583732
C1         -4.31472922     16.52441076    -22.16159666     -3.56661532
C1         -9.55952933      6.28724763     -1.07487982     -5.81074127
C1         -3.03548998      8.13621602     -2.54821279     -6.73300246
C1         -0.04815687     24.63055565     21.20212452     -6.30164617
C1         -6.46714660    -11.05951515     -8.26801045     -6.46941060
C1         -5.59948510     -1.41465792     -4.11767823     -6.35185749
C1        -11.02673115    -22.76785325    -20.37821347     -7.20779907
C1         -5.63165196     -9.31160656    -13.27858929     -6.58995272
C1         -7.05475201    -12.46761931     -0.00898482     -5.65052278
C1          5.89280740     -2.04162130      0.58887766     -5.47663653
C1          5.28750202     -8.60376957      7.19487841     -7.04405528
C1         -2.41262865     -9.28720934     -0.00784135     -7.52999463
C1        -11.19505061     -4.26699060      4.96989115     -6.57641918
C1          1.44429926     -7.24746353    -10.72093004     -4.97525846
C1          8.28664582     17.42117498      1.40081528     -6.83474285
C1         16.63851871     -2.12156128      7.12260736     -5.65191325
C1          8.78144567    -33.25827848     -6.55204926     -1.38130957
C1          9.63577241      1.48291182     12.20353898     -5.97941991
C1         -3.45982845     -2.91940063     -5.67328841     -6.41564957
C1        -15.20068613     14.09880043      2.47740859     -6.92393536
C1        -16.37885967     -0.80966939     -4.07707176     -5.93142063
C1        -17.49657383     -4.20091819     -1.91417091     -5.86264421
C1        -19.38253336      3.01096185      1.49412818     -4.58744987
C1          1.61319417     -0.09431848    -11.65336003     -6.95625078
C1         12.92044502      1.69624391     -8.28655362     -6.71929669
C1         -0.23322077     -8.29726438     -2.62501032     -6.28895855
C1         12.75956021      3.19033931      7.09828474     -6.90144951
C1          2.11275904     -4.93074735     -9.23283513     -5.12867205
C1         -4.50378753     -7.82000688      1.51592772     -6.26366256
C1          0.43370203     16.46736890      0.43193756     -6.59528055
C1         -5.04972590     14.38813407     -1.12466738     -5.47402572
C1         -1.63953391      6.01561957    -11.40072155     -6.53688634
C1          3.30016444      1.17905286     -8.16126535     -6.73913141
C1         14.30746541     14.30725388      6.45767315     -4.61677478
C1         14.36489348     12.87351436      4.55810419     -6.78984930
C1          7.70977058      3.22910442      4.10611286     -2.91859312
C1          4.11086463     12.70535134     11.52988938     -5.57544968
C1         -6.07374754     -4.79910253    -10.70174120     -5.11504210
C1         -3.79278414    -16.46767161      1.52959161     -6.35096006
C1          0.27783929     -8.72203092     -5.19471007     -6.28820978
C1         13.39967568    -11.24195907     -1.69680501     -6.37072068
C1          5.01919998    -11.17101401      4.59428033     -6.34569246
C1         -7.69026289     -9.65027744    -11.65104906     -7.57647584
C1          4.27217773     -8.25702303     -8.55156691     -6.86051066
C1         19.10340396     14.94541079      4.84271468     -4.87421368
C1          4.39504177     -2.03201098     12.23510839     -7.05646178
C1         12.75064106     -4.53982492     -4.09215966     -7.30514681
C1         14.31165969     -1.61827724      8.13926782     -7.35419347
C1         13.07255609      7.12621456      3.39157425     -6.53337115
C1          3.83770890      2.41190271      9.03712153     -6.78695861
C1         -1.19786828      0.78583789     -2.60644898     -6.07341612
C1         -2.71462039     10.28617302      4.96544090     -6.39399884
C1         -0.14177530     -0.50010822     12.26873076     -6.37240102
C1         -7.12018373     -1.41658436    -10.72085845     -6.64594244
C1         -6.89394093     -4.20644691     -3.16134663     -6.23772495
C1          3.72361510      6.31751847      4.96229570     -6.34275609
C1          5.05449660      1.80143850      6.54239772     -6.64709256
C1         -0.22016689      9.02684119     -2.55599198     -6.18637182
C1         11.83814868     -4.48942128     -2.54486801     -5.97903664
C1         12.27524347     14.46389882      7.37182146     -6.38209956
C1         -6.28968987     -3.91257645     -9.16048479     -6.41876100
C1         -6.04814553      1.82267894     -7.23674478     -5.85952569
C1          9.68256912     -7.75210594      4.62851010     -6.49489378
C1         18.92185047      8.42852697      2.22537840     -6.50483228
C1         -4.29016423      2.46816321      0.53527538     -6.26877868
C1         12.88135979     -4.85588659      0.93656646     -5.15672804
C1         11.82982725     11.06819668      6.41698898     -7.09463499
C1         12.56183734      1.94650345    -15.86485955     -7.07618851
C1         15.83427774     -7.53874435     -2.17720773     -6.80747374
C1         -9.21234760    -10.77419429      0.10315095     -7.03176260
C1         -6.92017569    -11.38608875      2.56646327     -5.23379443
C1         -6.63485878      6.71515565      4.95980908     -6.58991935
C1          6.52892254    -16.04402355     -5.65406259     -6.64689170
C1        -12.42150593     -5.71659447    -10.64009365     -5.49481819
C1          2.05406797     -7.70095484      5.64610161     -5.28431106
C1         -7.30685229     -3.87405605     -9.73388680     -6.70080118
C1          9.05432134     12.00205330      9.97503639     -6.68576610
C1          5.35979061    -16.93085008      3.16911802     -6.50568835
C1         -8.84816365     -3.84512380      4.02101562     -3.89994839
C1         19.21571325     -4.02147380      0.92585803     -6.95276112
C1         -8.88460949     -6.78854915      9.69391752     -6.85456301
C1         14.72835893     -2.95211707     -0.10464683     -4.90531148
C1         -8.12047805      1.49715374     -9.19732970     -6.11705416
C1          0.10337315      1.53617805      7.15290673     -7.47167260
C1         10.50611723     11.99616445     -5.32140169     -6.07001332
C1         -5.59419398     -3.33472393      1.47232263     -6.68183574
C1          2.54999581     -6.28121622      6.54714892     -6.19098385
C1         11.07088655     13.52622748     -0.72213937     -6.61244697
C1         12.49842012      2.37771292      6.46323166     -6.80507075
C1         -7.87779316      0.95777840     -1.07558287     -6.82397204
C1         -4.19998834     16.85924731      3.99714733     -6.78486364
C1         12.77590214      6.17509512      4.92543129     -6.92137594
C1         16.91896462      8.02589804      9.52137095     -6.71619108
C1          7.33413073     -2.56238732    -12.61688882     -4.87088720
C1         10.96078825      7.58392820     -4.17438715     -6.40932267
C1        -13.79416107     -3.28172649     -9.20810698     -6.37067549
C1         -9.28289682     -0.45392894     12.31220879     -5.87577039
C1         -8.64191441      2.30665195      6.54658579     -5.81697270
C1          4.44722502     11.63078221      6.47001310     -6.25953962
C1          1.15265071     11.12145697      9.05653575     -6.81503535
C1          3.88421200     10.62422220      9.63327060     -6.00575355
C1          1.65229826     12.59466059      8.62322536     -7.48000224
C1          5.77207634    -16.51581895     -1.62310564     -7.22610560
C1         -8.18520655     -6.19912083     -9.08295345     -3.31445283
C1          8.82121011     -8.39723679     -4.71816294     -6.38225220
C1          6.92341042     -0.91912166      8.19224698     -6.62472647
C1         14.32326624      6.34575111      2.43476903     -6.16307758
C1          6.27605453      0.89418175     -9.15756235     -5.96614698
C1         -4.11769414      9.63342811      0.88465661     -7.19512359
C1          7.19698399     -4.82636885      6.60832851     -6.20596995
C1        -10.87491841     -2.30793447      3.37681657     -6.57697558
C1         10.83412454     -9.29681090      2.42485646     -6.04014112
C1          1.32733340     -7.25948482     -8.56296944     -5.51348872
C1         -7.85661566      4.31629381     -5.11411339     -5.78918666
C1         15.03853888      0.77728992      7.55282545     -6.61989222
C1         -5.86766041      2.37966061     -8.19257402     -7.37486486
C1        -18.86900767    -15.83220407     -3.16621393     -6.01935936
C1         15.09831590     -2.18446477      7.59916804     -7.58779843
C1         -3.87911790     11.09070325     -1.10698135     -5.94349237
C1          4.71764117     17.02248338      2.07656482     -6.06923243
C1          3.88629763      2.35154967      5.50763577     -7.36214628
C1         18.15618951     -0.97212178     -3.25005652     -6.60493585
C1         12.59844236      3.88129235     13.77872533     -7.33515501
C1         16.16577502     -3.65776262     -7.14091620     -6.63400980
C1          4.41604972     -4.02476959    -11.63760927     -6.50538232
C1         -2.60751623     -6.82593361     12.30399718     -6.20934783
C1         -6.37906073      7.23191037      4.02823824     -5.65970401
C1          8.66876617     18.92385406      2.34518504     -6.93382370
C1         -6.21914051      0.90475097      5.58443517     -6.71243704
C1        -15.04699812     -0.52815403     -2.57504784     -7.03480190
C1          6.98693923     13.57502634     11.51325651     -7.16472651
C1        -10.69625384    -12.29651502      4.17970709     -5.53554651
C1         -3.44211776     17.40336598     -0.20439479     -6.82682884
C1        -15.46324529     -0.80478614     -0.08832426     -3.59385757
C1         -3.54420611    -15.56675084     -0.06520346     -6.97398787
C1         -4.63049228     15.90593177     -5.78387808     -4.95240479
C1          3.80352370     -4.06213866     -5.10205768     -6.56541173
C1        -18.28884693     22.38647579      9.05213962     -6.86207598
C1          1.30904832      5.74302580      2.46677203     -7.12927433
C1          8.03073416     17.94851057      2.36347381     -6.56310894
C1         -5.07917359     12.64590180     -1.06405889     -6.37209528
C1          4.91836941     -0.65985943     -1.50643153     -5.61156384
C1          1.02854596      3.31393178      5.57841240     -5.40283212
C1         12.75389522      1.41766066     -2.05428033     -6.63259865
C1          8.98219655    -10.25359728      3.11009043     -5.69203032
C1         11.21886472     -2.94606528     11.25020495     -7.05621710
C1        -25.08482442     12.18405498      3.71267421     -0.94594588
C1         -0.24969077    -13.14975545     -2.62550572     -4.82713905
C1          8.30509985     -6.49910654    -11.65043778     -6.29823444
C1        -15.67618486      6.32224896    -23.02388637     -6.90465757
C1          8.54959728     18.23562021      5.47187578     -6.33277498
C1        -27.31857312      3.54697450    -21.42352644     -6.65879167
C1          9.62845059      3.65995207     -1.10036772     -6.62568303
C1         -3.17179065     11.70191894      7.52735239     -6.34848113
C1          8.63558706      8.13462827     -1.15560322     -6.87645575
C1          0.60862254      9.65143499     -1.11757824     -5.67702123
C1          6.62938252     -9.37869401     -3.54296770     -5.75612369
C1         23.34536635     10.49115634      5.38705491     -5.94968511
C1        -11.13717711      3.00260287     -8.22358897     -5.90290731
C1         -5.38279936     -3.94303458    -10.71808469     -4.49731490
C1          8.06421109      1.13642019      2.46734357     -4.45754127
C1         15.80012605     22.14982536      9.47651567     -6.97953538
C1         -7.27792406      2.65887997     -4.16357397     -6.80191821
C1         -0.64894458      8.68040635      9.00518166     -6.39627198
C1         -3.25328673     -3.90708078     -1.55786895     -7.39330720
C1         12.31177605      7.68884036      3.90575672     -6.66055423
C1         14.08562189     -6.98807523     -5.61201637     -4.20799119
C1          8.24619487      4.81296660     12.73641413     -5.78574475
C1         15.32524767      8.12764168     12.14823042     -7.01770059
C1        -11.23683873     -1.47557957     -4.20973075     -6.53915904
C1          8.95097054     -0.54197754     12.17272179     -6.25376554
C1         10.25805341    -12.63518290      7.19904109     -6.79239858
C1         -8.57409714     -1.79514710      2.40675294     -6.39772538
C1         17.87774952      3.76182540      3.61195845     -4.92104719
C1          0.59974611     -7.63874352     32.09678525     -5.72211556
C1          7.51134448     10.21396498      8.97039845     -6.92596709
C1        -15.48883335      3.98056270     -5.73441791     -4.43608237
C1        -19.35854984    -27.00082624     -0.43760966     -6.88010606
C1          4.93539542     -0.53201767      4.11953304     -3.16607773
C1        -10.89827086     -8.33818028     -0.03226421     -5.43705395
C1         -1.39911338     -9.22878434     -1.56900431     -7.06155043
C1        -10.87509210      3.62468062     -9.24759854     -6.83842922
C1         -9.22249514      4.92468696      0.04448427     -5.81791603
C1         -6.03409818     -1.11264216      9.69746378     -7.25187077
C1          8.05304076     -5.57444354    -10.18985289     -6.36249841
C1         15.88334819     -4.58710886      3.42452703     -6.27106707
C1         -9.80175466     -6.81532369      5.61594343     -6.39752023
C1        -22.93608242      9.31910209    -20.48581188     -6.46791732
C1          1.93844837      3.82279195      7.11490642     -5.45144071
C1          0.83252515     -2.84029359     -8.29101450     -5.75533698
C1          4.92164185      5.35099318      9.58652286     -5.70421690
C1         17.25282462     -2.28715558     -1.76257759     -5.21932620
C1         -7.87537496      6.86758227     -0.96742667     -5.06236350
C1         -6.70198441     12.14338768      8.14255431     -6.86309239
C1         13.86804579      1.73616330     -2.02118659     -5.97692965
C1         -5.56018430     -6.27744732     -4.13857590     -6.64310502
C1        -10.36531173      5.77536649     -2.59891556     -7.21572066
C1          7.12489750      1.46659784     10.60301626     -6.61326387
C1         12.44412401     -9.62233500     -8.93543929     -6.35204152
C1         -9.29637259      4.27583115     -2.69751819     -5.73524013
C1         10.02972390      2.39582156      7.11943195     -6.65404371
C1         -1.92015921    -12.55823532     -2.43290726     -2.89555186
C1         17.09290691     -8.36987123     -6.77071021     -7.30335104
C1          2.32056332     -5.51858701     -6.63586195     -5.40519794
C1         -7.75166119    -12.42589875     -6.01588668     -4.28827048
C1         -0.17078572      4.23820821     -2.60947377     -7.22352442
C1         -2.66908560      7.25654684      1.41385775     -5.99462047
C1         11.87445297     -7.04466428     -0.02937261     -5.15768173
C1         -1.68669536    -13.52153973     -4.17866835     -5.70720851
C1          4.84953455     -7.34394716    -10.70372597     -6.93962639
C1          4.41989990      9.09242908     10.61940010     -7.76722361
C1        -16.73478688      1.92344854      0.95191566     -7.11981758
C1          3.54963079     -9.27008614      7.19340622     -7.38162813
C1         -3.08081127    -14.15517232     -2.60071160     -5.81236160
C1         11.64133682    -12.28341901      3.05276964     -7.63276459
C1          7.17583441     -4.87963786     -2.59418753     -6.52567396
C1         -8.96570683     -8.72889610     -5.02973033     -6.01048692
C1         -2.70571518      8.98853804     -9.83493291     -6.47667212
C1         -9.20350327     -7.79345703      5.57252385     -6.35277927
C1         -8.06395968      3.34664486      0.04239548     -4.10538173
C1          0.78259262     -2.36960963     16.29066726     -6.58272584
C1          0.07325431    -14.11491567     -0.60774202     -4.89193731
C1          7.50110868     -3.93783134     -4.15800738     -6.79181920
C1         15.38647553     -1.91390938     -3.11538194     -6.16408858
C1          6.90067362    -16.92433543     -5.10215856     -7.25899799
C1        -12.69284918     -6.67458008     -9.11793810     -6.28547382
C1         -2.99687363     -7.83461443      2.50767923     -4.87563157
C1         11.39455180     12.05221368    -10.15612332     -7.01967269
C1          2.89243107     11.65504558      9.03872668     -6.82996933
C1        -11.98666102    -17.92463752      5.06493714     -6.29738422
C1          5.63726026     -6.00023072      5.66454526     -6.98802283
C1          1.12573901      9.28518372      5.59569823     -7.04619694
C1         -0.42364981      1.50602528      4.64703880     -7.08339833
C1         -0.23307941     -2.54003764     -2.51094068     -3.87098319
C1          1.75238353     -3.85670955      7.26182894     -4.22446602
C1          5.32384231      0.91925305     10.57976734     -5.87272840
C1        -11.01036700     -4.21366034     -9.17062604     -6.74584425
C1         -4.01163890      3.29193917    -12.30104834     -2.87462432
C1         -7.59344526     11.08352094     -4.17791540     -5.80925869
C1        -10.18203871     -5.99241951    -13.29158513     -4.97868910
C1          1.41477845    -12.56269227      8.78254254     -6.91351330
C1         -0.14342297     -0.60399547     -8.24351246     -7.51634408
C1         15.37072413      9.65516431     -6.83720528     -6.90874948
C1         -5.88888815      4.32758313      0.92175299     -7.06209577
C1         15.76455765     -7.45977272     -5.72863101     -1.97447673
C1         -7.93324617      8.80881026     -6.71280445     -5.28030112
C1         12.79467737      3.27314467      4.90706331     -7.32096138
C1         -2.19644461      8.69716011     -8.92319538     -7.14920022
C1         -1.87900035     15.55033627      6.50418843     -7.08785404
C1          3.03498633     -5.49845615     -4.08036113     -4.46828834
C1          7.20640389     15.50520600      0.77095727     -6.31522558
C1          3.03754681     -7.85427235     -8.49758639     -6.74492667
C1         -8.84407472     -3.87704359     -1.60427404     -5.92379500
C1          8.27027291     -8.61349569     -5.65692176     -4.21274518
C1          1.56498464     -4.82220563      3.15269262     -6.38661544
C1         -6.82835358     11.69998629     -2.68534268     -6.74305225
C1         -5.60982154      9.63121223     -5.77291658     -7.50188298
C1          5.17048499     -8.15071992      4.57861991     -6.46006032
C1        -23.76242415    -19.34744692      4.14963141     -6.28697252
C1          5.65077249      2.94397414      9.08411960     -6.90784395
C1         -9.29316038      5.39688584     -8.29820898     -4.71305533
C1         17.34462134    -12.33984617     -8.40570774     -4.57439103
C1          4.12462504     -0.02299855     -3.08266690     -5.07917585
C1          2.10719919      4.35412402      4.00278324     -6.24035673
C1         -3.29572678     14.94174647     -1.15231697     -5.20440839
C1         -2.22725633     -2.01144244     13.81396789     -7.51357552
C1        -13.47295377     -7.26978219    -10.70894701     -6.55816863
C1         -7.25402706      0.90231744      5.00861712     -4.74734800
C1          6.98433334     10.54557702     11.57840253     -7.03986212
C1         12.08787594     -8.02719846     -9.96992351     -5.93289332
C1        -10.38059162      0.95151087    -11.69946615     -6.79455275
C1         -4.71297598     11.69564144     -2.66587108     -6.93407174
C1         -1.70858503      5.24248949    -20.48407560     -6.83089958
C1         -2.61035169     14.96121305      1.45650403     -5.37545655
C1         -4.00821875     -6.22780667     -6.63866104     -6.37768398
C1        -11.68748611      3.01875085     -1.59183145     -6.48461969
C1        -22.24972257    -23.07066131    -13.08030319     -6.89905658
C1          9.41937735     -3.96638163      4.04319569     -6.82469685
C1         -6.87494853     -8.27338033      8.22270352     -6.75538876
C1        -10.88239405     13.19352339      3.52869542     -6.27628588
C1         12.53277250     -3.98852374    -10.18591638     -7.25421797
C1          1.55248813     -7.69957545     12.24653478     -4.43739762
C1          3.54343825     -8.13538103      1.55627049     -6.73677019
C1          0.52975009    -12.59671276      4.64750087     -7.27884359
C1         16.88296037      0.28073065      9.67267654     -6.64572100
C1         10.93707582      7.20135651      8.98868370     -6.72517050
C1        -11.61993221      4.88572132      3.98978040     -5.85539536
C1        -10.05788839      1.82150304    -13.33747311     -6.92720439
C1         -3.34286227      5.44636769     -0.95273333     -5.89104073
C1         -0.28707099     -7.21366347     -6.08427470     -6.80702986
C1        -11.17256697     -6.10961142      5.10512053     -6.48106143
C1          6.93849796     10.55221042     -1.13050112     -6.90462683
C1          5.68476350     10.03700414     13.10029737     -6.61140097
C1          9.26005806      3.31502981      4.93917076     -6.68827112
C1        -12.17382508      6.45990094     -2.63022458     -4.02438777
C1          7.95830325      2.42555210     -3.14927274     -5.97396473
C1         -4.39226333      0.05528910     -4.12371152     -6.47959094
C1         14.90730005      1.67019515      9.01845200     -4.15003162
C1          8.64256972      6.30268067      2.37955222     -7.13838297
C1         15.47799398     -0.07926749     -1.02600907     -6.80417993
C1         -3.83452074     11.67720659     -4.33854468     -4.33764513
C1        -15.47613761      2.74434306     -0.05305778     -7.21548893
C1         -1.46797343     -6.21758051      4.09666786     -6.60248955
C1         12.51799800     -6.95770252      4.64722138     -6.31075903
C1         -6.96692484      8.74662984     -4.73883204     -7.29104441
C1          2.78164740     -3.89011982      2.19723566     -7.11041484
C1         -6.08576309     -5.94680840    -10.75657265     -5.00200946
C1         -3.11275407     11.69493461     -1.72784904     -5.89540610
C1        -17.19334166     -3.23858531     -3.47670378     -7.31836596
C1          6.85726360    -15.10814060     -8.46852028     -4.42385885
C1          4.12737538      2.86298493    -12.40846142     -5.87102475
C1         -8.37005163      2.42527421     -9.86415491     -6.43931348
C1        -12.45516282     -3.39566842      8.11917485     -6.11160411
C1          3.57593054     11.16335030      4.95147609     -5.67603153
C1         21.97622236      3.62386546      2.59820141     -6.26971224
C1          9.12991335      6.60597323      8.92627332     -7.26662349
C1         -4.15775482      1.33157872      4.04715490     -2.96698188
C1         -7.30304670      4.26896310      5.62308771     -4.79871956
C1         12.47034666      8.74365059     -6.78106728     -5.57988464
C1          3.13533528     -4.85526041     15.45621443     -6.85690888
C1         -4.26903013      4.25909135     -7.32059724     -6.40040720
C1         -0.43229331    -12.62390093     -1.65701985     -6.52028930
C1         15.07981864     12.04181287      8.02366379     -6.89407148
C1         -2.71928712     12.10690526      1.45883963     -6.63514516
C1          4.86964115     -0.59877556     -5.08642344     -5.84191312
C1         -7.30823388     -2.00320223     -4.11701695     -6.86099776
C1        -10.47298806     -3.89871111     -8.15382811     -7.22935694
C1          6.42635704     10.55856638      9.01313721     -6.93041081
C1          1.41896552      0.50607397     -7.28445075     -4.52781489
C1         11.50537671     -5.40567144     -3.13665393     -7.12556640
C1         -2.50229188    -14.13595697     -9.16199172     -7.42312758
C1         12.57030902      0.82976659     -6.74060676     -3.72969569
C1         -5.07762715     14.34376104     -3.26786929     -5.22413190
C1         10.80435239     -4.44911643      4.56265227     -6.11095167
C1         -4.24685022     -5.33371749      4.07058637     -6.16623157
C1          3.98093605    -14.45220458     -6.60288279     -6.82966659
C1          7.02691891      1.47394401     -9.75377704     -5.98612246
C1         -1.71817236     -0.43104978     -5.75093309     -7.18236289
C1         11.03965344     10.42747596      1.37415190     -4.33302108
C1         -2.93790567      6.27731423      3.08761817     -7.63411717
C1          6.87504452      5.20631615     29.53897381     -7.50445431
C1          4.38416279      3.77390477     -8.33903385     -5.46901636
C1         -0.69865649     -5.69989222     -3.59610881     -5.43175960
C1         15.86061559     -3.42680344      5.57808269     -6.45117861
C1          3.95813775      5.38443811      8.98100961     -6.07058461
C1        -16.78448984     -1.81530574     -2.54217062     -6.25711041
C1         10.30364565      9.97366998      8.93339892     -6.02517321
C1          6.98696899     -5.49364326     -5.06432232     -6.93463820
C1          6.50748373      7.20439011     10.54383243     -7.35463991
C1         10.92132953     -3.94840482      1.41390236     -4.41169509
C1          7.71652954      8.02110306     -8.64933010     -7.00064966
C1          9.42886022     -2.13197118     -1.61294704     -6.89297834
C1        -17.16579922      1.61662592     -0.07227891     -6.28501838
C1          1.44034655     -2.50374271     -5.09992608     -5.71172846
C1         -8.84110338     -8.66377898      7.56619593     -6.87600484
C1          4.65169804     18.87590684      5.49346034     -6.93713332
C1         15.05310060      8.99292308      7.98960761     -6.19961721
C1          5.64792007     17.35836590      5.46569544     -5.58365076
C1        -15.13741095     -9.54579937     -8.45713200     -6.07758671
C1         22.41839984     15.87749149      3.79111938     -5.17613801
C1         -2.92484701    -28.64165869     16.39983296     -4.47765575
C1         -4.63908809     -8.17863588     -9.17789922     -6.68742524
C1          0.99024309    -15.87531881      5.67811030     -5.94872711
C1         12.72878255      8.13556603     -7.73571593     -6.88517540
C1         10.21922747      3.26375347     -9.21428976     -5.04345461
C1          1.03790879      4.47331992      5.63513938     -6.65218703
C1          0.43249950      5.18681394     -2.60276293     -6.03530248
C1         -7.31433353     -5.66647300     -4.08443177     -4.26651589
C1         -4.77819012      8.70249338      6.51710333     -6.09616483
C1          6.21448306     -7.81666173     -3.12359107     -6.88631249
C1         -4.47993411     -9.67787538    -13.24383178     -6.69082958
C1         -4.06432074      3.33986942      2.46092944     -6.51377628
C1         15.13339571     -5.81485114      4.02096210     -5.81534138
C1          7.25507988     -3.05975034     -2.52900102     -2.69054561
C1          5.21617965      9.26318475     -1.09139512     -7.42969624
C1         11.26499735      8.14141556     -5.14972414     -7.24170099
C1         22.79081614     -2.36101517    -17.94365598     -6.24064633
C1         11.44478537      4.22340223     -1.12710874     -6.90167351
C1         10.01172685      3.86006990     -2.68232509     -6.14443960
C1        -14.55763182     -3.73872837      0.59382801     -6.93794628
C1         15.60241679     14.97757809     -0.78494854     -6.84906243
C1        -10.11164263      4.83884532     -0.61152165     -2.82963715
C1          7.13227352      8.11456607      7.05918659     -6.69962009
C1          0.05843327      1.82875551     14.72383261     -6.97387642
C1          3.69154403     -7.82626062     -2.60024310     -6.00050383
C1         17.85650030      6.60903636      0.35928883     -6.42232378
C1          2.86293938    -10.17308880     10.64782515     -7.54080737
C1        -10.43882000     -8.69494744    -11.60720354     -6.02689392
C1          2.64903020      3.23225604     -8.25437416     -5.33012866
C1          4.84024190     -3.51194813     13.28713470     -4.74280862
C1         -2.21322176      5.64133047     -6.65891633     -6.04839050
C1         -0.34888304      6.41847808     19.34688493     -5.85483660
C1        -11.83863599      5.51375857     -4.19517243     -5.41644574
C1         -6.48887715     -4.41150069     -8.17028108     -7.00563768
C1         -1.73483274      5.35028361      5.58034309     -7.28152007
C1         10.16718853      5.15208406     -3.61259320     -7.18614138
C1         33.20903777     10.96132191      1.06498156     -6.86962806
C1          8.95494830      9.02640707     -2.65863850     -6.41395283
C1          2.41347508      0.60601205     13.77521360     -6.64527375
C1         11.44911951      9.19194745     -6.81580205     -4.12786633
C1        -11.88193691      4.45965669      5.00696314     -6.35400290
C1          7.81044093    -22.79741648     13.72340344     -6.10984068
C1         -5.46013236    -10.66142741      6.64759036     -6.77370916
C1         -8.79711162     -0.77620424      4.10820134     -4.73482583
C1          0.30703072      5.70958026     -5.04298336     -6.59639936
C1        -32.41496241     -0.50070746    -13.21139109     -6.24904214
C1         12.83808229     -4.89549842    -11.70785209     -7.35977436
C1         20.30476912     18.38511012     19.69470075     -5.03011154
C1          9.84275377    -11.70438091     -4.89589490     -7.21721720
C1         10.06091196      8.58012592      0.84264819     -6.87087329
C1         16.11544893     -4.00105680      2.44907850     -6.55498457
C1          1.70201899      9.01072165     -9.24594365     -5.04848729
C1         -9.38744758     -0.47094977    -11.65511698     -6.40389760
C1         -4.05350763     12.60643260     -4.83904722     -5.13914670
C1          8.74797538      8.21225396     13.64984202     -6.02353266
C1          5.64978449      9.63423606     -3.60727694     -5.61581173
C1          1.76324498      6.20268135    -12.39247910     -5.01231896
C1         -3.15887748     13.48997494     -1.60779062     -5.10479106
C1          9.20376740      9.68795232      9.10947478     -5.49616328
C1         16.93196944     11.05686444      9.58876068     -5.43745486
C1          6.03695285     -8.85475040    -10.74375502     -6.45785745
C1         -1.67565676     17.94499487      5.46696323     -6.18778131
C1          4.12125752      9.59539984     -1.05377687     -7.41143391
C1        -18.03311785      9.85936078    -10.81979040     -6.95934513
C1         -0.19849180      0.33939264    -11.73709433     -6.14834379
C1          8.71486917     -4.43278151      8.14128521     -6.31978833
C1         -3.50440132      6.68127188      5.57304121     -6.91506879
C1         -0.51977673     -0.27702114      8.17960924     -6.31921332
C1          9.43313566    -16.87981665      5.63754449     -6.35054096
C1          0.22825016     13.54889217     -1.67385200     -6.32372674
C1          9.15463701      1.76800808     -9.21370273     -6.70397105
C1        -12.09210534      1.57141062      0.91588572     -6.87242266
C1         -4.99380580     -4.69482370     32.15659442     -5.13660321
C1         -6.86203973    -10.16254805    -10.11435492     -6.91957999
C1          2.40131718      4.17026385     -8.90095363     -5.89175898
C1          7.12986659    -12.62169710      3.12122792     -5.20663172
C1         -0.56528984    -12.92783814      4.62951351     -6.94730512
C1          4.61790318      3.26435237      5.51414104     -7.39052968
C1        -12.47374155     -2.25606367      2.46229452     -4.59453973
C1         13.30529225      6.56739852      7.96050341     -7.01384690
C1        -22.91245219      1.58636570      0.01749609     -6.76392766
C1          8.53027087     -7.40854518     11.62591821     -5.56650647
C1         -3.46658728      1.72388570    -14.86345490     -6.37031070
C1         -7.30103677     -2.09745446    -13.21457042     -6.78704991
C1          9.67002554     -4.89323314      2.48997389     -6.02525105
C1         -2.00792342      1.79297771     -8.12480218     -4.02659423
C1          8.09640503     12.52388075    -16.87192494     -7.14516750
C1         11.79864611      5.09964631     -8.24782512     -6.57383874
C1         -4.54240678     13.99134283     -5.74156400     -5.70492149
C1          1.31572907     -7.19285757      9.73368092     -4.69243693
C1         13.84654413     -9.75634400     -0.75552654     -6.99524516
C1          1.40592824     -0.55012983     -5.10468212     -7.02818704
C1         -2.95021752    -12.61635083     -1.01308561     -6.64807373
C1         17.11984620     -3.72696028     -6.63665125     -5.30486864
C1         -2.95333321      5.15760916     -2.54257731     -6.16515197
C1         -5.00788069     -1.52713842    -10.76881792     -6.94403458
C1          5.10608917      1.83174498     12.14622343     -5.83249210
C1          4.05844754     -7.93415102    -10.14472876     -6.27264425
C1          9.64614020     -9.72082225     -3.21160004     -7.51308720
C1          5.02768052    -17.80302155     -1.02784826     -6.67205378
C1         -2.16586206      3.74356646    -12.34710666     -5.66798168
C1         -1.16581897      8.90209103    -12.29712619     -5.94032849
C1          8.96060612      7.23463273      2.96192800     -7.06082591
C1          6.25277743      6.25290013     12.18688359     -5.20368766
C1          6.85038418     -2.03555117     13.80946290     -6.77980783
C1         -8.07280516     -4.45425000    -14.81049288     -5.28486697
C1         -9.40604697    -11.25452266      6.69445946     -7.00057911
C1          4.25198590     14.46711816      4.52589188     -6.41945570
C1         -5.29351549    -13.12859880     -5.65076510     -6.95194129
C1         -5.30985550    -10.23883224     -9.27220819     -3.28139751
C1        -14.39105866      2.51151724     -0.05298272     -7.29454305
C1          5.70896889      1.71756100      3.39847195     -6.78492257
C1          4.18305421     -0.01268497     13.79930743     -6.83303384
C1         12.88328939    -11.32670035     -5.88032708     -6.74021053
C1          0.70024148    -16.85310977      1.59431794     -6.53697767
C1         10.92348527     -6.48267663    -12.24081061     -7.44523039
C1         -6.08209551      6.35176240     -3.12736478     -7.13829818
C1         10.69732424      4.78751431     -8.25322573     -6.02062299
C1          2.36017371     -2.36650838      4.69908119     -5.34059097
C1         -7.09137983     -4.80782163     -0.03314250     -5.79781190
C1         19.89986930      5.14954164      4.29997252     -7.01070417
C1          6.16187549     14.15290709      6.44595878     -7.06768054
C1         26.88441968      4.04284245     -8.19407068     -6.87332964
C1         14.64208626     10.19214977     12.07955225     -6.63047229
C1         -5.86592861      6.48423883    -10.80563097     -4.28376125
C1        -19.46435856    -14.83443502     11.73638371     -6.58310458
C1        -10.83269779      5.48610144    -11.37190563     -6.90659341
C1         17.68442755      6.82326043      8.96093307     -6.74752021
C1         14.92539165      1.46765698     -9.77397357     -5.80319792
C1        -10.91777146     -5.26768238     -3.52564571     -6.36782712
C1        -10.11315456      6.71333824      5.01499568     -5.92749723
C1         16.92659254     -6.06665873     -0.05826824     -6.98435104
C1         10.44022306     -2.47439882      9.74239238     -6.47071755
C1         -9.51272183      5.83471746      1.55851683     -5.32096589
C1          3.12837230      2.93062567      4.03198376     -7.09424886
C1          8.68466013    -15.65377825      4.13520133     -5.36015147
C1        -14.29647185     -7.68510189     -3.16357191     -5.38285158
C1        -10.64676609    -12.30113213     -1.59762259     -6.74729090
C1         -4.47104440     -1.74869131     -4.04216219     -6.39644681
C1         -4.00635618     -3.34493949      8.21904558     -6.93443880
C1        -10.66372539     10.72719967      2.42297947     -6.77628145
C1        -11.94764318     -5.32884649     -7.53377805     -7.05869397
C1         10.06295290     -2.88477346    -11.74456034     -4.22613676
C1         19.62446475      1.67164802      5.01964396     -6.34072897
C1          1.23668457      7.58436082     -6.69173841     -6.93465623
C1         -1.43023783     -3.29618913      4.02266289     -6.43725659
C1         -1.79184894     -7.20477515      2.16967879     -5.62064116
C1         -6.02721940     -4.69936653      4.13853905     -5.09134300
C1          6.06634546     -6.36947661     -2.59533202     -7.06430037
C1          2.24562200     16.46967230      6.44305605     -6.70690311
C1        -11.80372457      2.50287840     -4.09845158     -5.25384579
C1        -12.05941811     -3.80027533     -3.60679474     -5.96409460
C1         14.87395673      9.97979788     -4.25291330     -5.56668707
C1          5.66788155      4.83403133     11.22811025     -6.66207055
C1         18.38033865     -1.66251678      7.12422875     -7.40802741
C1        -12.95602459     -0.91331786    -13.20630737     -5.99720025
C1         -9.64404511    -15.49844859     -5.06215771     -6.62250687
C1         15.05399608     -5.11500350     -1.59440786     -6.65512325
C1          6.95455725    -13.68371786    -30.56762126     -6.16097950
C1          5.60441866     14.46559786     -0.19257543     -6.76173189
C1         -6.28049840     -8.66994371      0.03092162     -5.73894601
C1          1.83467811    -10.53705956      1.49876423     -5.80894725
C1          4.31501961     17.24872628      8.15160086     -2.23869421
C1          0.95628135     17.39858670      3.96764796     -7.10352757
C1          5.17942827     -8.17220800     -6.66135322     -6.95355005
C1         -4.34029391     12.60594383     10.68376858     -7.17984110
C1         -8.81554473    -14.97268042     -9.22135244     -5.47746104
C1          7.49513347     10.21436624     -0.18708566     -6.60006611
C1         14.76772026      9.67117560     -5.88315882     -5.95326502
C1         11.79935842     -1.54223501      6.61827218     -6.34943903
C1        -10.47162331      2.80968976     -2.60447881     -7.19929342
C1         11.55474677     -5.52466329      8.16675670     -6.91736227
C1          8.18626566     -1.23852829      1.44098454     -7.28546115
C1          1.89168560    -11.12335410     -1.57961965     -4.13142036
C1         -2.07299086      6.22678678     -4.14806384     -5.45796832
C1        -11.41155413      1.04225158     -3.13529563     -5.82561259
C1         15.13928013      3.87006049     13.16784538     -7.20702706
C1         15.08250719     -3.93938390     -5.13344720     -6.58381072
C1        -13.49799607    -13.04401596     -1.51211236     -6.65779263
C1         13.86042803      1.69598962      4.85308481     -6.07919114
C1         22.75690882     13.50742767     17.75028683     -6.44853445
C1         11.46503772     13.78858706      2.33136454     -6.39232893
C1         -9.71040529     -1.48533917    -12.16814275     -5.20099220
C1        -10.54511721     -1.45614691     -5.13273938     -7.07273228
C1          7.57834024    -12.98241462      4.05600193     -6.78055943
C1          2.21225176    -12.03089639      4.66646953     -6.51209847
C1          3.63147292     14.10964691      1.46893522     -5.21425943
C1         14.88299475     -1.52964274     -7.67107339     -6.91837672
C1          0.03841517      9.61982013      5.59072764     -7.14561158
C1         13.32623113      4.69755562      8.01903430     -6.54687131
C1         11.31881476     15.83418699      3.85879650     -6.33751903
C1         13.15469513      7.17771374     11.12440797     -5.73014612
C1         -9.84221528     -3.81002778      3.44180754     -7.22332284
C1         -5.84033960     -7.25965193     -8.27464651     -6.94515480
C1          5.01540314     17.34132972      6.40706186     -6.11711116
C1         -0.86538569     -1.48013098     -8.20081705     -5.90367593
C1         -3.22114230    -13.53567883      4.12717584     -5.51273077
C1          3.89076771     -5.44498002     14.79745500     -7.41597218
C1          5.06570787    -15.94295048      2.51147009     -7.15178272
C1         -6.15664647     11.75466521      9.08048387     -6.59747566
C1         -1.17764985     -5.43053783     -1.00272251     -7.48671596
C1          8.85642319    -12.26055546     -6.09924131     -5.64807977
C1         -6.60688557      4.88899223      7.21560687     -7.28475732
C1         10.94113793     -1.01992459     -7.58859339     -6.09237722
C1         -5.07281637    -13.99152146     -1.54729081     -4.58760476
C1          0.77566975     -5.50891533    -13.25240203     -5.86197157
C1          4.80002873    -10.24359051      9.68559405     -6.96790158
C1        -17.22683244     -1.42910734     -3.54320094     -6.14790391
C1         -1.43804998     11.28155319      9.64445893     -5.96849097
C1          2.58300264    -14.07898501     12.30914946     -7.45164098
C1         -2.93985344      1.84387147    -12.27726337     -6.47815534
C1          4.85861994     -2.38528700     13.22927583     -7.52949517
C1         -5.99633913      2.89847012    -16.33990669     -6.51536154
C1         -6.79071640     -5.36588968    -12.23692592     -5.34975778
C1          3.55936318     -8.23753434    -11.09461767     -7.02461621
C1         -7.45920064     -9.69374712      1.67025829     -6.40834812
C1         17.44533449      9.95795286      0.79693553     -7.20677774
C1         21.88223587     21.04827682     13.62304796     -6.48452556
C1         -0.99101382     11.48743609     -9.87037295     -5.52645201
C1          1.06282641      3.34020140     -0.02944058     -5.77453597
C1         -0.43148563     -0.37783742      4.66672810     -5.77833217
C1          5.43776546      0.91609871     -4.09042351     -5.38039430
C1         15.74302369      0.88580732     -8.31290578     -5.07240069
C1         13.56586100    -10.03771520    -20.76440778     -5.07858682
C1          4.45997227      0.93583741     -4.79207262     -4.67975070
C1          6.14680102      8.17739398      6.49096608     -6.50310468
C1         -2.92370633      6.22685040     12.15221491     -4.47691477
C1         10.76203620     11.44257452      0.77384110     -7.23306961
C1         12.52581897      4.11628647      6.52114068     -6.32849594
C1          9.66316538     -7.72284863     -6.57468599     -4.51930542
C1         14.05426849      5.61419149     -3.66200749     -6.51199876
C1         -2.71629694    -10.26447280    -22.43473646     -4.33859095
C1          8.22155867    -11.12086295      3.07705403     -6.21902898
C1         33.20735064     18.72492629     10.35721782     -6.10067142
C1         -0.41754570      3.26144242     -6.67608067     -5.88775194
C1        -11.86104486     -7.06670078      5.04980928     -6.85140589
C1        -10.12359409      5.95985922     -9.75618334     -7.24277128
C1          9.72589599      1.71275315     -6.68023810     -6.05026286
C1          7.35312331     13.12572612     -0.18453998     -5.80160041
C1          0.15879991     -1.59418349    -13.22525796     -6.84672237
C1          1.88999950      8.72982722     10.65316756     -5.24075125
C1         21.26355209     21.61814801     -4.36126110     -6.20945258
C1         -0.42223247      8.02651254    -12.29446847     -5.86686508
C1          9.64896118     23.77442960    -11.91053005     -6.64798909
C1         -0.67207680     -3.87964123     -0.01741321     -6.47675523
C1        -11.87870658      5.49233858     -9.76537175     -7.08860700
C1          5.90833956      8.94143887     -6.63362438     -6.48630170
C1         15.96519311     11.03454525      5.51551884     -7.43049164
C1          3.58480108     -4.56493464     -4.14931841     -5.35176404
C1         -3.81379150     -6.78520011     -7.57828677     -7.03718719
C1          3.18919790     -0.05218865    -10.70223128     -6.48822331
C1         -5.42792886      0.39307022      7.18205575     -6.95784196
C1          3.66217772      8.09423702      7.05435871     -4.84694786
C1         -2.35850422    -15.35165734     -6.58316023     -4.75545914
C1          9.09506700      1.79777735      9.07022844     -7.13221560
C1         -5.35974736      5.74186952     -1.59351064     -7.10498018
C1        -18.54750861      1.00429589     19.84771408     -6.95330410
C1         -6.92142480     13.52745564     -4.83888006     -6.66212089
C1          8.00589356     15.00316177     -1.13023534     -6.21797763
C1        -11.63816285      0.02407980    -10.71989925     -6.78265642
C1          4.96875627      7.21663003      9.56863815     -6.40646518
C1         15.78685848     -9.33071170     -5.84336241     -6.59553801
C1         16.06038783      5.74182018     -1.18295181     -6.27479576
C1         13.32524653      9.47348600      7.97741026     -4.70834669
C1         -8.65938484     14.05007258      0.88124752     -6.55888021
C1         -5.55557251     -1.57835560     -9.79157966     -6.60726752
C1          4.90266008     -0.65626219     -7.25392938     -6.90052630
C1          9.27750801      3.34075300     10.55049565     -6.44765933
C1         -7.66757325    -14.34281383     -2.57263181     -6.98087557
C1         -0.13548538      2.33197812    -11.73563722     -7.09654293
C1          2.22907154    -10.22294024     -1.05036719     -5.99847636
C1         15.48470042      1.63868097      2.32458537     -4.38424706
C1         -5.30252847    -10.21834989      0.07311084     -6.05234548
C1        -14.74954833      1.51951152     -4.12663684     -5.29153606
C1          4.61580006     -1.56907364     -9.21362388     -6.24099789
C1          7.19852329     17.39977397      6.43493926     -6.68477213
C1        -10.54362613     -1.48137641    -12.87158990     -4.70500432
C1          2.53215350     -3.30641985      8.77871179     -4.71883726
C1         13.33588387     -1.52586662      4.11269508     -6.22516013
C1         -1.68252629     -0.54411846     14.76124358     -7.54077331
C1          6.87697079    -12.19154015     -1.54509169     -5.26148160
C1         11.95961428      0.77723572     -0.06598470     -5.72491587
C1         14.27271773    -20.40697156      3.99263475     -5.79087835
C1          8.22475594     17.40187703      4.87201824     -6.57487714
C1         -4.48038792     -4.73835726      7.15978737     -6.21815302
C1          4.68803122     -9.61760907      1.51506652     -5.95888030
C1         -4.92209471     -6.25444463     -1.68046917     -4.66966236
C1         -0.12540350    -15.66951780    -27.35841778     -6.60401115
C1         14.34153877     11.09367645     -6.78991428     -6.16933881
C1         -5.84550132     -2.42301408      0.88487014     -6.04220161
C1         -4.37177062    -10.15226661      4.11894258     -4.62469437
C1         19.51918498      1.27647114      0.05852602     -6.45470891
C1        -12.62375419      0.00475786    -11.27348612     -7.14961486
C1        -15.84527789     -9.55013500     -4.08569581     -7.14192218
C1          3.08765077     -4.93371166    -29.06202730     -7.12785382
C1         -5.23594649     11.71579363      7.44741880     -6.28406945
C1         17.41940746      6.53430163      4.83829340     -5.27959777
C1        -12.83974579     -7.73855457     -5.63012375     -5.28432737
C1        -10.86379228     -2.36258225     -3.56963416     -7.29999778
C1         -9.78776309      0.90184346     -5.78333319     -7.25298073
C1          8.01767454     -2.50558343     -3.07529121     -6.51484984
C1          0.23556910     -3.87485079     13.20845566     -7.14998574
C1          3.11622713      7.73199345     -5.15280744     -7.14642890
C1         -5.57054070     -1.57864957     -7.57638717     -6.32544705
C1         -6.36621588     -8.66883300      5.65044768     -6.70697069
C1          7.23857777      1.75144046      6.56428577     -6.19757503
C1        -12.52697585     -8.25051200     -0.98735607     -6.23206202
C1         -3.24633213     -6.95695088    -14.28944604     -6.78846420
C1        -10.14342125     -9.67436008     -7.54721034     -6.41110288
C1         -9.86027403     -6.84825829     -9.07825569     -7.07147150
C1         12.59848716      8.73553624      2.33796953     -6.36058839
C1        -12.46862675      0.64239675     -6.68809436     -7.48640745
C1          6.53411463    -14.10488998     -5.63695086     -6.27094868
C1         -6.82823873     -8.35346573      2.55149206     -5.99848581
C1         19.19223856      5.79117858      2.85040655     -5.61299854
C1          3.98270156      7.62196002      9.68612069     -4.86421878
C1         -1.89836293      9.65574780      3.04223291     -6.97822977
C1          3.39548947     -4.06691975    -10.23084938     -5.34334746
C1         -1.62842106      7.81059441     -6.68202313     -4.96605670
C1         -1.72681675     13.18425885      5.52520932     -7.31101072
C1        -17.53162170     -2.41920715     -1.91367992     -6.25205334
C1          9.72368980     -5.97232660      2.52586958     -7.13256184
C1         14.63877976     -0.65236057      6.65227271     -6.31762496
C1         -2.06641595    -10.18991732     -5.12279452     -4.03571373
C1         -6.76097632      1.37327149      2.47150444     -5.50762872
C1         15.35441256     11.05700915      6.44687918     -6.69052115
C1          0.27636171      3.92572250     -1.67680785     -7.34356514
C1         -6.84662574     -7.24167644    -12.34198487     -6.27867502
C1          2.99244947    -14.44723284      6.21585366     -5.06582306
C1         -2.86856912     -3.29010072      6.61054657     -6.35843808
C1          4.58837366      3.29491229     11.27242095     -6.25004087
C1         -1.45083206     -6.30384634    -14.24891691     -6.69692049
C1         12.06866469    -10.30026146     -0.67243505     -6.44864967
C1         -5.78031543    -16.48130737     -3.10252102     -6.80511284
C1          4.66390325     -6.72959119     -7.64579965     -7.08215791
C1          0.86151758     -3.99134732     -2.55818983     -6.95346779
C1          4.15045443     11.56060977     11.53228634     -6.06589070
C1          6.21371959     -1.61352166     -8.25668903     -5.92615501
C1        -13.62825433     -1.42704485     -0.05943110     -4.25492165
C1         12.30451577     -0.11738334     -1.62000872     -6.37804804
C1          2.16414339    -15.00198473      2.60117656     -6.12452129
C1         -1.94080932     -9.61390255     -2.52425960     -7.13671097
C1         -4.55265647    -12.57446405     -4.02138226     -6.44555446
C1        -14.92646148     -8.68367735     -6.55718411     -7.01794763
C1          9.22026963     -1.65124512    -13.21390568     -6.82771368
C1         11.01691382     -5.07686172      7.22617128     -7.20807615
C1          3.63400829      5.13426768      1.48850266     -6.17559613
C1         12.38752867     11.43113987      9.59840190     -5.40730658
C1          4.80064021    -13.50249928     -3.40968373     -5.84417726
C1        -21.27305141      3.54797870     17.83844556     -6.84641903
C1          0.51719130     -2.93384778      8.13674098     -6.55355126
C1          1.11983691      1.49635437      5.59114174     -2.86950237
C1          7.53135619     16.87883760      8.98354841     -7.53581575
C1          3.58714956     -9.30035170     22.10230658     -6.38576587
C1         -4.97081895      4.86407215     -8.87151346     -4.67248862
C1        -10.96042886     -7.17666020     -0.02647331     -5.01579474
C1         15.05690350     -2.15671400     -5.14527407     -6.16449734
C1         15.65757279      0.46467691      5.05165998     -6.23226837
C1         10.14378220      5.81327538      6.47565421     -5.40088013
C1         -3.85272472      8.70937586     -6.34456557     -5.44387921
C1          7.59752528     -4.59922728      0.48036032     -4.80961076
C1          3.39876642     -5.01246236      4.62523079     -4.34706816
C1        -14.45238206     -2.39335766    -11.32889867     -6.83526631
C1         11.54592749     -3.61410206     13.77197258     -6.55882707
C1         -4.01455956    -11.04976304      2.50494778     -6.30520297
C1          0.34120084     21.35152592      0.47228293     -7.18732814
C1         -2.52679264     -1.15297173      4.09752210     -5.26698805
C1         13.96080987    -19.93095716    -19.94861557     -6.55812393
C1         -1.99415311     12.94000081      1.51155931     -5.83208251
C1          4.87519314    -11.71810144      9.10307425     -6.08415531
C1          7.39620304     -3.53937904      5.58751789     -7.06846454
C1          1.53381134    -17.81408475     -0.86842467     -6.97576532
C1          4.68333475      3.31165828     -0.08144485     -6.25586211
C1         -8.40793649      2.40528383      1.56665186     -5.44775181
C1         28.97307347     19.60138338     18.61261636     -5.60251134
C1         19.16733555      7.59515504      2.84295265     -5.89392412
C1         -0.65585378      2.11142100      5.61803093     -6.01773315
C1         -8.80203811      4.62303265      4.10230489     -6.60958755
C1         11.80234393      1.45399728     12.20262579     -7.28701172
C1         -4.43320133     -1.79702333    -13.25905781     -6.27842876
C1         -2.73670763     -2.42567957    -15.41842850     -6.95630305
C1         12.12754478     14.51463433     -2.05707976     -0.24633215
C1         17.50103760      4.68030846     -3.78154035     -5.48881711
C1         -3.78104695    -13.27655512     -8.14435131     -4.89855728
C1         -6.21575995     -2.30564509     -4.06879230     -6.99080464
C1         -3.77302014      0.97157559      1.48904815     -6.66163993
C1          7.02250796     15.30243849     11.56302529     -5.38720283
C1          5.02097517      6.55774146     -2.63823400     -6.81321485
C1          0.67184214     14.45025674      8.01297524     -6.66865819
C1         -4.59999865      5.16000450     -5.72900531     -6.63792948
C1        -10.12132509      6.71391115     -4.13550780     -6.05988371
C1          8.63135940    -22.22592856      9.73257024     -7.20575100
C1         -2.04693651    -12.71685128     -8.19739394     -6.71539212
C1        -12.56462490     -2.86307528      9.08341981     -6.58778925
C1        -10.42442656     -3.80852933      0.93920113     -4.72100700
C1         -7.83191917      4.26818105     -1.54876191     -6.29524093
C1         17.93183385     -0.13530614      4.00632417     -5.81503198
C1         -4.74309337      3.97897232     -2.59321591     -7.19022283
C1         -1.34937117     -3.91004206     -2.55637224     -6.94671488
C1          7.80485901     20.70777513      3.90082363     -6.18542375
C1         -4.78339629      2.78552191     -2.60606062     -7.17008667
C1          6.00296924    -11.10505558     -2.58112483     -6.30353345
C1         -4.19967370     -0.50398762      3.99606522     -5.80704943
C1         -9.11722006     -1.50654409    -28.07294642     -5.62679003
C1          8.58123157     -4.58011352      4.66773575     -4.70730137
C1         -2.71329522      0.60513662    -13.30208619     -7.05319933
C1         11.71487151      1.78730184     10.65378544     -6.76478371
C1         -8.49012409    -10.15610469     -4.08145201     -6.90473680
C1          8.02302265     -7.47059325    -10.10263549     -5.65942726
C1         -2.73222176      2.47674918     -4.16422497     -4.14072505
C1         13.35240345     -3.38462753     -1.65210783     -6.75297092
C1         -1.92897372      9.66550863     -2.56253831     -6.93688265
C1          4.01231134      9.64766712      2.47529395     -6.04684809
C1          1.45318945     -7.81797139      3.11134769     -5.25896631
C1         11.02431604     -2.13501084     -0.71105060     -4.75811044
C1          9.80838980     14.42548612      2.31150249     -4.46684755
C1         10.74039330     -0.05399424    -11.74804196     -7.21086728
C1          5.83138718     -1.52238356      1.54077332     -5.00183109
C1        -11.50356052     -8.67900346     -0.94586887     -5.48091417
C1        -16.50907899     -0.51273990     -5.66432636     -5.73320662
C1          1.67695042     12.07324608     -5.78337881     -6.34888285
C1        -10.12168007     13.05636748     -0.16182353     -4.74205110
C1         -5.41937264      9.33937652     10.60423487     -6.74688018
C1         13.51538677     -7.01825580     -2.40165188     -6.24118455
C1        -10.11140911     -4.66819577      5.02736000     -6.81550365
C1         -0.99193714     -2.90682544      7.11890713     -6.04554029
C1          5.35354345      3.80269642     -9.85677491     -7.14728616
C1         -4.82537419    -13.44090552     -2.44488703     -4.65336025
C1         -2.28834882     -6.91041620     -0.98328462     -7.22351534
C1         25.86187560      2.48511483     -8.18194945     -5.69651295
C1         -8.03920559      0.37455428     -0.04632853     -6.20900008
C1         10.63338122     -7.92703379     -2.64976052     -7.20381383
C1          7.30364668     -4.98176719     -8.31961411     -5.79587904
C1         13.65056307      8.99276231     -1.11260220     -6.10449285
C1         -4.70467478      0.89055946    -13.89932605     -6.47997863
C1         -1.79162121    -12.91665490     29.66493827     -6.15358468
C1          3.16937203      1.78014572     -1.57162910     -7.31188250
C1         16.51804373     -5.49845789     -5.61879815     -5.63895806
C1         11.33547634      4.77946764     -5.78551069     -6.71566527
C1        -22.92933512     12.76053726     18.90191411     -7.34164428
C1          1.84823494      2.72820728     -4.13815359     -7.50545392
C1        -10.67973989     -9.21377570     -5.02785735     -6.45445479
C1          6.99530453      8.70142101      8.01995668     -6.78064858
C1          3.83604542    -12.14848481    -23.97015562     -7.07614090
C1         10.02414320    -17.82155871     -6.97107191     -6.39649745
C1        -15.30964924     -5.08534379     -0.97916826     -7.23715522
C1          9.09933666     -6.03709266      9.15110114     -4.61199627
C1          7.67242217      5.17838889      3.97861040     -6.75595662
C1        -11.64551635      6.74437256     -1.61394873     -5.96132132
C1          3.23109936    -13.59829010     -3.06605227     -7.09717737
C1          9.52918205     -2.58854728    -12.64407839     -6.38589405
C1         15.61632771    -13.35223842     -0.78242795     -5.44376767
C1          0.32834502      1.97366284    -10.74537653     -6.86225096
C1         -0.85872498      7.15620301     -5.08184128     -6.05952516
C1          2.12508285      8.08077566      3.99110703     -6.13089167
C1          3.97854591     -2.41223859      5.59599704     -4.55971617
C1          1.98823567      6.88647717      6.97818070     -5.72727676
C1          2.27766759     -5.37176300     13.86557270     -3.66121999
C1         -4.80061150      2.76957497     -8.21732177     -5.66852467
C1          6.75339105     -3.00966553      4.02116046     -5.66555932
C1          6.12514326      5.17456249      3.02647239     -6.75432481
C1          3.37480666     -3.93359568     13.80982733     -7.28900420
C1         -1.06687119      7.23594322      2.53356487     -7.40246702
C1         -1.54700549    -16.02960370     -1.56640767     -6.30656564
C1         -5.51050509      8.12828619     -4.13289891     -7.05490699
C1         -1.43632317      3.23859640     -7.30426591     -6.77764246
C1          5.62502894      9.60301943     -0.12109799     -4.18414589
C1        -11.65235514     -2.80993471      7.55034873     -6.34996491
C1         -3.46884881      9.66301248     -0.02898996     -6.46213762
C1         -9.67952302     -6.31827755     -0.96965621     -7.01187430
C1         -2.71915383    -11.59893749      6.57088214     -5.24124036
C1         10.35983565     -4.88122028     -7.53591045     -7.02158239
C1         11.38607165     -5.38474660     26.38449316     -5.85038444
C1          7.91114986     -0.93603986     12.20108334     -6.65484285
C1         -4.27429360      2.44098291     -5.16145542     -6.29079269
C1         -9.44467882     -4.26733171     -8.10966352     -5.82951643
C1         -8.41253895     -3.45487811      4.98631495     -5.76287089
C1         -2.94836125     -7.83048355      8.11143455     -6.62370895
C1         -2.49558814      7.85853855     -1.63660730     -6.70695913
C1          7.92847139      0.80598344      6.47174372     -6.11250240
C1        -10.62636318     -3.20254917      4.01019864     -7.36864514
C1          2.63812680     -1.51552389     -2.59082508     -6.60181781
C1          2.80597770      5.66175977     -3.51365090     -7.07359630
C1         -6.56774089      1.80237440     10.68419076     -6.30555141
C1          1.88478042      3.84856484     -4.15540570     -7.37947698
C1         -0.39157958      5.06575368    -12.48660130     -4.93865875
C1        -24.43050019     11.15875142     -6.64833530     -5.03821262
C1        -13.84967827      3.85332805     -8.26095286     -5.66201361
C1         -3.13424640     -1.97833831     -5.19681161     -6.66990387
C1         -6.59284673     -9.30802988      6.63586146     -4.47091086
C1          0.30563456      5.72308530      0.54412957     -7.09641019
C1         -3.62938423      2.31014453    -17.31263755     -5.70147436
C1         24.01151808      3.31695965    -13.32860684     -7.08835508
C1          3.13984248     17.49481813      3.92493234     -6.06748082
C1        -10.35572110    -10.11484778      2.62124268     -6.28378030
C1        -22.84788794     -6.31846367    -23.90456358     -6.41785059
C1          1.77479508     -6.89144287      1.59708340     -6.40382053
C1          8.25159148     -9.68884408     -5.75617654     -5.09979538
C1         -2.11504284     -6.37662434     -7.65118387     -6.28206433
C1          7.42311028     -6.52251329      9.17363507     -6.46223053
C1          4.64719743     -5.96617993      1.47633290     -7.22483617
C1        -10.55970869      4.49498316     -5.09215685     -5.67195948
C1          6.79595319      8.19042882     -0.07088554     -6.45285088
C1         -8.12790874    -12.20583319      0.04503231     -6.08719329
C1         10.30860026     12.93696106      9.02514018     -7.75586896
C1          9.94468672     12.02973384      4.89110211     -7.38157774
C1         -3.83343337     -8.72614575    -13.23871221     -6.97266645
C1         17.20011243      5.25892680      8.00582385     -6.50385177
C1        -11.20995044    -12.60506479     -2.54309949     -5.31543385
C1         11.43784891     17.33635818      5.53179649     -6.45707522
C1        -17.21792358     -1.43404125     -5.71190781     -6.24580714
C1         -3.19953941     -0.84519299      9.66035854     -6.11101817
C1         -0.22599145      4.23741047      6.57296446     -7.59593275
C1          0.71831662     10.17949198     -4.15945211     -5.49136540
C1          0.17455638    -16.53149630     -5.05082459     -7.31401652
C1          3.02867195     14.12495354      2.38052036     -5.64466137
C1          1.04552897      3.34960172      8.99664601     -6.69564023
C1         -6.17139360      3.44985576      2.50653422     -7.11066560
C1         -8.19244979    -11.02389597     -3.49112122     -7.02077317
C1          1.71380730    -16.53309909     -4.05170062     -6.66837234
C1          1.40471388     10.27056175      9.66683667     -5.71490945
C1         10.27930983      1.34150678    -12.75694300     -7.06081206
C1         -3.60269980     16.88727264      3.04718333     -7.10366452
C1          8.94411961     -2.47992629     -2.53823480     -6.47789116
C1         -1.33931664     -0.96069953     -2.57428875     -5.14932769
C1         15.75900637      2.26027741      7.13151942     -5.82989961
C1          0.57203728     -4.85047994     -4.47516815     -4.11675322
C1         18.12783759     16.84971144     12.00364825     -6.26457399
C1         13.80728954     15.83086157      5.51033266     -7.15953445
C1          8.03224989     -2.53545883     -6.69167109     -6.24621375
C1         -0.36254996     -6.72455417    -10.75524444     -6.30464237
C1         -7.83464622     -3.87757833    -12.33137034     -5.79026661
C1          6.22350201      0.27413895      0.91693833     -6.89117036
C1         19.55399810      3.15780117      3.50508104     -6.49891086
C1         28.38080873      7.54195599     21.21765261     -7.38688037
C1         -5.58291686    -15.16975099      1.59974192     -6.92873248
C1         -5.90142739     -4.21392705     -2.54609780     -5.89633979
C1         -0.05204168    -17.43056638      5.72269563     -6.96209365
C1         -9.91470564    -14.69448202     -9.20245539     -6.84434607
C1         -3.82977950      3.91722876      1.57824779     -6.68101135
C1          4.08631041     -6.80041268    -10.10042395     -6.12225529
C1        -13.28210664    -13.97275914     13.82486789     -6.49552512
C1         -8.12593469     -5.14091625     -0.06570712     -6.35311703
C1         10.97846184     -3.97597694     12.85465704     -5.01554200
C1         11.43281960      5.95803115     -1.11206554     -6.50370573
C1         10.51052694      9.00378495     -5.12671442     -6.55593061
C1          1.56108349      9.60532547     -8.26428249     -6.38796173
C1         10.54126118      0.50777444     -5.10010920     -7.15472103
C1         -6.32029592     11.76278297      3.39669510     -6.30685825
C1          2.34518857     -2.35952010     13.82419584     -6.53004234
C1         -6.95101926     -9.01439766     -6.61659538     -6.41955355
C1          4.81436042    -12.26959551    -14.30543828     -3.18006463
C1        -12.27297883      2.65384143     -8.16568708     -6.11373742
C1          1.70734412      6.35165362      8.02608636     -6.11055593
C1        -10.16803756    -12.52928442     -4.01157623     -3.76242288
C1          9.33227328     18.99164380     10.50717468     -6.93806130
C1         -1.28837303      5.65246045     -4.73707072     -6.91412531
C1          7.67364881     -1.52885854      0.53822167     -7.13000556
C1         19.66640737      6.08296002      3.75203674     -6.62232718
C1          9.53322825     -3.61129465      9.08577973     -6.39707488
C1          2.99228537    -10.77786967     -5.07083650     -6.30866067
C1         -8.05388713     -1.39338357      3.37977545     -5.46666555
C1        -18.00370920     -0.89544908     -1.62367649     -5.68001787
C1         18.45861572      3.25110186      7.15755908     -6.09069228
C1          8.74562302     -4.92876091     -1.59433993     -7.03646788
C1         12.43670048     -8.49779098     -8.98027052     -6.61113576
C1         -2.22455602     14.63862520     -3.22482451     -7.22777443
C1          0.96817558     -9.37932930     -3.47580589     -6.93174418
C1         -8.90255147    -13.53929239     -1.54637992     -5.96021820
C1         -2.76608923     -8.29025526     10.77164727     -6.12403687
C1          4.74833625    -15.10030419     -8.51195701     -6.10680605
C1        -17.75113610     -3.20535669      0.98637837     -6.77006362
C1         -4.72928595     -3.92558613      0.90569354     -7.00697895
C1         -3.16791233     -1.03823499    -10.74834260     -6.39427687
C1         14.13203660     12.06507724      9.57076529     -6.30977686
C1          3.15904322      2.98330901     13.13916897     -6.88386419
C1        -13.47154742     -0.52583722     -1.58070453     -7.07017340
C1         -0.69076651     -3.97869959     -9.14045446     -6.42950597
C1          9.16201786     -9.31685050      5.03430108     -7.27217986
C1        -14.37159671     -8.20606552      9.15381916     -6.64051808
C1         -2.43194307     -4.56292034     -0.01654592     -7.08579420
C1          8.96826785      1.12907009      0.93740457     -6.16626997
C1          8.43436214      0.76449806      9.11132282     -6.64861237
C1          2.57496596    -33.91120169      5.68153054     -5.39163757
C1          1.04620051    -35.77564554     -0.95895142     -4.13416568
C1          2.70665254      8.17208851      6.45514405     -6.47910665
C1          7.21305471      9.95259896     10.53510470     -7.18791641
C1         -0.81101476      2.38759697      4.02693116     -6.71314243
C1         -1.97445707     -4.68705589      6.50050647     -6.35625500
C1        -12.95027253      2.80463690      1.55336287     -6.98056274
C1          1.77252196    -15.35119902      1.60107675     -6.21832211
C1         -1.40819125     -9.33065110    -10.72676058     -7.07722747
C1         -1.57363588      4.75070612     -1.01103568     -6.74231289
C1          1.49895887    -14.31863701      8.70868846     -6.56895154
C1         -0.61218415     -0.86940528     14.82294844     -7.24196673
C1         13.40145593      3.36479227     13.17268371     -6.90072167
C1         -6.77244978      4.28536245     -6.66064519     -4.38542434
C1          6.43331079      7.34580425      1.41734030     -5.18831978
C1         13.68199527      9.63642394     -4.25415275     -5.25878359
C1          9.99013180     -6.52794591    -10.65863455     -7.20488831
C1          2.35338042     -5.36395186      4.67938330     -5.67755295
C1          1.82028935     -5.78773085     -7.65475332     -5.38811225
C1        -16.48248696      5.87013993     19.87748882     -7.11117018
C1         20.86934446      3.28336901      2.56203451     -6.15407571
C1         -1.59954025     -1.01537466    -13.27180129     -7.37343785
C1          6.90702315     -7.11010634    -10.16026338     -5.37661248
C1          5.40486207     -5.36980528     -2.64462044     -4.79769547
C1        -11.64658316     -6.29507299     -9.14772234     -6.17199403
C1         10.16763588     10.50571644      6.46132004     -6.81284183
C1          7.96129818     -5.48790840     -3.22076037     -6.94620872
C1          9.93971483      5.36619142      4.96668940     -5.99214808
C1         -3.15939244    -15.85612431      6.60746864     -6.50451347
C1         -7.39810748      9.06929679      5.58820310     -5.61722505
C1         -2.67598187     11.98466961     -9.86456514     -6.78818643
C1         -5.20686679     -0.56005518    -11.38460451     -5.98704517
C1        -14.18004073      1.92288234      2.48524635     -4.16076675
C1         -5.70343288     -1.97013863      8.13955220     -5.47345592
C1         -4.16412664      9.57117505     -4.79965709     -5.10839020
C1          4.72588180      4.83449884      1.50544471     -6.00166518
C1         -0.75101055     -9.83583105     11.24537155     -6.61263465
C1         -3.43703251      4.78515350     -3.49189309     -5.43515352
C1         15.60242614      5.14887799     10.53261602     -5.70370932
C1          3.38087372      5.72652808     -1.04359764     -7.05392268
C1         16.11864672      5.65362898      7.97148408     -3.97194871
C1         16.40396945      4.66987289      6.47917816     -6.95178482
C1         -1.02801901     -9.62419533      5.04497693     -6.61864998
C1        -14.22621925     -9.50387603     -0.92647559     -6.30273059
C1         11.00463421     -3.87848143     -7.64135631     -6.87989752
C1          1.45337716      4.20659096     -7.23313827     -5.98699977
C1         17.36833240      3.28635965      2.71307468     -6.93215043
C1          5.63910413      6.57585106     -9.16616451     -6.08515437
C1         18.63697650     -3.58955827     -5.68315854     -6.73214103
C1         -0.74945618     -0.85067370     11.20887322     -6.50224786
C1         10.71064382     -6.31533899      4.63227507     -7.13973102
C1         -5.25130226      0.68973982     -5.64522651     -6.19392459
C1         -0.92981892      2.94423329     -4.13212401     -6.34973869
C1         -3.02119487      9.27133269     -2.56735708     -6.59137272
C1          4.09076836     -7.76568481      4.62765629     -6.20294717
C1        -11.81907701      4.31436689     -4.12893233     -4.63210042
C1          1.09860364      1.49451419     11.31970533     -7.44866168
C1         -4.72817347     -2.12279303     -8.25367467     -6.72841789
C1          6.59026401      6.68824064     -1.61162833     -5.31009140
C1         -3.24848048    -13.58380824     -1.67879733     -6.67522187
C1         15.60556211     11.99441618      4.92725165     -6.77830389
C1          4.10684981     15.57488232      8.01541125     -6.43332467
C1         -4.84528150    -11.70324784     -6.01908880     -6.82091785
C1         14.16725013      3.81693374     -9.24847709     -5.86442190
C1          7.80155465      8.08949823     13.09198910     -6.15994785
C1         -9.37629257     -8.35792026     -8.13220442     -7.44604042
C1          0.65714123      4.72621597     -8.84066550     -6.46770039
C1         10.04902083      5.69877978     -2.68860770     -7.02696499
C1          4.14095903     14.39152462      8.07242081     -6.48823281
C1          0.26300742     -2.06090107     -1.56550355     -6.25637113
C1         -5.19851381     10.26377372      9.06880442     -6.95269261
C1         11.49740197     -5.42253899     -6.67287970     -4.65684125
C1        -11.90544379     -4.27142451     -9.72743770     -6.93364676
C1         14.76834126      2.32040358      2.92491834     -4.69938240
C1          8.47872790      5.69340265     -5.71251748     -7.09544594
C1         -9.18471781      7.83810352      5.69564424     -6.05201843
C1         -7.96906283     11.22896748      9.08574951     -5.79784799
C1          0.63792014      1.90299980     -6.70558055     -5.80549216
C1         14.70008899     -3.08183873      9.12576891     -5.29481272
C1        -14.96807176      2.44786309     -8.22265451     -6.16873719
C1         11.26621077     -3.06901692     -9.16460408     -6.50152450
C1        -28.55139757     -3.72635700      3.21312954     -6.20007021
C1        -11.08390265     11.68987042     -1.68656451     -6.91679182
C1        -11.60318680     18.55808054      4.04793620     -5.29605592
C1          2.28154847      7.81674076      5.52875987     -7.08205495
C1         -2.95508722     -0.06583716     -6.58075395     -6.34990752
C1        -11.16201590      1.53844421      1.52288127     -5.07822565
C1         -5.10935415    -20.75358572     -5.01167661     -7.03942250
C1        -14.18917912     -4.70381067      2.57497618     -6.81510483
C1         -1.16776315     -2.38038462      8.14585303     -4.66944568
C1          4.07174146      1.73233924     -6.66999722     -6.42782557
C1        -13.78274150     -1.47081191     -5.58192584     -5.76619582
C1        -17.33003156     -4.82486953      0.62082184     -6.52003076
C1          4.94297807      1.13689228     -1.59839432     -6.60503539
C1          1.65114449    -11.08788206      2.55716411     -6.57450954
C1          5.83150955    -11.84066188     -5.05337802     -5.47191743
C1          5.60105707     -0.03047126      9.12731789     -6.93551576
C1          9.70880255     -4.12484981      8.08914116     -6.36283396
C1          5.93747017     12.01208210     11.59651817     -6.54031079
C1          7.63163967     -7.47815033      9.70109708     -6.90779571
C1         -4.53352279     -5.90551587      1.46117245     -6.61251830
C1          8.72172886     14.01494390      2.26087985     -6.74362603
C1         11.09495650      7.50192292      1.39376191     -6.18453360
C1          4.51167092     18.35624339     12.06286488     -7.10530469
C1          2.66772595     11.16943796     12.08604316     -4.78984139
C1         15.72412490     14.50627802     -1.81334886     -5.29687010
C1         -3.87184526     14.10596375      8.07154194     -7.31517136
C1         16.86556497      1.47732547      9.63091338     -6.72191640
C1          2.73872636      9.28931872      6.50180523     -6.80005227
C1         -5.15623728     -9.64373982     -6.65646818     -6.87213674
C1         15.26297426     27.34161563     -8.47003257     -6.88028522
C1         -8.71987132      5.25617347      8.79778168     -5.51639600
C1          7.35724239    -16.55849893      1.58374471     -7.03171759
C1         17.51581417     -6.99142740     -0.07017095     -6.54661426
C1         -7.04131612      0.07944524     -5.67869991     -6.61855408
C1         14.58514552     10.51885677     10.48791807     -6.99528374
C1          6.54022754    -22.36786972    -23.27706703     -7.01418297
C1         12.02745521     10.53482547     -0.17097086     -7.04207433
C1         -4.13825712      6.69486482      0.94839963     -6.66016942
C1          5.14419475     -4.43743049     11.61655506     -6.52292053
C1         -2.49403566      9.50058297    -10.77628021     -7.26842575
C1          2.83128494     13.56032176     -0.10631385     -7.42109171
C1         13.04472804     -3.60949657      5.56548201     -6.18512025
C1          4.39523535     10.70412079     -2.66317699     -4.71145250
C1          1.58335178     -9.70742987     -6.05833592     -6.94801564
C1          8.24157719     11.40013313      4.90706789     -6.08153999
C1         -7.27545427     10.60391855      4.94178875     -5.98828511
C1         16.89939133      1.83196833     -5.70211410     -6.88470720
C1          1.60050730     -3.04653331     -6.00885756     -6.27421791
C1         18.83184476    -10.87564435      2.38641102     -6.66796830
C1         -3.09374522     10.61660023      3.96000879     -5.06667921
C1         -6.66210495     -4.83233102    -13.21640021     -6.83432746
C1          2.82345203     11.68292777     -5.77057282     -6.94688126
C1          1.39301870     -2.40200575     13.24599829     -6.86772476
C1         18.83535892     -5.98845653     -6.72353174     -7.30940446
C1         -0.13291098      0.59955024      6.55700255     -6.22728991
C1        -10.10845191      3.11887353     -9.80163836     -6.59519541
C1         12.02959110      5.73175592     11.19116116     -6.44522161
C1          5.90081924     11.93536675      7.99044879     -5.26773145
C1         -1.68959297     -3.46965069      5.52969937     -3.67855017
C1          7.13866613     -1.58242708     -7.58979954     -4.60565891
C1          8.02227589      4.24866676     -1.07799062     -5.40168252
C1          0.31246914    -15.10175792     -3.45413932     -7.00497487
C1          4.75144442     -1.17490727      7.22137711     -6.82859291
C1         -6.22376247     -0.89073420    -14.75843015     -6.13699063
C1         -0.71136628     11.99379474      0.60247950     -5.56595579
C1          5.55997476    -15.60093920      5.67018648     -6.81773973
C1         -5.46708640      2.23490191      1.44976843     -6.05646279
C1          3.80349210     14.70801616      0.45642928     -5.39108052
C1         11.54228560      5.39912120     13.70591012     -7.34035227
C1         -6.04873261     -2.99929165      3.98718137     -5.41339603
C1         18.87919664     -4.87928600      2.48495707     -7.46255886
C1         -4.12628594     13.12711207      9.67525641     -6.10053684
C1         15.11344549     13.49345713      3.99477694     -5.65482716
C1        -11.68783288     12.63449885     -1.68208917     -6.30844311
C1          7.27082570    -21.78269289    -23.94766081     -7.38624146
C1          2.29547703     -7.16049614      2.54840170     -5.67958250
C1          4.13516479     -6.41101710     -8.62801271     -6.87299908
C1          9.30072679     12.92305269     -4.29354437     -6.62612355
C1         10.75974107      9.60543165      6.47018292     -5.98539475
C1         -9.89224205      1.28830858      4.12023673     -6.76782211
C1         -0.48580076      9.90578727     -6.65997162     -6.85688083
C1         12.27151560     -1.30151788      4.05991992     -6.31193964
C1         -0.41175790      6.30633525      2.49695847     -6.72070426
C1         15.15804997     12.39219409      3.93282694     -6.67316458
C1          7.44290464     12.02324702      9.00609839     -5.23808823
C1         -3.48941877     -7.78826717     -5.60593566     -5.07545166
C1         -5.23770867      7.24763651     -5.71287914     -6.91898284
C1         11.57989537     -1.06298667     -1.62650592     -6.20074478
C1         -3.12300778     10.48181009    -10.76114259     -4.46135799
C1        -16.30083600     -3.26664886      0.64035188     -7.03291226
C1         -5.93712166    -10.11688232     -2.58536894     -7.10431044
C1         -6.34018217      5.77988509      9.08131508     -5.83044562
C1         13.86091589     11.41356959      1.35329724     -6.83086627
C1        -20.48303096     27.72673087      0.94244053     -4.07886983
C1          8.18343717      2.96822042     10.65744939     -7.21708584
C1         -2.53884215     -0.12648792    -10.74783351     -7.02238886
C1        -12.48764726    -10.09511625     -6.52643986     -6.68999188
C1         -4.56281639     -1.39823404      9.02990994     -6.49971592
C1          3.11735842      8.22237987     13.71681301     -6.30343377
C1          9.19224574     -9.28356007      7.16104235     -6.44340456
C1          1.39198307      7.08956697    -12.96203026     -6.62095337
C1         11.64842892     -3.97200766     -1.56614526     -6.58050479
C1         26.03231336     26.03700717     10.45686910     -6.67038635
C1          2.07359691    -12.64178473      0.05310997     -5.69002848
C1          9.43959694      2.73105397      4.07491527     -5.66428847
C1         -3.83617455     -5.61901095     -4.05242481     -6.78707387
C1          2.69316507     26.74281275     -8.50503397     -6.49055346
C1         -4.74334717     13.56844504      6.44855617     -3.99928134
C1         -2.67184963     -8.29173219      7.12434876     -6.97255522
C1          1.35988905     13.59589938      2.44587571     -6.16743086
C1        -14.22485716     -2.88049698     -6.61802610     -6.76470986
C1        -15.76835055      0.04968712     -4.05126515     -6.38032201
C1          9.81256957    -14.75539523     -2.56785448     -4.57212779
C1         -6.41826912     -5.70347886     -0.01196531     -6.05176665
C1         -6.30987071      2.81619374     -0.04595294     -6.49050995
C1          7.02042840     -5.97983227    -10.08593905     -5.38010333
C1         -2.20471343     11.73416706      2.39427468     -7.18414728
C1         -1.33539742     -8.72098517     -8.13189810     -6.75565028
C1        -15.03546757     -4.21290407     -8.21326906     -7.20708651
C1          2.38430778     16.83889983      8.01191000     -5.56460696
C1          5.97511688    -15.90533875     -2.48561754     -7.17124857
C1         -7.03465005     -7.76396369     -5.70873732     -7.30968088
C1          2.51428036      0.03337157     10.74842287     -7.25731240
C1          3.31787035      5.74191040     -6.66560786     -4.03795877
C1          5.13017849     -8.04645124      8.23660861     -5.40504388
C1          6.45502783      2.34829094      1.44489710     -7.00198844
C1        -10.65526300     -4.44625493     -5.07229576     -6.69054153
C1          1.61450129    -14.10973210     -6.65384197     -5.54944571
C1         13.59314572      4.22907374      2.42012507     -5.41678813
C1         -3.63376296     13.56155319     10.64975768     -6.23786637
C1          8.01098720    -12.75413906     -7.54397488     -5.54885267
C1          3.18176621      4.75589222      0.50109013     -7.14390718
C1         10.59538635     -2.55649074    -10.71968304     -5.27700964
C1        -16.28074919     -3.26447740     -7.19885447     -7.78054125
C1        -14.71390936      3.49214108     16.40008510     -5.15688382
C1          7.83264848     -3.93925099     12.16159930     -5.18942529
C1         -6.06958288    -10.66538189      3.93398642     -1.14745537
C1        -11.67383064      1.88776881     -1.65990563     -6.74245276
C1         16.35964246     -3.06519286     -2.59798561     -6.47369492
C1          8.79547053      9.94971735      8.08784801     -6.17109800
C1         -3.65592595     -2.42328268     -8.24548939     -7.41102678
C1         -3.50146931      9.55177484    -11.41500979     -6.28834622
C1         -8.37873842     13.15090265      1.46466964     -5.84503662
C1         -1.77725605    -16.77550498     -0.07751134     -6.87319259
C1         -1.25561073      5.71014305      3.10497271     -6.28599433
C1         -5.76804636    -14.59548028      2.61422960     -7.62256222
C1         13.31729613     -1.55827069     -5.09951680     -6.24847091
C1          3.88767329     16.50110565      0.47960743     -7.28144413
C1         15.21190713     -2.48759425     -9.28008391     -6.58338520
C1         -0.23903747    -13.21334639      3.05326376     -5.75018746
C1          1.36868097     -5.44096297    -10.77720522     -7.14054751
C1          2.62660395     -1.43891242      6.63900180     -5.04393917
C1          6.03023564      9.87468053      4.55759354     -0.66823653
C1         -3.81788156     13.49932648      1.45440493     -5.31774247
C1        -12.66906757      6.75512325     -0.08811456     -5.41332503
C1         -2.51216110    -15.91438436      5.62370035     -5.75768913
C1          5.41047002     -7.22776281     -2.59795259     -6.40891526
C1         -7.54878107      1.48555728     -6.70383963     -6.43336517
C1          3.40308246      3.85678758     -1.01858858     -7.28746488
C1        -10.75670823     -1.77178199      2.42059909     -6.17608736
C1         11.02200742     -5.08915667     -4.11560391     -6.95540715
C1         13.57806183      7.44974386      6.40739271     -6.76126350
C1        -10.62301326      1.64476747     15.42921570     -6.37345518
C1          7.70069250      3.27934891      0.55539549     -7.45647173
C1         10.82484576     -6.35100241     -3.08952085     -5.71355005
C1        -30.25288973      9.85622137    -11.37570789     -6.85891514
C1          2.21069441     -0.06140038      0.00840912     -5.19844158
C1         -0.42776644     -7.74845959     -5.12182110     -6.74929214
C1          2.76831337     10.47543928     -5.78999997     -6.60327012
C1          4.64161821     -9.70404902     -7.64100677     -2.81800689
C1         -1.75277047    -10.17500332      5.67751960     -6.02268392
C1         -1.19149145     -7.26646911    -10.18020822     -5.83392238
C1          4.36620898     15.00746259      1.39589948     -6.45493425
C1          5.57906676     -9.79595393    -12.69375185     -6.74887547
C1         12.64660397      5.71110606     13.71145333     -7.03024813
C1          9.52413169      3.78996226      9.53138751     -5.10907484
C1         -0.33618541    -18.07657828     -2.48170079     -6.98187509
C1          6.88925184     -5.80229422     -6.62919580     -6.31510834
C1          8.22298258     -9.27863537      6.57449891     -7.10150560
C1         10.69807429    -14.21684655     -1.01357704     -6.15738033
C1          1.11240011      8.12302524    -11.38140481     -6.73373247
C1         -1.41827723      1.36599189    -16.34919070     -6.58258101
C1          5.65858761      6.67339431     -5.72267016     -5.30451878
C1         11.38481972     -5.46341568      4.62614994     -6.40302741
C1          7.34998029      0.49272778     11.25845546     -2.52809344
C1         13.63505911      8.07921897     -9.22194802     -6.80916898
C1        -13.53105464     -7.10653466     -1.66621381     -6.13751918
C1          1.11310746      5.16702904     16.91972203     -6.69662225
C1         13.81507948      2.88642209     -7.59862631     -6.88463661
C1          6.54365673      9.08116464     10.55169412     -6.90932669
C1         15.18082124     16.42682587      3.93769838     -6.96272893
C1         -9.55284858     11.16930935     -3.21137573     -7.04335019
C1         -1.76117500     13.87955862     -0.14739381     -7.35847830
C1         -8.11748833     -9.23519368     -9.14039528     -6.69813454
C1          3.58968780     15.92054346      1.53000748     -6.54744456
C1          8.47163854     21.76094593     -5.23745201     -4.75353845
C1         -6.78192616      1.30102929      8.11725463     -6.83367507
C1         -0.84031113      1.79845048     12.74850438     -5.24223243
C1         15.14245678      8.61115683     13.12657780     -6.57610761
C1          2.07035627      3.25360480      4.09834197     -7.15927789
C1          2.28928195    -11.97195262      8.10868317     -6.53766476
C1          8.55736826      5.68522929      9.01591333     -6.88698902
C1         11.08954513     15.31428431      4.90445048     -6.28514178
C1        -14.02506265     -8.61779204     -2.55705665     -5.11125968
C1         12.25290687     -1.20358031      7.55078239     -6.58844503
C1          3.29089044     10.16966997     -8.27271019     -7.15495709
C1         -0.48971402     -3.29993378     -1.04821732     -6.48367130
C1        -13.72865364      1.60123369      3.43688465     -6.82652559
C1          0.68205875      1.84049721     13.80339820     -6.64639521
C1         -8.59847337     -2.91669643     -6.58368345     -6.62656748
C1          1.64563625     -6.36327588    -10.13895342     -6.40285507
C1        -10.46449914     -8.59568376      1.09067936     -3.51693331
C1          8.46957597      7.58830596     -0.16334843     -6.05071054
C1         -1.52258635     -4.49795335      9.70401622     -7.13916292
C1          6.19215889     -3.34877165     -8.21492889     -6.45800297
C1          0.30975306    -11.69297622    -10.72028142     -6.50527535
C1         -2.68971463     -7.17362636     -4.12323412     -5.67343344
C1          4.74028629      5.17506205     14.71530483     -5.75321614
C1        -10.47803740      8.86993829     -2.58168495     -5.37313287
C1         -6.90216411    -13.10680981      2.59745783     -5.41018500
C1          4.69008048     -2.99631112      1.57827644     -5.71341517
C1         17.79120824     19.44457870     14.64477635     -5.61854628
C1          1.09200083      5.17654366      0.01548538     -6.75375751
C1        -10.55967319      0.34991564      4.14044874     -4.36070110
C1         10.55441732      7.21179920     -5.14531939     -6.90952672
C1          0.61642923     -4.82168198    -12.25404093     -5.70218578
C1          4.74055212     -1.09659268      1.47272856     -4.76763864
C1          1.37782179     -9.10187500    -10.71749945     -6.65626963
C1          7.15213151      6.59286864     -2.60611167     -6.14604056
C1         11.37583230     -0.14746070     -9.20175911     -3.46646233
C1          5.37735319      5.66125926     -7.61489632     -5.35088872
C1         10.26022118      0.31098765     11.24363213     -6.38552020
C1         -0.03349110     14.44532623     -0.14762870     -5.96820916
C1         -8.05806666     -1.39413726     -3.56194469     -7.32773261
C1          3.54306330      8.07638662     -7.63579396     -6.58042109
C1        -13.47193364     -5.24439172     -4.99329972     -6.43647966
C1         11.93713157     -8.81257990     -0.05432280     -6.78628143
C1         -5.29988426      2.78117565      9.74630997     -7.11761859
C1         -7.11597814     -8.18482660    -10.78922428     -5.37284325
C1          9.65565865     33.94018397     13.06168267     -6.59269904
C1        -15.32092478     -3.26755079     -6.60592982     -7.44324504
C1         -2.99592912      8.22046594     -8.30006260     -6.42379428
C1         -9.44665016     -5.29590298      6.48833101     -3.90653975
C1         -2.39940573     -3.35810117    -14.81572949     -6.52937907
C1        -10.06512599     -2.97947186    -13.26844183     -7.73385968
C1         10.46443240      2.35178971      4.04490155     -6.82988686
C1          3.11313414      6.33349898     13.77870960     -5.22548970
C1         -2.45073228      6.55033772    -13.02399086     -6.41640445
C1         -3.12160994      5.73524082      4.08135615     -7.34217549
C1         -3.77473721     -3.90553534    -13.26051868     -6.63549954
C1         12.49127668     -0.70436992      3.06437232     -6.33640774
C1         -2.20819038     -5.79764400     -1.03787373     -7.30471118
C1          1.63126437      1.85099429     12.21158577     -6.92050015
C1         -4.96110602     -1.40518922     -5.07112524     -7.02509930
C1         -8.76016956      3.32932712      3.14428887     -6.14926586
C1          8.36159134     -0.56968299      9.72450098     -5.86185886
C1          3.56004543    -12.65713169     -2.51792565     -7.36460707
C1         -2.47348148     -2.87902273     -5.11568066     -6.24491215
C1          3.87629382     -0.61137924     -9.13228711     -7.23237782
C1        -12.43223321      5.47048273    -12.33613854     -7.19275461
C1          4.92308100     15.04403722      7.39536487     -6.81080067
C1         10.69507976      1.84215968     12.16240687     -5.55039204
C1         -4.55181529      0.38935190      5.55930263     -7.49823243
C1        -13.72518670     -3.36378176    -11.28991295     -6.59671799
C1          0.84285428      0.43271683     -9.81736502     -7.04881182
C1        -12.69966952    -12.48591804     -9.13136999     -4.94801674
C1          4.17990005      6.64772334     13.69139339     -6.35673459
C1         -3.67027386     -2.46907977    -11.71566531     -5.33769529
C1         -7.63903906     -7.74522061     -8.12399966     -7.19323819
C1          1.32789807    -10.27110596     -5.11808589     -6.45571961
C1          5.74778124     17.41022392      8.97289579     -6.86945740
C1          6.93999788      7.63544010      2.49197457     -6.76767903
C1         -2.26909274     -8.79020482    -12.39594234     -6.88146752
C1         -8.51497830      6.73060612     -3.13324145     -6.34550793
C1         -8.23966669      0.84845392     -8.17350552     -6.63469686
C1         -6.21825141    -14.96229637     -4.11962279     -6.01357155
C1         11.14979074     -1.52961259      9.69415729     -6.46251663
C1          0.30950420     -6.94226655     -5.06060701     -5.72079612
C1          4.93999945     14.99103100      9.59463303     -7.03723005
C1         10.22513249      3.22123723     -3.60670869     -5.64595957
C1         10.67713221     -4.87523889     12.21648798     -6.19001850
C1          3.31314949     -9.14554224    -11.64931840     -6.98043713
C1          6.51712581      2.34105252    -13.37718188     -5.52432769
C1          9.64638519     -7.34914554     -9.17020495     -5.40778843
C1         -9.95922193      4.24189063      7.55932906     -6.60823269
C1         -7.30537607     -5.64539477      1.51187537     -5.99851665
C1         -2.21269125      3.86099820      4.63726617     -5.92232348
C1         -7.12579576    -21.92640368     22.47816604     -3.03067525
C1          8.52680348     -4.05384134    -12.58992964     -6.28787222
C1         -3.09733428     11.81053052      9.62718485     -5.70489684
C1         -1.02694774     -7.77911202     -4.21649636     -6.70739141
C1         -5.21795479    -10.75365921     -6.62622945     -6.89534327
C1         -4.32662448    -10.22015677      0.59959566     -6.12335020
C1        -16.59525091     -2.35172931     -5.62007686     -6.33648268
C1         25.03985574     -6.85927279    -13.91084307     -5.82935050
C1         -2.43905976      0.25097665     -0.06133542     -5.68159203
C1        -10.07148520      9.73145480      5.02566488     -7.02224533
C1          4.15588786      7.71123422      8.08989888     -6.47898604
C1         -5.30234922      7.43293308    -10.89651023     -6.61303669
C1         -4.34484608     -5.36590513     -1.55955690     -5.42632248
C1         -9.70864729     -8.10019043     -0.97584928     -5.08893247
C1          6.54548758    -12.94473925      5.64580594     -6.87177283
C1          4.81056440     -5.39084623     -8.53034334     -4.55596133
C1        -15.05182730     -5.28869695     -2.51117196     -6.88902154
C1          2.49185327      1.77815394      1.58222782     -5.56252605
C1         13.08066705     12.03979869      9.01722978     -5.50868603
C1         -7.23030600      0.97180010      1.61566212     -6.41746940
C1          9.26284647     -3.50287903    -11.10930754     -7.33753059
C1         -7.03441517      9.35228897      3.96337773     -4.52933751
C1        -12.66269256    -12.52780834     -5.59352631     -5.38861140
C1          3.79890942     10.49607216      4.00956864     -6.36618969
C1         -5.09761361      7.77425552     -1.00556087     -7.03437662
C1        -12.19396086     -7.32761312      6.58423445     -6.31849912
C1         -1.52799168      9.62547312     -8.97772234     -5.65917569
C1         -8.31990626    -11.97897826     -7.59264945     -4.67495763
C1        -23.17764933    -27.09565588      1.08990984     -6.86908048
C1         -9.85477130    -10.57079345     -9.04594606     -6.16600163
C1          6.33939878     10.23296200     -2.05276163     -4.30904673
C1        -16.35651014     -8.02106857     -5.03441486     -6.73598684
C1         -2.87464382     -2.92469944      2.50999704     -4.92889497
C1          5.45371961     -0.67119939     -2.55619819     -6.87952534
C1         -0.47419753      9.25728932      8.06641897     -6.22857290
C1        -30.45346721      5.25318831      6.61854145     -6.76341242
C1          5.86572713      9.08603482      2.47034028     -6.50009022
C1        -10.49872902      3.30867471      4.06899029     -5.06859407
C1         -2.02700962      6.37799395      7.10260244     -6.26937216
C1          0.46457911    -17.38270553      2.51999023     -6.21247184
C1          0.31318051      8.73635147      9.59344725     -3.96061693
C1         -3.31172102     -2.43809368     -6.64862197     -5.07017790
C1          1.01080741     -8.14072585     -0.01846267     -6.54234133
C1         -4.84420418     -5.75369567    -11.75070014     -5.75114120
C1         10.31335194     15.93056767      8.99447441     -5.70363713
C1         10.51277404     -3.69303750      9.72506281     -6.01483555
C1          3.71203454     12.96662562     -4.25570229     -6.68406802
C1         -9.40938321      0.93171783      5.12716245     -6.67905073
C1         -6.24193480      5.83576000      5.58689554     -7.06855248
C1        -12.91277293     -0.90488447     -9.72879864     -6.50115070
C1         -5.24836842     -0.49225013      5.57039065     -6.82629633
C1        -13.25626535    -12.19027407     -3.09009069     -6.88741181
C1         18.05489005     -1.48226296     -5.72476728     -7.01638380
C1        -11.87268890     -5.13738829      5.04363388     -6.51411676
C1         -3.59200188     15.02347539      3.08853796     -6.91889521
C1         -1.98855401     -5.88829657     12.28777833     -6.68568084
C1         19.60870428     11.95811223      1.73172044     -6.34812858
C1         -4.12275184      1.56439346      8.07443512     -3.12029649
C1         -4.00083898    -10.96377999     23.03997001     -6.13626684
C1         13.80936940      6.60569079     -2.17783264     -6.86887852
C1          8.89922185     -0.11026822      3.97419833     -7.43554960
C1         -6.84094883     -5.39222368      8.22805661     -3.44060570
C1          2.36392697      0.55587077      4.70578655     -4.87735470
C1         15.49783019      4.19058555     -2.14438291     -6.59734101
C1         11.80761684      0.31965111     12.25879482     -7.19245643
C1        -13.12620322     -0.31254537    -12.25889673     -6.60563218
C1        -27.96778272     14.17264949     -6.68944173     -4.91109895
C1         -0.97812117      4.72343072    -13.34516788     -7.20884394
C1         -9.24148451     -0.57299954      6.62123121     -6.78074503
C1         11.15660198     -2.51618175    -11.67561377     -6.50689268
C1          7.05335761      3.87067613     13.71949737     -6.16360196
C1         14.60152836     -3.65789412      6.55844485     -7.39263497
C1          0.35060301      5.63165974    -10.73220931     -6.22988102
C1         14.60433895     11.99116574      2.98391375     -6.13733433
C1          2.00682618     14.07300665     -1.71843561     -6.38913077
C1        -15.45506912      3.94061304     -0.04874343     -6.60745734
C1        -14.71748538     -9.18852503     -4.06621532     -5.33921569
C1         15.15729545     13.46764317     -1.77415906     -5.40965500
C1         -0.89078112     -1.91231134    -13.20192695     -7.32344226
C1        -13.71597228      0.33757825     -0.07343332     -6.11002371
C1         10.09217314    -14.29368072     -7.00527006     -3.63580337
C1        -15.43305370     -6.83388385     -9.11899012     -6.20873366
C1         15.32976249    -13.38032855     -4.30258116     -3.13818214
C1          8.41863059     -9.81697158      9.13570336     -6.68640030
C1         -8.29677913      4.36197659      7.16557088     -5.59063668
C1          2.88885089     -7.32885483     -7.61589553     -6.20307993
C1         11.78704607      1.43039166      6.49370465     -7.09532835
C1         15.04739669     10.45548109      3.96508548     -4.95382272
C1        -13.72044534      1.52969074     -5.69170714     -6.32102118
C1          4.00149341     -0.61131492      5.59716088     -5.05809496
C1         17.86380164     14.44408962    -10.94129452     -6.65456139
C1          3.89436152     -7.32141134     -3.53311013     -5.65908635
C1          3.06779257     -4.72523212      6.27529730     -5.31899481
C1         -3.81797551    -25.64454671     12.30869058     -7.18501808
C1         -5.61501368      7.75574209     -0.05694134     -6.43671834
C1          5.83984688     14.92092950      2.28030712     -7.19703185
C1         10.74863429      9.54624103    -26.62650776     -5.30010783
C1         14.55479841      7.18731685     -2.73426620     -6.62046513
C1          6.08277868      3.33212519     -2.44550728     -1.89778206
C1         -6.11029092      5.28374190      8.16878410     -6.65480473
C1          2.32353760     -3.56668790     -6.66780117     -6.86663273
C1         11.70489896      6.63467749     10.54276002     -6.69539770
C1          1.46914490      5.28713025      4.05251001     -5.19479885
C1         12.13763522     -9.68248412     -1.69385974     -6.04002290
C1         14.24552158      9.80300673    -25.18307059     -6.44442796
C1         -7.07032840     -1.40039302      9.68055861     -6.74424926
C1         24.95766430      9.59150716     18.68595728     -7.25359570
C1          9.10381094    -11.16638596     -4.23841338     -7.36643131
C1          2.55548632     12.60290996      1.48468764     -5.27012443
C1         18.06598709      1.73171809      4.04273879     -7.03680573
C1         -0.17655237      8.34322918      6.54962544     -6.89131328
C1         -2.28569865    -10.56839361    -10.12870044     -5.59641305
C1          2.14186213     19.64897184    -23.77277912     -3.82968732
C1          6.49712884      7.20299580      4.92760471     -6.68281669
C1        -16.23706299     -9.21652443     -1.60190661     -6.94618006
C1         13.79971591      1.75494338     -4.14633746     -6.48984664
C1         -2.00613852     -3.00182296      8.78048769     -5.82636167
C1          4.00430715     -4.75668622      8.16225150     -5.54440868
C1         -2.53187202    -12.30139597     -3.62160211     -4.48330198
C1         -8.48662045     12.62226274      2.47719026     -6.54732936
C1         15.59916402     -0.69200018      1.51041980     -7.23642152
C1          7.81341836     -8.00322007     -0.04479322     -6.41182949
C1         15.26786133     15.89751031      0.79528509     -5.55571266
C1         15.00473747      4.15490860      7.98304352     -6.61338311
C1         23.51124695     11.05719133     13.59585159     -6.71095307
C1        -10.89927894     -8.29987089      5.72220756     -6.75615667
C1          1.57420367     -8.26251785     -6.77474233     -5.84133929
C1          7.26874642      1.80220079     -4.70802768     -6.90442986
C1         18.36073389      4.73018910      9.02504136     -6.97485246
C1         12.75542063      8.01152607      4.84865024     -5.56639451
C1          5.12487915     -4.52461913     -6.64861232     -6.43574109
C1          6.92956841      7.54181743     -6.70149020     -6.63244397
C1         11.47902581      9.09016633     -3.28487457     -5.35013771
C1         -3.53422212      9.54368991     -5.79133193     -4.95344110
C1         -9.18150257      1.89738259     -0.02215031     -7.15710321
C1        -11.16315842     -1.86409843     -8.23834258     -6.36918429
C1         31.17161848      9.43931780      6.28706772     -5.38543121
C1         11.87992816     -6.88745235     -5.57640151     -6.16799294
C1          2.34258169     -2.50799227    -10.20850599     -7.30564762
C1          9.79960174     17.45873704      4.52988564     -6.73238466
C1         -3.74351683      8.79300001      7.11719050     -6.40286483
C1         14.53479591      4.23408392      0.86844367     -6.84383063
C1          9.04299870     -0.66891193      3.02881152     -7.28533464
C1         14.11130105     -1.00040056     -0.05744623     -7.27780511
C1          6.83854647    -10.19745435      4.11937500     -5.10113814
C1         -8.96618022    -10.48547115     -5.00497838     -6.96902336
C1          6.55857155     16.81898222      7.05765737     -6.05804479
C1         -8.80034064     11.78574223      7.53331602     -6.80824602
C1         -9.07199821      4.87863283     -9.20798449     -6.81020679
C1         -6.67189861     11.33909810     -9.81448254     -6.54371668
C1         11.09632150     13.44972427      4.90571625     -6.45826308
C1         12.44431210     -6.91991704     -6.60804815     -5.25315945
C1         12.54657310     -0.95199010     -3.15289047     -5.46258321
C1         -2.82972955      2.38271984    -13.28180777     -4.55463171
C1          2.14691503     -9.72439676     -3.45689595     -6.33258418
C1        -12.98937302     -2.63985037      1.46777051     -5.98978070
C1          3.29792309      2.35348394      6.53676819     -7.18420280
C1         -3.85093521     -2.02789951      1.44091217     -6.42587313
C1         -7.16898961     -5.21578364     -1.58982990     -6.48437699
C1         12.12888300     -2.50928435     -4.18217732     -6.81421822
C1        -17.21675838     -3.26187536      0.06248881     -6.69349181
C1          9.28116506     15.82910764      1.31233267     -6.58763208
C1         12.07358876      8.67539940      8.95875608     -4.44451799
C1         14.32466797      1.40360806      8.10138854     -6.90389903
C1          6.18441481      6.23166498     -8.22776349     -5.69455089
C1         -2.96901461     15.89411330     12.09067520     -4.16479802
C1         -0.36429447    -18.02526846      3.06950537     -5.81439146
C1         11.08433806      3.87048123     10.58969482     -7.51480699
C1        -10.64765861      3.43824292     -5.13794855     -5.62049420
C1         -5.12831493      3.68322656      2.50676155     -7.18051538
C1         -0.86921507     12.57841135      7.11464176     -6.62215783
C1         -3.96450397      6.33194580      8.08011954     -5.02685243
C1          2.93575216     -2.40728431      1.50287888     -5.67219874
C1          7.97942610      8.93902664    -10.24288750     -6.93526644
C1          1.78663476     -5.72983593      1.57492277     -6.93271676
C1         10.61197331      9.61389758     -8.34011256     -5.25823269
C1         -8.34384062     -5.27416425     -4.12897513     -4.31643661
C1          1.87105398      0.98917890      7.12241169     -5.18979148
C1          5.90145711      8.71259616     -1.69752625     -5.57930690
C1          6.76206991    -11.64732314     -3.19365758     -4.71586044
C1         -3.96451257     -9.32175598    -12.31824751     -6.44496922
C1          9.66575565      1.72321128      2.50866365     -5.03928221
C1          9.55923646     18.43348312      9.60232860     -7.24022394
C1         -0.47744770      8.14174300     -1.09608272     -7.01820702
C1        -10.64740597      1.50357217     -7.33446158     -6.99382903
C1         -3.30966289     12.02534587     -6.80581114     -6.48426868
C1          3.96403255      4.22200766     -0.09312858     -7.27042555
C1          3.03325235     -9.74084040     -5.08029353     -5.33200052
C1         -7.58068565    -15.56007993     -2.54029660     -6.54146057
C1         17.09371909     -6.63324440     -3.07274761     -6.36370911
C1          3.64479084     -9.65364645     -2.61552284     -6.13411061
C1         -3.01290914      0.35893524      3.02802865     -7.60704046
C1        -12.36709744      3.93339323     -1.61396029     -6.44827450
C1          5.11174720    -12.97651999      8.19588185     -6.40070747
C1          3.80679757      8.69940267     -5.19810071     -6.32179816
C1         -9.49973929      0.11937021    -10.71339558     -5.89727427
C1         -1.24368818      5.77990151     12.15450086     -5.94365211
C1          5.70998088     12.59736854      8.98953129     -6.98032501
C1          9.37661692     18.78708023      7.00730905     -6.21406644
C1          0.09871609     -1.45050537      1.51453004     -6.59706628
C1          4.60632834    -17.48007115      1.49405978     -4.52890925
C1         -4.20572507     12.07291397      7.48742977     -6.85126289
C1        -13.78711590     -1.39590802      3.52192312     -6.37978008
C1         10.78282804     10.04124790     -6.77140418     -6.35257612
C1         -4.99320999      6.65502873     -8.88543903     -7.39585419
C1         14.32561338      6.25814461     -6.80788431     -7.16051773
C1         -0.96225036     -4.87890278     -7.60509184     -5.07165110
C1         -0.38296563      0.35034643     13.78599882     -7.10352275
C1        -15.50906838     -2.67331986     -9.14831281     -7.38996794
C1         -1.28437615     -3.80983920     12.26168352     -6.13660130
C1         12.09252153     16.45772149      5.45885721     -7.02752032
C1          4.67719865      0.00013571     10.60479673     -7.07123917
C1         11.78676964      9.85147111      6.40103008     -6.60185377
C1          2.77348925    -11.76798259      0.05527978     -7.40055056
C1          7.93542840      5.67383678     -8.33189159     -6.74572172
C1         -0.17343285     15.02549274      3.02381041     -6.52706279
C1         -5.12422862      0.00633339     -6.64252644     -6.88338957
C1        -11.94068045     -6.69834520      9.09878665     -7.11213468
C1          3.38167496     -3.79725455     10.24810295     -5.65045089
C1          9.47297446     15.28215424     -1.73846690     -6.67338607
C1          8.02235397      1.38571425     -9.17680423     -5.22043855
C1         15.27279952     13.00290845      2.95935530     -4.04823280
C1          1.80322495     -3.90008926     -7.61047238     -6.01893142
C1         -2.55110295      9.62736721     -5.12903300     -4.46320594
C1          9.97837250     14.99674177      4.93886559     -6.90540414
C1          1.81727831     -3.89492371     -1.93793803     -5.79564475
C1         -7.31037123     13.24899213     -0.17863075     -6.20438210
C1         -8.30649520     -5.65463559     -8.11657638     -6.94405012
C1         14.61319156     -8.50303337     -2.59706715     -7.04406384
C1          0.02795786      7.75335845      5.58215026     -6.89909497
C1          6.39737152     -0.57161488     10.70024748     -6.72798874
C1         -2.52223677    -12.21252834      5.62775126     -4.73870873
C1         -3.70959560     -5.39875461    -13.82895467     -6.71514506
C1          0.64266753      9.58858462      4.65178004     -7.14161747
C1        -11.36674151     -3.89566605    -12.23034316     -3.73802858
C1         -1.00715319     17.36170873    -13.39227897     -6.11814946
C1         16.39928030     -4.94349908      0.85754254     -6.51546688
C1         -7.39946542    -21.11063725     19.88968497     -5.83976920
C1         -1.97201445    -14.51157473     -2.56776217     -4.90506865
C1          2.59597956    -12.86918017      8.74012157     -5.00735777
C1          6.07034766     -7.33551269     12.19557591     -6.86647148
C1          4.89476702     -7.19586240     -1.56745920     -6.78352123
C1        -15.89316981      0.65937280     -6.57552429     -5.65149927
C1         -1.95581928    -12.57751991      0.92239734     -6.98948226
C1         23.85868152     -8.31650165    -13.93347121     -6.66524226
C1        -17.00283297     -6.66039932     23.08230926     -3.28224919
C1         -2.44605616      7.88956523      4.00926226     -4.30123142
C1          2.53829599     10.76420237     -4.19433128     -4.60562676
C1         -6.36750038     -5.71259269    -14.77356521     -6.36759838
C1         10.30798976     17.81854838      8.98811416     -7.05908096
C1          2.82232690    -13.55853176      0.00406593     -6.15214401
C1          2.78108471     -3.88686264     -9.28129715     -5.45168935
C1          7.02500895     -5.44066991     -1.67340725     -7.16419438
C1          4.89690384      7.23766470      7.46555906     -6.18437588
C1         -2.72988340     10.21633928     -4.19664419     -7.18218371
C1         11.41261794     -8.50250410     -3.22460209     -7.40170281
C1          0.96459640      9.59642452     -7.34963996     -6.82206571
C1         12.07734259     12.06811788     -4.35278794     -5.10683719
C1         15.53242140     -5.54605210     -0.61304287     -6.44861597
C1        -12.64587155     -5.79564925      9.16733486     -6.27879542
C1         -4.52403173     -1.15453465      5.00209367     -5.22934142
C1         13.32771341     12.59284231      8.00361027     -6.86977231
C1        -14.57333584     -8.58092344      0.64063492     -6.26921450
C1         12.09277452     -5.40210301      1.53071536     -6.50647184
C1          6.91211138      8.54261488    -10.16870653     -6.68161113
C1          1.68155202    -11.17909214     -6.66597166     -7.04133662
C1         15.04611248     -2.14226551      9.73940898     -7.24557513
C1        -10.66345782      5.99985755     -6.69211341     -6.69086840
C1         -0.65674724     -8.60751504     -0.04454357     -5.48922885
C1          0.31768845     -0.87114356      6.21730309     -6.98870743
C1          1.62487928     -3.29850463      8.22072625     -6.45615782
C1         -9.90861385     10.33055738      4.06326097     -6.35844897
C1         14.28203851      5.19400035     -6.75749926     -6.10716688
C1          0.30526121     10.62462391    -10.78974845     -4.16275731
C1         -7.37051367     12.12011699      9.03524054     -6.18327967
C1         -1.12909630      8.10562707     -5.75521720     -6.16526553
C1         13.66828264     -3.68705176      2.41828225     -6.11351865
C1         -3.49426784     -0.04993795    -11.31796694     -6.39845927
C1          4.88999305     -8.81234227     -3.48725765     -4.54738904
C1         -6.42561408      3.33350726     -8.19483187     -5.56693596
C1         15.81846627      1.72904773      3.92297715     -4.78367861
C1         10.27020872     14.06156434     -0.18999919     -7.01598330
C1          4.36053979     -8.62894473      6.57254928     -6.85303701
C1        -12.35045090      0.97200970    -10.76232699     -7.55355694
C1          7.30818798     -3.03889682      3.07489331     -5.60851460
C1         10.52511578      5.30393356    -10.77810664     -7.38227440
C1         17.20912674      0.44748370      2.41471412     -6.60521158
C1         -3.78686396      7.54882226     -9.84540385     -6.33029991
C1         13.29469676     -1.23087979      8.13421036     -6.61558432
C1         -0.36838322     10.86790825      9.63994212     -7.36122933
C1          1.87189476     21.21250937    -13.41424203     -6.70044084
C1         16.15937313     13.42915372      2.40375000     -2.39024244
C1          5.70992880      4.71329254      8.96984394     -6.85913509
C1          5.15621539      1.43469451      8.14859637     -6.90386928
C1         -9.85656361    -10.51107099     -5.65616832     -6.98558199
C1          3.88988197    -12.10368927    -12.57974022     -6.35508729
C1         15.39434933     -3.06074002     -6.67609609     -5.61555575
C1         -3.30112651     13.16908168     -3.36885413     -7.10740487
C1        -10.20207031      2.50075272    -12.37410861     -5.69489088
C1         11.94177739     13.63369016     -9.38295626     -6.74562958
C1         11.70568729     -9.32623408     -4.77924201     -6.16722576
C1         11.04627908      2.76599349     10.64778614     -6.99563131
C1         16.28920101     -7.87721827      0.91720585     -6.86879686
C1         -8.96529022      1.22570989      8.11713153     -6.12215059
C1         18.32433144     12.67112503     14.51840230     -5.26486204
C1          1.29674327    -17.97216709      4.10579761     -6.99025675
C1          3.20713602      4.74287490    -10.74844757     -6.51515218
C1          8.56860929     12.31174509      8.94272095     -5.32176991
C1          5.79393212    -16.62581444      0.63354697     -6.68975182
C1          6.10051537     -9.36741946      3.12725237     -6.23331496
C1        -11.33762213      5.80267585     -3.26152093     -5.53469923
C1         12.76570530     -2.70872352      7.24069169     -5.91543593
C1         15.80422316     11.42699450      3.92481786     -5.51473423
C1          2.82471986     10.59228174      5.51464746     -6.17506492
C1          2.13150740     14.13623860      9.64337931     -6.57142609
C1         13.39504115      8.12836609     13.10769989     -7.13306350
C1         -6.55131834     -6.24112868      1.02080892     -5.44381045
C1         -4.02727073     -1.42024397     -0.97073553     -6.44241255
C1          9.97626677     -6.88122320     -4.66112453     -6.99646882
C1          1.85679471     -3.96477860     -9.83642465     -6.22519530
C1         11.51054451     -6.86816627     -7.19024250     -6.07384108
C1          0.06765868      3.35685144      7.19923634     -7.38520691
C1         -9.63126699      3.45756043     17.34372955     -6.66853844
C1         15.68740691     15.02603965     10.55213588     -7.24229707
C1         12.52568600     13.90995688      6.42941837     -6.44171860
C1          6.43121827      0.87073225     -0.04538799     -6.69545158
C1          2.32800840     10.11510832     -6.73786179     -7.17076579
C1          1.10999283     11.12304053     -0.02696985     -5.37483439
C1         13.83748019     -4.95439893      1.48074132     -5.34002635
C1          4.62401748     11.18166100      5.44187889     -4.33980633
C1          0.27529377     11.60390140     -5.24173356     -5.34456168
C1         -0.00432839      9.45900369     -5.69073415     -6.66311634
C1         -2.81566553      5.79757265      5.59717984     -7.33652305
C1          1.48236171     -4.87326275     -8.29773262     -6.24968506
C1          2.64783420     -3.40856893    -11.78092187     -7.14348180
C1        -15.24654203      3.00713116     -7.25828988     -5.96352044
C1         11.52424433     -6.93400221     -1.61851239     -6.88210772
C1        -27.70354658      5.40895196    -17.33191343     -7.09348384
C1         -5.30706204     -5.50543031    -14.93326440     -2.87354001
C1         -6.61760295      6.71547925      7.20094387     -6.29910942
C1         13.70079047      2.75462273     10.01643062     -5.97764670
C1        -10.51068244     16.06753145     18.80288616     -5.98318123
C1         -7.37712888     -0.86717253     -7.58695059     -5.71829464
C1        -11.17940359      6.35464488     -9.76044307     -7.42252603
C1         -9.69427394     -4.45338004    -12.35159110     -6.53054277
C1          8.15475201      1.74163231      7.12992457     -7.33569922
C1         -9.61253268      1.48298389      2.53387422     -6.39894404
C1         15.28727633     -1.54048509      0.82493721     -6.36681089
C1         -6.59896344     -5.18306964     -2.53195063     -7.44028232
C1          4.13785722     -0.06344468      8.13902263     -4.17057320
C1          0.10334640      1.51926792     10.75236203     -4.52765902
C1          7.20562513     11.08482491      1.50082108     -6.20200220
C1         13.59674943      0.79792853      6.54086365     -2.00723902
C1        -16.88460996    -22.14942475      1.02929803     -5.62450852
C1        -10.11224265      4.91027941     -4.21489603     -1.98741363
C1          5.16257628     -3.37913326    -10.15403472     -7.01890725
C1         -9.89228034      7.24491634     -5.05385708     -6.91146846
C1         -1.17093715     15.04547025     -3.27320170     -5.70457340
C1          4.96191404     -8.97382694     17.90545569     -6.67558769
C1          0.41699734    -12.05633776     -0.03476073     -6.82271443
C1         21.36054293      2.14504637     -0.53152966     -6.75124244
C1         -8.86780964     -5.70238478      4.06658589     -6.22712528
C1        -11.01254574     -5.80949560     15.74467760     -5.71331418
C1         16.65117736      8.98865563      5.51718880     -6.57681473
C1        -12.19632456     -4.33971832      6.56457400     -4.12364967
C1          3.56256547      0.34693436     10.66090072     -7.20133265
C1         -5.06573903    -14.04235502      0.55793944     -3.51256031
C1          2.79327317     -2.06366064     14.76574328     -7.07873008
C1         -5.31023081    -14.95471040     -5.65347758     -5.74000941
C1          1.54117531     -3.01400700    -11.71633016     -7.35763492
C1          8.05227948     12.01543446      2.33277377     -7.16533861
C1          1.03638123    -26.22202123    -15.81383416     -7.28039340
C1        -10.21862751      8.13020517      5.61466842     -5.63580469
C1        -18.28067275     -1.76581191     -3.56648763     -6.90675016
C1         -4.28193680      7.28176544      9.63842574     -6.68649347
C1         -9.93246684      9.19382943     -1.65752674     -6.95414922
C1          0.07922747      3.35023697     10.60319475     -7.13526889
C1          7.18235750     -0.07655463     -8.21733303     -6.43061584
C1         16.39164933      8.44587683      0.75772516     -2.94969598
C1          7.64369496     -3.41010748     -5.07761000     -7.53824558
C1        -12.02055205      1.47818138     -8.14966577     -1.58733055
C1        -16.56822113     -2.29248365     -9.09432264     -7.37103912
C1          6.88743797      2.39497258    -11.79106868     -5.84963316
C1         17.60361340      2.85372054     -0.41454601     -6.78466371
C1         -4.23766556     -0.48109550      0.52275982     -6.19196086
C1          1.81325039     15.00698934      5.56469181     -5.18795255
C1         -4.43631245    -12.63817104     -1.95392092     -4.54803014
C1         12.97260387      7.23632714     -3.66551966     -7.24180364
C1          1.63781521     -0.01615763     -8.21178070     -5.78096362
C1        -12.19095444     -1.50956961     -8.17986691     -6.76314232
C1          0.49670733    -19.27913620     -0.99849162     -5.52164012
C1          0.34720638     -0.88042006      0.53492359     -7.07733720
C1          7.18718883     -2.98927017     12.34445951     -5.70824789
C1         -9.47166739      0.94502315      1.57488872     -5.20565448
C1         27.30481384    -13.62467642      5.86236839     -6.64179058
C1         15.46917803     -0.12497317      8.14616709     -7.16081656
C1         -7.05061371      0.40524911      9.73537400     -6.80414347
C1         -9.18554909     -4.72118468      0.00437970     -5.43436948
C1        -13.74609225     -9.11276654      3.56501590     -6.13774122
C1          3.06936587     -5.93402492      0.56952210     -7.11317274
C1        -18.84350508     -3.31720910     -0.98687315     -4.94105702
C1         -2.72403438      1.28197394      1.45099738     -7.38991478
C1        -12.27397558    -11.11630801     -2.52304772     -7.17033647
C1         -4.80056043     -8.73587830     -6.07814195     -6.94698440
C1          2.35092847      2.32203836      4.57347305     -7.16630227
C1         -4.46224235      4.81954669     10.67326621     -6.59295413
C1        -15.81193705     -1.77786967     -9.71672562     -6.92696844
C1         -5.15738068     -7.77401019    -10.19228328     -6.76514822
C1        -12.24161512     -6.17153321      0.91615920     -6.28239966
C1         -8.65406140      9.25849333     -2.60195476     -7.29170467
C1          2.20474031    -14.95691036     10.33062241     -6.87151868
C1          1.11827544      6.23118153    -11.35915601     -6.23503625
C1         -8.10332102     -1.38566429     -5.65414153     -6.07565338
C1        -15.19062344     -1.71697478     -1.57073111     -5.65305469
C1         -3.09873938    -14.06776204      3.14389067     -7.47212045
C1          6.46123714     -3.51099265     21.96609107     -6.85175580
C1         -0.18293055    -11.89012468      6.61434372     -4.90647162
C1          5.66568960     19.28077721      5.57734157     -6.78254119
C1          2.83038959     -0.83798718     11.32709471     -7.29740927
C1        -11.71714524      3.04215146     -7.28442514     -6.52981856
C1         -7.68464115     -5.96524693    -13.78284089     -6.75561738
C1         13.40134707    -14.63252441      3.08322279     -6.49892374
C1          5.15173500     -6.25156954     13.79319080     -5.98076080
C1        -12.52225509      5.44353764     -3.20774682     -4.73271383
C1         -7.66213940     -7.69563780      3.10221075     -6.98927012
C1          8.94486893      2.37337409      0.80550582     -5.36315065
C1          0.46657577     15.94091370      2.99843291     -6.93793910
C1         10.62350492      1.73597359     -2.62068328     -5.18071709
C1         -0.08733315      6.61728172     -5.65886174     -5.29509183
C1         15.31990031     -3.09898230      8.20907257     -4.29962910
C1        -12.85151942     -3.31878912     -4.98570744     -6.03673068
C1         10.74244604     -0.08944039      0.89369972     -6.25018407
C1         -2.81477230      8.67066998     -5.70082540     -5.05420085
C1         13.51808316      0.80677375     -2.54690746     -6.80457579
C1          7.43616485      4.15889601      8.99867160     -6.82302868
C1         -2.55419373      4.76246870     -7.29380658     -6.41505396
C1         -7.56921308    -13.64376384      6.65797437     -6.60494976
C1         -2.44076790    -15.89190289     -0.07329559     -7.02831824
C1         16.32581403      8.58100944     -2.74200719     -6.87623735
C1        -12.38595129      3.64288149     -6.61144127     -4.86003026
C1         18.43451746     -1.67630601      1.50979118     -6.81768369
C1          2.66329003    -16.48236525     -3.49855982     -6.26290477
C1         21.21600286     16.80657328      1.27338867     -6.32633423
C1         -5.84490947      9.06195284     -4.75419497     -7.37955252
C1         10.66579979     14.43947467     -2.68900247     -6.72235981
C1          6.43463897      4.26394199      1.43524005     -5.55896780
C1          5.02973120      1.74381927     -8.23775086     -7.07702275
C1         12.80716115      5.10223043     10.57727469     -6.58070519
C1          3.93142566      1.25329277      5.61968099     -6.72815575
C1          3.91558617     -3.50413945      5.62763897     -5.64603983
C1         -8.89219903     -5.73345159    -10.73644814     -5.83579733
C1         14.14872103     -2.14002574     -9.23830845     -7.11468612
C1         -7.59330232     12.58260858      6.69059226     -4.05986015
C1        -11.39563008    -13.51692837     -6.53401209     -6.46745031
C1         -7.99592614      5.16687150     11.39927243     -6.71860150
C1         10.27514917     15.92065171      5.50901469     -5.45454498
C1         -4.16231740     13.17043258      7.51732839     -6.39447277
C1        -22.32322216     17.42770315     -2.66586653     -6.16164295
C1         -8.57375507      5.13571082     12.35532090     -6.70883293
C1          5.43016766      2.69348905      1.50729496     -7.17557415
C1         10.17983663      6.27789204     -3.57303324     -7.11828549
C1         11.16434431     12.89219062     -5.31027990     -7.24505908
C1        -10.52817122      4.56119518    -10.71996299     -6.42983126
C1         -4.23456945      6.04713605     -7.32159163     -7.44320682
C1         14.82858212     12.50890675      5.49330390     -7.22688305
C1         12.32477001      3.25035972     -5.72503493     -6.83473029
C1          4.65355643     -7.65867271     10.63802545     -4.98424918
C1         -4.26319026     10.19436591     -1.67161449     -6.41268739
C1          7.20951475      6.60795358      2.93446442     -7.14341068
C1         -3.19716798     -5.73395201    -10.77597781     -7.09752777
C1          6.37139325      3.77640294      9.02916736     -7.21885722
C1         -6.57872628     -8.13301786     -2.59017196     -7.16791910
C1         -3.83941031     10.49306263     -4.18439646     -6.97227698
C1          6.44128171    -10.58583149     -6.06526180     -7.30178536
C1         -4.53511020     10.01320377      3.41937374     -5.42548547
C1          4.51009140      8.14153778     -3.61030285     -5.50962736
C1          6.36003011     -4.92734587    -10.16908676     -6.10992868
C1          9.76152495     -5.96006719      8.11578660     -3.28900625
C1         15.82220861     -0.09075857      4.03140084     -5.80360209
C1         -0.71751160     12.13067490      4.00121510     -5.47776041
C1         12.60636408     -6.95152721     -3.16450723     -6.02831824
C1          5.61139809    -15.90377391     -4.11690360     -7.19806390
C1         -4.30218641     -4.25973702     -5.10376175     -6.96085790
C1         12.53424818     -0.95263602     -1.04079581     -5.93322080
C1         18.67121591     -0.58618087     -5.72760137     -6.66748225
C1         -6.20064397      6.36512246      8.15128831     -5.89715880
C1        -12.87874524     -3.90005289     -9.67404160     -6.47318385
C1         13.93567727    -11.68706400     -5.88785725     -6.50366407
C1          3.46585594    -17.00101179     19.87353444     -6.63666332
C1         13.54697054     13.47301010      0.74360697     -6.66295806
C1         16.82579036     -1.57388774      3.97516821     -2.52696465
C1         -1.22119982      5.77056550     -8.19818903     -7.08500402
C1         14.60965986      5.34789581     -8.28649964     -6.06574499
C1         12.36722137     -3.06126948     -5.13497926     -6.63145886
C1         -0.00197697    -12.93175447      1.56112998     -6.51210252
C1         -8.87619207     -2.12031965    -10.67634611     -6.46073166
C1         13.16479434     -0.62760367      9.05559304     -4.98516447
C1         -3.29810038    -16.48723709     -5.05503260     -6.70758571
C1         -3.99239512    -15.86628722     -0.96985689     -6.35178599
C1          3.58407845      0.39320455      7.15421997     -3.94937770
C1         -9.26602247      7.21292032     -8.27482329     -6.58730089
C1         -7.30532204     -0.95524639    -13.20221474     -7.22291524
C1          2.89662417    -27.06528640     -1.56257683     -5.40754427
C1         11.21085262     -7.79145640     -5.64211380     -6.64076996
C1         29.19008933    -16.63810827     -4.32082632     -7.46150716
C1         -2.08238765      0.33964374      1.40364539     -5.34428647
C1          8.41953135     13.47946987     -0.31236158     -2.08627774
C1          0.55104683    -15.50367656      8.16363223     -7.53193257
C1        -16.07435315     -3.87048797     -2.53049998     -7.20092409
C1         -2.56078881     -2.96936785      4.01797857     -6.51132719
C1         -3.80290462     -0.12985109      1.50948456     -6.69330655
C1        -30.32456766      5.81077844     -5.63644264     -5.23034329
C1         25.19214816     -2.22379999     20.82614249     -6.51533371
C1          7.28735224      8.95554682    -12.74179852     -2.76674824
C1          3.49146265    -13.00296367      1.53608052     -5.89273372
C1         13.69964059     12.86313101      5.43627512     -7.44257406
C1         -7.27274303     -2.06655973     -9.73029624     -6.72657552
C1         -0.73128595      2.52459619      9.66430525     -5.64900944
C1          0.59816741     -3.10825137    -12.35477007     -6.37637675
C1          3.11287667     -2.95364960      4.07417775     -5.28535485
C1          4.29992361     13.21429036      1.40418282     -6.53664492
C1          3.77825130      8.71281629     -1.72473215     -6.07071410
C1         -0.72402094     -6.89758025     11.31162552     -5.82926344
C1         -2.27457824     -6.94519055    -12.30786613     -5.45946900
C1          1.66979052     12.66457483      6.56149293     -4.55870277
C1        -11.67859347    -11.06014315     -5.63145390     -6.58730381
C1          0.03466493     15.54436506      2.09064586     -5.73167285
C1         14.86194829      4.72870356      8.96434330     -6.69355865
C1         -6.56799778      1.94724923      1.55976197     -6.70026230
C1         -8.07590328      1.50227123      0.05550496     -6.64177869
C1         -9.09187317     -9.21200011     -9.66043626     -5.72020793
C1          7.65207076      5.07846785     -5.09833402     -7.04290536
C1          5.32624594     -3.86483402     10.62381274     -6.84346018
C1          8.57938912      0.82750918      5.49899196     -5.84954652
C1          0.10442271     -6.36115644     -9.83440146     -6.22944741
C1          1.00655319     -1.40771790      9.13325296     -7.04355737
C1         13.99392752    -16.22481549     -7.47771184     -6.96722284
C1         12.25106942      7.18694680      1.37802590     -6.56329515
C1         -5.12876742    -10.63761550      8.27724451     -7.04528909
C1          6.32513469    -12.11344596      1.50377828     -6.77733204
C1         16.79123042      6.36378543     -5.18458130     -5.15723362
C1          3.85837320      7.19630882     -3.63603296     -6.85212348
C1         -6.82014501    -14.92739531     -1.01852337     -6.44532798
C1        -26.38833119     -9.24978324     -9.12914522     -5.72256274
C1         10.22796400      8.04542630      3.34225250     -7.31866231
C1          4.13942420     -3.00048251      4.67462971     -4.67554974
C1         -2.74714960      8.31953976     -4.07698988     -5.48092499
C1          4.05022806     -4.82246898     13.82852081     -7.20479762
C1          3.35965901    -13.49107244      8.13225901     -6.92550851
C1         10.72553648      2.94342756     -8.31078527     -4.73022519
C1         -9.59416658      6.35771363     -6.76572309     -4.03602785
C1         -0.76836887     10.87473284     -7.32850954     -5.92884881
C1         -3.24667409    -31.58109193    -17.30738738     -6.46701796
C1          2.26867099      8.99355756     -6.71379722     -5.78362161
C1          6.39132745    -10.33565479    -13.21740236     -7.33518761
C1          3.26023431    -14.53741611     28.89436242     -5.99735727
C1        -16.60436157     -2.35429045     -3.49924929     -6.22315426
C1         -7.55777234     -7.79530756      6.62216855     -5.96980998
C1         -4.21974880     10.20210949      7.50393279     -6.18167429
C1         -6.07587673     -4.75851820     -1.63164498     -5.86315294
C1         -2.61180961      4.87761072      0.53781597     -6.27080375
C1         10.22477767      5.03445299      3.39322349     -5.42811483
C1          3.65976700      4.44917386     10.65801362     -6.38968073
C1          0.53565824     -0.02188326      2.49328525     -6.10409676
C1         10.16370210     -4.54532588     -0.06401123     -6.16555185
C1         11.67879755     -6.35286454     -4.66954704     -6.49189731
C1          0.21090105    -16.47910997      6.26441432     -6.82403727
C1         -2.13200018     -7.12938511      4.12772080     -6.76041092
C1         -4.30634387    -14.95647291      4.03791863     -5.75840606
C1          4.64851249     -9.63023638      7.15841657     -6.61146658
C1          9.58570879    -10.42792164     -9.10021595     -5.19910093
C1         -7.05368640     15.92331868      3.96042096     -7.22744060
C1          2.31276281     -8.68636628      9.72843687     -6.04000203
C1        -11.86806562      2.45960888     -9.79865753     -5.97830980
C1          0.40272266     -4.32985398     -9.17927533     -7.39629487
C1          4.50586253      6.23929320     -3.56780854     -6.37322494
C1         -5.13191925     13.19916679      9.08759369     -5.55508229
C1          8.91160695     -7.24695447      3.02110545     -6.94050114
C1          1.95831531    -12.93496864      4.09691958     -7.22752264
C1        -10.71286943     -2.79046269      8.18998694     -7.16312924
C1         17.63208206    -16.88639221      7.03483823     -6.74234450
C1          8.18961005     -7.84743110      7.26010970     -6.75580588
C1         -8.87428285     -0.80483824    -10.68982548     -5.86225809
C1          7.14199477     -0.03635672     -2.54585669     -6.79627004
C1          7.19789981     -9.60958107      6.54907743     -6.45234910
C1         20.22277553     -1.17089046      4.98316486     -7.43412483
C1          2.35140775     -0.59489946     -3.21310269     -7.07518877
C1         -4.44943716     -4.80044967      1.45922749     -7.13763899
C1          0.94423194    -11.13099721     -3.46629767     -6.75571285
C1          2.12423381      1.78330837     -0.02799707     -6.66523987
C1        -15.20352179      0.05997257     -1.52729646     -6.17130492
C1        -15.29674270     -3.22344975      2.58394048     -6.00681944
C1          1.14430208      6.27971647      9.02671048     -7.02812836
C1         15.85258752      9.99345612     -5.88046723     -7.17255626
C1          6.83957765     15.84662855      5.47686534     -5.52832758
C1         -3.23150478      7.06034299    -12.47922756     -5.37977739
C1         20.28312194      1.88635845     -0.53116483     -6.37155123
C1         -4.19784085      5.39736700      9.55670903     -5.00569954
C1          8.50061035      3.87638877      5.54390610     -7.39038393
C1         -3.76213079     13.58805962      4.89440575     -7.65151463
C1         16.48541225     12.46562212      6.43311701     -6.11205090
C1          0.97439065     -6.22812743     11.25718606     -7.52583775
C1         -5.58759364     -1.38185271      5.00166905     -6.82149571
C1         -6.81792922     -2.36506467     -3.17748392     -6.79531807
C1         11.26563722      8.10079135      7.43554776     -7.25261122
C1          3.70172243     17.03608474     10.53012114     -7.39875922
C1          7.04421355      5.09272438     -4.02318580     -5.13776263
C1          7.16610127     -7.68364593     12.16052995     -7.34976127
C1         20.21536158     -2.23016606      1.51254919     -5.21824534
C1         -6.06567237    -12.49016148      0.61119900     -5.42150184
C1         -5.78278834    -13.55861348     -6.63311168     -6.23240061
C1          9.48633192     -1.09994546    -14.18881504     -6.85416756
C1         -7.01914448    -13.68712339      5.73606344     -6.92228543
C1          6.09013999    -15.94397432      3.04449437     -6.50344614
C1        -11.97436796     -8.66199252      0.07600433     -6.16560702
C1         -5.94532157      4.83146469    -10.83653707     -4.71492729
C1         19.56296033     -0.25233334      4.90069487     -7.22664732
C1         12.31210663      5.18721880     -0.09575871     -7.37637415
C1         -6.51791488     -6.25604444    -11.72536401     -5.35929850
C1        -16.75220529      4.83821439    -13.91877223     -7.51941237
C1        -13.46204894     -7.13555019      0.71856901     -4.98896057
C1         25.06901648     21.78946376      8.86534826     -7.45465499
C1         17.90414032      1.79982364      9.72066744     -6.82915965
C1         10.63562802     -5.88161991     -4.69773146     -6.33322253
C1          4.46192323     -0.97102308      3.08914721     -5.73633429
C1         -3.50336651      4.84904000      5.54235708     -6.07276102
C1         15.07036101      5.71347201     -1.81244974     -6.67372582
C1          6.72082270     15.93892557     -0.17001574     -6.76529747
C1          4.51014902    -14.51030606     -4.07812216     -6.85164353
C1         14.88575645      6.57782831      8.99601540     -7.05392745
C1          0.89420585     -5.65557908      6.59520067     -7.08516523
C1         10.34457960      8.99292277     -0.22785378     -1.24110673
C1        -23.87229943     -1.75016529     -5.72143930     -7.02254902
C1          6.73348875      9.68319103      9.56416213     -6.71944916
C1          9.72562711      6.63298677      2.43554360     -5.64271635
C1         15.05418573    -10.05208328     -1.72262970     -6.72922637
C1         17.71524964     -2.43383035     -4.19701782     -6.80119720
C1         -7.54023457     -2.93556525      0.97039124     -6.48777604
C1         -3.45478352      8.41183279    -11.36422060     -7.32083211
C1          2.75950757      8.74058516     -0.16147399     -4.37734314
C1         16.92171816      3.22861909      7.42361932     -7.43221721
C1          5.91104837     -5.01634331      9.66695216     -7.15801019
C1          6.26158299    -12.12855879     -4.07248817     -6.95360518
C1         -6.63717644     12.53054137     -4.25277303     -5.60266909
C1         -9.67618528      3.35141161     -0.99840537     -4.86951287
C1          8.33808986      4.25431673     -5.13075485     -5.65426980
C1         15.63036623     -3.97745684     -8.23238445     -5.59643121
C1         14.93918237     -6.38184824      1.46354955     -5.46329322
C1         17.84329879     -0.03653700     -5.09719654     -7.22334236
C1        -20.54419535    -17.40381136     17.36258035     -5.52414935
C1         -7.08022220     13.01716823     -1.68781228     -5.59734533
C1          5.18611389     -1.58971874     -6.68589169     -5.40573101
C1         -7.18225097     -8.20169483    -25.46053555     -6.83375018
C1        -14.23777521     -1.78169553     -0.96569069     -4.95261039
C1         15.44894192     -3.07243778      2.30176457     -4.78701956
C1         -4.56209509    -15.58832962     -4.09003819     -6.36014435
C1         11.49391968     26.96063185      8.97192212     -7.23182842
C1          8.69160336     -3.32833071     13.76066731     -7.16381764
C1         -1.58143097      6.60293448     -3.15745876     -6.53558325
C1        -12.32752215     -0.91437291     -7.19394343     -6.93603126
C1         -4.14607116      6.80743169      6.58935588     -6.49532152
C1          1.31166977    -11.99706834     -8.66417165     -4.02624747
C1         -5.70093811      3.84137186    -12.34302911     -5.48027115
C1         21.88288542      1.83245722      2.57548757     -6.50944947
C1         -9.34753339      4.30638236      3.16381151     -6.46133377
C1          3.71141873     -1.65295251     -4.21146722     -2.61897119
C1          6.99350787      0.87085130     -0.97966769     -7.43214341
C1          1.02747968      1.46422437      2.10064011     -6.59109337
C1         12.13960292     15.30936226     14.62901212     -5.40451575
C1          1.36662008     -5.39276533     -1.59677908     -6.46847403
C1          6.17924893      1.42213125      0.87332127     -6.95961804
C1         -2.66569967      0.53352650     -9.82005439     -6.38346042
C1         -8.96987749    -10.57191986    -10.72766319     -5.84208566
C1         -3.24021373     11.99444198     -8.93567878     -6.96539895
C1         -2.99247879      8.14842183      0.91966187     -6.67861964
C1         -6.25771336      3.96447824     -5.72858341     -6.11233730
C1         10.75356409     12.58286176     -2.76224461     -7.02583715
C1         13.63483118     -5.44924739    -10.05780832     -5.61331863
C1         -6.58744031      4.91514249      1.61989100     -4.92507235
C1          2.86958847      9.87968221     -0.13760702     -6.94936708
C1          4.39796883      0.77482327     -2.47330310     -3.52067330
C1          6.47155095      0.48161624     -4.07951464     -7.23747618
C1         -2.57390578     12.64324505      0.48075763     -6.73080446
C1          4.16608707     19.26512819      7.98671643     -6.63207245
C1          6.95289053     -4.01266313    -10.12597802     -6.46216274
C1         -8.80681079     13.56791191      3.99746255     -6.74202835
C1         13.82397824      3.59909824      1.42366475     -6.61458813
C1          3.39657507     13.30742271      6.45918590     -6.13457257
C1         -2.15802555      3.96687444      2.48065568     -6.03969660
C1         10.52394636      2.45076872     13.11122386     -7.13543396
C1          8.65311253      0.31006976      8.11136457     -6.77429062
C1          5.15638654      3.22029345      2.43503469     -4.87675332
C1          7.69997480      1.41476154      9.67474139     -7.40630726
C1          5.92260410     -2.13258465     -5.07968861     -7.12302602
C1         -7.53974598     -3.00932361      3.09953373     -4.81362447
C1         11.69881257     -8.98979374    -10.67027303     -6.32197208
C1        -19.44524197     -3.22866249     -0.00033112     -7.42872333
C1         -6.99861487      0.05892411    -11.33810848     -5.09252057
C1         18.42994171     -4.61876220      1.51962289     -7.12191655
C1          6.58625614    -13.06375509    -12.66525535     -7.09903058
C1         -1.42020123    -11.65178257     -2.58995527     -5.44691568
C1          4.91698600     -6.52037470      9.69064259     -4.49621482
C1         17.95205218      4.84372767      3.72428093     -5.76184291
C1         13.25306141      1.78516403      2.40743817     -6.56721512
C1          1.81165943     -6.78856962      7.23664043     -7.11642542
C1         -3.25589961     -3.86525972      4.06924829     -6.70605493
C1         16.35544447     -3.07254185     -8.15129965     -6.48152753
C1          9.91617609      4.19102504     -7.69064042     -7.15719659
C1         -5.85713181     -5.30160726    -11.78204384     -6.42926927
C1         -0.85475374     -6.25873166      6.55190525     -6.72741255
C1          1.92835072      0.83140099    -13.28247919     -6.75886017
C1         14.09331956      9.03063756     13.04967386     -7.14317063
C1          5.07238988    -14.11311965     -0.91469070     -5.53815614
C1        -10.47389962     -5.71140904     -2.57667762     -6.49656556
C1         -5.67535143     10.58888887     22.96161949     -5.84415253
C1         -8.58814167     -1.77974321     -6.64390261     -6.78030111
C1          1.82179767    -11.68085606      1.55924777     -7.52294898
C1         -7.10157549      9.33689856     -1.66956620     -7.14065243
C1         13.53092496     -6.79220311     -8.23510463     -6.71784555
C1         13.59924605     -2.11344408      3.09480006     -6.62924708
C1          4.64218045      6.20253422      8.97923889     -5.86653232
C1         18.69646269     -3.68748421     -0.08816613     -7.45547298
C1         -9.94340801     10.29556447     -1.69060213     -6.77943979
C1         20.23054934      6.12072090      2.77815036     -6.79506048
C1          2.13053124      6.34217113      9.59446009     -6.54089491
C1         24.06893770      0.35746732    -18.87150321     -6.95859871
C1         11.01780144     -2.14025172      1.43530905     -6.22077090
C1         11.95012599     -0.97501297      9.09403525     -5.24417990
C1         -0.61729564      8.69110323     11.21721120     -7.27596714
C1        -15.28180105     -8.01822038     -0.96496891     -5.61274222
C1         -9.13313632     -0.00607779     -5.71069030     -6.88397982
C1         -5.73224928     -3.86740558      2.42495392     -7.29376900
C1          8.21640880     11.50791691      7.07789543     -5.25019793
C1         29.85448266      2.58610512      3.50152213     -6.98964623
C1         12.13219448     12.06284957     10.58659107     -6.47640579
C1          0.62354990      1.90927494      8.07809991     -6.54117771
C1         15.23406569     11.03091935      0.82693428     -5.73359557
C1         -3.44364682     10.80526364     11.24092744     -7.15066010
C1         -8.50577328      1.87552125     -3.19538325     -3.96246400
C1          9.07375745      9.03867193      6.50323518     -6.89430002
C1         18.32333188      9.55625386      5.45423782     -7.07960245
C1         -6.01086021     -1.80862296     -4.99896443     -7.00406488
C1          8.36678732      0.90467801     -5.62736172     -4.41414908
C1         14.66951491     -3.61193635      0.82518328     -6.83936738
C1         10.28506508    -15.12082122     -1.64729494     -5.57835480
C1         -2.66160502     13.19917217     10.61507100     -5.99450942
C1          6.89054502     -0.58820589     12.23277577     -5.69934849
C1         -4.47642779    -13.78301002      5.10582950     -3.77441467
C1         -3.19180676      0.96779988     -1.66033161     -6.83239462
C1         -4.28562649      0.55408261    -10.72001827     -6.85150373
C1         12.05085738      6.09957280     -4.20864329     -5.19260522
C1          3.15553586     15.51710317      9.58453670     -6.76466252
C1         -3.89204543      3.32198110     -1.15548626     -3.87463695
C1          5.80734724     -2.44551348     13.82088246     -6.40667406
C1          6.05285822      3.23511410     -6.07468280     -6.75564031
C1          2.09711808     12.20492790      0.59500402     -6.44541615
C1         -2.66938627     29.10503470     -0.10999466     -4.94204893
C1         10.97508158      8.65174392     -7.78719147     -6.51162421
C1          6.04971494     -1.54556384     -6.08697107     -5.10209030
C1         -1.97678768      5.13346644     -9.76220045     -5.65594431
C1         -8.50520923    -11.99403190     -4.05833483     -7.20612570
C1         -2.72652492    -13.15291018      1.51215844     -5.71310262
C1          1.12021238     15.90332849      8.97305559     -6.27619877
C1         28.71076237     21.56978722     -1.80533506     -6.23861144
C1          6.33881540    -10.04232603     10.79875273     -3.98391937
C1         19.08762602      5.69893477      0.62660763     -5.35565310
C1          2.70031596    -15.35635529      0.08460693     -6.71096931
C1          2.41998758      8.32357263      8.12026626     -6.20143086
C1        -11.16107074     -3.16606338      1.52291408     -4.43923446
C1         -0.93085025      0.03385386     12.82180802     -7.35921737
C1          2.01468968     -1.62020319     -1.65777218     -6.19996420
C1        -12.22920971     -6.23323573     -2.63730674     -4.56482352
C1         14.59532437     15.03951600      0.79177919     -5.36594623
C1         -7.36227114     -5.68589166     -7.52944036     -6.29161926
C1        -16.65534031      3.08766129      0.91085721     -7.21159897
C1         -6.37307203     -5.77707341     -9.14355008     -6.82113315
C1         11.77857553      9.95174055     -2.65347270     -6.72188854
C1          0.34365024      2.81558024      9.66839939     -6.98664894
C1          6.90363374     -8.56744909     -1.58294383     -5.82113559
C1         -3.54566206    -10.70357552      5.65111059     -6.85148542
C1        -13.75826863     -6.27789737     -9.14269795     -6.36190231
C1          7.18403075      8.18906144     14.06566403     -7.24592896
C1         -9.17192714     -2.91442261     -0.03040720     -7.26634075
C1         -3.75727001     13.55388365     -6.38594580     -5.51255116
C1         -1.88428769     -0.00562297    -13.83821085     -6.76071398
C1         -7.31493822      6.11760909      5.64175969     -6.11291260
C1        -12.63353915      3.03974778    -11.31205600     -6.29930570
C1          1.83576091     -1.98411286      7.16986473     -7.18040495
C1          1.82799185    -13.49532519     -0.56847066     -5.82772195
C1         -8.68691953     -3.23313588      0.88573836     -6.67918282
C1        -10.56159805      0.31890294    -10.77178427     -6.41261800
C1          1.92706263      5.68877675      7.06577484     -6.54707290
C1        -24.45034896     15.97868513     -3.17303594     -6.17096834
C1         12.63535548     -3.91621899     -6.68310371     -3.35312051
C1          0.45876836      3.86530896    -10.74207265     -6.08837327
C1        -11.72116723     -1.72364330      4.00162070     -7.15598445
C1         -4.78603666    -11.68986910     -8.14800352     -6.52168640
C1          3.90658365    -10.26252992     -9.08667923     -6.98750689
C1          1.57562829      6.67968601     -2.56494875     -6.21637469
C1         -5.01510498     -9.22501581     -5.12517905     -6.18983870
C1         -1.58730874     -8.72051213     -4.08073215     -6.75109371
C1         14.47633753     -8.51531527     -4.81587750     -7.04378156
C1        -23.50427101    -19.69067964     -7.36262579     -5.36286336
C1         -7.02566104      1.83452474     -5.73978329     -7.07308378
C1          6.26518621      4.43022885    -11.80070352     -5.45890152
C1         14.34786714     -6.56059413     -3.02322840     -4.53229459
C1         12.41133555     -2.38237182     12.21104202     -5.62463659
C1          6.23670435     -6.82192267     14.75321525     -5.80593224
C1         -7.63008013     -4.89855015    -13.78880055     -6.67973903
C1        -15.27552096      1.61693874     -6.61516500     -6.84141186
C1         13.71572483     -7.56024665     -9.84409390     -4.49614541
C1        -10.24846597      2.99653057     -7.58601413     -7.01137939
C1         15.25344064     25.52859270    -12.06704659     -6.87463373
C1          8.88225737     -3.52621533      6.48681826     -6.04747436
C1          5.68361558     -0.13712128     -0.03718015     -5.10582181
C1         -0.86239553     12.55977804      1.54457204     -5.59434196
C1         -7.39136742     10.31472184      9.18290118     -7.23884568
C1        -15.35868952    -23.40079624     -7.07223727     -7.43650278
C1         -8.09787010     -9.23407602     -3.54175379     -6.00519020
C1          6.49903795    -12.64447644      4.12434654     -7.31844821
C1         30.28389586    -13.36705750     -4.24783991     -4.48685586
C1        -17.28096856     -1.97753625    -27.19934219     -4.69286758
C1          7.13721243     -2.97927355      0.90038067     -7.16201149
C1         -5.54301719      3.35062517      7.18946060     -7.03250090
C1         11.75957018     13.01916328    -11.82733912     -1.79154822
C1          1.83515363      2.82281916     -7.60771117     -6.30410577
C1         -1.07804728      7.23621220      8.10608874     -6.38420374
C1         11.26574181      4.82669174     -0.10608545     -7.24206492
C1          2.79646142     -2.14415195     -0.09081134     -6.67438580
C1         -0.35685514      1.44600493     -3.16827755     -4.97084186
C1         -3.98867114     -9.24115775     -6.62756993     -6.71235487
C1         -5.91433598     15.55274859      0.38455385     -6.48341811
C1          8.53790480     -8.89189643    -18.25685055     -6.27504386
C1         -6.86619403     -0.49191298     -1.07246519     -5.73153888
C1          4.69270845     -3.02033962     -4.15046476     -6.35834294
C1          8.92255444     -2.41614401     12.21472545     -6.99669080
C1         10.08578671     -3.91365247      3.00879765     -5.05589112
C1         11.37663258     14.34323436      3.31567786     -5.64209848
C1          3.62034107      3.36105447     10.67416477     -5.32142316
C1          9.24728280     -1.52838146     -9.81312725     -6.92136854
C1        -17.28917236      3.10699879     -1.53037702     -6.36533564
C1          8.18531592     12.57680421      4.92068361     -6.01416623
C1        -12.23483485    -12.91048384     -8.09900628     -7.22655175
C1         19.18916860     -4.02616941      3.12185903     -7.11614711
C1          4.57505556     14.04989400     -0.13153310     -6.27853124
C1          7.61232166     -9.26441045      9.81458730     -7.03992218
C1          9.24743893     12.90209848      4.91211440     -7.35058546
C1         -6.48585886      0.36955297     -8.21221475     -7.30588730
C1         -6.24817694    -13.07401576     -4.06623092     -6.09449325
C1         -6.73256229      5.42351865     -0.97197786     -5.37544038
C1         12.83181832      1.70796563    -11.74152363     -7.30568903
C1         -8.00810739      3.38267312      5.66401006     -6.81177508
C1         -8.62089459      6.34031883     -8.29604610     -5.81938135
C1         11.24588683      8.09914208     13.11976557     -6.67692752
C1          3.43219087      5.33314759     12.09612992     -4.31411527
C1         15.60213688      2.28172299      4.91096609     -6.29302958
C1        -12.09285301     -4.31179122      3.07867454     -5.90539191
C1         -8.62718319    -12.54634694    -10.15331010     -7.19303049
C1         -4.65639166     11.09820988     -3.65445903     -4.25179299
C1          8.03721639     -2.44020750      2.44409000     -7.13170098
C1         -7.39212568     -6.93989766    -13.31280937     -4.56798589
C1          6.96477658     -3.96696348      2.45006068     -6.49019277
C1         -6.26010311      0.86055780    -14.78325788     -6.28393148
C1         -3.33782909      2.50752160      4.62211924     -6.05690379
C1          0.04512024     -6.23372128     10.65553297     -5.96425230
C1        -10.22678305      8.23962941      3.49716646     -6.43810460
C1        -15.75131455      0.14721781      5.05936215     -5.84982306
C1         13.70494329      8.04156703      5.46152438     -7.47888507
C1         18.33388393     -4.54288311     -4.22964511     -3.05341739
C1         -3.76081630      5.79481140      5.02297392     -7.38200550
C1          0.81568567      9.03739534      1.48222937     -4.85174592
C1          5.29452895     -6.82559978     10.71001506     -5.98741127
C1          9.61798863     -9.62584444      8.15513310     -6.73218517
C1         16.48410655      0.28554210     -6.65015791     -7.40951457
C1          1.65572371      4.76825528      6.51436723     -6.30102553
C1         19.39177617      6.63508603    -13.38681665     -7.20704723
C1          4.12755902      7.80249351      2.44172489     -5.87551584
C1         -6.79909161      5.46118442     -3.12132606     -5.21255278
C1          6.29260813    -15.12199957     -7.58942646     -5.24411859
C1         14.13168980     -2.08092054     -0.11653140     -6.57914716
C1         -1.02933537     -7.78884086     -7.61315118     -6.98874061
C1        -10.58599292     -1.53830330    -10.64079417     -4.77661983
C1         14.09494933     13.87310449      7.44039593     -5.81680508
C1          3.87468707     -2.51209349     -3.52608941     -5.08510079
C1         -2.14653630      5.71114801     -8.87717975     -5.93490503
C1         -5.20563793      7.23855585     14.69256699     -6.32480061
C1         -2.49898365     -4.84048040     -1.64169411     -7.48981897
C1        -14.62931065     -6.23977421      1.65700869     -5.82214391
C1        -15.50664143     -3.89748733    -14.75940195     -5.28371130
C1         -0.14250605     25.68746065    -14.04625392     -5.80600005
C1         -2.79963080     -0.52951208      7.11516398     -5.57698914
C1         31.98151975     11.90386445      7.77811676     -5.27435930
C1         -6.10211234    -15.54228794     -5.04004622     -5.65937102
C1          3.46728277     -8.67879480     -1.00787607     -6.28366396
C1         -5.06366906      2.96450889    -12.38179828     -7.08231104
C1          5.25768766      5.78884203     10.52618717     -3.39284227
C1         -5.82268648      9.16270249      0.90384208     -5.18563928
C1         -0.48805460     -1.40010561     -6.76715295     -6.71388109
C1         -2.51831033    -20.80694987    -14.80805194     -5.99406599
C1          5.04888955    -13.01245935     -6.60865826     -7.36819200
C1        -10.90995076    -10.22265519     -9.13412436     -4.59772897
C1          6.80405856    -13.53312175      2.50975362     -7.40313413
C1         13.60606901      5.65127162      6.37759792     -6.33714857
C1        -10.63990925      1.90296172      2.45213724     -6.37038963
C1          9.99403338      0.81983148    -11.70860218     -6.88008855
C1         -1.28364340      3.85278919     -2.54937937     -7.28933378
C1         10.49625676     12.00829139     -1.77008984     -5.54033344
C1         14.95318398     12.93473788     -4.30237560     -7.05949738
C1         -6.47534394     -1.28742823     -2.53521548     -6.06151145
C1         11.25165982     -9.65731038      5.53690363     -6.05672095
C1         14.86015091     -4.58896688     -4.07166963     -6.01357788
C1         -9.84560666     10.32444059      7.56878965     -6.87664841
C1          9.54343495     15.38505147      3.83623951     -5.43022121
C1        -15.28425099    -29.91694173     -7.10403177     -6.27809675
C1         13.36621639      3.27181132      3.91191531     -5.81098525
C1          4.03312246      7.22622370      5.59093861     -6.03310821
C1         15.08190478      8.72939920     -5.24136916     -6.84660431
C1         -1.47052771     12.92229105     -1.71379638     -5.15501258
C1          6.15524057     18.93126519      6.47531664     -6.78687728
C1         -9.23949318     -1.76492986     -0.04435930     -6.42462463
C1         -0.42908787     -7.73215098      9.70512577     -3.92474657
C1         16.88551328      8.04454516      7.49692232     -6.11675010
C1         -3.20426541      1.06054667      9.64392016     -5.47803349
C1         -7.15045427    -11.02119568     -1.57459538     -7.61041055
C1         -1.30761344    -13.56469942     -8.21149957     -7.61708772
C1          0.34787440     -3.88656463      0.59277449     -7.21693043
C1         -5.92184990     -7.22199587     -2.59640352     -7.36233058
C1         -4.13009206    -26.69702270     17.46678905     -3.01647484
C1          8.14232774     14.41113516      7.12408295     -6.86304619
C1         17.65675826      5.65313677      9.00736738     -6.92057985
C1         16.30511880      4.75071949      2.95297232     -7.46862284
C1         11.34088447     -2.98548011      5.56167678     -6.71809702
C1         -9.86313089      5.47104109    -10.75153352     -6.54868549
C1          1.72492921      0.10590839     12.12815454     -1.93956439
C1         12.55302571     -3.96058488     -1.00637288     -7.25981422
C1          4.60740488     -9.73676337    -11.12697066     -6.79480255
C1          6.52541576      1.87815986      7.47619010     -5.16051500
C1        -12.85774452      5.88975505     -0.63915480     -5.51635030
C1         -5.52211058     -4.46425923     -7.60426860     -7.32592103
C1        -11.35505138      5.79091511      2.50060391     -5.85629874
C1         -4.38240762    -10.23867506     -1.61994805     -6.98422403
C1         -6.61573564      9.70331538      1.48052152     -6.94186458
C1         15.33881716     -7.87898262     -6.74275601     -6.25592467
C1          9.22403044     -3.36972192     -4.16539015     -6.96174884
C1         12.01073431     -0.66744393     -7.57422370     -5.88741679
C1          4.65669213     -7.85547090     -7.58172340     -6.68344026
C1          6.08034878     11.08584427      0.86805951     -6.93113715
C1        -12.88650053      2.07682678    -13.30257706     -7.16794828
C1          3.44305004     -8.71295583     -6.60532567     -7.12852957
C1         -8.33732489      1.30878024      1.60229810     -7.02536298
C1          6.33471090     -5.45118585     -4.11587555     -4.69269814
C1        -13.62346701     -8.63822655     -0.98720702     -5.92726496
C1         -7.40145090     -0.44372437     -0.05814578     -5.73281848
C1        -23.84158618      1.59975846      1.53069071     -6.63354828
C1        -12.02980125    -10.75584841    -27.08230640     -6.45398507
C1          5.08562786    -16.02472969     -6.51961947     -3.90486184
C1          7.70102008      8.18119019      0.47392488     -6.70901349
C1         12.28558437      6.56498704      9.49587105     -7.10528524
C1          9.49019216     -5.61001662    -12.60793035     -5.39106307
C1         22.45223899     -1.47672785     22.35995677     -6.36019592
C1         -1.69542910     -0.47462561      5.61904944     -6.29405479
C1          6.75983337      0.24044572     -5.73967729     -4.04862500
C1         -2.57897722      4.86789014     -1.50935646     -4.93547472
C1        -13.79567646     -3.27649251     -3.51404852     -6.31493626
C1          5.74318602      6.55007562      8.98534762     -6.03490035
C1         19.97417682     -3.53204799      2.48708688     -7.23812872
C1         -8.55889825     12.69869482      8.12893310     -7.29321763
C1         -2.79290280     -5.38776837     -4.13146260     -7.26239878
C1          0.00929660      0.02219411      5.63382260     -6.70634611
C1          5.37573139     -8.30839082     -2.60669406     -5.27382510
C1         -7.78473424    -13.14066161     -1.58690182     -7.17365660
C1          3.07211601      9.64754797      3.94202267     -3.86331930
C1          6.04698770     13.49341760      3.93305457     -6.05200187
C1          3.51676028     -0.92519943     13.82770891     -6.83345272
C1         -9.19936600     -2.98839578      5.65667094     -5.55242804
C1          5.64829433     -3.05697674     -3.52250512     -5.41101933
C1          9.52074366      6.86746069     13.07711653     -7.45383521
C1          1.86689770     -4.06229021     -4.06147648     -5.15999764
C1        -10.15060698      0.05728557      1.57401068     -5.67345695
C1         -6.40925269     -8.71832107     -3.55018296     -6.28440822
C1         -1.44356120     -1.51198921    -10.72649704     -6.33295158
C1         -1.82709091    -10.19092542     -3.47860393     -7.23163589
C1         -3.33095784      2.41307247      8.06840006     -5.31252762
C1         -2.21018626      5.80026666      2.48167768     -5.99415529
C1         17.85665011     -1.60213172      2.45577020     -6.58796753
C1         -1.46739387    -14.11445054      4.05893263     -4.93451205
C1         -7.07340104     -4.79461269     -5.70977189     -5.84431856
C1         -3.63186037    -14.45828346     -5.58911724     -6.42284643
C1          3.22154870    -14.98945749      8.74738749     -7.47724080
C1         -2.47147347    -11.11064218     -0.01900345     -6.32685360
C1         -3.45916867      6.71620911     -0.04640895     -6.27993820
C1         12.74395643     -1.50609999     10.55676740     -5.72553365
C1         -0.80100780     12.03116586     -1.64251009     -6.33134285
C1        -13.18928900    -15.96674041    -21.43610240     -7.06457042
C1          5.13272283     14.08706734     -1.08844814     -6.86746178
C1          7.87742503    -15.06720343     -3.15901609     -5.90465347
C1          5.17359568      0.35010034      8.12654630     -5.49691924
C1          3.86958388     -7.21165349      2.14480741     -6.33584246
C1         -4.10311472     12.58715439     -8.28183386     -6.80957589
C1         -9.46687979     29.68832249     -6.75545165     -6.06105839
C1         -6.65772647     -4.83134881     -4.10488893     -5.55236428
C1        -14.16491683     17.61397509     13.85978058     -6.82045208
C1         -7.72194561      5.28925990      7.22752734     -6.43997860
C1         -2.66259676      2.42988324     12.77847989     -7.19839565
C1         -9.96514477     -2.29522246      4.00868457     -6.04653446
C1          1.86538123     -0.90906136     10.70294979     -7.24592926
C1         10.03597575     -2.12454286     -8.17030342     -6.01424870
C1         12.56814856     -4.00035613     -3.14305569     -6.82448289
C1          8.96895824      0.49558426     -2.61592707     -7.21305417
C1          5.22168301      8.14214148     -1.15396270     -6.71318742
C1         15.06072836      5.66703947     -5.18998061     -4.93266988
C1         -0.32337051    -14.92870774      6.62102823     -5.38034990
C1        -13.54148050     -8.28481156     -4.96656815     -5.93547194
C1          6.27541191    -13.30577792     -7.54840976     -6.98420117
C1         -7.64099534      4.77742824     -8.19001149     -6.67301147
C1         -6.49213337     -3.25631448     -2.57925685     -6.13054022
C1         -3.49861661      7.87446950     11.20724145     -5.99453670
C1          2.08357828      3.28930767     -1.64828913     -6.62506986
C1         -9.13591603      0.07189188     -3.50155423     -3.55894997
C1         -9.07726521      1.55754603     -4.16524417     -6.66121113
C1         -4.20356820     16.86497682      0.34390304     -6.50798407
C1         -6.76538257     -2.39393775     -1.01929795     -7.53336007
C1         -5.22034259     -0.64651173     -9.23520451     -7.24291904
C1         11.07423110      8.61510778      4.89266318     -6.88847553
C1        -14.81507848     29.59070091     -7.68687952     -2.13694564
C1          2.51443279     -3.81323487      9.72395559     -5.09366203
C1          2.79274201      0.99291673     14.70960864     -5.17121429
C1         22.13447431      6.15779053     -0.42332739     -6.59796211
C1         -3.00740713     -0.30947476      8.64570131     -6.95869640
C1         12.69992581      0.40420820     16.30620554     -6.91991255
C1         10.16474108      8.66633352      6.55464599     -5.62863630
C1          3.54606038     -4.47771291      7.23543355     -6.30450458
C1        -14.23525293     -6.56157454     -0.99427209     -7.51189857
C1          5.52279426    -12.62088575      5.75497951     -5.38423593
C1          2.79854135    -15.07698795     -4.07046309     -7.30568893
C1          5.59038343      1.67527519     -5.68241041     -4.48709077
C1         19.32167639     -4.58798643     -5.69032850     -6.67915736
C1         -1.63814426    -20.79429711    -25.47664012     -7.34117247
C1         10.17138693     -3.31031280     -0.08348270     -6.23169676
C1          6.98548312      8.74436528     -1.07360621     -4.93157565
C1          3.38904005     12.05310357     12.13669996     -3.70295428
C1         -3.01252729      3.81157537     -1.68944252     -3.22492141
C1         24.20767414    -11.70251616    -10.80294337     -6.78524761
C1         -1.60351428      8.73126993     10.64035088     -6.95289191
C1         -2.72489662    -10.21035117     -4.09310238     -6.77783051
C1          2.21467442     10.47341568     -8.28857825     -7.11845686
C1         14.51258721      6.02071746     -2.74240128     -7.33626720
C1         -3.66690588     -5.32672471      3.16201087     -5.70770595
C1        -12.68301787     -4.69499064     -0.08578363     -6.68730102
C1          7.58804198    -14.14640619      4.08540908     -6.32973526
C1          1.84894920    -14.15095012     -5.08223958     -5.92827468
C1         -6.95500641      4.82281478     -5.60317386     -6.27041683
C1          9.53896873     -8.41403615      5.65490002     -7.12152795
C1          6.43868464      3.88087060     14.64962419     -7.13623302
C1         -1.35166200     14.13632646      3.96635917     -5.72874889
C1         15.80542881     -9.48522574     -0.16922739     -4.44994947
C1          5.10333646     -1.59310471     -1.00510392     -6.99971240
C1        -11.16780334      5.26918407      1.54815004     -5.66373520
C1        -14.56896788     -2.70627928     -5.05971556     -7.16411558
C1         -6.85984165    -13.18587711    -10.17265998     -6.44465060
C1        -22.28134467     15.63889228     10.05305885     -6.93288480
C1          8.71530555     11.10321782     -1.12515030     -6.86552876
C1         16.42373124      9.55730045      6.45490627     -6.77122077
C1        -12.19487847     -9.20330049      1.04230824     -5.42398025
C1          6.99773805     -5.43870445      3.98903575     -6.26123567
C1         -5.24755156      2.46894883    -11.44891356     -6.76416004
C1         -6.80887589      4.34267541      8.14349763     -7.04884139
C1         12.04493418     -2.47952623     -9.79759493     -7.59784364
C1         -0.73148497    -11.62784015      5.67896101     -5.09911205
C1        -11.42383889     -5.66616122     -6.57472830     -6.38114835
C1          8.90391036     14.40221989      9.53086800     -4.66965140
C1         13.75395263      6.62231377     -4.23345188     -4.85099439
C1         12.87559114     -5.90699764     -8.15358707     -6.70857124
C1        -11.17375557      0.39829297      5.02146999     -7.71131094
C1          6.00904032     -5.07267936      4.09090734     -7.06951748
C1          1.83301914    -10.64870886     -7.59672478     -7.42438375
C1         27.43296269      7.46103460      2.08266444     -6.05242268
C1          4.92371964      2.38568246     13.15402659     -6.70005562
C1         -2.93757912      9.32871625      6.47446595     -5.90866164
C1         10.84244440     -1.63939624     -6.62670884     -5.24557796
C1         -4.83419045      5.73898546     -2.58152953     -6.20786143
C1        -13.19981662     -5.80255068      6.61849615     -7.00543604
C1          9.88003307     -5.44218674     12.74361621     -7.36167238
C1          2.90079340      8.73972444     -3.62113953     -6.59411974
C1         10.67733425     -3.04986659     -2.65833661     -7.35616493
C1         -7.07093755      6.38944598      0.57048650     -4.91811085
C1         10.95460965     -2.03134186     10.64450955     -7.35918820
C1          3.40930452     -3.89055977      4.67489547     -6.43199435
C1         -6.52887369    -14.04582980      3.24084164     -6.95420042
C1         -3.55141557     -4.72696906     -3.52196367     -7.24351281
C1         13.29306022      1.41415407    -10.76016038     -7.16337266
C1          7.75294155     11.49689736     11.55947803     -7.46112403
C1          5.41909780      5.60150145      4.96177110     -6.94118516
C1          5.55994326     -9.63902358     -0.03137527     -5.75119165
C1         18.87308602      3.69345479      2.06451873     -6.78225256
C1          6.70457601     11.42496557      6.16183794     -5.21816286
C1         15.93053603     -4.65652451     -0.04154080     -6.13543644
C1         14.39831061     -3.03140617     -7.37243179     -5.99803027
C1         -5.44212544     11.12933633      4.91995029     -3.58713173
C1          1.04122828     -8.22243620     -3.53599776     -7.38114757
C1         -8.30651456     -2.43820849      1.52345170     -6.12772667
C1        -15.04145636      2.41830385      0.86823725     -4.17466047
C1         28.98238885      0.98818348    -14.87027137     -6.31987341
C1         -6.08163456     -8.84000964      4.11895865     -5.69254201
C1          1.66682664     -9.18237181      8.20218238     -5.61445879
C1        -18.19091884     -2.36066482     -1.01208021     -6.35951566
C1         -7.87973609     -7.25298820    -10.69570556     -6.18848719
C1         -3.50056766     -4.86345945    -11.39501044     -7.37099042
C1          2.51633201    -15.92911743      3.14147626     -6.81060314
C1          0.71160703    -12.13074815     -4.11469727     -6.59156705
C1          3.85695708     11.69690992      4.00679603     -6.98840762
C1          0.46959920     -4.80413675      8.18496526     -7.29202365
C1         -1.09982833     -0.46380303      2.34489144     -3.03940631
C1          4.14719243     12.75214177    -25.59886469     -6.99097588
C1          5.49217488     12.06233278     -2.64825048     -5.71944762
C1         -9.93723652     -5.67223382     -9.06801621     -6.20468773
C1          9.06975296     14.92353256      6.48358858     -6.51567464
C1         13.68687378      3.54821132     -1.93790867     -5.32694992
C1         15.93079009      6.20349766      8.98622947     -7.19175906
C1        -11.45719746     19.07588824     18.17936587     -6.91967581
C1        -11.12939743      3.34324877      1.48261851     -5.82232122
C1         18.52768862      8.11730073      4.85486255     -5.98805389
C1         -0.10080608     -5.41005227    -11.67869505     -5.40360628
C1          1.82357686     -7.69390012     -7.72954624     -5.84631514
C1          1.70691199     28.88122058     24.78831254     -4.12502013
C1         -3.73367520      5.72061103     -4.15142325     -4.08479617
C1        -12.99747304     -8.68832299     -7.49911295     -6.41146953
C1         -9.09452591      3.62071719      9.08208428     -5.99951679
C1        -10.16274792     -7.83500174     -7.56965386     -6.93028111
C1          0.33588753      2.81207838     -1.58464768     -6.93388178
C1         -6.26059800      0.94250249      9.08364665     -6.75067449
C1        -14.38076272     -0.49775886      0.02105600     -6.24823545
C1         -1.87069786     10.68769054     12.28786269     -5.66293027
C1         11.05121081      8.62690595      1.35863097     -6.81305566
C1         15.99781887     11.03760584      9.01014877     -7.46585300
C1          6.35868078     18.28255384      5.56558561     -7.07519738
C1         -8.07099266     -9.23716791      3.49308974     -7.06818248
C1          0.56512189      4.80638014     -1.04613728     -6.89236051
C1         -2.23254925    -11.75458409    -12.28293469     -6.16779585
C1          0.06657971    -11.01214440      7.27245457     -6.37421554
C1          5.43686179     -7.18024080      6.67503580     -6.51610187
C1         17.48016700     -3.43900098      0.92378081     -7.35688243
C1         -1.74277592     -3.85207251      1.47272114     -5.99130295
C1         -9.42518488     11.70738247      4.96965766     -7.18287561
C1        -11.39245146     -0.84148173     -0.97057468     -6.04001453
C1         13.30171027     -4.50809648     -1.62445381     -6.00385136
C1         20.97039106     -1.53115210     15.76156110     -7.01997126
C1          6.17032945     -3.39704553    -11.70064600     -6.70429462
C1         15.38220737      1.78386369     -6.63460166     -6.64196640
C1          0.54613687     -7.80419339     -6.65607299     -7.22647517
C1         -3.93610561      0.01839010     27.22200340     -6.12619871
C1         17.61439497      7.52480451     -0.23923322     -6.30418864
C1         10.03724416     -8.71801929      6.57844578     -6.71858557
C1          7.11370067     -5.98061166     -2.57803629     -6.62698764
C1          5.07685350     -9.30374352      4.68948956     -3.96381308
C1         -2.22648486     -3.87925224      2.46765372     -5.82463641
C1          1.02525840     -1.57913289     -5.65626297     -3.81889844
C1         18.86648584     -7.20032123     -3.12264464     -5.45493908
C1         -7.51225778      6.65657245     -2.57189233     -6.09306139
C1         -8.60622527      4.90528995     -6.64523431     -4.67941612
C1        -11.98179041      5.74909314     -0.03857019     -6.21782183
C1         -6.90289743    -13.14290317     -6.56622239     -4.88980592
C1          8.98003260      8.95817479     -8.29006539     -7.03130276
C1          6.65696418     -6.45823329     -3.54683557     -6.95922289
C1         -2.34957458    -10.57180231     -6.67083980     -5.54449995
C1          5.03646769    -14.10066061      8.23951185     -6.45152498
C1         17.85413736     12.60550347     -7.44670241     -7.10975972
C1          5.79142565     11.47643539      9.00099295     -6.72019764
C1         -9.73520328    -11.08796037      2.63672033     -6.55279342
C1          5.13259662      1.70589111    -11.75011173     -6.78896536
C1         -3.20173657     15.00507110      8.02029256     -7.44506956
C1         -6.26893645      8.71337577     -0.03390816     -3.22006229
C1         12.55916524     -0.68898728      6.59933347     -5.15320633
C1          7.21752748     11.48593357    -17.54324225     -4.51926640
C1        -12.39721864     -8.61123963      4.21335792     -6.87485483
C1        -27.52394677    -20.18421358      3.53259124     -6.47209321
C1          4.45315151     -3.85755457      3.09967140     -6.70186842
C1         13.57825080      3.83089021     12.09279104     -6.48941472
C1          4.11856033    -11.20239020     -1.53408426     -7.00383288
C1          0.56486464    -14.34431576      8.12531015     -6.70225950
C1          9.13340124      0.06907655     11.20559469     -6.32683425
C1         -2.54846357      9.65450942      4.04576541     -5.68520103
C1          1.09907722     -3.28932504     14.73718853     -6.93688393
C1        -17.52698206     -4.16518391      1.54900531     -6.89216977
C1        -11.70529170    -12.90318202     -9.10327380     -6.92927883
C1         14.80563545     -4.88829740     -5.72761233     -7.15736029
C1          9.47609493     -0.89358016     13.17787326     -7.06985566
C1         12.53686636      4.55838207      2.34619812     -5.94744367
C1         -3.60922381      8.15458386     -7.34374614     -6.79135400
C1        -12.81145308      0.58834377     -8.16553599     -6.07807262
C1         -2.32798011     -6.82565110      8.13114497     -7.10268400
C1         16.40546204     -1.85806683      0.86040602     -5.49802156
C1         -3.96933505     -4.46022416      2.53501197     -6.80588404
C1         -7.53286003     -8.05279946     -6.63729766     -6.71257161
C1          6.19100583     -8.28325206    -11.74117167     -6.58938016
C1          2.42720640     -5.63491605      9.68675890     -5.51334669
C1         -1.87927709      9.60625071      6.46412073     -6.41208595
C1         -0.14278327     13.22812709      6.53270382     -7.29793638
C1         34.93180226      4.46208327      1.07874464     -6.69112332
C1          7.72720072     -3.39529942      3.97026651     -6.42804159
C1         12.30779975      6.59719175      7.41393936     -7.13342649
C1         -4.02176307      3.29081235     -8.85923547     -6.78848554
C1         -1.11835980     -9.70180022     -7.61651029     -6.15117715
C1         -0.91760603      9.53592560     -9.92203206     -3.49086306
C1          1.80295321     13.27449840      5.53516382     -5.67271519
C1          9.11349850      2.91369986      9.03278860     -5.49323268
C1         10.46513779      7.58792034     -6.68580462     -6.04767128
C1          3.77111484     16.55255775      3.95467690     -5.81296172
C1          2.38641591     -7.28386790    -10.02484175     -5.11981089
C1          8.56734290      3.87731629      8.96358245     -6.03740900
C1         -4.56260653     11.04836306     -9.29238049     -7.10308074
C1        -11.49965493     12.04955574      0.85853102     -6.23978294
C1          4.89469068     -5.39487488     13.18926582     -6.24017767
C1        -10.54555589    -11.61730279      0.99045891     -6.67366967
C1         -9.32283961      2.44681603     -4.77233058     -7.16700536
C1          6.49971225      3.61791016     -5.07667899     -6.56691989
C1        -13.16989117     -1.48141292    -12.32366059     -6.40199645
C1          6.12454486      4.34971387     -8.25566055     -6.92143233
C1         14.13215705      0.85661099     -0.14028688     -6.34305560
C1          3.08497779      4.79015874     -5.06771762     -7.51596050
C1         -5.51157424     -4.39151684      5.08886900     -4.40048377
C1         10.44826872     -3.63991164     -1.65016710     -6.60317800
C1          2.34295457      7.61354253     12.08958024     -3.78612093
C1          3.27527217     -7.27222731    -11.67942607     -6.35998359
C1         12.56406284     -2.19308091      2.50392620     -5.05973659
C1         -5.12453529     12.66015964      5.90983573     -7.10145947
C1          9.22862600     -7.43095817     -4.13941954     -5.31700384
C1         12.74339273      3.18801957     10.53382882     -2.43432263
C1         12.50743685     -6.93336573      2.48592049     -6.82621694
C1         14.89612788      5.10344029     -4.17389587     -5.16811434
C1         11.25431048     -3.18328026    -12.61059462     -5.18212902
C1         11.78415580      8.12581668     -8.31615932     -7.27428271
C1          9.94072920    -11.67749106     -2.61180772     -7.14723820
C1          2.08766742      1.32463939    -10.74371981     -5.08891145
C1         -2.56967380      7.83252467     -7.30226298     -6.72705438
C1         -4.58067796     12.89025959     -5.80354309     -6.08013472
C1        -10.91922956      0.62758054     -5.74360919     -6.81126457
C1         13.51215582     -5.15412813      6.53695534     -7.02067616
C1         12.10044463     -2.46150730      1.44811091     -4.72274099
C1          0.54249754    -10.75663792      8.21408980     -6.70386992
C1         -1.70016704     -7.22227038      5.72219415     -5.32411544
C1         -2.21368844     -0.85846168     -6.66103136     -6.63908695
C1         -4.71140783     -8.82381196    -11.65421369     -3.14363656
C1          5.87037536    -11.83949533     -8.58270635     -6.89494190
C1         17.29607110      3.62697743      1.29386184     -5.85817376
C1         -6.22753998      2.35868539     -4.15016280     -6.63550477
C1          3.14614485      7.82335039     -1.71445679     -6.21501125
C1          6.14967480      8.04870142     -6.02692560     -6.62938681
C1        -13.08598051      3.44976441      2.53379757     -7.09121039
C1         13.54658557      0.94808208     12.16101267     -4.32034586
C1         -9.98299978    -21.37563129    -23.93902171     -6.21007869
C1         20.21783606      4.22934399      2.66482427     -6.54384101
C1          5.22763398     30.44628732     17.06519328     -6.44194971
C1         -6.08160039     -7.72132892     -1.56355536     -6.41324536
C1         -7.93956768     -5.67120837      2.53181147     -6.94983955
C1          7.99654016      7.21966507     -1.09136481     -6.93298509
C1          1.33914699     -9.01801044      0.56759436     -6.73828191
C1        -12.78300725    -15.56123895    -20.44140814     -7.09405008
C1         17.80201484      6.00634802      1.35252196     -4.12392858
C1         -5.59135104     -1.41418483     10.66139800     -5.78053751
C1          3.95045431      8.77961255      9.64264550     -6.84827029
C1          6.44587846      8.95889971     -7.65655410     -6.23081253
C1         11.36219182      8.47775657     -0.14565336     -4.73116475
C1         -6.37404549    -11.59875993      0.00043326     -4.09556177
C1        -10.12808102      1.90317830      5.04399950     -6.23060205
C1        -11.44110301    -10.45687820     -6.53675958     -6.64459034
C1         -6.13519340     -7.79427276    -10.82315082     -6.22136079
C1          4.05100963     -7.68694996      8.11447629     -5.90220220
C1          7.88906217     -5.02345548     -9.25652935     -6.42035445
C1          9.92042932      7.23343959     -4.16133410     -6.87771265
C1          1.59078807     12.64622281     -2.72807023     -1.72321576
C1          4.58193109    -31.85521389     -7.54856449     -6.39255925
C1         -9.11388707      4.83345388      5.63310839     -6.81720740
C1         -8.99435832    -11.69192346    -10.75599680     -6.88806955
C1          2.88433855    -12.00472710     -4.10600394     -6.28365485
C1          7.93073488     10.50090291      9.97400943     -7.28467139
C1         10.10398008     -1.48320093     11.18021880     -6.92350013
C1        -11.44779425    -11.62438222     -0.96378132     -6.68582289
C1         -2.04876443    -12.55425657      6.65425879     -3.77503553
C1          0.87459862      5.69581908     -8.27450458     -6.46490661
C1          1.98516215      3.85819613     -9.87910482     -6.96720172
C1         10.81116138     14.34215883      0.88492070     -6.99019199
C1         18.22795863     -3.97878448      2.47229706     -7.25387055
C1        -10.45045657     -6.80327317     -2.53015559     -6.79387670
C1          2.57754311    -11.14208691      8.76470649     -7.19216456
C1          5.62632859      4.70775825     -9.20467520     -6.55087449
C1          8.76629437     -0.07267560     -5.07206270     -5.91501254
C1          3.23308233    -16.54965286      4.70509000     -4.66123927
C1         16.13813665      6.75388049      7.98062009     -6.63303456
C1          8.96774911      4.23179287     -2.60523940     -5.80118279
C1         -0.96299399      7.81530371      7.12887666     -6.65489981
C1        -13.50486352      0.66574155     -1.56817928     -6.90435933
C1          1.93152322      2.77043269     10.62302891     -5.86268672
C1         12.60493608     -3.95897816      8.05485622     -6.87031785
C1          6.47935624     -0.68718106     -4.14454076     -5.96962402
C1          5.98503012     -0.99613575      4.07100985     -6.52825310
C1         -4.32360593      2.37912137     -1.63768247     -6.82806064
C1         -0.74124156     -6.92221286    -14.80341442     -6.59632183
C1        -23.37531215      3.09546344     -1.03890582     -5.86010738
C1          4.32775735     -7.68008603    -11.63034842     -6.61842244
C1         -7.88302791    -13.13064896      4.22186185     -5.28221460
C1         -2.63542866     10.21245323      1.49137315     -6.31114773
C1          7.39399272      2.30158990      9.02947639     -6.57598945
C1        -14.73147967      0.37411991     16.30102571     -5.97267138
C1        -11.07323646     -1.34147033      7.21663493     -5.05357520
C1         -0.60032858     10.49012756     -0.03470704     -5.36113241
C1         -9.09990921      9.66744290      5.67024589     -7.16754299
C1          9.80470553      2.94977879      8.06381659     -5.85398732
C1         -8.34436686     12.03140664      1.49356912     -5.88022303
C1         -2.54143443    -11.14748241     -3.49086127     -7.26925456
C1         14.05493819     -5.48221717      4.03227733     -6.53572070
C1         -3.24243485    -11.74079440    -10.69042209     -6.71288680
C1          8.33937925    -11.72129910      2.09907723     -5.48071340
C1         12.80407241      0.28375856     10.65491958     -6.80674543
C1          0.77131962     15.03409447      7.07545527     -6.45585938
C1          7.67633044      4.83359328     13.75468840     -6.98238965
C1         11.22736631    -12.72937319      2.07578389     -6.19485127
C1         18.47601457     -1.60828422      4.94195561     -6.92969255
C1          8.68934350      3.20621109     -6.65725254     -4.45660444
C1         -2.20438421    -16.84922784     -5.02784453     -7.34537395
C1          1.58441818    -18.88029763      8.20192412     -7.34493117
C1         10.67773526     10.18503760     13.11873322     -5.05933628
C1          7.50175765    -15.99180300     -5.07758468     -6.41170554
C1         16.96066547     -3.02405126     -5.72293078     -5.45355463
C1          5.20133512     -4.51527108     -3.26450207     -5.06204391
C1          0.75798813     -7.23655266      1.58991229     -7.01271215
C1         -1.79487454      2.49673956      0.01623596     -4.63226801
C1          7.46564668      5.66468046      1.41221085     -6.12918794
C1         -2.29676171     -5.75862082    -12.28375462     -5.33277621
C1         22.20846578     13.49080050     -9.93357261     -6.66156803
C1         14.64546967    -11.80348440     -0.69083666     -5.37320076
C1         11.73560092     -4.51918313     -4.75283869     -7.35393402
C1          4.40583805     -5.95849226    -11.68499232     -4.04671737
C1          4.34334011     -8.74504587    -11.68915962     -6.45174631
C1          0.12246097     -1.58039917     -9.77963041     -7.42547211
C1         -0.25096544     -7.16270895      6.64749764     -7.33983379
C1         29.29984127    -11.50543156     15.75145583     -3.74410336
C1         -9.24783659     10.32296255      0.88454913     -6.56070577
C1          5.60856396     -9.72884527     -9.13967751     -6.82837354
C1         15.35409470     -3.03558518    -10.16427558     -6.62694555
C1        -15.79035534      0.01350784     -9.78453442     -7.57054186
C1        -16.57651639     -4.13290778     -3.46121080     -7.25779008
C1        -13.29757926      2.97151920     -8.14738995     -6.92314345
C1        -14.18482010      7.82794271    -12.33309505     -7.16826533
C1         -7.53597733     -6.23768359     -6.61436312     -6.96565712
C1         14.82951712      9.54578442     11.14974314     -6.55299274
C1         -5.88502381      8.92734087     -8.30597305     -5.34339965
C1          9.40324965     12.39205803     -5.22521778     -7.18652408
C1        -23.57293442    -12.96875414     14.85500790     -7.40790399
C1         -4.20881176      7.18728320     -7.30956613     -6.63208761
C1         -5.89583219     13.27230554      6.52942353     -6.89718581
C1          1.30018884      2.78595810     -0.97832897     -6.74160173
C1          0.82016445      2.47473460      1.61745844     -3.09676530
C1         -1.92424504     -7.77432828    -13.93266885     -5.81185106
C1          8.54668411     -1.02207276     -5.67490028     -5.75572574
C1         -1.73100161      8.98792976     -5.68135186     -6.35452420
C1         -6.04559497     -0.02168458    -14.14751237     -6.75346400
C1         10.80009511     17.30348102      6.44297372     -7.42799473
C1         15.34446203     15.82143142      2.91282576     -6.94694096
C1          7.37608781      7.13747752      5.53484689     -5.19693007
C1          1.93451365     -5.85885761     -4.12946802     -5.95211417
C1          2.01463250    -15.65105161     -3.45348238     -6.62665255
C1         -6.58575953     -9.30007494    -13.93018183     -6.03308858
C1         19.39141998    -18.68642743      4.80981114     -6.27033263
C1        -15.86631264      3.03271756     -4.05909250     -6.13366102
C1          1.83574140     -8.78727100     -7.78220393     -3.65846842
C1          6.20208877     -1.53345582      3.06660971     -6.53876764
C1         11.56321831    -11.81883054     -1.70147690     -7.03471375
C1         -7.04698946      5.26229080      4.08722705     -5.97217739
C1          4.72025964    -15.01767715     -5.02418842     -7.27666778
C1        -11.87758594      0.60981164     -9.80566414     -7.37749336
C1        -12.92107102     -6.75455771      1.58488005     -6.56513378
C1         -1.61953811     -3.85227810     -9.78754029     -5.07332273
C1          0.11288684     -1.46968810     16.37762779     -6.01220605
C1          7.17092138     -5.91336107     12.19265684     -7.21455842
C1          5.47069324     -2.38019077      3.10421681     -6.70919423
C1         -7.01078803     16.10523762     27.93739013     -4.57811541
C1          9.89052489      4.14657477      4.94670794     -6.69800444
C1         -8.49879767     -8.28545039      1.61370861     -7.31223460
C1         13.65789577     -2.56011285     -3.16158786     -6.42375321
C1        -10.61406542     -6.20415892      4.13180427     -7.03602463
C1         10.16872269     -1.55789818     -9.16774500     -6.64163385
C1         -0.12535542      2.37612365      2.97558570     -6.83627202
C1        -13.43630661      3.65802524    -10.80960751     -6.19035940
C1         -2.99490561    -13.08477989    -11.68890087     -7.11102614
C1          8.93741182      9.02608934      0.82521334     -6.62568319
C1          3.66726790     -4.95716261     -2.51741578     -4.15729367
C1         12.21438362     -6.03866565      3.93438823     -5.94264607
C1         -7.27032327    -14.11737441    -10.74075484     -6.41656463
C1        -12.41667647     12.08395980      2.39083094     -6.45638185
C1          6.87491665     14.62975158      2.34010895     -6.38479826
C1         10.53875350     -5.43790758     -1.61847358     -4.64498983
C1         14.30656275      9.91078384      2.45319219     -6.11921991
C1         -4.19056985      7.15472608    -10.77532978     -6.86909229
C1          0.23734727    -13.54797598      4.07811520     -6.39514716
C1         15.96214370      2.81395644     -1.18390110     -5.65449805
C1         -3.51157924    -15.94506171     -4.09774641     -7.44404546
C1          8.72737977      3.36899235     13.69321762     -6.76034719
C1          7.04825964     10.53157333      8.08923519     -6.35750068
C1         12.48864428    -10.63789001      4.66353704     -7.37342911
C1         -2.17575999    -15.88081834      7.27432758     -6.71484510
C1         10.51018594     10.16257711     -1.72267422     -7.16226303
C1          4.10728454     -5.95934244      4.68915536     -4.95387527
C1          7.82353372     18.86587058     13.09795895     -6.75681379
C1         -2.37322956     28.12905892     -1.68365027     -7.55890740
C1          6.54835117     -4.79859014     13.22271364     -6.63471987
C1          3.20227919      0.03150499     13.20298184     -6.42714674
C1         13.86558412    -10.91040606     -0.72773132     -6.59231942
C1         15.37662927      9.91880185      6.46950178     -6.53381868
C1        -30.85828411     -2.31742853    -12.24484033     -3.71952658
C1          8.54926809     16.46126977      5.58960796     -6.85190290
C1         -9.83011188     -0.86508294     -5.68855428     -7.48459855
C1          1.35711782    -27.05126307      3.16332200     -6.86280096
C1        -10.91239549     -8.19782232      3.53873258     -7.14453865
C1         -3.02299379      6.30998836     -4.75956726     -6.15128040
C1         -5.80101415      0.90582008     -0.99888009     -7.00490975
C1         -4.42786647     -7.78793011     -4.14440583     -6.31308940
C1          2.11663452      6.30275913      3.98505669     -6.47204162
C1         -6.90823771    -10.22080426    -12.30684010     -6.87384329
C1         20.11739598      7.52899685      1.25880565     -6.62256027
C1         13.56703266      8.65649079     12.14466859     -6.80280354
C1          5.64305971     12.61394492     -0.12775067     -4.37787146
C1         -7.19696603      3.33087237      4.07592950     -6.58694491
C1        -13.95200402     -0.89101703     -2.54799886     -6.64451189
C1         14.04912815      2.72115100     -0.13029252     -4.91880712
C1         -0.48185615     -5.88543832      9.65776605     -5.62429139
C1          7.97001637     10.57668988      6.55591258     -6.69942190
C1         11.11478016      7.52459712     10.54602633     -6.69482209
C1         -8.78867435      5.71751843     -5.07156462     -5.50829976
C1         -1.21523783     -5.43596405     -6.62781825     -6.59210341
C1          9.71829593     14.33587615     -3.29756133     -7.12551449
C1        -10.18111309     -7.63568105      1.60810317     -5.86863310
C1         -5.51064811      2.21162943     10.71925915     -7.41598276
C1         17.69458400      0.86791692      9.06486870     -7.11383405
C1          0.35231888     14.67314463      4.05583588     -6.00343911
C1         -3.33773953    -10.10037830     -1.06943285     -3.08514114
C1         -2.27258777    -11.69407818     -1.06514280     -6.14988660
C1         11.73762223     -1.58799949     -2.62761016     -5.46257790
C1          6.57534452     -2.96018137     13.22406430     -7.16162656
C1          9.33716351      8.09847176     -7.69971369     -6.53973550
C1         -7.35214322     -3.76211728      5.01882485     -6.67901999
C1          8.01177493      7.21872799     -6.70565478     -5.92248934
C1         -6.30949613     -0.96425457     -9.12749921     -7.16034274
C1         -1.04906567      4.24850320     13.73651031     -6.73040456
C1          3.89153937    -10.17385415      2.07334516     -7.48051237
C1        -10.65349462      3.43627360     -1.65787829     -5.37927774
C1         -5.93172298      4.84843946     -5.12884359     -6.26748560
C1          9.05506948      2.38379022     32.72248008     -4.75765938
C1          5.17105810     -4.57614604     -1.10271660     -7.01957729
C1         18.64262750      6.08100013     -0.25440551     -6.79368699
C1          9.67320146     -3.07288346     -0.98427456     -6.38877538
C1         22.45793398    -17.17463907     -5.29473699     -7.30497758
C1         -3.16494926      8.70588504      9.61065895     -6.50373209
C1         10.44189379     -8.44629944     -1.65197573     -7.10296416
C1         -8.96215086    -14.58661964     -5.02269890     -7.04782066
C1          3.41654862     -3.93840730     -1.06727731     -5.92480866
C1         -5.83348568      6.09704847     -8.30780837     -4.32356350
C1         -1.50280842    -15.91389383      6.27355653     -5.83094667
C1        -18.51397655     -2.32726425     -2.56819366     -7.19499545
C1         10.24954070      0.31642079      9.07168959     -7.42050539
C1         13.40028314      0.31286245      9.75713201     -5.81808849
C1         -1.73254768     -2.24241609      5.60968652     -5.82707888
C1        -10.96216230     -2.49802319    -11.37333816     -5.52828908
C1         -2.32659036     14.10585322      5.52144470     -6.85251743
C1         -5.03341585     23.22679986    -12.50692104     -5.90927551
C1          1.10941467     -9.87531450      5.59196044     -3.76772730
C1         -6.74219386      4.25964539     -3.13617196     -6.72912358
C1         -4.33335716     -0.61889878     -7.28448289     -5.34811153
C1         -5.47751723      4.46435953     -9.78074643     -5.23540618
C1          0.36527081      0.93662988      4.08414097     -6.87022704
C1         -5.25773836     -8.34482916      0.00674251     -7.17066024
C1        -16.32918024      1.57649153     -5.04957335     -7.37836757
C1          8.58136165     16.52778267      8.98380883     -6.84195240
C1          5.01759790      2.86716259     -8.25864286     -7.46334735
C1        -11.70365714      7.95282082     24.51164729     -5.04949336
C1         10.49501238     -2.49128400      3.97568764     -7.47595951
C1          3.58466088     -8.26060965    -13.27719983     -6.46543020
C1         -5.35849363     -7.23062293    -14.80288649     -6.09875632
C1          3.54109323    -14.10496786      7.20128786     -6.92875047
C1          0.99405095     -6.32474438      2.14239110     -7.00210530
C1         -0.16780117      2.35920257     -2.55445464     -6.71991234
C1          2.02593722      8.13956767     -7.27457356     -6.53264976
C1         -7.81410137     11.73430111     -1.14838204     -4.63910277
C1         13.64384699     13.36884677      6.45018857     -6.09823365
C1         -8.11122200     -0.30283103     -5.73742152     -7.18264049
C1         10.57414130    -12.67758812      3.00371697     -7.16089272
C1         -7.92956205     -0.85605514      2.48385803     -6.42432281
C1         -9.22612945      5.46521576    -11.77390319     -6.70193289
C1         -3.29519211      8.92644794    -12.42236068     -6.47038977
C1         -5.41401994      6.90320390     -1.57052341     -6.92116401
C1          2.45494269    -14.11840228     -6.01365400     -6.22796829
C1          3.54037915     -9.24780680     10.68296189     -7.49830463
C1          4.76442181    -10.15946999      0.55589128     -6.13963687
C1        -11.66862237     -1.82093745    -10.65898516     -7.22702368
C1          8.01750588     -5.41924070      8.20360123     -6.77734869
C1          6.82612270     -6.84401525     13.75587963     -4.93059729
C1         15.87769127    -12.32499842      5.50227486     -4.50139891
C1          7.84516997     -6.77742225     12.22404114     -5.84979355
C1          2.97579618    -14.48305245     -1.57162923     -6.78663949
C1          2.25201727     18.35261640      6.52348743     -6.48647698
C1          7.37613151    -13.58111666     -4.15217186     -6.16972124
C1          1.91856570      3.85210317      1.62666715     -5.81958218
C1         -8.22475399    -11.00919344     -5.61251929     -6.82430285
C1         -4.25192963     -7.13738736      9.73731035     -7.21805792
C1          9.10340112     -4.02501811    -10.11544410     -7.34701873
C1          9.06619501     -9.12564733     -6.34271418     -5.99088879
C1         -5.50946706     11.05272071     -9.83907889     -6.53282633
C1         13.58573232     16.43830889      2.93919011     -6.87860520
C1        -16.75204243      0.06778698     -2.59413411     -6.15181094
C1         14.59797786      2.38267871      0.83315367     -6.53427044
C1          6.66097378    -12.99069424     -9.16047100     -6.57371556
C1         10.65656350     17.30013748     -2.74256892     -6.68762565
C1          7.40697236     13.91336013      5.46781223     -7.03992040
C1         14.14936549     -0.91746956     -9.22911862     -6.63178865
C1         -0.48723529    -11.19991921    -12.27656885     -7.50615375
C1         -2.49229739     -3.35246187     -0.02974633     -6.53032952
C1         12.30561636      4.72261379     -7.25598038     -6.18491912
C1          0.29280061      2.72144722      0.52092423     -5.39936103
C1          4.99878266     -6.90503986     -0.04762558     -6.45109501
C1          9.72143882     -4.84558204     13.71217799     -7.18228989
C1         -9.44618904    -13.14616965    -11.73037218     -6.99794203
C1         -4.86304120    -11.68899008      3.18363381     -6.25856620
C1         -8.83069911     -2.12232704      7.57252239     -5.15827605
C1          7.16915158    -11.57267483    -11.65360897     -7.31084308
C1         -1.79473727     -2.41178229     11.23782275     -6.22286357
C1        -11.58501272      9.64816178      1.88455632     -6.37855183
C1        -15.85926963    -25.14789631     10.84467839     -4.36669418
C1         -6.49078278     -4.42320454    -11.68761409     -6.41244012
C1          7.92376036      3.87579284     12.10916143     -6.33738690
C1         -1.09280427    -10.70806243     -4.18175639     -6.48618126
C1         11.81692991      0.23983670      2.99126463     -6.63678831
C1         -2.96779590      5.13098715    -10.35594698     -4.19069409
C1         -9.89342460    -11.65245246      0.02844242     -5.61361039
C1         -0.01582761     -2.97561553     11.35066452     -5.38708151
C1        -16.38131017      7.01844334     25.51620428     -7.46447309
C1         -4.34373062     -2.29130965     -1.60519305     -6.40253162
C1         -3.76734968      5.71932431     10.67345630     -5.78692151
C1          1.40724245     -2.31672403     15.36017320     -7.04446009
C1         18.14505291      4.15059874      6.46925526     -5.80331177
C1         -9.89784794      6.15338135      4.06299295     -7.17633829
C1         -4.80786141      2.75751930      3.11464825     -6.68461885
C1         -5.09616466     12.59277022     -6.72340593     -5.92998605
C1         -4.28938020     -7.26550146     -5.10220785     -6.09469022
C1          4.89259200     -6.86108565      5.67879155     -5.79719673
C1         -0.12719952    -10.25085789    -11.65298193     -6.35195343
C1         11.19439559      3.23946915      4.05124996     -6.65459977
C1         -1.85569239     -1.90129405    -13.87514245     -7.48944663
C1          7.07767934      3.33062371     -4.14188307     -5.79223623
C1         -3.96335198      1.54179019     -3.24241715     -6.28328152
C1         -9.14416145     -4.73074040     -3.55688359     -6.07546930
C1         -5.19983190     -2.36370796     -0.03104637     -6.57833870
C1         15.80609364    -11.23343517     -0.07207223     -4.34290981
C1          8.03542210     -0.62917886      8.13338547     -6.06447614
C1         -3.58633907      8.13236488     -1.54141149     -7.30975421
C1         -1.28858901      8.75909836     -2.62623835     -5.73512098
C1          3.30309571      9.00508474     -8.22822352     -6.80787453
C1         -0.70503310    -10.59170407     -9.21348302     -7.36211611
C1         -2.72315791     -5.28373798      5.02468730     -6.78066176
C1          6.66365865    -11.16232855     -7.00219095     -6.86646196
C1         18.66796317      7.56620924      3.89309457     -6.04090864
C1         10.78954657     -0.06003627     12.16306551     -5.14238806
C1         11.44674854     -0.50529743     13.81767923     -7.20558791
C1          5.92619704     -2.06490617      9.72167913     -7.55824361
C1         13.18410412      8.99543556     11.19532901     -5.94376157
C1          4.24182963    -16.50462709     -2.53460060     -6.69752832
C1         -5.39088720    -13.12045351     -3.44550530     -6.60731881
C1         -8.38494292    -13.13156692     -4.07352424     -7.41775777
C1         -1.11767683     12.05719200      2.44735278     -6.37550152
C1        -17.11224761     -2.70736559     -6.61813889     -7.11972027
C1          4.34155281     13.35857273    -19.58597196     -6.84560008
C1         11.01185262     -1.00667091     -4.15510355     -6.10800174
C1         15.95320126      3.16428895      5.49575947     -6.50784183
C1         12.34765132      4.72663405      9.60040516     -7.19926037
C1        -11.65240347     15.56777491     -1.58923692     -6.56888366
C1         16.50264906      2.79787589     -2.25989354     -5.31013348
C1          1.33003484     14.63489433     -1.08508192     -5.71124316
C1          1.70775652     -8.18240470    -10.13424372     -7.55272951
C1         18.18273419      1.06583405      6.56152065     -5.08858598
C1          2.64680964      2.13977509     -8.16519972     -6.38835103
C1        -10.54557531      6.36108095    -10.70649489     -7.04802098
C1         -7.07568396      6.36008756     -1.56747369     -3.75943181
C1          0.28008507     -1.96461009     15.41959513     -7.04950078
C1         -9.32475928      7.32550301      6.64035381     -5.90226101
C1        -15.54344908     -3.86433026     -5.70879680     -7.23670598
C1          1.57253898     -8.01708926      8.11298076     -3.94256530
C1         12.33224855      2.95498489     13.23907767     -7.27017159
C1        -13.17359520     -6.29491505     -6.59839369     -7.31587210
C1         17.87838923     -5.92027897     -7.33802549     -6.51549592
C1          4.51999608     -4.53759184     14.77035555     -6.65271465
C1          2.02143065     -6.58280164     11.16717595     -5.17335709
C1          9.98899485     -6.89011506      3.08835811     -6.96378902
C1          0.12721876      6.26050221      1.56147842     -6.97504562
C1        -14.92682418     -0.93144716    -12.29515008     -5.25019825
C1         12.97362684      8.13908050     10.65339697     -3.03289000
C1         -8.34100603     12.02582800     -4.15806550     -7.04375758
C1          4.84857145     -7.23694570      4.05828491     -6.24297253
C1          9.12143455      4.81171536      5.53585115     -7.01402913
C1         10.81526501      4.78311638      6.42533124     -2.57112076
C1         -3.44920690      4.34476006     -0.93069466     -3.62933368
C1         -9.68775823     -9.64028025     -4.99076373     -7.04368342
C1         -6.61314245      9.61373932     -6.29913818     -7.10537942
C1        -14.99830989     -6.97133650     23.59724153     -6.81440045
C1         -9.09770513      0.00028713      5.67948042     -6.80120391
C1         -2.29412944    -33.10151538      8.70538583     -1.25386871
C1          2.61263416     12.59770136     10.52470385     -7.12636986
C1        -16.36936543     -6.23666361     -5.17189250     -4.03238899
C1         13.51795846      3.79525910     -8.21287003     -5.60039630
C1         -3.88476571    -11.70167471      1.50680319     -6.00918838
C1        -14.75059694     -6.33059045     -7.64677668     -3.91754568
C1         13.28099494     14.43080116      2.35270349     -7.58490575
C1         -6.01249531      6.65458846     -7.37865313     -6.81679080
C1         13.18422346      0.83749150     -7.62674495     -7.34707346
C1         -9.62684603     -8.16272868     -6.61168113     -6.71481315
C1         -6.02547570      3.71887631     -1.63549741     -5.78171559
C1          6.86654536     11.66746655     -1.14492242     -6.15976861
C1          0.50399312    -14.43683164      2.53493864     -6.81266463
C1        -14.38821287      4.39521946     -0.00130446     -6.68792712
C1         -1.72858062      0.44591669    -14.84724520     -6.91112444
C1         -6.04306534      9.58098193     -7.35305679     -6.96800092
C1         14.57929371     11.99050876     -2.68500081     -6.27873528
C1          8.37736716      1.40746348     -2.55890445     -4.91594748
C1          1.21250685    -16.54727015      4.72003364     -6.65621303
C1         -9.63288507      7.07258586      8.13515764     -5.16881549
C1          4.56350892      5.08554398     -3.55305730     -6.54409994
C1         -2.30429230    -16.55247788     -1.04190530     -6.36986968
C1          0.43114447    -16.39175433     -0.95166912     -7.06771120
C1          6.07452351      0.22047169     -8.30844318     -5.80839822
C1         16.33146599     -3.06942219      3.02604085     -6.25283049
C1          0.09533798     -9.29964940     -4.11041475     -7.27847102
C1         -6.19397190     -2.31648817    -13.26556121     -6.83319490
C1         18.81427039      7.22559348      5.42164338     -6.52953849
C1          0.59542781      1.53981815     -2.51256793     -5.28672153
C1         19.29541876     -1.06118157      0.94220193     -6.61505729
C1          4.10705529     -4.85800702    -10.10470576     -6.17265084
C1         -0.20656552      7.27146915      8.67756443     -6.23193515
C1         13.26475334      1.78122655     11.59546821     -6.06758270
C1         -6.39463868     10.44271662     -9.17352318     -6.74383332
C1         15.03082462     -8.88693762     -1.65693169     -6.44850944
C1          6.02226077    -11.14959212      6.58434255     -6.51165434
C1         13.29592290     12.58057838      2.34983971     -7.43860538
C1        -10.33606739     -2.09246643    -13.88608535     -6.76193620
C1         -0.25823594    -16.86435859      3.11001389     -6.29383448
C1         15.43722102      2.89386028     -6.66880676     -6.87017038
C1          0.97483413    -17.82331928     -3.48372396     -6.97254220
C1        -10.94674175    -11.96636803     -5.64198725     -6.79736631
C1         11.46684358     -3.61609938     -3.25542240     -6.83394855
C1         11.79814677     -1.54350501    -11.74284689     -5.88841218
C1          9.92246161     -8.84835458     -2.61815395     -7.04891035
C1         14.83514640     11.33139248      5.44492335     -6.86679407
C1        -10.36843664     11.74920303     -2.63981614     -6.94075448
C1         14.70324224    -10.77468758     -5.86314729     -7.29982220
C1         -0.56458673    -14.09011562     -6.69461737     -6.26734901
C1          8.15385841     -6.00728659      7.27232899     -7.18645475
C1         -3.70474327      5.33513638    -26.52183059     -6.88519708
C1         -6.62958350    -14.09782199     -5.94595025     -6.70800907
C1         -9.39539248     10.56412732      5.04600772     -7.25285183
C1          2.52423446     17.38400762      7.04832507     -6.30190813
C1         15.51841796    -10.37377178     -0.77410894     -5.42626158
C1         -0.89718048      7.80732820      1.47652753     -6.59817724
C1          6.36677386    -13.19038380      1.56299577     -7.30051761
C1          8.94515932      5.28834798    -11.72115045     -5.59142124
C1        -13.46245521     10.27193193    -16.40182719     -6.95192531
C1          2.85689903    -15.10835340     -7.57651067     -6.81298757
C1         -2.79663707     12.03626496     -4.26558582     -5.39568847
C1        -16.00578497     -2.31201339     -6.67735845     -5.65403345
C1          7.24031432     -5.98034492      3.01249248     -6.62853006
C1          5.28443429      2.62921496     -4.10718508     -5.42386969
C1         12.53508954     -2.14584345     -3.11459180     -5.71839877
C1         -1.59303967     -8.64967112      5.07644804     -6.46717243
C1        -12.43443789      0.99602642     -1.68750618     -5.26796313
C1          5.93882914      8.59192410     -5.07703349     -6.82213282
C1          6.44249116     -2.43241153      1.52350664     -5.70428011
C1          8.44784907     -5.02211128      5.61116679     -7.08990594
C1          0.16305535    -13.49215222      9.74974428     -6.97037871
C1         -0.95496927     -0.05566338     -9.77579989     -6.83349102
C1          4.58005319      5.09231626      5.48993425     -6.31037923
C1         13.87586932     -0.11106114      4.92402305     -6.71406172
C1          0.52177696    -14.45136779      4.65242404     -7.33458976
C1         -5.79251800     -9.75964493      8.17545471     -7.20190163
C1         -5.03176422      1.49011697    -10.74711918     -6.91194291
C1          3.04989131     -2.84304369      9.80858532     -2.22830673
C1          2.60707563     -1.47298484      3.14839530     -4.72250739
C1         -1.69031927     -5.39617010     -0.02206396     -6.91939038
C1          5.38989688    -15.02097003      6.56147828     -6.96047463
C1          5.66871564     -7.85854957    -12.66404555     -5.10294467
C1         11.79191326     15.85763604     -2.73560701     -6.00200568
C1         -7.05991032     11.21167538      9.73541331     -6.83171953
C1         13.65165036      2.70617738     12.21223397     -6.34169906
C1         -2.08217486    -14.46387314      3.18550558     -5.72261371
C1        -13.30523860      4.85071759     -2.50685689     -6.90988881
C1          2.33521049      8.76037543     12.13738279     -4.56365918
C1         -1.78994146     -2.46817521     -9.10971412     -7.32650919
C1        -11.37626959     -0.88313433     -6.67397051     -4.45940757
C1        -11.37830239      3.94063059     -3.19835753     -6.41101628
C1         -4.01262862    -13.97790532      2.56082627     -6.14132688
C1          1.69544308    -11.71577363     -4.14309354     -6.86071141
C1          2.81017685      4.01883330     11.20872525     -5.94012721
C1          6.92042733     -0.98753783     -3.21594429     -6.72133202
C1          7.71247561     -1.70854132    -14.23308386     -7.33166386
C1         -2.74499176      2.40145752      1.47963663     -6.63419343
C1          6.96821196      5.73486753      4.60853745     -6.77740951
C1          7.38104224     14.99384050     -0.21460815     -7.26539686
C1         -6.87672148      1.30218307     -1.05536473     -6.49110403
C1          6.57478340     -7.37536243     -7.58390797     -2.29994130
C1        -10.49918437    -11.48879449     17.94765406     -6.15070135
C1          0.50407281     -1.52526659     -2.47788494     -5.44246484
C1         -7.93031850      5.82210827      8.18168525     -4.37239275
C1          6.66074500      4.68348277      9.62167504     -5.65084661
C1          4.95516452     12.10519574      4.00015679     -5.65423080
C1          6.19241507      1.48334394     12.15986177     -5.53201871
C1         20.71221755      2.76883550     -2.10500026     -6.60902675
C1         -7.80320980     -2.34908463    -10.71249197     -7.32348038
C1         -8.40627735      0.16503640     19.41985395     -6.40084899
C1        -12.22173483     -6.27173900    -11.66648753     -6.61732356
C1          6.54553397     12.06407474      7.03797040     -5.24543812
C1          2.08099298     15.91399190      4.03448302     -7.34327815
C1         -4.26663399     -5.42941795      0.52038257     -6.74020538
C1         -2.42230215      3.35778675     -5.70066215     -7.12821866
C1        -25.12625029      5.91964889      6.57953005     -6.57680248
C1        -15.27398469     -3.22186956     -0.93582453     -7.02220826
C1          3.27215287      7.15314581     -8.22035770     -6.07569194
C1        -10.64404579     -8.07753095     -1.62589928     -4.94761899
C1        -12.07689785     11.20681869      6.57761483     -6.68268256
C1         -6.51379415    -13.96936515     -2.53755911     -4.30452236
C1         17.71707650     -8.46242307      1.46517279     -6.05570440
C1          2.62877093     -4.54937865     -2.54972110     -7.55232102
C1          5.88548236     11.76123308     -1.73516147     -5.53957351
C1         -5.25468681      8.78098274      9.68817561     -7.26201583
C1         10.98083517     -6.95635532      7.18963993     -6.54017852
C1          2.84689872     -5.33122085      1.53635428     -7.13316812
C1         13.84144577      9.49273433      4.91977135     -5.07477107
C1          8.19052800    -13.06231911     -5.98751997     -4.08035181
C1          5.39018931     -2.09263803      7.21904791     -6.76186718
C1         15.26111837      8.07782026     -2.76227314     -4.95220429
C1          0.85831496     15.97870613      1.40932756     -4.14844436
C1          1.42915587     -0.57776141      0.54424514     -6.46089095
C1          2.85037694      8.78602286      5.53122513     -6.70057075
C1          5.36500812      5.69960075     -4.09650748     -6.68934307
C1          4.45175024      7.26207179     10.57464918     -6.38072210
C1         -2.65568251     -7.26947235    -13.36102729     -4.43556694
C1         10.46956446     13.77720821     -5.25834585     -5.89970907
C1         -0.68850880     -9.77885146     -0.05368719     -6.74973923
C1        -16.31096729      0.39203627     -1.60554459     -6.26456872
C1         -6.74750736    -23.30424167     16.43572613     -6.50871234
C1          0.40191027     26.22150182      4.02122527     -5.34337588
C1         -0.72932443      7.20840638     -1.71384439     -5.96317512
C1         12.86316815      0.94421718     13.22180969     -6.55300463
C1         13.68556432     -2.42757290     -6.76996866     -6.21988017
C1          2.33927806      7.21637746     -3.19390275     -7.14255264
C1         12.92540631    -10.22470304     -5.79962387     -6.11529111
C1        -17.29530377    -17.74562345     -9.02490107     -7.29262611
C1         -5.79121127      4.30221198      8.75869141     -6.84107849
C1          3.72403156     17.05230591      1.50075156     -7.20620369
C1         -3.78910090     -5.78149568     -9.73757770     -6.72707306
C1         -8.86374106      1.00420022     -1.64591316     -5.27034161
C1         15.93627649      0.23537863      9.03785182     -6.79267537
C1         10.32153996     -7.85741619      7.17259209     -6.07338227
C1         10.64408257      6.63805963      0.87096002     -6.80210951
C1         20.17928199      3.20358108     -2.98799849     -6.55480646
C1         -3.20141427      5.75476257      9.63691326     -6.09855994
C1          2.21576881     -7.22933333      8.12869263     -5.78219648
C1        -12.49052625     -5.34996724     -1.03434048     -7.21613117
C1          6.87090050     -8.73524925      8.23451291     -5.58926307
C1          0.02669888      2.94463835      5.53048873     -5.74074392
C1          6.79971716      8.02608041     -9.21500503     -7.09792592
C1          6.20125366     10.00293698     12.10764238     -6.63773548
C1          5.01546928     10.03068379      7.51507834     -4.84233241
C1         -2.07288722      1.49539210      7.13090141     -7.08301744
C1          7.62691709     14.44258195      8.10432383     -6.96415988
C1          7.91982189      0.82083576      0.81883731     -6.73982559
C1         -8.63941681    -12.55634926     -3.08058560     -7.12563685
C1          7.90094165      7.51743366     -2.63793165     -6.80223570
C1          6.18118625     12.95511210      6.52184978     -6.26388619
C1        -14.87723325     -6.54819377     -0.03320995     -6.64028393
C1          2.15287013     -7.83109934     -9.14030797     -6.91869143
C1        -12.17057116      1.56917619     -2.62505012     -6.37392422
C1         -7.38788376    -14.69414485     -7.60568111     -7.59707953
C1          9.49282888      1.95491925    -10.85795627     -5.29339211
C1         11.99882872     15.36353078      8.95409537     -7.13841379
C1         -8.79726035     -7.20176098     -5.65128000     -6.76675403
C1         -6.10914137    -12.54023527      4.23547630     -6.27579640
C1         14.26064366      3.23616357      2.36101004     -6.03472293
C1         -2.76721727      0.66723107      7.11010611     -6.09081846
C1         16.65391956     11.94803949      5.49766698     -6.20964978
C1          9.46508358    -10.52931358     -6.89527601     -6.47637451
C1         11.48174521      7.10501099      8.07268435     -6.07257194
C1         -9.77290306      2.07047607     -5.72432383     -6.91265642
C1          6.93190452     12.29235319      8.04896518     -6.44307314
C1         -2.22338473     16.86109771     12.11348786     -6.95708918
C1          1.93616655     11.66013832     10.61187218     -5.35322774
C1          6.62374993      1.76953307      9.65079283     -7.56822160
C1         13.64778531     -0.67023644     -6.65211223     -6.69831857
C1         17.10214422     -2.57155138      2.50482111     -4.26332984
C1          2.81782175      0.83267861     -9.12836411     -4.09839213
C1         -4.01679372     -3.29156388     -0.97759390     -6.34269493
C1          8.85242676     -4.92785077     -8.54957073     -6.30913775
C1         -4.82613476     -2.00141130      0.88527184     -6.11450437
C1          0.65304056     -3.01773616     -6.66322910     -4.86634313
C1          5.45795767      0.85943856      4.99784119     -7.01867185
C1         13.52768707      0.77662463      2.92827557     -7.02861383
C1         -0.63015674      0.96690693     -0.04079928     -6.47204467
C1        -10.60241460     -1.44081200     -7.24421867     -6.56326735
C1         -3.19585716    -13.46849316      0.56177955     -5.97730627
C1        -12.69054551     -9.62405773     -9.12320331     -6.62795539
C1          4.15661996    -15.36491198     -2.46996321     -7.06980431
C1         -0.22168074     -7.17712240     -2.55931469     -6.01480596
C1          2.03462988     14.13713414      0.49692414     -6.06329491
C1         -3.05909095      5.22451873      6.53932863     -6.93649422
C1         -5.69195805     13.54081274      2.47206454     -6.85084998
C1         10.35331163     18.87386060      5.48113211     -6.53615557
C1        -15.07165890    -14.89805281      3.13537327     -5.52161895
C1         10.55524920     13.84566353      3.96479020     -6.91813224
C1         14.02016972      4.56819676     -0.07299879     -6.86205926
C1        -26.06065838    -11.07414902    -16.65628571     -6.67356755
C1         11.11668460     16.35519851      4.89242861     -5.71594056
C1        -12.96405921      0.95377135      4.99898430     -4.03673534
C1         14.13033035      8.92544243      7.38254800     -7.13101307
C1        -13.38325707     -4.77086110     -8.12621209     -5.41203055
C1          0.80539094      2.37568313     10.68366446     -6.37815249
C1        -15.02839435     -8.33257813     -2.46199096     -5.03126843
C1         -8.60545773     11.18946886      6.54764091     -6.61889086
C1         18.76976758     -0.75839592      5.54190039     -7.44357341
C1         -1.38719997      5.05140870    -10.77643095     -5.99344014
C1         -6.26546546      7.57403047     -5.73151284     -6.12689214
C1          4.52551304      4.00771026     27.04524105     -5.91840446
C1          1.43534637     -0.55916874     15.36867081     -7.20909467
C1          7.79700184     14.07778656      3.91294097     -6.07132053
C1        -31.25970108      2.51864214     -3.50313395     -6.83451202
C1         11.75153685     11.11121869     -2.66426236     -6.46917404
C1        -12.23172287      1.57374782     -4.68573864     -5.10052661
C1          9.01252497     13.82059789     -2.71677988     -6.81767266
C1          5.84818759     -0.99946509     -5.13432354     -5.63361852
C1         13.09160969      1.22030993      9.02835811     -6.68619033
C1          5.90387708     15.06930790     11.56192971     -4.77379552
C1         25.15047368     13.43683662    -16.01948220     -6.43517310
C1          2.28156894    -10.17242471      4.71571345     -7.11161080
C1         20.02082510      8.10839089      4.40321028     -6.41679492
C1          9.36853495     -6.89978158      4.05679907     -7.02494413
C1         14.17742812     23.16724568     -9.39035492     -6.42278677
C1        -11.41288654      1.05327676     -0.98771312     -6.43932058
C1         -3.00354735      1.49996331     12.19510408     -5.41852177
C1         -3.95362201     12.98529527      2.45091916     -7.06590506
C1         -9.07890635     -7.75514300      3.56016579     -4.95116932
C1          1.16309600      1.48123118     14.69025262     -6.98436018
C1        -14.23509757      2.98960293     -8.79256927     -7.54830643
C1          1.35868385      5.66771631     -6.66203168     -6.36047394
C1         -8.12395519      3.36284405     -9.21406374     -6.74894262
C1         -5.53790426     14.06271226      4.92047111     -5.96661090
C1          9.48555706     -5.12521854      9.69398739     -5.53300431
C1        -15.32371486     -6.23699073     -6.70053516     -5.94840848
C1         -3.83703267     -3.81380340      5.06345069     -6.74139782
C1          1.37408107      2.50529027      9.69692979     -6.72046161
C1          0.50351830      1.46140425      3.03966981     -6.85412225
C1         14.60387133      2.20836844      6.53035652     -5.34051422
C1         -0.49174294      0.34312598     -1.04416719     -6.82371380
C1         15.96803146      1.86726009     -9.88943793     -6.35822191
C1          0.49542651      3.35104583     -2.58950944     -7.24279580
C1         16.63168905     13.51901899     -4.25233820     -6.71970582
C1          0.76361673    -11.08848252      5.59690421     -1.78124384
C1         -4.19946207     -8.68325137      5.70932773     -7.00126370
C1         -5.90875130      1.25333398      3.14940680     -5.40456030
C1         -5.91512048    -10.04441920      1.02906139     -5.78970992
C1         -3.98163165     -8.05583638     -0.89891123     -5.19288735
C1         -3.24102282    -11.63836820      0.62939515     -6.44888790
C1         -2.27638570      2.08657666      8.11247487     -6.85712910
C1         19.03767754      1.60037525      2.47824363     -6.85392780
C1         -5.86700145     13.37912441    -19.58335230     -4.99900327
C1         17.43269484     -1.52701405     -4.75403987     -6.63491319
C1          5.71961423     15.64032611      8.94744464     -7.30218590
C1         10.97236010     -4.05281976    -13.25341268     -7.09858305
C1          1.55728720      2.94509577      3.13296935     -6.67193355
C1        -23.18887227    -24.27610155    -11.47579426     -6.92664266
C1         -6.64279415    -31.56903884    -15.16616498     -6.26445634
C1          9.70888815     -7.82516413      2.53409170     -5.19248131
C1         14.38735382      6.24146501      8.01903848     -7.06646263
C1          5.57921194     -9.62038257      2.13133118     -6.74402409
C1          9.99865100      8.79031902     -2.70931029     -5.86990951
C1         -5.72327459     -6.90716921    -21.45493966     -7.40257731
C1         13.33770347     -6.23199111     -7.22789697     -5.68714778
C1          3.80360567    -10.19992110      9.09378291     -7.13867304
C1          5.88737073     -0.97701915      9.75905967     -7.43908913
C1         14.61186928     -0.68232738     -2.68398598     -5.39470368
C1        -27.48213041      0.05112748     -3.52308027     -7.36985064
C1         -9.94718671      5.49334390      0.58966606     -6.49984318
C1        -12.29127686     -0.89971556    -10.70716163     -7.09800436
C1         -9.33535719    -17.36771858      0.02786576     -6.78232019
C1         16.61649205     24.95582657    -13.61051432     -7.03819707
C1         -2.02013817     -7.78813299      8.82253881     -5.13912048
C1         -2.24551214     -1.97521613     -6.63576779     -6.37825729
C1         -6.08640184     -2.93254970      7.54626266     -6.58668982
C1          6.64222379      4.76252290      7.45300112     -7.23612580
C1          1.19173328      3.30418210     -5.63234670     -3.95943855
C1          7.21647575     -7.79302883     -6.00070735     -5.86782737
C1        -24.18614351      6.79225902      7.54692641     -5.61726501
C1         14.40158098     10.50829526      1.44558167     -6.84879899
C1         24.49490735     -9.79338536      2.41078416     -7.43316120
C1         -3.98821525     -3.39311605     -6.64805088     -6.82280813
C1          6.06974797     16.47904961      9.56471368     -7.06949234
C1         13.12200413      4.13217482      8.99395088     -7.10266378
C1          2.97318321    -16.37695916     -1.47146428     -6.46648434
C1         18.05041606     30.01995937      9.51276402     -7.14287547
C1         12.78738364      9.99024319      1.41060532     -7.22271948
C1          1.60150606      4.84630087     17.88479584     -6.00999861
C1          3.33272937     -3.82186394      8.15290066     -6.42078441
C1        -24.13426437     -7.05000016      6.67786813     -4.91767048
C1         13.78003826      6.59149242     10.55310563     -4.87129036
C1         13.39730790      5.06646416     -1.71992517     -6.79369192
C1        -14.66936907     -1.38385569      1.48716936     -5.27628855
C1         -7.43295790      3.35328933     -3.12643800     -6.71179439
C1         17.05392520     -0.15878390     -0.09567040     -6.56341524
C1          9.55758033      4.22944056     -0.13420571     -6.66640105
C1          7.64627651     -6.31780222      4.03264322     -5.84943648
C1          7.83792256      0.79593843    -11.72679005     -6.44692826
C1        -24.62763906    -18.97687845    -15.65230447     -6.97455434
C1          6.46027919     -5.50197973     -7.65371808     -6.50341602
C1          3.11055079     12.62915032      0.45816073     -6.78505698
C1          6.80274980      0.30831501      5.60512818     -7.40189721
C1          6.96087867     -9.12909430     -5.10465316     -6.60482790
C1          7.74477891      7.97620972     -4.97413896     -1.43013074
C1        -19.94381232     -2.93010795     -1.00555347     -6.33397487
C1         -4.73748573     -0.13832402      3.02919250     -7.13013918
C1         -9.45885936    -12.05196405    -11.68384221     -7.14431999
C1         -7.07364249      9.29216841     -7.29888429     -4.85686497
C1         14.27267436     -1.65667420    -21.45385850     -6.15213179
C1          0.23862180    -13.54671746     -1.58844125     -7.07378014
C1         -4.74365282      0.95779302      6.53317515     -7.15189212
C1         -3.42105879     16.27148220     -0.18413216     -7.13943476
C1          8.80619903     -8.04300281    -10.69166803     -7.09259812
C1         -3.72730705     -0.91839960     10.63112913     -5.90067469
C1          8.07992146     16.77447830      2.32950005     -7.35365773
C1          4.84295935      2.33297256     -5.08462123     -5.02900916
C1         -8.21769422      6.67039796      9.70175350     -4.66685488
C1        -15.67472223      1.60230084     -8.21787759     -7.52210107
C1         -8.16870817      7.79575818     -1.61923283     -7.17228454
C1         12.44811259     -6.34289753     -9.12487183     -5.47385721
C1         10.11731933    -14.17895866     -3.52766600     -6.15649986
C1          9.91548538     34.81836325      7.94431489     -5.01040329
C1        -16.56151117     -5.27995957     -3.44371210     -5.44915005
C1         10.80765218     -1.59057014     -3.16235307     -6.31994547
C1          7.89591761    -12.08739646     -6.60609165     -5.49504583
C1          3.16814917      6.69699864      0.48828681     -6.65432632
C1         19.79669804     29.39187859      9.52607095     -7.12204121
C1         11.49676940      7.12715982     -0.99103033     -6.18265714
C1          4.82462413      4.08346595     -5.06640171     -6.79723602
C1         -3.78142645     -5.64220678     -7.60948292     -6.69434047
C1          5.81696465    -11.77744009      4.12523056     -6.47058215
C1         -7.62871697      1.89559811      1.00011032     -6.84134820
C1          5.86563708    -16.57157247      4.18017636     -6.00278513
C1          6.13942832     13.97607770      0.76289481     -7.21488198
C1         -8.62448723      4.81559526     -0.88565945     -4.72654352
C1         17.38533410      1.82518351     10.62348742     -6.28798837
C1          0.49646203     -1.75554727      8.17502496     -6.00065694
C1         -5.36771633     13.39436397     -5.19229041     -6.61178869
C1          7.75795709      9.54794167     11.57754443     -6.37343526
C1         11.57985067     -4.03470055    -10.73525285     -6.90566129
C1          0.13556393      8.14072860      1.47870323     -6.65123199
C1          9.46521122    -25.27518495     -6.63519721     -5.46927411
C1         10.51219491     -5.44576325      9.68362118     -4.75538064
C1         17.68390240     10.52128748      9.05764354     -6.36772377
C1        -16.82153432      8.93895390    -17.32577226     -6.48549180
C1         -6.83694379      0.55951936    -15.80210420     -7.19348875
C1         14.29569573     -1.61054933     -3.20465715     -6.32620268
C1         -5.27256745     13.51477979      7.44884649     -6.47469516
C1          2.34776803    -12.03809461    -10.15584803     -5.67533663
C1          3.93393919     -9.03922544      5.60692823     -6.92398151
C1         -8.74061921      9.34723960      0.84499275     -6.02124369
C1          0.65712116      4.79198804      4.68400085     -5.59416011
C1         -0.72887156     -6.93966093     -0.02587219     -6.71463387
C1          6.53390084     -0.11718292      9.72275059     -6.71972775
C1         15.89288918      0.26918932     -9.17994815     -6.13883109
C1         17.96228599     -3.07628631      4.11266358     -4.81600539
C1          9.90182278      9.59640186      7.96410102     -4.58111233
C1        -11.49434315     13.22541018     -2.60118852     -6.88002577
C1         -3.83651369     -8.77395149     -4.13999145     -5.73095974
C1        -10.10887399     12.59797679      1.54269170     -6.02980947
C1          3.28423854    -13.63318610    -10.20123833     -6.53746430
C1          6.42450561      5.43751599     10.64694852     -5.21166270
C1         -6.82486836     -7.15089704      8.21660146     -7.55225042
C1         10.04729061      9.11149750     10.51057053     -5.64478147
C1          6.66563012      2.88287587      9.60481354     -7.23282964
C1          6.04440850     -9.68600620     -1.07971323     -4.17106880
C1         -5.14062719      5.71195053      4.07442504     -3.50892007
C1        -15.56528612     -3.85109028     -9.09527528     -5.24036476
C1        -15.49688571     -2.64710938     -3.37770222     -5.43186229
C1         -6.37925889      8.80458016      9.14310349     -5.56148090
C1         -6.08620212     -2.93207819     -5.02618566     -7.08868666
C1         -4.29579626     -0.47015974     -1.55095417     -6.56546367
C1         -5.20909593      0.47940216    -14.81875002     -6.92995001
C1        -12.47521007      2.40978047      2.48373351     -4.81464096
C1          8.59142558      1.86889461     12.09344353     -2.88049528
C1         -7.12737477     -8.13585320     -1.56253448     -7.36843990
C1        -16.53216994     18.06389695      9.20431443     -5.38475547
C1         -0.14595284    -12.54098615      5.64233628     -6.78638354
C1          2.11643099     -5.91162727      5.66524112     -5.71334058
C1         20.64918565      2.77667860      0.05250426     -5.97234128
C1          1.22300458    -16.97197877     -1.52773496     -6.34696362
C1         15.28498928     14.34519320    -12.47558715     -6.32023746
C1          5.22012656      5.71650765     -1.96860817     -6.95803169
C1         -5.59512581    -12.26421210     -7.58812865     -7.42543441
C1          9.60294351    -17.44611378      4.68737974     -6.23886211
C1          4.93563290      3.47072438    -14.33286263     -5.92005428
C1         -2.98598586     11.23140344      0.83455753     -6.32352590
C1        -13.21434061     -1.80895785     -2.58018860     -6.20605977
C1         -3.77770818      7.61949446      4.97365928     -7.05040323
C1         11.77747974     -6.25988827     -8.18456546     -6.25696500
C1          5.66408042     -7.89649843     -9.15585460     -6.36531959
C1          6.66191849    -15.88905453     -3.45922193     -6.79458736
C1          7.06528632    -12.60398081     -2.55937022     -2.30197288
C1         10.46411906     -8.37830179      4.06647392     -6.57283899
C1         -1.78721919    -12.05447225     -0.04960852     -6.69000948
C1          9.43424482    -12.06159290     -0.03367516     -4.49861020
C1         12.24297573     -0.01918234     13.18260945     -6.43563409
C1          8.77894797     14.42954947     -1.64310633     -5.43237636
C1          6.26062256      3.31658230    -11.71215006     -7.05117632
C1         -1.49501679     -8.10208732      4.09160681     -6.71634043
C1          9.96467373     -0.63462508      7.16529915     -6.65290015
C1         13.85777778     -3.04836575      4.97003584     -7.44410186
C1          9.81607469      6.63132334     -6.75116225     -6.18479164
C1        -20.65826631     15.05378846     -8.19048136     -5.35437606
C1          4.57700932    -11.24195666    -12.62558939     -7.14354921
C1          6.71270226     -9.22395819      5.63940783     -5.74474483
C1         -7.28775968     -3.83724968     -4.11813147     -5.58624607
C1          0.28852649      8.71571831      4.00203959     -5.52692122
C1          1.35040395      8.77580656      8.13661804     -6.76834074
C1        -13.38008590    -13.44763026     -5.59171317     -7.40836421
C1         -2.58783695      7.78812719     -5.05711642     -5.00868918
C1        -14.06877422     -4.10263847     -4.15488450     -7.16380322
C1        -20.00980195     -6.30111080     11.30178497     -5.65624553
C1          1.73270871    -10.51901675      7.25217195     -6.34033396
C1          3.24743655      6.63498721    -10.96797130     -3.47147674
C1         13.56862330      7.50366561     12.13618739     -6.94025817
C1          8.90073675     -5.34850752      6.56303311     -5.45938484
C1         15.50933287     -8.47653416      1.48721132     -6.43343062
C1          3.88973373     -3.51342323     14.78623077     -6.87069976
C1          1.97094042    -17.07911824      4.13287291     -5.42217039
C1         12.61832949      1.40013726      4.95819303     -5.08783039
C1         12.90281206     -4.80082150     -8.14564703     -6.04995795
C1         -2.07107223    -10.74875108     -2.53975992     -7.15829233
C1         -6.02933578      3.70156615      9.75350749     -7.17021388
C1         -1.51273883     13.02391492      0.49131432     -6.78161766
C1         -3.01747565     14.04404881     -2.70536663     -6.94508000
C1          6.82289206    -13.50176217      4.71695144     -7.10302027
C1         -8.87861228      0.94614805      0.62490393     -7.16798030
C1          2.86567525      2.76634175     14.70135090     -6.43062359
C1         -8.91202106    -11.67209163     24.56070012     -6.07183371
C1         13.62694659     13.49892941     -2.78690444     -4.97131281
C1        -14.88938649      6.94765570    -15.78786184     -5.17819918
C1         -6.15767903    -19.19462392      0.61506137     -6.68183510
C1          3.28717989      7.21809579     -2.71199212     -6.01397824
C1         10.11786974     -6.96745078      8.76315628     -6.24493153
C1          8.03261751      2.34825924     -0.99289975     -6.80194607
C1         13.56129035      5.66229553     -8.21604462     -4.37049921
C1         11.35328112     12.59591535     -0.18190837     -7.19793491
C1         -2.26308715     11.71983412     -3.29272741     -6.79957525
C1         -2.39712247     11.98731126     -8.23993407     -6.59966971
C1          5.31839193     17.75869398      8.07028384     -6.67793433
C1         -2.93954647     11.09587971     -8.30418899     -6.63328022
C1          7.32911240     12.59631738      2.97670929     -7.54043109
C1          0.42293540     -2.52112136     -9.23746002     -6.72993687
C1         -9.83217398     -0.83644071     -0.02318744     -6.48408735
C1          9.27338061     -1.53684726      7.13313398     -5.85706313
C1          1.93514555     -2.00126148     31.11341579     -5.61180001
C1          3.97602130    -12.55924461      4.61384852     -6.20598407
C1          4.15256027      1.71643145     -1.04485205     -6.97120187
C1         -8.97434247    -19.42083826      4.11997092     -3.31128188
C1         12.21982980      6.63671729    -10.76220287     -5.66352104
C1        -11.15593022     -7.83717105     -8.12174247     -7.23565831
C1         -1.57982662     -6.35501564      9.77806894     -6.28077416
C1         12.78885172     12.89772025      1.39392996     -7.13462445
C1          2.68230274      9.30856747     -2.69359115     -6.58714550
C1         -0.44331350      6.32520004      4.62260543     -7.19864577
C1         -6.31942827     -3.93366584      3.40088366     -5.69440140
C1          0.29897679      3.89092226      9.68648959     -5.54847860
C1          7.93889441     -5.40325788      4.70549803     -5.40634189
C1        -12.20548002      4.54284027     -2.48757848     -6.32023990
C1         -6.77547743      4.26221756     -1.02003738     -6.19955027
C1          4.20546010     -6.36361147     -1.65166788     -6.72259170
C1         -7.61695847      5.94538887     -8.22776217     -4.17963132
C1        -33.09466230    -13.08986736      2.43721363     -0.94926552
C1         -3.46657726     -1.85126261     11.28122026     -6.59758654
C1         -8.10557974      3.31027115     -5.69481673     -6.88734331
C1          7.40189568     15.01634401      9.02568649     -5.34963633
C1          5.08039330     -7.36639950     13.82971617     -7.16155958
C1          6.43464063     -7.16496885      7.27571643     -6.42550776
C1         10.81634653      0.29949902     -6.69998268     -7.03063361
C1          2.34173471      4.11378099     -6.68848603     -4.21041674
C1        -13.87389865      1.00735954      0.92658341     -6.69420496
C1         -5.61188761      6.74071265      5.51955830     -7.15761529
C1         18.19358410      2.79994051     -1.43387591     -5.49437527
C1          8.66323009     -7.52599240      8.19057163     -5.69532128
C1          6.38895793    -10.26982233     -7.57312986     -7.09694651
C1         -4.47926225     12.60037151      1.49838170     -6.82273761
C1        -12.71667164     -3.21780199      0.52372680     -6.52238624
C1         -4.56894292      9.22631759     -5.76336944     -6.71683762
C1        -13.43309660     15.06286537     -1.72417298     -7.18568813
C1         12.94990147     12.03931612     -5.88311537     -5.36781911
C1          4.67500216    -15.01118682      4.17412451     -5.68122031
C1          8.98470712     14.90755834      0.72064908     -6.63908381
C1         15.64568000     12.43038526     -2.62045906     -6.58893160
C1         11.30540905     17.39413835      8.99413335     -6.78745783
C1          5.54313212    -12.75925457     -9.14799734     -6.86713004
C1        -11.72844090     -4.85642044    -10.74932443     -6.52136378
C1         -2.37245764     -1.39515236      5.64462895     -6.47796970
C1        -23.85872079     18.52925979    -14.84731107     -6.49092259
C1          1.59549997      6.54227407     -8.32266532     -3.93316786
C1         12.37185384      9.49031447      7.38389351     -6.14699111
C1         -0.15368279    -14.99198331     -6.03956515     -6.32118618
C1          0.95866426      5.78782180     12.15207029     -6.39873310
C1         14.06550625      7.59507197     -3.55973421     -6.50056382
C1         11.50048618      0.46707719     -1.12960202     -6.07390959
C1          0.00763168      1.82538132     -0.08910663     -7.10128621
C1          5.36520774     18.28238708     10.57134836     -5.15422070
C1          5.02457409      9.58046465      3.05620721     -5.56457815
C1         13.23518272     14.36464801     -3.28476505     -5.56164961
C1         -6.32756438     -1.97410629      5.60591626     -6.91256398
C1         -0.61735897     -6.80625073      5.63080673     -6.80269040
C1          3.49205239    -11.07482155     -4.09092184     -6.07205571
C1          4.83472164     -3.62255166     -5.19869741     -6.60569762
C1         12.02276806      7.47248083      8.99334127     -6.54330053
C1         -4.08892962    -14.06040238     -0.92714752     -6.78348189
C1          1.18299420     18.98611206     -3.67046981     -5.30747076
C1        -14.69366594     -4.44501694    -24.45566370     -5.73569161
C1         11.87998735     11.04685483      0.80670673     -7.31319643
C1         11.03787368     -8.78080661      1.42201066     -5.66765548
C1         15.17698397     -0.56497388     -9.20345229     -7.36680401
C1          2.93851674     11.70428538      2.11043464     -6.11062503
C1         -3.99902605      0.36619357     -3.16279474     -7.22324486
C1          8.91485940     -0.65166804     -8.24264199     -7.02717244
C1         10.28007703     11.11978689      5.49839250     -7.26983273
C1         -4.19517163     12.01592219     -1.69061937     -6.69073062
C1          6.11447808      5.10668697      6.54158676     -7.07924922
C1         -8.39010330    -13.15162672     -7.55702550     -5.18435089
C1          7.41522305     -6.84181244     10.60141192     -5.91685073
C1        -11.14250808     11.16930818      1.50986783     -7.15620244
C1         12.50555486     -2.14727659      8.18813899     -4.89901506
C1          4.89947908     -5.35597351     15.42672803     -7.20693495
C1          0.86872567     -8.70620551      3.11711416     -7.16012410
C1          9.79058656     11.44420826      7.99584938     -6.20804236
C1          1.28342783     11.61762495     -0.96834106     -5.80729352
C1         -4.51320395     -7.75624637      5.07171692     -6.67953273
C1         11.93763593     -8.69559031      5.53068293     -4.58011346
C1          5.27394447     -0.92552642     10.68374807     -7.50516528
C1         -6.87807059     10.59444981     -2.62281406     -6.73578432
C1          3.44212460     -2.04409533      8.14188188     -7.17639070
C1          2.15129878     -3.02505264     -9.24344026     -6.40999230
C1        -11.39913950     -6.78587696      2.45078160     -6.12035758
C1         11.09815091    -10.25049344      3.03452716     -5.97169266
C1         16.43434157     -0.09073660      3.03015062     -7.56730825
C1         11.14281852      8.66282675     10.50975200     -7.48262464
C1        -14.90776719     -8.68238563    -27.03152618     -6.98346188
C1         -6.70910885      7.86034976     -0.62188765     -5.96697267
C1         -7.88175689     -6.79701189      8.12630877     -7.01550033
C1         -4.98879545      8.27053159    -12.28261857     -5.98063970
C1          3.27973983      2.43401680     12.20501898     -6.41873271
C1         -0.28380566     -9.13042455     -8.11553125     -6.96490593
C1          6.22028024     -7.87100769      8.33085516     -5.02391041
C1          0.37849756     -5.30948191      5.63645774     -7.27442756
C1        -10.17340356     14.20985713     -0.11410792     -6.27644410
C1          5.90637438     13.96949960     11.55501938     -7.11974592
C1          4.06645153    -14.04163233     -5.05244258     -7.34599124
C1         14.65602671      9.03092244     12.13030338     -7.30882700
C1          2.80801421      2.74725769     -3.53396785     -6.46193823
C1          9.88369261      4.20934631     -4.18141709     -7.04350448
C1          2.63230843     -1.52173839    -20.99116920     -5.01645152
C1         11.91340999      8.66568389     -9.26590742     -6.82427103
C1         -8.82827987      8.78685539      4.02054198     -6.64269377
C1          7.51055286      8.96677615     -9.21553086     -6.74296183
C1         -1.91529992    -17.99824630     -9.10028351     -5.45336433
C1         -7.53382326     -3.31276747     -6.60566589     -6.70689694
C1         -2.29927698      0.96436597     -6.62994501     -5.14430880
C1         31.61222576      9.30569806     -4.65835287     -4.11435260
C1         16.80573833    -11.21539551     -1.78506649     -5.95632366
C1          5.61939468      1.75695138     -9.19400004     -7.21265406
C1          7.30422116     16.78083210    -20.66674832     -5.86712931
C1         11.19577444      1.47037393     13.17125843     -7.25957191
C1         11.05641146     15.34010933      7.00821353     -6.93102892
C1         -1.42875159      9.30708909      9.64088504     -7.16538895
C1        -10.07300483     -7.65272364     22.04819578     -7.22980882
C1         18.31711009      3.33448692      1.17078505     -5.50300384
C1         -4.25148624      4.23486699     -5.11017927     -7.09239773
C1         18.27754530     -2.16353105     -3.21228058     -6.20080222
C1         16.26762517     -0.75038494      9.70555402     -5.31867827
C1          6.86648193      3.87464778     -0.98992056     -5.52633020
C1          6.84139060     -6.94913747     -0.99477294     -5.93975429
C1         11.01791085     13.48080985     -4.20578939     -6.58768108
C1          3.18249904     -3.12249895     -5.09663879     -6.56569433
C1          8.02271417     12.06694769     -1.18875418     -6.85878381
C1          4.85180518      2.42181069      9.64212213     -6.77072889
C1        -20.10342290     21.30503493      7.52595438     -6.76321075
C1         -1.51810443    -11.06035629     -1.58909953     -6.66088911
C1         11.81077201      0.27735958      6.50836503     -6.37498135
C1         -9.81474905     -6.76146297      9.15191543     -6.68220383
C1         -5.80663443    -11.63951193      2.55654610     -6.87319003
C1         10.85920982     17.69387628      7.96872221     -7.38773766
C1         -2.29131779      3.80258316     -0.91160094     -5.85593529
C1        -16.17922858     17.25210694     13.21307711     -6.68504995
C1         -1.05886287    -12.62903507     -7.63193886     -5.62892838
C1         12.88539295     -0.12310544     -2.60712948     -6.56804842
C1         10.90070408     11.10112986      7.99045766     -6.87060747
C1          9.76847603     -0.14921601      2.39132093     -7.24670791
C1         -3.51919137     -4.74847061      9.12998727     -5.65558601
C1         -2.22776141    -13.50403349      4.67267465     -6.25417556
C1        -11.05241555      0.13556371      0.88244059     -5.26178801
C1          0.52013860    -10.75612313     -0.94222880     -6.67487890
C1          3.93016482      7.25090837     -0.16614052     -6.39923628
C1          1.09030682     11.03298561     -5.80777387     -7.08091330
C1        -10.63513546     -4.34843511      4.01244675     -7.73889270
C1          3.11655566     -9.61111733     -1.62837276     -6.64658987
C1         11.82004355      3.27753432     -8.26220633     -4.78391681
C1        -12.62388006     -7.59041700      5.64766249     -6.37207462
C1          7.45550525     -8.73970084     -7.52989908     -2.95156664
C1         -3.48021338     -3.01767974     -9.22899653     -7.28684778
C1         -2.69493053    -23.24118608     18.80065319     -6.69170672
C1         -6.01464155      8.34891893    -10.79389693     -6.90935442
C1          8.91993744      5.27058693     -8.24687235     -6.88303330
C1          8.59952594      8.71844141      5.57882021     -6.56621722
C1          5.81113335    -11.78235066     -1.55641240     -6.72815394
C1        -11.60490536      4.16745368     -7.25828754     -5.93784737
C1          2.20329932      4.79883764      5.53189970     -6.61093948
C1         -1.48927625     -1.55238912     -1.58960971     -6.75210831
C1         18.00277235      0.93920387     -1.56574172     -5.73986499
C1        -12.05437723     -6.89526614    -14.84620263     -6.57152294
C1         -6.27475873     -2.09893742     -9.14869594     -6.91559235
C1          5.46962540     -7.22228725      3.03291010     -6.21445415
C1          5.31857685     -3.87847861      7.21526276     -5.63048426
C1        -14.26079157      1.09938227    -12.27029583     -6.30969547
C1          1.93225048    -14.02827424      9.74057216     -7.08431683
C1          9.27974785     11.06286931      4.86510969     -6.49549511
C1         10.20092940      1.40086918     -9.16508418     -5.80003271
C1         -2.08704727     -5.90216242      8.75277106     -5.65556757
C1         10.18018973      5.08720770     -5.76192951     -5.70796416
C1         11.95784089     -3.98651550     -0.09288550     -6.46763551
C1         23.20765906      5.79647446     -3.97578471     -6.39350840
C1        -11.62322043      4.91950442    -10.72153283     -6.95264829
C1         11.78775132      3.23234374      0.88628278     -5.33007349
C1         12.29527748     11.49763566     -5.24156026     -3.98983805
C1         27.96237473     -2.66699934     -2.12298254     -6.98191746
C1          3.77163343    -15.04071944     -9.10891920     -6.17984435
C1         -9.43301690    -10.11764656      1.07964880     -7.17264420
C1          4.79816356     -2.49321393     -1.66497639     -7.30243496
C1         13.11448799     13.86868167      9.03053225     -6.29839716
C1          8.89398669    -10.24336924      0.97442778     -6.03121822
C1          9.08915054     -0.07492271      9.03664777     -6.87334136
C1         26.20228200     12.56296402      8.81236405     -5.32848839
C1          9.46745970     -8.83835385    -14.17792454     -5.76947098
C1          9.50738952     13.54586651      9.56087796     -5.69990593
C1         -8.82444914     -0.91519390     -5.07735317     -6.43197246
C1        -16.48677315     -8.63680765     -7.58772421     -6.48055197
C1          5.43966022      3.88879153      4.91204579     -5.82279357
C1         26.16099171     -3.49138094     -1.50684807     -4.66388133
C1         19.89881663      5.25788155      2.08586817     -4.64221105
C1        -11.97108152      4.24824466     -8.27240898     -1.60352187
C1          9.61743973     14.98389535      8.96492632     -5.49748936
C1         -3.50385766     -2.98449006     -0.02992074     -3.23948870
C1          4.38481450     -2.90916384    -11.73253237     -7.32584636
C1         11.47089171    -18.14561756    -21.50951424     -7.10516817
C1          9.88143363      9.07237658     -4.22218047     -7.37232589
C1         -7.40166793     -8.60287030      1.63357309     -6.51803081
C1          8.99163943     10.21605953      0.80780857     -6.91777409
C1         -7.53972562     14.05951800     -4.19066480     -3.78884749
C1          4.17701225      4.79697131      2.45579336     -6.11599876
C1         14.28351375      0.17752169      8.13857732     -4.09144456
C1         -4.26985345     -2.33600052     -5.00958515     -6.32763911
C1          8.29457785     -1.58465862    -11.74214504     -6.78563017
C1         13.57594442     15.31180068      2.93690891     -7.06523872
C1        -13.95711948      3.92549490     -2.57724562     -6.47454834
C1         -1.93638224     -7.86413881    -11.76744203     -6.73887849
C1         17.43518138     -1.59739625     -8.13849623     -5.86495700
C1          5.13989086      2.89679710    -11.74417593     -7.27586044
C1         14.80913850     -3.03272211     -5.78139631     -6.68918169
C1        -11.95423262     11.64144562     -0.12425072     -6.89855315
C1          5.42160356     -3.59204817     -2.63485626     -3.90819589
C1          5.86420446     -8.80899663      9.80062383     -5.65239284
C1          4.55086026     -1.49118069     11.32555393     -7.36794597
C1          8.79894165     -3.07507890     -1.56972987     -6.29946155
C1          4.29113965     -6.86195470      6.60790891     -5.87906625
C1         -4.75359901     27.38984623      6.46236023     -6.35043477
C1          4.34126651     -3.92669103     -6.11610966     -6.45782623
C1         -7.32190801    -13.53470705     -7.65917108     -6.11697529
C1          4.66335283     -7.82989794      1.56487602     -5.71254187
C1        -10.11459956     -4.77335378     -4.12067828     -5.16643332
C1         -0.16864933      7.22540709     -2.60577619     -6.16563615
C1         18.05898399      7.25743334     -2.81337320     -5.13323681
C1         -6.60032277      7.78825870     -4.13866065     -7.33189647
C1         20.29278614      9.07409611      2.91399378     -5.83820622
C1          3.85649968      5.63647388    -10.82923096     -6.57762967
C1         -4.49194489     -4.79260418     -7.57703161     -7.12009574
C1         -7.48359462     -0.03013898      6.60552148     -7.24589453
C1          0.11121392     -8.19910630     -4.14644050     -7.37731469
C1        -15.57133972     -8.64852242     -3.45482196     -6.78080816
C1         21.55128043     14.42102640      9.46254845     -6.08277814
C1         -0.48909664      3.24541750     -3.10854454     -6.24223762
C1         16.47479693      1.78317582      3.00297607     -5.83944772
C1          2.89550435      7.47654682     -9.19689842     -5.05013045
C1         10.57764027      1.18052223      4.03840396     -6.22442433
C1         -4.56107519    -12.49376784     31.19266517     -5.52766187
C1         -6.86429803    -15.11456045     -6.61138026     -5.93276840
C1         -6.60643483      4.86397234     10.77436870     -6.68075350
C1         -2.93189459      3.30564794     12.15119832     -6.67648468
C1          1.48933688     14.99073798      9.61118375     -6.71625390
C1         -2.24360174     11.68519584     -1.13990273     -5.26550319
C1         15.05176952      3.89499582     -5.08711311     -6.00876187
C1         -3.10428626     -6.28871758     -8.18952938     -6.30919765
C1        -13.52774173     -4.16459468     -5.10341495     -6.85374150
C1          7.76533210     -6.57642397    -10.76332983     -5.86272758
C1         17.68037815      7.45636979      5.40757036     -5.06944402
C1          7.38726866     -0.59226823      9.13322564     -6.21137432
C1         10.26558636      3.31776799      8.97734213     -5.97126122
C1          3.37491249      4.23297863      3.06114895     -6.28704317
C1         11.00502290      5.74510689      1.44898125     -5.64008334
C1         10.17480796     -2.71403434      5.59007580     -6.81783966
C1         -8.34639327    -11.61675005     -2.57881643     -7.19228934
C1          3.03498490    -12.74651388     -8.52466076     -7.13049641
C1         11.65975143     -3.98777082      9.80051568     -6.35941671
C1          2.16974354      4.74261650     -0.02902072     -7.09291891
C1         12.24184956    -15.83096391     -5.32237236     -5.40560097
C1          5.02460715     -2.04496014      2.14359896     -7.10842383
C1         -7.53101241      3.00829579     -8.23178566     -7.25905762
C1          0.68828177     12.61288535      2.41178691     -5.07536409
C1        -25.18264475     -6.72795489     -2.48348728     -5.13490208
C1         -3.55082278    -12.59116642     -3.52043611     -5.47094162
C1          4.40851280      7.45315231     -2.68555295     -6.57589229
C1          5.37902988     -2.05777949     10.66404444     -7.24768523
C1          5.52492758    -12.68850173    -12.63569155     -6.16437514
C1         15.87436052     11.14552266     -5.90824516     -6.78418006
C1         -9.36044998      3.93681654      1.48355505     -4.50224489
C1          9.28463573      8.13581911     -4.20829394     -7.46331653
C1          2.12187667     -4.96481437     -3.47992954     -6.06071227
C1         -4.58751962     11.12276165      3.42004185     -7.04798670
C1         -0.95419238      9.62290071     10.60833249     -7.36265508
C1         -5.81752042     -8.68252924    -10.26125099     -6.50137947
C1          4.89805046      4.20282873      3.98649755     -5.83657258
C1          4.40336822     -2.19017206     -8.27072847     -6.98841712
C1          7.16541104    -14.47724052     -2.56830633     -5.84088948
C1         -1.87662617      2.94253943     12.19438715     -7.26595593
C1         -6.30729459    -15.05845490     -7.54863121     -7.13061450
C1         -0.73186855    -15.42569213     -0.03467708     -6.97256250
C1         -0.42893195     14.08836841     -3.32927681     -6.55404318
C1         17.52994819      5.77974864     -3.73730945     -6.80068123
C1         -8.81665290      6.84210754     -1.60392591     -5.77702542
C1          0.52096500    -12.63118446      2.50609597     -6.38679555
C1         19.26072109      7.06045323     -3.68744411     -4.66029049
C1         12.86508092     -3.08537834      0.90724459     -7.38381984
C1         15.43195505     11.43874562     -3.34097181     -6.33487745
C1         -5.21959475    -14.96596569     -3.50986128     -6.50370323
C1        -14.74172508     -4.70623545      0.01613619     -6.48777725
C1          1.31871968    -14.92267423      9.61352132     -5.09519064
C1        -13.78487592     -6.18486837     -5.62006011     -7.06930789
C1         28.28768111      5.78422645     21.32897204     -4.76546622
C1          6.40903438     10.52717619      5.58162923     -6.16853679
C1         -1.75609866      5.35795389     11.18285634     -7.09283588
C1         -8.06838356     11.17486641     -0.23110976     -5.67670219
C1         -3.84907524     -3.91792870     -9.76813105     -7.06723983
C1        -13.31461451    -21.83543662      2.60573915     -5.18803873
C1          0.57953157     -2.87893804     13.78722997     -6.97480552
C1         -4.58046111      6.34617249      9.04994119     -6.81181994
C1          8.21271078      9.67244133      1.41068021     -4.59218524
C1         -7.11096984    -14.03248974     -1.56602050     -7.19986642
C1          7.97401300     -2.48542243     -1.01567660     -7.00916945
C1        -12.99940142     -1.84482300      5.05006475     -7.10988331
C1          4.11654483      6.56361202      8.01982009     -6.07263179
C1          7.48300970     13.55732053     -4.39433433     -6.27726041
C1         11.98095010      5.65368527      8.95537003     -5.43633390
C1         -5.05108667    -12.13588380      7.63485011     -6.70044596
C1         14.10880071      4.14627154      9.59193577     -7.10157895
C1         -2.08975130      3.89369129     13.79383304     -6.80397522
C1         -6.27381983      1.04148849     23.89354055     -4.66023999
C1          6.70283873      4.75975315      4.00760268     -5.66089310
C1          6.38716446      7.67559626     14.71266755     -6.53705658
C1         17.42464933      4.78869524     10.71199685     -2.34060385
C1          9.49566726      8.71397428      7.47262694     -6.06810042
C1        -28.70639679     11.83102992     -8.20799868     -6.42588202
C1          0.89414318     10.23190402      7.15268879     -7.11617358
C1          9.41486692     -8.31196805     -5.65093900     -7.39377055
C1         15.37044100      6.60213190     -6.71798342     -5.20055948
C1          0.25038499    -10.54870149     -5.13046716     -7.07685053
C1          2.27944273      2.15039527      8.39238171     -0.56695666
C1          8.26088901     -1.13146173      4.99306557     -7.18351160
C1         13.31862551     -1.66942589      9.63611870     -3.44287744
C1        -11.93803869     -2.38229149     -9.72712442     -7.05602772
C1         -1.75910043    -14.97070482     -0.05946908     -7.21571290
C1         13.08831367     -3.63959058     -5.68876410     -6.10883891
C1         21.23257931      2.43459793     25.40345980     -6.45434309
C1         -3.28707205      0.95034411     -7.23861319     -6.24041043
C1         -2.71271709     10.17504280     12.79177671     -6.94314324
C1         16.54959719      7.63787001     -4.28518208     -6.72829108
C1         -3.72101360     16.51944240      1.31347267     -6.05652999
C1         -3.07456887     -6.37901322     -6.00291539     -6.37645784
C1          9.34424317     -7.44030201      7.26521213     -5.46221057
C1         -3.67208539      7.29488315     12.08926679     -5.56836066
C1         13.04087014      0.54033752     -0.10199725     -5.56984307
C1         -1.16068590     -2.39810945      2.44526894     -4.13553564
C1         -3.76356646     -8.74231488     -7.67127819     -6.94633213
C1         14.14799191      5.70494858     -5.81939484     -6.04819060
C1         21.92958927     -9.09244652      0.83521386     -6.26813842
C1          1.49535030     -7.80237147     -2.53444875     -7.00186100
C1         -0.93734563      7.76138440      4.97374704     -7.58455567
C1         -7.58759825      9.71957094      0.90427772     -6.51904989
C1          9.99394723      4.15160640     10.57058026     -7.33230327
C1         -4.89008891      7.82015789     -3.26183660     -5.48125111
C1         -8.19642123     12.54806315     -5.14613922     -6.27972516
C1         14.29475273     -4.48675167    -10.17737463     -6.68405873
C1         -8.63930877     -1.38722137     -2.57863132     -7.04022838
C1          7.55860838     -5.89602213     -7.58907434     -7.13573029
C1        -15.71778289     -3.17469962     -8.15600003     -6.91622065
C1         11.28240370     -9.69661957     -0.09417522     -5.23646638
C1         -0.45590318      6.30561086     -8.74112110     -6.80261131
C1         -3.09712639      2.77572642     -7.29388632     -5.21495428
C1          8.37092625     -6.91026028      5.63825304     -3.23207408
C1          2.41800968     14.96562850     -1.10365016     -6.11777118
C1          5.69960598    -16.03364707      1.56340030     -5.21760965
C1          2.50183745      4.79036689     -4.13693996     -7.26452473
C1          7.52850140     -4.04411624    -13.16898902     -6.00147371
C1         -2.30122254     -5.76808563     -6.65213020     -6.31455131
C1         12.87672710     -7.87836696      3.13844035     -6.72649815
C1         19.93542297      3.31944196     -1.46241023     -6.93936089
C1          9.13738799      3.00675100     14.71148373     -7.00904099
C1        -11.35570779     16.54536488     -1.02820010     -6.98812849
C1          1.61941026     15.56948120      3.08003395     -6.60252554
C1         -1.07004644     -2.31029610     -6.67170944     -4.88301295
C1        -10.89112390     -5.34002308      3.48390970     -6.75353666
C1         -4.46440632     -1.09135922      7.05993450     -3.40629552
C1         -4.16320822      5.38330186      4.03779948     -4.93024777
C1         12.33599336     11.43208810      7.39475496     -5.52176765
C1          8.67966884    -12.62922926      3.99044340     -6.95867923
C1         18.88941556      2.21469625      3.47689135     -6.82338989
C1          0.86822035      0.48957956    -13.21819689     -6.72723592
C1         16.77618314     11.16194590     -7.47130479     -7.06767925
C1          2.02176207      5.08580128     -5.10423482     -6.36967008
C1         -7.95950193      6.41069393     -9.29592259     -6.10545102
C1         -1.96362619    -14.42619599      0.90234888     -5.15003076
C1         -2.75512366    -13.38100397      5.68224631     -3.38140447
C1          5.13992431      1.36386262     -6.63623242     -6.63742443
C1         -9.07848508     12.61205985      5.55889427     -6.83637245
C1         12.11308550     -2.45321624     -7.64467259     -7.29265673
C1          2.18108862     -2.89911045      5.62936965     -5.88664725
C1         16.97716851     -4.95998355     -0.07415233     -7.45674988
C1         -5.29465124     -5.34152512      3.44269024     -6.81452230
C1          2.89140635     -0.53489017      7.20676041     -5.35295996
C1          0.71833562      0.50975808     -4.24428909     -4.86179667
C1         12.01095200      2.62610476      5.46513599     -6.82647738
C1          7.27716811     -3.09870443     -8.21091713     -5.68262525
C1          8.71595628      8.15488686      8.12205371     -4.28394919
C1         -4.48416272     -9.69264405     -4.10671228     -6.75361410
C1         -5.78673096      7.33022605     -2.58828087     -5.67997971
C1         -5.66153356     -2.07100899    -12.27438067     -6.42627082
C1          3.67811283      8.20069631      4.89038282     -5.86599438
C1         -4.33417523      1.30058275      9.75717322     -6.07223369
C1         15.56087010     -5.54479849     -4.08661410     -6.75816915
C1          4.93611430     17.96305887      9.54729523     -6.78675607
C1          9.99248040    -15.41125074      8.69524365     -6.04534505
C1        -12.44661253     15.04369119     -1.09030367     -7.24959117
C1          2.02204231    -11.12996073    -10.71160819     -6.80028131
C1          6.70243767     -8.09234749      5.64345932     -6.58966000
C1        -17.55531224    -24.24565534      6.72252194     -7.45571990
C1         -0.20798146     -2.47364318     -8.27670958     -4.93698517
C1         14.33927614      6.61948209      6.47647434     -6.82678854
C1         -1.92407965     -6.58608866      3.13271495     -5.98158724
C1        -12.63569635     -4.83286012     -9.08665469     -4.35526712
C1          0.99248527     -9.35003656     -9.16485863     -6.70849020
C1          2.69533449    -13.56099623      5.57890934     -6.03849101
C1         15.13260812     -7.02337375      4.04345113     -5.10991864
C1         -6.99171709     -1.81190706     -5.61797175     -6.31211818
C1         -2.04473999     11.13585294     -4.18423802     -6.04963550
C1         14.26621669     14.71758402     -3.33694475     -6.49576370
C1          1.48468721    -15.60281501      3.20057901     -6.67625681
C1          2.07998311      1.38011290      4.06866945     -6.77152003
C1          0.57878131     -9.63938624    -10.11528450     -6.43791998
C1         13.50762465    -10.30714906      4.62313872     -6.70590730
C1         -5.53078979     -6.32478441    -13.17295581     -4.10308643
C1         -1.40866884     -7.72536835     11.36083095     -7.23105946
C1          9.99091245     15.28265834     -2.75129102     -6.99534194
C1         -4.55784669      3.37287623     14.71921688     -6.55082436
C1          8.38314227      2.23318200    -10.79769815     -5.91982784
C1         -1.10964144     10.18221459      8.04320161     -6.35234553
C1         -9.89409613    -13.45135669     -3.45236279     -6.17638271
C1          0.03796363      0.06152890     -5.76244254     -6.89091226
C1          3.18881297      1.76639398      4.01225511     -5.65383476
C1          3.06435664      7.77989788      0.50228331     -6.40361515
C1          7.25496331     -0.11531998      0.83679015     -6.29166688
C1          3.54997922      8.18079920      1.42135963     -5.50755634
C1          4.95802555      9.10212070      9.65389768     -7.16330644
C1        -15.47716920      2.10847538     -9.20997531     -6.20159769
C1          9.92599883      7.23290366      1.45121723     -7.09755827
C1         10.25730915     -6.33001543     11.27575978     -5.75077197
C1         -7.07300558      1.79319746    -29.56388352     -6.25647744
C1         -3.23015158      7.25748880     -3.16989885     -5.90547959
C1         -8.32222409      7.36537909      7.18688395     -4.50788431
C1        -12.49329034     -2.30559084     -3.14612057     -6.81909677
C1          5.03550560     -2.90523664     12.19407268     -5.36499847
C1         -6.94583932     18.92862011      3.99944109     -3.57686700
C1          0.23666886     10.52530725     -1.62826536     -5.26180211
C1         12.30949459     11.40205661     -1.72807075     -5.34871028
C1        -14.24041147     -3.00733809    -12.24149518     -6.14628409
C1         -3.73462302     -7.18531317      6.59139352     -6.83216630
C1         -6.57665112     -6.31998088     -2.57571932     -7.32542668
C1          9.57805864     12.03426610     -0.07534235     -6.88713410
C1         -8.96527755    -13.44651716      4.21684715     -5.62744040
C1         -6.44154466    -24.26242184    -18.25253942     -6.07093963
C1          0.91830927      6.89189990      6.50453443     -4.48508901
C1         -1.72395987     10.19009102     11.17190745     -7.18791544
C1          5.41684442    -12.14588312    -11.60032124     -6.74569759
C1         -7.84958560    -13.07722843     -5.04925324     -6.88501244
C1          4.84373468     -8.48130389      9.76947591     -6.34985747
C1          8.68371653      8.16621621      2.39739302     -5.95632666
C1        -30.42544308    -18.27232763     -9.11242095     -6.30463758
C1         -1.17953090     16.51982525      6.44496312     -4.46569529
C1          6.37165884     -4.29042363     -7.64021027     -5.38289947
C1         11.86348258      6.32561212     12.20508623     -5.51908352
C1        -13.37148147     -6.60095022     -2.62707619     -6.99355667
C1        -16.67408448      2.98830380     -2.47874935     -7.01067552
C1          5.68739897      2.83551711     -9.16532704     -6.93918639
C1          0.00171524     -8.08244503      7.21343210     -6.61912440
C1         -0.44360422      5.10569595     -0.96587992     -7.12126078
C1          0.04399457     -6.27447915      1.55276967     -5.44705493
C1          2.57603955    -17.86439147     -2.56663249     -6.24330571
C1         11.24663316      9.59768923     -0.14912991     -6.02456371
C1         14.37878223     -4.48295231     -6.73664199     -6.02048115
C1         -1.24169392     -2.41150075     -3.12743798     -6.45246402
C1         -1.70884071    -16.46179728      1.49924409     -5.02980507
C1        -13.94883289      0.95715679     -8.26081234     -5.85318972
C1          9.06490597      7.19758860     12.08642025     -6.73983334
C1         12.61126463      0.84454384    -12.36299841     -6.13676104
C1          9.85707902      2.41315624      1.46528488     -6.65862882
C1          6.22280708      6.16589257      6.56056475     -5.52079987
C1         18.96990129      0.21383580    -19.97564461     -6.04187667
C1         11.53205976      4.21675204     11.61447230     -6.79258283
C1        -10.15067050    -14.00474346     -8.19521181     -4.02390095
C1         -2.22919446     -0.18031926      2.42864005     -6.42314300
C1         17.05675553     -5.41355608     -8.83173256     -6.63713796
C1          2.73637732     -8.73492844     11.25765778     -6.26413087
C1          8.33434432     -5.88405145     -0.03545164     -6.44918953
C1          8.88075099     17.48779341      9.58273888     -7.36213676
C1          9.79937080      4.69606579    -10.19217836     -6.63280913
C1          7.91990275    -10.28281245     -3.19144135     -6.89772842
C1          0.13267457    -11.18007168      1.52896328     -1.87189968
C1         -2.51864407     17.33490450      0.43456478     -5.61015382
C1         -6.01144939      5.45818382     -9.74490310     -1.98445043
C1         19.97958051     -4.62143989      2.49660407     -6.29551032
C1         -7.39302262      4.29524663     11.34496614     -6.94251063
C1         -7.62668502    -12.58637475     -2.57037928     -7.13048833
C1          3.12008056     -0.14891146      0.62343282     -6.56895001
C1        -16.33416077      1.60870844     -1.51011307     -2.72006878
C1         18.22260171      7.53112873     -1.35302272     -5.70829187
C1        -20.05359225    -17.83300865      3.52699437     -7.01554162
C1        -10.86205616      0.59844681     -9.21891379     -7.35962256
C1          7.44972476     -0.60911294     11.24580851     -6.49257293
C1          1.79155651     -3.86792801      1.54725341     -4.14964204
C1         13.19320384     19.74562537     14.68002145     -7.06018736
C1         -9.36825032    -10.24092729     -8.13674196     -5.49873016
C1          6.78287141    -16.55937460     -1.04295819     -6.50822744
C1          4.90057928      2.30541884     -1.59509894     -6.53741073
C1         -1.64615025     -3.89444805      7.14615050     -6.52806026
C1          3.74977202      3.84916914     -5.13739555     -6.36085350
C1         -0.98025559      9.57783140      7.10424038     -6.15824214
C1          9.64976330      4.76955372      7.97177201     -5.98327333
C1         13.09586844     -2.51220677      5.52858397     -6.38830664
C1         10.80489973      4.84535419     12.17717754     -3.75012059
C1        -11.88663295     -2.41559523     -4.08098578     -7.19735953
C1         -4.19896782      8.37512417      9.69720375     -7.12542761
C1         -3.22263996     10.21579258      8.12350654     -7.07479021
C1         10.53959726     10.90526268      3.85590707     -6.50875203
C1          5.20077047     -9.68587264     -5.12377095     -7.01634018
C1         11.96500264     -2.08938893     -0.13489730     -5.72069051
C1         -7.80466549    -15.00871854     -1.58893623     -7.35988601
C1         -3.75263420      8.75967926     -9.83279592     -6.54947287
C1         -2.64879933      7.27256333     10.62623829     -6.82351039
C1         -6.44007727      6.37038668     -9.89620658     -5.42596608
C1         -3.05196467    -11.02530596      3.10682672     -6.26348053
C1         -8.91764950     -2.00907311    -25.46663499     -5.70818011
C1          6.70303219      6.13015280     -9.21693239     -5.18385622
C1         -0.66939918     -3.85840939     11.25129987     -6.40461047
C1         16.12380782     -3.63789348     -1.61530817     -6.32239197
C1         10.03031098      5.60751891     -8.30397527     -7.31963524
C1         -9.11509676     -7.69954130     -9.08040026     -5.40133589
C1          5.64091317      6.27484071     13.08493333     -6.72672754
C1        -19.87609342     -1.79651838     -1.04752756     -6.35808123
C1         -1.65450101     10.23356285      0.04569269     -1.38503634
C1         16.11619285     -0.54070457     -5.11756243     -5.73840563
C1          2.36113053      4.23914848      8.10952052     -6.33868914
C1         -3.27721992     10.15819703     -1.03508312     -5.82926614
C1         14.25918420    -11.31865702     -3.30083441     -5.97459908
C1          3.88352024     -9.17328041    -12.63528565     -7.42876913
C1         16.40585935      6.60723972      6.43659078     -6.18612615
C1          8.95215456      4.17449018     12.16080016     -7.41019681
C1         -9.53711636    -10.70580083      4.14138758     -5.85839819
C1          0.98106341    -17.78062721      0.04876029     -5.79564188
C1         14.02795193      7.18375374      9.63732211     -5.57796143
C1         15.85610368      7.00565879     -0.22004138     -6.91150038
C1          2.93381251      7.23721979      1.45178044     -6.81467759
C1         -0.68805619     19.74321835      3.97995006     -5.64919923
C1        -13.18153218     -3.33817001     -6.62410538     -6.14627326
C1          6.27985979     -5.45076080      1.54142430     -1.59227127
C1          8.74594915      3.26049857    -10.16466636     -6.31387628
C1        -22.64811984     16.47533362    -12.29295969     -6.13768152
C1         20.34623997      4.86103636     -0.52142902     -6.15641441
C1        -17.24193326     -1.45032966     -0.05574125     -4.88255965
C1          8.40743989    -13.67087602     -9.20069443     -7.27845057
C1        -18.93897227     -6.74789014     -9.17390427     -5.98297007
C1          5.56557148    -12.64131487     -0.04259656     -5.87439792
C1         -1.71570921    -10.18503096     -0.03773619     -6.29721500
C1         15.97081918     18.95499906     25.91498406     -6.53083761
C1         18.40644338     -0.12821194     -2.54669095     -5.23514965
C1          0.25061549     12.30930463     10.59837916     -6.68239691
C1         15.78024489     -9.38863602     -2.27381692     -7.00308805
C1         -8.52392550      1.86193479      2.55452334     -7.34576867
C1          5.27006448    -10.56616212      7.17287503     -4.91228489
C1          8.30761548    -13.66677310     -6.93818554     -5.91768170
C1          6.36416124     -5.36906717      7.18509726     -6.58983760
C1         -0.48444290      9.27302310     -1.12614286     -7.10630144
C1         -0.68253923     -5.78655478     -0.03213214     -7.14180264
C1         12.91135258     15.90846274      4.84248961     -7.46385495
C1        -10.12856144      3.09838655     -4.17979823     -5.22038361
C1         -3.81399469      3.93036694     10.63132349     -6.36263722
C1         -5.32289324    -11.99389904     -9.20799346     -6.81143445
C1         -5.01419642     -5.91216253      2.52806870     -7.23552137
C1          5.68034746      2.35263461     -6.74271907     -4.39563771
C1          6.36062437      9.06263988     -4.13518428     -6.96741604
C1         -7.59769997     10.83540184      0.75982482     -6.69313351
C1         13.30708350      8.14510081     -1.73158579     -6.75448672
C1          2.68919980     11.13408275      6.45208483     -5.35100132
C1          1.75560399      2.30848131      5.55021629     -4.59032615
C1          5.62578505     15.62783985     -0.09990041     -6.61486896
C1         -9.07447713    -12.20904681      5.14389620     -5.03469270
C1          4.47294101     -9.28443153     -0.01593301     -5.83375727
C1         -1.81420315      5.41554653     -5.71555931     -5.87573371
C1        -11.32025271      3.87297461     -0.93844668     -4.53735707
C1         -1.09463492    -14.47096426      1.52987262     -6.76946053
C1          2.76273207    -10.50687297      5.65247751     -7.23182145
C1         10.04047237     -5.91181235    -11.71001379     -6.11803543
C1          5.10266004     -9.33597862    -10.15469707     -7.38203963
C1          2.01953193      1.50937258      9.72505280     -6.97586889
C1         -1.77948350     -0.53421991     23.96801992     -5.85524528
C1          7.45582623     -1.06944672    -13.30878148     -7.39479243
C1         -9.47618841     24.95534783     13.72159143     -7.45030456
C1         -3.07046564     -9.28384930     -2.61409235     -6.07108796
C1          4.00835353     14.95846525      9.01992379     -7.00059489
C1         -3.05964037      3.30598441     -8.39134254     -4.71886890
C1        -13.96793182     -3.76622131     -8.25801486     -6.65103381
C1         20.23965944      0.66997528      4.97918528     -6.36994835
C1          5.44693182     -9.13586533    -11.71082352     -6.90513003
C1        -13.40749932      0.63284526    -10.74118551     -6.73024606
C1         -2.95852637      8.06739496    -10.43771097     -7.34411229
C1          3.34790374     -0.47997581     12.23993297     -6.27972563
C1         -4.81842027     -9.80880128      6.64972595     -6.52053475
C1         13.52849374     -3.96943357     -8.23198685     -6.25844515
C1         -6.09953732     -0.02823777     -7.25753277     -6.53892622
C1         -1.70213276     12.07313080     -0.10888367     -4.98495700
C1          1.57727959     -1.17570685     -2.51967749     -7.22205497
C1          9.58071659     -2.48340929     -5.68756088     -5.56183506
C1          4.58956754    -11.54290976     -4.06580342     -4.90164378
C1         -2.44980719     -6.28866160     -3.53984789     -5.68438401
C1         -1.66618882     -8.71066001    -13.38323575     -6.23537308
C1          8.54934241      8.57418285     -9.20120525     -6.97428887
C1         15.43879547     -7.92884793      8.06081269     -2.55158440
C1         -2.48382868     -6.27071143      2.10568141     -6.12456327
C1          6.15002516     11.04946016      3.03746233     -5.97087415
C1          3.61416779      6.27332286      1.47931770     -3.84518428
C1         -9.27612432      5.46200220     -2.63602108     -7.08848007
C1         -1.51633720    -11.11925899      0.57834724     -6.25422285
C1          2.24670851    -16.92065692     -0.87391323     -6.68657650
C1         -3.44256826     -2.88556663      5.63209406     -6.59390863
C1         15.12183281      7.52407990     13.14531711     -7.51582011
C1        -11.64624310      7.82234952     -1.66935254     -5.93175351
C1         11.25395559    -12.65853126     -0.02308884     -2.89524458
C1         -3.04527985     12.91832547     -8.35734571     -6.95622664
C1        -11.37504044     -1.93697403      8.15956470     -6.55089451
C1         -1.52531740    -11.05518978      4.09774712     -3.59917319
C1         -3.45776498      3.07630488     11.23080509     -7.15217072
C1          4.33074231     -8.72430794     -2.58056128     -4.86024872
C1         16.74903806      5.17952185      0.31514890     -5.82541500
C1         -3.53719121     12.94845790     -7.39091571     -6.72971606
C1          2.58377216     15.15137247     28.53930624     -6.20580154
C1         -1.02528710     -2.85168783     12.87185509     -5.27797646
C1          6.82509854     -0.93777934     -0.96366164     -6.73790648
C1         13.59290037      0.47384304     -6.68222961     -5.48610247
C1         17.44864324      4.72304270      7.06135842     -6.34968965
C1          0.57622213     12.61050768     -1.02220194     -5.62052951
C1         15.10722985     -3.96466704      1.80976153     -4.39454135
C1         -0.59932377      8.76142627     -0.12292799     -7.27682165
C1         -2.39500430     -1.52275945     -9.13530980     -7.01211078
C1          9.74557421      7.75240779      8.01624159     -6.09230290
C1         -5.76363716     -8.79588467    -15.80908230     -6.54443695
C1         16.02957353    -14.83078363     -3.47453813     -4.69483645
C1        -15.46883774     -3.75413724      0.01986114     -6.94567357
C1          0.48265697    -12.51993518      8.16679528     -6.77309869
C1          6.50721486      4.21903395      4.98632891     -6.14235609
C1          3.32915534     -5.49986030    -11.70966891     -5.31946870
C1         -0.15134704      4.26363773     -8.27034102     -2.00747639
C1         16.27780855     -9.02596406     -4.87226694     -6.58045715
C1          6.69766102     -3.32863460     -0.08209095     -7.16720898
C1          6.83369698     -1.48149829     -9.22130290     -4.32036396
C1          0.79509854     26.26393418      9.02437110     -6.48920274
C1        -12.75969956     -9.57295529     -5.62379401     -6.36708294
C1         -0.54084256    -11.12832869     -6.61800986     -6.06030493
C1         -8.66937486     -2.67035291      6.55823061     -6.58620645
C1         19.89169081      3.28269382      2.07763320     -5.57949904
C1          0.59628984    -11.43978677      2.55914144     -5.58276727
C1         -9.60953916     -0.26065669     -6.63260827     -6.55293977
C1        -10.40886037     -0.85909815      0.90376941     -6.08513773
C1         -6.31274869     -6.82887666      5.64206789     -7.23269232
C1         -9.61819631     -4.43176575      2.51473447     -6.46012742
C1          0.23177956      0.95571508      9.74754094     -4.96722388
C1         -6.35358520     -8.62465989      9.20257142     -7.19996928
C1         -3.37102783    -14.72217911    -29.00240216     -5.86056571
C1         -3.02684742     11.14249653     12.21742673     -6.09879178
C1         10.03458198     10.58624524      0.81222196     -7.44110135
C1          3.35331023    -10.53105363      4.64491616     -7.54732089
C1          0.09988843      7.96942453     -9.91039171     -6.05660863
C1          5.55029671      4.73377100     -3.50899159     -6.75816965
C1         11.74192719    -12.36813779     -2.65110026     -6.03089557
C1          3.71136750     11.06720009      1.53144031     -3.87809513
C1          9.25624095      0.28059615     -4.14037163     -6.27256980
C1         -7.89147026     -4.99192895      8.11534616     -6.36326672
C1          6.29836873    -12.10974121     -7.54248015     -6.21209370
C1         -2.17920002     10.50476071     -8.89586502     -5.75553285
C1         -0.91963096    -14.12865459      8.81458849     -5.80259850
C1         16.36419558     -0.16266569      6.55162485     -4.40798836
C1         -8.37491044     -2.34407421    -13.15525962     -6.20656666
C1          7.29753566      9.63290173      6.52938108     -7.49663778
C1         -5.26281547     -2.42451619     -3.47487673     -6.21750368
C1        -13.65830872      4.49765219     -9.23567569     -4.51879799
C1          5.18287186     -6.33447890      4.66484241     -6.20989733
C1         17.54356762      7.71028171     -3.72215827     -6.74105294
C1         18.25589830      5.23839471     -4.34935050     -6.16644426
C1         12.14600448     -3.63317258      7.13791997     -6.59882433
C1         -0.71406608     -2.77040484     -9.13481170     -6.81127856
C1        -10.84162186     12.01473713      3.42944864     -7.20741221
C1         -5.04383737      9.64760966     -3.10687469     -4.40334590
C1         -5.04076617     -7.67600898     -6.69866311     -5.69445493
C1         -6.30372544      7.42147020     -9.27923333     -5.67589207
C1         -6.55248908     -2.56974813      6.55309364     -6.90873786
C1         12.54356438     14.96792128      6.41638125     -7.10498093
C1        -13.08625620     -8.13113961    -10.14286185     -6.93584762
C1          7.96293657    -15.03221296      4.68060618     -6.82737694
C1          8.94946390      2.33582161     -6.06288520     -6.61477749
C1          2.78349049    -10.61252190    -12.63508456     -7.49030237
C1          2.30693475     13.19447411     -1.08807746     -6.48159564
C1         -7.75391111     -7.20632300     -5.06570842     -6.45332784
C1          4.27649205    -13.61632903     -8.21370374     -7.64875519
C1         14.76822934    -10.90888788     -0.05325122     -4.56626624
C1         18.79121725     -2.50390993     -0.11140632     -6.53843309
C1          3.10890601    -12.64959468      0.58749881     -6.74931483
C1          3.31186468      0.54957686    -11.66809792     -7.22402994
C1         19.63537341      4.21962876     -1.96115882     -5.38611682
C1          3.06364547     -9.61255434      0.58584955     -5.53818364
C1         11.56177452    -14.57626474     -3.47402956     -4.05317681
C1         10.71875813     14.32060432    -17.61136142     -6.58225016
C1         -7.35451334      5.49476556     -0.00504591     -6.07978440
C1         -7.34879863     -0.54066359      5.59842731     -7.24301093
C1         -6.48025220     14.16826632      6.57034781     -4.59290870
C1          2.50048172    -14.07705515      3.09832095     -6.31369483
C1          0.69802256     -6.30708888      9.71684373     -5.93704058
C1          1.39227902    -10.75904750     -2.56959932     -5.55282274
C1          3.93959301     15.01477796     11.14400446     -5.16104246
C1         -9.51582117     11.26273994      8.08246633     -6.59287390
C1         -0.51285181    -14.09494124      4.67540163     -7.07964448
C1         -5.07284415      9.46884497    -12.31886856     -7.47815349
C1          1.70141451    -13.62526305     -4.12443272     -5.26938660
C1          9.46146280      0.91420917     13.20000885     -6.96800139
C1         13.83377243     -3.03994334     -9.83290862     -6.05139836
C1          5.13006743    -13.14353478    -10.06829031     -6.43667114
C1         -2.72567769     -4.27145863     -7.53639445     -4.78954939
C1          1.46812281      2.35488850     -5.11219603     -6.03563931
C1         -0.55711263     12.97739203     -1.11251693     -6.64493485
C1         -7.86253935     11.77872412      8.13426172     -6.78594747
C1         -1.91505665      1.78228392     12.15360099     -6.92923529
C1          0.66011222     -1.79494540      4.65067190     -6.65115829
C1         -2.55483025     10.69852912     -5.19352882     -5.31169603
C1         11.46862838     -0.64390995      2.41956922     -5.84120713
C1          4.98498661     12.05178653      9.61922233     -6.61811216
C1         -4.00655704      6.23228894    -24.92461954     -7.06300821
C1          9.76672590     -4.83709927     -3.12132813     -6.07016126
C1         -1.18064416     -7.19792502     -6.70498230     -6.89389007
C1        -11.77762303     -4.78229866     -1.57549155     -7.01529451
C1         -9.39504407     -5.24039865      0.90821234     -7.13194312
C1          9.90139473     -0.56261133     10.62767419     -6.85193319
C1         -0.87100401     -3.10740539    -13.20972425     -6.78256452
C1         15.58436454      5.63441206      5.50278065     -6.88098859
C1         17.89222505     -4.94419483     -1.59844251     -5.27244935
C1        -22.38990821    -11.05637136    -15.70464130     -5.64248871
C1          8.46990504     -8.71460247      5.66194626     -6.64735904
C1         14.61731287      0.47632720     -2.54253979     -5.98081872
C1          6.15854219     -0.03610064      8.15071035     -5.27316729
C1         -5.94663438     -4.76332714      0.60102200     -4.56185277
C1         10.25210136     -1.54414253     -5.69303244     -6.96967019
C1         11.69080403      4.73531087      4.92194033     -7.27600861
C1          6.56389963     -8.78348230     -6.05546327     -6.17815307
C1          3.97744737      5.34155463     -0.13825087     -7.10746916
C1         -3.50051312     -4.69416060      5.57282344     -5.90836432
C1         -8.69211205     -9.55313835      2.63719998     -6.60907036
C1          1.43991451    -14.50690118     -2.51503112     -6.61128865
C1          2.90637573     -7.79151630      9.74733678     -4.27208359
C1         -7.77100430     -7.17225129     -1.51299290     -6.96246589
C1         12.83907688      9.95013606     10.60513116     -7.05101667
C1          8.39139359    -21.37565679     11.28048069     -6.35416448
C1         -0.96216032      4.88258598      1.48425323     -4.20854462
C1         -7.28142214     -0.81756352     -4.12619149     -4.90190638
C1          4.90314960     14.97785842      0.44841275     -6.42495913
C1          6.64449834     -4.59043245     -0.06272821     -5.21862206
C1         11.28130327      6.64498596     -0.09473508     -5.40906751
C1         13.88726226      1.76809224     -7.59793275     -6.23646671
C1        -31.96225634     -1.33310430      5.66941689     -6.92360427
C1         12.98189696      8.96710201     -9.33098864     -6.29767693
C1          2.07173943    -14.45307320      0.00895453     -4.95554207
C1          2.88318927     13.52608769      8.98846398     -6.85217688
C1          6.69561056     -4.56443425     -3.61036698     -5.21831628
C1        -12.65860991      0.05639230     -5.67208336     -6.43108325
C1         -2.87854156      4.01157158      0.09252924     -5.93180338
C1          6.72701415     14.48319356      9.62008003     -6.52706346
C1        -13.26858510     -5.77191473     26.99299892     -7.36269050
C1         -9.39915642     -5.22094341      3.15685363     -5.42720978
C1          7.85891649     -3.88056284      6.55536193     -6.62575729
C1          4.23554555    -13.52411903     -2.47000462     -6.90374893
C1        -11.94613372     10.58642747     -0.10139347     -5.88968051
C1          3.51967212     -8.11551723     10.73347167     -5.30023799
C1         13.00532884      2.27623407     -5.71619426     -6.35517979
C1          8.30403813      4.77006088     10.41824316     -1.73726359
C1         -6.98205089      1.85218113    -11.39397289     -5.91668472
C1          5.85803303    -10.62528647     -5.05109687     -5.99234227
C1          7.36693258     -5.43045228     -0.02983437     -4.77864409
C1         21.98090551      6.55733362      2.73416399     -5.67748255
C1         -6.95395089      4.85905141    -11.37763313     -6.15922170
C1         13.25229568     10.01455858     -5.32025990     -6.60066558
C1          9.28761229     -1.59215594      1.48711666     -6.91686558
C1         17.71406525     -0.60383778     -7.64111769     -6.89608349
C1          7.33133905     22.18063069      6.43423573     -7.20895981
C1        -23.86530383     15.58318579    -20.47772753     -3.57357954
C1        -12.71406658      0.10137610     -0.05003454     -6.51552705
C1          8.20857837     17.37186693      7.01573939     -6.98571882
C1         -0.39291200     11.15090999      8.09637201     -7.10246472
C1         -3.81883812      2.80257532     -4.09706209     -7.06380455
C1          4.37849168     16.48641315      2.99316530     -5.24862344
C1         -4.44038686     -4.67371283      5.09432635     -5.56528153
C1          3.74913896      0.89128712      9.67666836     -6.55207782
C1          2.79281495     -6.84407397     -0.00225759     -5.65496736
C1        -12.85425319    -11.97864327     -8.12265098     -6.01068096
C1         14.37373321     -4.52661141      4.64658251     -6.07186318
C1         14.94379258      4.70998252      5.48680778     -5.63535290
C1        -12.04694201     -0.84959243     -0.02338990     -6.72420978
C1         -3.04022157      8.16022554     12.17318988     -5.66327769
C1         -9.15708324     14.46553998     -9.26718623     -6.95491843
C1         15.46608409     10.10580250      1.42140911     -5.84570775
C1         -3.17887163      5.93278687    -12.39683599     -6.14905800
C1          9.76081121     -4.85438182      4.65026272     -6.93644895
C1          0.63097391      6.65093441     -6.70293893     -7.08198393
C1          8.46784101     10.50390045     -3.64294965     -6.05622110
C1         -4.67795544     -4.49018392     -0.05409264     -6.61418857
C1         15.95123471      5.65349799      2.41664032     -5.19562117
C1         10.30835765      8.12588189     11.09090918     -5.36116750
C1         15.52046801     -0.63718321     -4.16469026     -6.52388087
C1          2.49800103    -13.01572494     -2.51703316     -6.77441374
C1          3.10094513      1.76369682    -10.76473891     -6.31679422
C1          5.13245818     11.14781865     -1.08679208     -6.84444633
C1         -9.60070143      8.22504046     -3.15002540     -6.15100462
C1          8.48885057     -3.92078899      5.56641372     -6.58664466
C1          4.17370112     17.40147079     11.49917000     -7.56491405
C1         14.59467950      4.20449898      3.00557322     -6.61730243
C1         -3.14867103      0.90415101     -5.01366739     -7.09229682
C1          7.19815991     -0.09134135      6.51546885     -6.94481338
C1         11.29174172      1.79104383     -0.10604770     -4.97130180
C1         10.58606182    -10.89019640      0.89617918     -4.87561470
C1          4.84557900     -7.34164948     -8.60461892     -6.09318943
C1        -11.30574099      2.08010113    -12.28648449     -6.08305299
C1        -11.62613841     -9.20336826     -5.64204004     -5.10680710
C1         -9.66592897     16.00716863     -1.04747049     -6.58309496
C1         -7.31901835      7.23141794     -5.72839034     -6.00501407
C1         18.19721434     -2.52430667      0.89335760     -7.05164763
C1          5.08525169     -9.29947508     -0.93825165     -5.38666600
C1         10.54560470      2.39634922     -5.20463967     -4.32470464
C1         22.39937313     26.55440323     -1.86689074     -5.50723299
C1        -12.67572267      2.97621061     -9.14693441     -7.55830294
C1         14.33889888      5.11243053      8.01922972     -7.41153996
C1         12.07099438      0.45319173     -4.17995535     -7.52368327
C1          4.52893088     16.52579283     12.16582609     -6.95804889
C1         15.60246941     -0.66648457      7.20302099     -7.25547682
C1         -5.20803037     12.10985901      3.38050669     -6.31154031
C1         -5.50743582     -5.10669672     -4.15566083     -6.42867050
C1         11.48464201    -11.73678773      4.02895964     -6.13322759
C1        -10.47525985    -11.74141215     -2.52437570     -6.69638210
C1         10.30759060      3.40024369     14.71597112     -6.46626610
C1          2.40214013      5.35484142     -1.02497982     -7.04626413
C1         -1.20003576      8.72640326      0.84114146     -5.98225657
C1        -22.18483816    -24.19488299     -0.45490609     -7.12496114
C1          2.80791644      0.96463745      9.07529563     -6.32041750
C1          7.51692722      5.38633323     14.62399829     -6.78966501
C1          3.98970102     10.19153422     -3.56663448     -5.24853483
C1          5.57652844    -14.52173719      0.01890065     -6.78198529
C1          8.17619380     27.01842503     -4.28668250     -5.06349633
C1          5.30044090      3.29925327     13.70968289     -6.67823769
C1         15.69970739     -1.02217192     -8.22398634     -6.96956771
C1          7.41201327      4.21430672      5.58487314     -7.00261322
C1         -0.15943794     -0.63341798     -2.35689683     -3.70345853
C1         -8.57944343     11.11156567     -4.75716674     -6.70956861
C1        -14.05486319     -2.33273614     -4.14372592     -6.99983155
C1         -4.84435146    -11.69627157    -11.74176265     -6.60070104
C1         14.87285761     -1.46584095     -9.81141197     -7.08687981
C1         -8.70549217     -6.26790672     -2.54759160     -7.17291750
C1         12.32312437     17.35548665      3.89736988     -5.89339382
C1          8.97935491     10.20090382     -2.69723538     -7.18549422
[truncated: 6,878,339 more chars]
