# Supplementary material for: A One-Component Patchy-Particle Icosahedral Quasicrystal
Source: ACS Nano. 2025 Apr 1;19(14):13714–22. doi: 10.1021/acsnano.4c14885 (PMC12004934; doi:10.1021/acsnano.4c14885)
Supplement: Supplementary file 2 — nn4c14885_si_002.zip [file nn4c14885_si_002.zip › coords-approx.xyz]

        2304

J      0.00000000      0.00000000      0.00000000
T      0.00000000      0.00000000      1.81618022
T      1.81618022      0.00000000      0.00000000
T      2.37741099      0.90809011      0.34685933
T      1.81618022      0.00000000      1.81618022
T      2.93864177      0.00000000      0.00000000
T      1.46932089      0.56123078      0.90809011
T      2.93864177      0.00000000      1.81618022
L      4.75482199      0.00000000      0.00000000
T      3.28550110      0.56123078      0.90809011
X      5.31605277      0.90809011      0.34685933
T      4.75482199      0.00000000      1.81618022
X      5.87728355      0.00000000      0.00000000
S      7.13223766      0.90809011      0.34685933
X      6.22414288      0.56123078      0.90809011
T      0.00000000      1.81618022      0.00000000
T      0.00000000      1.81618022      1.81618022
T      0.90809011      0.34685933      2.37741099
T      0.56123078      0.90809011      1.46932089
T      0.00000000      0.00000000      2.93864177
T      0.56123078      0.90809011      3.28550110
L      0.00000000      0.00000000      4.75482199
T      1.81618022      1.81618022      0.00000000
T      0.34685933      2.37741099      0.90809011
T      0.00000000      2.93864177      0.00000000
T      0.90809011      1.46932089      0.56123078
T      2.93864177      1.81618022      0.00000000
T      1.46932089      2.37741099      0.90809011
T      0.00000000      2.93864177      1.81618022
T      2.37741099      0.90809011      1.46932089
T      0.90809011      1.46932089      2.37741099
T      1.81618022      0.00000000      2.93864177
T      3.84673188      0.34685933      2.37741099
T      2.37741099      0.90809011      3.28550110
T      0.90809011      1.46932089      4.19359121
X      2.03055167      1.46932089      2.37741099
T      1.81618022      0.00000000      4.75482199
T      2.93864177      0.00000000      2.93864177
T      1.46932089      0.56123078      3.84673188
T      2.93864177      0.00000000      4.75482199
T      1.81618022      2.93864177      0.00000000
T      2.37741099      3.84673188      0.34685933
T      4.75482199      1.81618022      0.00000000
T      3.28550110      2.37741099      0.90809011
T      2.93864177      2.93864177      0.00000000
T      4.19359121      0.90809011      1.46932089
T      3.84673188      1.46932089      0.56123078
X      2.37741099      2.03055167      1.46932089
T      4.75482199      1.81618022      1.81618022
T      4.40796266      2.37741099      0.90809011
S      2.93864177      2.93864177      1.81618022
T      5.66291210      0.34685933      2.37741099
T      4.19359121      0.90809011      3.28550110
T      5.31605277      0.90809011      1.46932089
R      3.84673188      1.46932089      2.37741099
T      4.75482199      0.00000000      2.93864177
T      3.28550110      0.56123078      3.84673188
T      6.78537365      0.34685933      2.37741099
T      5.31605277      0.90809011      3.28550110
T      3.84673188      1.46932089      4.19359121
X      4.75482199      0.00000000      4.75482199
T      5.87728355      0.00000000      4.75482199
T      4.75482199      2.93864177      0.00000000
X      5.31605277      3.84673188      0.34685933
B      6.22414288      2.37741099      0.90809011
T      4.75482199      2.93864177      1.81618022
T      7.13223766      0.90809011      1.46932089
T      5.66291210      1.46932089      2.37741099
T      7.13223766      0.90809011      3.28550110
T      6.78537365      1.46932089      2.37741099
X      6.22414288      0.56123078      3.84673188
T      6.22414288      0.56123078      5.66291210
S      7.13223766      3.84673188      0.34685933
T      0.00000000      1.81618022      2.93864177
T      0.00000000      1.81618022      4.75482199
X      0.90809011      0.34685933      5.31605277
X      0.00000000      0.00000000      5.87728355
S      0.90809011      0.34685933      7.13223766
X      0.56123078      0.90809011      6.22414288
L      0.00000000      4.75482199      0.00000000
T      0.90809011      3.28550110      0.56123078
T      1.46932089      4.19359121      0.90809011
T      0.00000000      4.75482199      1.81618022
T      0.90809011      3.28550110      2.37741099
T      0.56123078      3.84673188      1.46932089
T      0.34685933      2.37741099      3.84673188
X      1.46932089      2.37741099      2.03055167
T      0.00000000      2.93864177      2.93864177
T      0.90809011      3.28550110      4.19359121
T      0.56123078      3.84673188      3.28550110
T      1.81618022      1.81618022      4.75482199
S      2.93864177      1.81618022      2.93864177
T      0.34685933      2.37741099      5.66291210
R      1.46932089      2.37741099      3.84673188
T      0.00000000      2.93864177      4.75482199
T      2.37741099      0.90809011      4.40796266
T      0.90809011      1.46932089      5.31605277
T      2.93864177      1.81618022      4.75482199
T      1.46932089      2.37741099      5.66291210
X      3.84673188      0.34685933      5.31605277
B      2.37741099      0.90809011      6.22414288
T      0.90809011      1.46932089      7.13223766
S      3.84673188      0.34685933      7.13223766
T      1.81618022      4.75482199      0.00000000
X      0.34685933      5.31605277      0.90809011
X      0.00000000      5.87728355      0.00000000
T      2.37741099      5.66291210      0.34685933
T      3.28550110      4.19359121      0.90809011
T      1.81618022      4.75482199      1.81618022
T      2.93864177      4.75482199      0.00000000
T      1.46932089      5.31605277      0.90809011
T      3.84673188      3.28550110      0.56123078
R      2.37741099      3.84673188      1.46932089
T      0.90809011      4.40796266      2.37741099
S      1.81618022      2.93864177      2.93864177
T      2.93864177      4.75482199      1.81618022
T      3.84673188      3.28550110      2.37741099
T      2.37741099      3.84673188      3.28550110
T      4.75482199      1.81618022      2.93864177
T      3.28550110      2.37741099      3.84673188
T      1.81618022      2.93864177      4.75482199
B      2.93864177      2.93864177      2.93864177
T      3.84673188      3.28550110      4.19359121
T      4.75482199      1.81618022      4.75482199
T      3.28550110      2.37741099      5.66291210
T      4.40796266      2.37741099      3.84673188
T      2.93864177      2.93864177      4.75482199
X      4.19359121      0.90809011      6.22414288
X      5.31605277      0.90809011      4.40796266
T      3.84673188      1.46932089      5.31605277
S      2.37741099      2.03055167      6.22414288
X      4.75482199      0.00000000      5.87728355
T      4.40796266      2.37741099      5.66291210
T      5.31605277      0.90809011      6.22414288
T      3.84673188      1.46932089      7.13223766
T      2.37741099      6.78537365      0.34685933
X      4.75482199      4.75482199      0.00000000
T      3.28550110      5.31605277      0.90809011
T      4.19359121      3.84673188      1.46932089
X      6.22414288      4.19359121      0.90809011
T      4.75482199      4.75482199      1.81618022
X      5.87728355      4.75482199      0.00000000
X      4.40796266      5.31605277      0.90809011
T      5.66291210      3.28550110      2.37741099
T      4.19359121      3.84673188      3.28550110
T      5.31605277      3.84673188      1.46932089
T      3.84673188      4.40796266      2.37741099
S      6.22414288      2.37741099      2.03055167
T      4.75482199      2.93864177      2.93864177
T      6.78537365      3.28550110      2.37741099
T      5.31605277      3.84673188      3.28550110
Y      6.22414288      2.37741099      3.84673188
T      4.75482199      2.93864177      4.75482199
S      7.13223766      0.90809011      4.40796266
T      5.66291210      1.46932089      5.31605277
T      6.22414288      2.37741099      5.66291210
T      7.13223766      0.90809011      6.22414288
T      5.66291210      1.46932089      7.13223766
T      6.78537365      1.46932089      5.31605277
T      5.31605277      2.03055167      6.22414288
T      6.22414288      0.56123078      6.78537365
T      6.78537365      1.46932089      7.13223766
T      4.75482199      5.87728355      0.00000000
T      6.22414288      5.31605277      0.90809011
T      7.13223766      3.84673188      1.46932089
T      5.66291210      4.40796266      2.37741099
T      7.13223766      3.84673188      3.28550110
T      6.78537365      4.40796266      2.37741099
T      7.13223766      2.03055167      6.22414288
T      0.00000000      4.75482199      2.93864177
T      1.46932089      4.19359121      3.84673188
X      0.00000000      4.75482199      4.75482199
T      0.90809011      3.28550110      5.31605277
T      0.34685933      2.37741099      6.78537365
T      0.90809011      3.28550110      7.13223766
X      0.56123078      3.84673188      6.22414288
T      1.46932089      2.37741099      6.78537365
S      0.34685933      7.13223766      0.90809011
X      0.90809011      6.22414288      0.56123078
T      1.46932089      7.13223766      0.90809011
T      2.37741099      5.66291210      1.46932089
B      0.90809011      6.22414288      2.37741099
T      1.81618022      4.75482199      2.93864177
X      0.34685933      5.31605277      3.84673188
T      2.37741099      5.66291210      3.28550110
X      0.90809011      6.22414288      4.19359121
S      2.03055167      6.22414288      2.37741099
T      3.28550110      4.19359121      3.84673188
T      1.81618022      4.75482199      4.75482199
T      2.93864177      4.75482199      2.93864177
T      1.46932089      5.31605277      3.84673188
X      0.00000000      5.87728355      4.75482199
T      2.37741099      3.84673188      4.40796266
X      0.90809011      4.40796266      5.31605277
T      2.93864177      4.75482199      4.75482199
T      1.46932089      5.31605277      5.66291210
T      3.84673188      3.28550110      5.31605277
Y      2.37741099      3.84673188      6.22414288
S      0.90809011      4.40796266      7.13223766
T      3.28550110      2.37741099      6.78537365
T      3.84673188      3.28550110      7.13223766
T      4.40796266      2.37741099      6.78537365
T      3.28550110      7.13223766      0.90809011
X      3.84673188      6.22414288      0.56123078
T      2.37741099      6.78537365      1.46932089
S      4.40796266      7.13223766      0.90809011
T      5.31605277      5.66291210      1.46932089
Y      3.84673188      6.22414288      2.37741099
T      2.37741099      6.78537365      3.28550110
T      4.75482199      4.75482199      2.93864177
T      3.28550110      5.31605277      3.84673188
S      5.31605277      5.66291210      3.28550110
X      3.84673188      6.22414288      4.19359121
X      6.22414288      4.19359121      3.84673188
B      4.75482199      4.75482199      4.75482199
S      3.28550110      5.31605277      5.66291210
X      4.40796266      5.31605277      3.84673188
S      5.66291210      3.28550110      5.31605277
X      4.19359121      3.84673188      6.22414288
X      5.31605277      3.84673188      4.40796266
X      3.84673188      4.40796266      5.31605277
X      5.87728355      4.75482199      4.75482199
X      5.66291210      3.28550110      7.13223766
X      6.78537365      3.28550110      5.31605277
S      5.31605277      3.84673188      6.22414288
X      3.84673188      4.40796266      7.13223766
T      6.22414288      2.37741099      6.78537365
X      6.78537365      3.28550110      7.13223766
T      5.66291210      6.22414288      0.56123078
T      6.22414288      7.13223766      0.90809011
T      7.13223766      5.66291210      1.46932089
T      5.66291210      6.22414288      2.37741099
T      6.78537365      6.22414288      0.56123078
T      5.31605277      6.78537365      1.46932089
T      6.22414288      5.31605277      2.03055167
X      7.13223766      5.66291210      3.28550110
T      6.78537365      6.22414288      2.37741099
X      5.31605277      6.78537365      3.28550110
S      6.22414288      5.31605277      3.84673188
X      4.75482199      5.87728355      4.75482199
X      7.13223766      3.84673188      4.40796266
X      6.78537365      6.22414288      4.19359121
T      6.22414288      5.31605277      5.66291210
X      7.13223766      3.84673188      6.22414288
T      6.78537365      4.40796266      5.31605277
T      7.13223766      6.78537365      1.46932089
X      7.13223766      6.78537365      3.28550110
T      0.00000000      4.75482199      5.87728355
T      0.56123078      5.66291210      6.22414288
S      0.34685933      7.13223766      3.84673188
T      1.46932089      7.13223766      3.84673188
T      2.37741099      5.66291210      4.40796266
T      0.90809011      6.22414288      5.31605277
T      1.46932089      7.13223766      5.66291210
T      2.37741099      5.66291210      6.22414288
T      0.90809011      6.22414288      7.13223766
T      2.03055167      6.22414288      5.31605277
T      0.56123078      6.78537365      6.22414288
T      1.46932089      5.31605277      6.78537365
T      2.03055167      6.22414288      7.13223766
T      3.28550110      7.13223766      3.84673188
T      2.37741099      6.78537365      4.40796266
X      3.28550110      7.13223766      5.66291210
X      4.40796266      7.13223766      3.84673188
S      3.84673188      6.22414288      5.31605277
T      2.37741099      6.78537365      6.22414288
X      4.75482199      4.75482199      5.87728355
X      3.28550110      5.31605277      6.78537365
T      5.31605277      5.66291210      6.22414288
X      3.84673188      6.22414288      7.13223766
X      6.22414288      4.19359121      6.78537365
T      4.40796266      5.31605277      6.78537365
T      6.22414288      7.13223766      2.03055167
X      6.22414288      7.13223766      3.84673188
T      5.66291210      6.22414288      5.31605277
X      4.19359121      6.78537365      6.22414288
T      5.31605277      6.78537365      4.40796266
T      6.22414288      7.13223766      5.66291210
T      7.13223766      5.66291210      6.22414288
T      5.66291210      6.22414288      7.13223766
T      6.78537365      6.22414288      5.31605277
T      5.31605277      6.78537365      6.22414288
T      6.22414288      5.31605277      6.78537365
T      6.78537365      6.22414288      7.13223766
T      7.13223766      6.78537365      6.22414288
T      1.46932089      7.13223766      6.78537365
X      3.28550110      7.13223766      6.78537365
T      6.22414288      7.13223766      6.78537365
J      0.00000000      0.00000000      7.69346844
T      0.00000000      0.00000000      9.50964866
T      1.81618022      0.00000000      7.69346844
T      2.37741099      0.90809011      8.04032777
T      1.81618022      0.00000000      9.50964866
T      2.93864177      0.00000000      7.69346844
T      1.46932089      0.56123078      8.60155855
T      2.93864177      0.00000000      9.50964866
L      4.75482199      0.00000000      7.69346844
T      3.28550110      0.56123078      8.60155855
X      5.31605277      0.90809011      8.04032777
T      4.75482199      0.00000000      9.50964866
X      5.87728355      0.00000000      7.69346844
S      7.13223766      0.90809011      8.04032777
X      6.22414288      0.56123078      8.60155855
T      0.00000000      1.81618022      7.69346844
T      0.00000000      1.81618022      9.50964866
T      0.90809011      0.34685933     10.07087943
T      0.56123078      0.90809011      9.16278933
T      0.00000000      0.00000000     10.63211021
T      0.56123078      0.90809011     10.97896954
L      0.00000000      0.00000000     12.44829043
T      1.81618022      1.81618022      7.69346844
T      0.34685933      2.37741099      8.60155855
T      0.00000000      2.93864177      7.69346844
T      0.90809011      1.46932089      8.25469922
T      2.93864177      1.81618022      7.69346844
T      1.46932089      2.37741099      8.60155855
T      0.00000000      2.93864177      9.50964866
T      2.37741099      0.90809011      9.16278933
T      0.90809011      1.46932089     10.07087943
T      1.81618022      0.00000000     10.63211021
T      3.84673188      0.34685933     10.07087943
T      2.37741099      0.90809011     10.97896954
T      0.90809011      1.46932089     11.88705965
X      2.03055167      1.46932089     10.07087943
T      1.81618022      0.00000000     12.44829043
T      2.93864177      0.00000000     10.63211021
T      1.46932089      0.56123078     11.54020032
T      2.93864177      0.00000000     12.44829043
T      1.81618022      2.93864177      7.69346844
T      2.37741099      3.84673188      8.04032777
T      4.75482199      1.81618022      7.69346844
T      3.28550110      2.37741099      8.60155855
T      2.93864177      2.93864177      7.69346844
T      4.19359121      0.90809011      9.16278933
T      3.84673188      1.46932089      8.25469922
X      2.37741099      2.03055167      9.16278933
T      4.75482199      1.81618022      9.50964866
T      4.40796266      2.37741099      8.60155855
S      2.93864177      2.93864177      9.50964866
T      5.66291210      0.34685933     10.07087943
T      4.19359121      0.90809011     10.97896954
T      5.31605277      0.90809011      9.16278933
R      3.84673188      1.46932089     10.07087943
T      4.75482199      0.00000000     10.63211021
T      3.28550110      0.56123078     11.54020032
T      6.78537365      0.34685933     10.07087943
T      5.31605277      0.90809011     10.97896954
T      3.84673188      1.46932089     11.88705965
X      4.75482199      0.00000000     12.44829043
T      5.87728355      0.00000000     12.44829043
T      4.75482199      2.93864177      7.69346844
X      5.31605277      3.84673188      8.04032777
B      6.22414288      2.37741099      8.60155855
T      4.75482199      2.93864177      9.50964866
T      7.13223766      0.90809011      9.16278933
T      5.66291210      1.46932089     10.07087943
T      7.13223766      0.90809011     10.97896954
T      6.78537365      1.46932089     10.07087943
X      6.22414288      0.56123078     11.54020032
T      6.22414288      0.56123078     13.35638054
S      7.13223766      3.84673188      8.04032777
T      0.00000000      1.81618022     10.63211021
T      0.00000000      1.81618022     12.44829043
X      0.90809011      0.34685933     13.00952121
X      0.00000000      0.00000000     13.57075199
S      0.90809011      0.34685933     14.82570142
X      0.56123078      0.90809011     13.91761132
L      0.00000000      4.75482199      7.69346844
T      0.90809011      3.28550110      8.25469922
T      1.46932089      4.19359121      8.60155855
T      0.00000000      4.75482199      9.50964866
T      0.90809011      3.28550110     10.07087943
T      0.56123078      3.84673188      9.16278933
T      0.34685933      2.37741099     11.54020032
X      1.46932089      2.37741099      9.72402010
T      0.00000000      2.93864177     10.63211021
T      0.90809011      3.28550110     11.88705965
T      0.56123078      3.84673188     10.97896954
T      1.81618022      1.81618022     12.44829043
S      2.93864177      1.81618022     10.63211021
T      0.34685933      2.37741099     13.35638054
R      1.46932089      2.37741099     11.54020032
T      0.00000000      2.93864177     12.44829043
T      2.37741099      0.90809011     12.10143110
T      0.90809011      1.46932089     13.00952121
T      2.93864177      1.81618022     12.44829043
T      1.46932089      2.37741099     13.35638054
X      3.84673188      0.34685933     13.00952121
B      2.37741099      0.90809011     13.91761132
T      0.90809011      1.46932089     14.82570142
S      3.84673188      0.34685933     14.82570142
T      1.81618022      4.75482199      7.69346844
X      0.34685933      5.31605277      8.60155855
X      0.00000000      5.87728355      7.69346844
T      2.37741099      5.66291210      8.04032777
T      3.28550110      4.19359121      8.60155855
T      1.81618022      4.75482199      9.50964866
T      2.93864177      4.75482199      7.69346844
T      1.46932089      5.31605277      8.60155855
T      3.84673188      3.28550110      8.25469922
R      2.37741099      3.84673188      9.16278933
T      0.90809011      4.40796266     10.07087943
S      1.81618022      2.93864177     10.63211021
T      2.93864177      4.75482199      9.50964866
T      3.84673188      3.28550110     10.07087943
T      2.37741099      3.84673188     10.97896954
T      4.75482199      1.81618022     10.63211021
T      3.28550110      2.37741099     11.54020032
T      1.81618022      2.93864177     12.44829043
B      2.93864177      2.93864177     10.63211021
T      3.84673188      3.28550110     11.88705965
T      4.75482199      1.81618022     12.44829043
T      3.28550110      2.37741099     13.35638054
T      4.40796266      2.37741099     11.54020032
T      2.93864177      2.93864177     12.44829043
X      4.19359121      0.90809011     13.91761132
X      5.31605277      0.90809011     12.10143110
T      3.84673188      1.46932089     13.00952121
S      2.37741099      2.03055167     13.91761132
X      4.75482199      0.00000000     13.57075199
T      4.40796266      2.37741099     13.35638054
T      5.31605277      0.90809011     13.91761132
T      3.84673188      1.46932089     14.82570142
T      2.37741099      6.78537365      8.04032777
X      4.75482199      4.75482199      7.69346844
T      3.28550110      5.31605277      8.60155855
T      4.19359121      3.84673188      9.16278933
X      6.22414288      4.19359121      8.60155855
T      4.75482199      4.75482199      9.50964866
X      5.87728355      4.75482199      7.69346844
X      4.40796266      5.31605277      8.60155855
T      5.66291210      3.28550110     10.07087943
T      4.19359121      3.84673188     10.97896954
T      5.31605277      3.84673188      9.16278933
T      3.84673188      4.40796266     10.07087943
S      6.22414288      2.37741099      9.72402010
T      4.75482199      2.93864177     10.63211021
T      6.78537365      3.28550110     10.07087943
T      5.31605277      3.84673188     10.97896954
Y      6.22414288      2.37741099     11.54020032
T      4.75482199      2.93864177     12.44829043
S      7.13223766      0.90809011     12.10143110
T      5.66291210      1.46932089     13.00952121
T      6.22414288      2.37741099     13.35638054
T      7.13223766      0.90809011     13.91761132
T      5.66291210      1.46932089     14.82570142
T      6.78537365      1.46932089     13.00952121
T      5.31605277      2.03055167     13.91761132
T      6.22414288      0.56123078     14.47884209
T      6.78537365      1.46932089     14.82570142
T      4.75482199      5.87728355      7.69346844
T      6.22414288      5.31605277      8.60155855
T      7.13223766      3.84673188      9.16278933
T      5.66291210      4.40796266     10.07087943
T      7.13223766      3.84673188     10.97896954
T      6.78537365      4.40796266     10.07087943
T      7.13223766      2.03055167     13.91761132
T      0.00000000      4.75482199     10.63211021
T      1.46932089      4.19359121     11.54020032
X      0.00000000      4.75482199     12.44829043
T      0.90809011      3.28550110     13.00952121
T      0.34685933      2.37741099     14.47884209
T      0.90809011      3.28550110     14.82570142
X      0.56123078      3.84673188     13.91761132
T      1.46932089      2.37741099     14.47884209
S      0.34685933      7.13223766      8.60155855
X      0.90809011      6.22414288      8.25469922
T      1.46932089      7.13223766      8.60155855
T      2.37741099      5.66291210      9.16278933
B      0.90809011      6.22414288     10.07087943
T      1.81618022      4.75482199     10.63211021
X      0.34685933      5.31605277     11.54020032
T      2.37741099      5.66291210     10.97896954
X      0.90809011      6.22414288     11.88705965
S      2.03055167      6.22414288     10.07087943
T      3.28550110      4.19359121     11.54020032
T      1.81618022      4.75482199     12.44829043
T      2.93864177      4.75482199     10.63211021
T      1.46932089      5.31605277     11.54020032
X      0.00000000      5.87728355     12.44829043
T      2.37741099      3.84673188     12.10143110
X      0.90809011      4.40796266     13.00952121
T      2.93864177      4.75482199     12.44829043
T      1.46932089      5.31605277     13.35638054
T      3.84673188      3.28550110     13.00952121
Y      2.37741099      3.84673188     13.91761132
S      0.90809011      4.40796266     14.82570142
T      3.28550110      2.37741099     14.47884209
T      3.84673188      3.28550110     14.82570142
T      4.40796266      2.37741099     14.47884209
T      3.28550110      7.13223766      8.60155855
X      3.84673188      6.22414288      8.25469922
T      2.37741099      6.78537365      9.16278933
S      4.40796266      7.13223766      8.60155855
T      5.31605277      5.66291210      9.16278933
Y      3.84673188      6.22414288     10.07087943
T      2.37741099      6.78537365     10.97896954
T      4.75482199      4.75482199     10.63211021
T      3.28550110      5.31605277     11.54020032
S      5.31605277      5.66291210     10.97896954
X      3.84673188      6.22414288     11.88705965
X      6.22414288      4.19359121     11.54020032
B      4.75482199      4.75482199     12.44829043
S      3.28550110      5.31605277     13.35638054
X      4.40796266      5.31605277     11.54020032
S      5.66291210      3.28550110     13.00952121
X      4.19359121      3.84673188     13.91761132
X      5.31605277      3.84673188     12.10143110
X      3.84673188      4.40796266     13.00952121
X      5.87728355      4.75482199     12.44829043
X      5.66291210      3.28550110     14.82570142
X      6.78537365      3.28550110     13.00952121
S      5.31605277      3.84673188     13.91761132
X      3.84673188      4.40796266     14.82570142
T      6.22414288      2.37741099     14.47884209
X      6.78537365      3.28550110     14.82570142
T      5.66291210      6.22414288      8.25469922
T      6.22414288      7.13223766      8.60155855
T      7.13223766      5.66291210      9.16278933
T      5.66291210      6.22414288     10.07087943
T      6.78537365      6.22414288      8.25469922
T      5.31605277      6.78537365      9.16278933
T      6.22414288      5.31605277      9.72402010
X      7.13223766      5.66291210     10.97896954
T      6.78537365      6.22414288     10.07087943
X      5.31605277      6.78537365     10.97896954
S      6.22414288      5.31605277     11.54020032
X      4.75482199      5.87728355     12.44829043
X      7.13223766      3.84673188     12.10143110
X      6.78537365      6.22414288     11.88705965
T      6.22414288      5.31605277     13.35638054
X      7.13223766      3.84673188     13.91761132
T      6.78537365      4.40796266     13.00952121
T      7.13223766      6.78537365      9.16278933
X      7.13223766      6.78537365     10.97896954
T      0.00000000      4.75482199     13.57075199
T      0.56123078      5.66291210     13.91761132
S      0.34685933      7.13223766     11.54020032
T      1.46932089      7.13223766     11.54020032
T      2.37741099      5.66291210     12.10143110
T      0.90809011      6.22414288     13.00952121
T      1.46932089      7.13223766     13.35638054
T      2.37741099      5.66291210     13.91761132
T      0.90809011      6.22414288     14.82570142
T      2.03055167      6.22414288     13.00952121
T      0.56123078      6.78537365     13.91761132
T      1.46932089      5.31605277     14.47884209
T      2.03055167      6.22414288     14.82570142
T      3.28550110      7.13223766     11.54020032
T      2.37741099      6.78537365     12.10143110
X      3.28550110      7.13223766     13.35638054
X      4.40796266      7.13223766     11.54020032
S      3.84673188      6.22414288     13.00952121
T      2.37741099      6.78537365     13.91761132
X      4.75482199      4.75482199     13.57075199
X      3.28550110      5.31605277     14.47884209
T      5.31605277      5.66291210     13.91761132
X      3.84673188      6.22414288     14.82570142
X      6.22414288      4.19359121     14.47884209
T      4.40796266      5.31605277     14.47884209
T      6.22414288      7.13223766      9.72402010
X      6.22414288      7.13223766     11.54020032
T      5.66291210      6.22414288     13.00952121
X      4.19359121      6.78537365     13.91761132
T      5.31605277      6.78537365     12.10143110
T      6.22414288      7.13223766     13.35638054
T      7.13223766      5.66291210     13.91761132
T      5.66291210      6.22414288     14.82570142
T      6.78537365      6.22414288     13.00952121
T      5.31605277      6.78537365     13.91761132
T      6.22414288      5.31605277     14.47884209
T      6.78537365      6.22414288     14.82570142
T      7.13223766      6.78537365     13.91761132
T      1.46932089      7.13223766     14.47884209
X      3.28550110      7.13223766     14.47884209
T      6.22414288      7.13223766     14.47884209
J      0.00000000      7.69346844      0.00000000
T      0.00000000      7.69346844      1.81618022
T      1.81618022      7.69346844      0.00000000
T      2.37741099      8.60155855      0.34685933
T      1.81618022      7.69346844      1.81618022
T      2.93864177      7.69346844      0.00000000
T      1.46932089      8.25469922      0.90809011
T      2.93864177      7.69346844      1.81618022
L      4.75482199      7.69346844      0.00000000
T      3.28550110      8.25469922      0.90809011
X      5.31605277      8.60155855      0.34685933
T      4.75482199      7.69346844      1.81618022
X      5.87728355      7.69346844      0.00000000
S      7.13223766      8.60155855      0.34685933
X      6.22414288      8.25469922      0.90809011
T      0.00000000      9.50964866      0.00000000
T      0.00000000      9.50964866      1.81618022
T      0.90809011      8.04032777      2.37741099
T      0.56123078      8.60155855      1.46932089
T      0.00000000      7.69346844      2.93864177
T      0.56123078      8.60155855      3.28550110
L      0.00000000      7.69346844      4.75482199
T      1.81618022      9.50964866      0.00000000
T      0.34685933     10.07087943      0.90809011
T      0.00000000     10.63211021      0.00000000
T      0.90809011      9.16278933      0.56123078
T      2.93864177      9.50964866      0.00000000
T      1.46932089     10.07087943      0.90809011
T      0.00000000     10.63211021      1.81618022
T      2.37741099      8.60155855      1.46932089
T      0.90809011      9.16278933      2.37741099
T      1.81618022      7.69346844      2.93864177
T      3.84673188      8.04032777      2.37741099
T      2.37741099      8.60155855      3.28550110
T      0.90809011      9.16278933      4.19359121
X      2.03055167      9.16278933      2.37741099
T      1.81618022      7.69346844      4.75482199
T      2.93864177      7.69346844      2.93864177
T      1.46932089      8.25469922      3.84673188
T      2.93864177      7.69346844      4.75482199
T      1.81618022     10.63211021      0.00000000
T      2.37741099     11.54020032      0.34685933
T      4.75482199      9.50964866      0.00000000
T      3.28550110     10.07087943      0.90809011
T      2.93864177     10.63211021      0.00000000
T      4.19359121      8.60155855      1.46932089
T      3.84673188      9.16278933      0.56123078
X      2.37741099      9.72402010      1.46932089
T      4.75482199      9.50964866      1.81618022
T      4.40796266     10.07087943      0.90809011
S      2.93864177     10.63211021      1.81618022
T      5.66291210      8.04032777      2.37741099
T      4.19359121      8.60155855      3.28550110
T      5.31605277      8.60155855      1.46932089
R      3.84673188      9.16278933      2.37741099
T      4.75482199      7.69346844      2.93864177
T      3.28550110      8.25469922      3.84673188
T      6.78537365      8.04032777      2.37741099
T      5.31605277      8.60155855      3.28550110
T      3.84673188      9.16278933      4.19359121
X      4.75482199      7.69346844      4.75482199
T      5.87728355      7.69346844      4.75482199
T      4.75482199     10.63211021      0.00000000
X      5.31605277     11.54020032      0.34685933
B      6.22414288     10.07087943      0.90809011
T      4.75482199     10.63211021      1.81618022
T      7.13223766      8.60155855      1.46932089
T      5.66291210      9.16278933      2.37741099
T      7.13223766      8.60155855      3.28550110
T      6.78537365      9.16278933      2.37741099
X      6.22414288      8.25469922      3.84673188
T      6.22414288      8.25469922      5.66291210
S      7.13223766     11.54020032      0.34685933
T      0.00000000      9.50964866      2.93864177
T      0.00000000      9.50964866      4.75482199
X      0.90809011      8.04032777      5.31605277
X      0.00000000      7.69346844      5.87728355
S      0.90809011      8.04032777      7.13223766
X      0.56123078      8.60155855      6.22414288
L      0.00000000     12.44829043      0.00000000
T      0.90809011     10.97896954      0.56123078
T      1.46932089     11.88705965      0.90809011
T      0.00000000     12.44829043      1.81618022
T      0.90809011     10.97896954      2.37741099
T      0.56123078     11.54020032      1.46932089
T      0.34685933     10.07087943      3.84673188
X      1.46932089     10.07087943      2.03055167
T      0.00000000     10.63211021      2.93864177
T      0.90809011     10.97896954      4.19359121
T      0.56123078     11.54020032      3.28550110
T      1.81618022      9.50964866      4.75482199
S      2.93864177      9.50964866      2.93864177
T      0.34685933     10.07087943      5.66291210
R      1.46932089     10.07087943      3.84673188
T      0.00000000     10.63211021      4.75482199
T      2.37741099      8.60155855      4.40796266
T      0.90809011      9.16278933      5.31605277
T      2.93864177      9.50964866      4.75482199
T      1.46932089     10.07087943      5.66291210
X      3.84673188      8.04032777      5.31605277
B      2.37741099      8.60155855      6.22414288
T      0.90809011      9.16278933      7.13223766
S      3.84673188      8.04032777      7.13223766
T      1.81618022     12.44829043      0.00000000
X      0.34685933     13.00952121      0.90809011
X      0.00000000     13.57075199      0.00000000
T      2.37741099     13.35638054      0.34685933
T      3.28550110     11.88705965      0.90809011
T      1.81618022     12.44829043      1.81618022
T      2.93864177     12.44829043      0.00000000
T      1.46932089     13.00952121      0.90809011
T      3.84673188     10.97896954      0.56123078
R      2.37741099     11.54020032      1.46932089
T      0.90809011     12.10143110      2.37741099
S      1.81618022     10.63211021      2.93864177
T      2.93864177     12.44829043      1.81618022
T      3.84673188     10.97896954      2.37741099
T      2.37741099     11.54020032      3.28550110
T      4.75482199      9.50964866      2.93864177
T      3.28550110     10.07087943      3.84673188
T      1.81618022     10.63211021      4.75482199
B      2.93864177     10.63211021      2.93864177
T      3.84673188     10.97896954      4.19359121
T      4.75482199      9.50964866      4.75482199
T      3.28550110     10.07087943      5.66291210
T      4.40796266     10.07087943      3.84673188
T      2.93864177     10.63211021      4.75482199
X      4.19359121      8.60155855      6.22414288
X      5.31605277      8.60155855      4.40796266
T      3.84673188      9.16278933      5.31605277
S      2.37741099      9.72402010      6.22414288
X      4.75482199      7.69346844      5.87728355
T      4.40796266     10.07087943      5.66291210
T      5.31605277      8.60155855      6.22414288
T      3.84673188      9.16278933      7.13223766
T      2.37741099     14.47884209      0.34685933
X      4.75482199     12.44829043      0.00000000
T      3.28550110     13.00952121      0.90809011
T      4.19359121     11.54020032      1.46932089
X      6.22414288     11.88705965      0.90809011
T      4.75482199     12.44829043      1.81618022
X      5.87728355     12.44829043      0.00000000
X      4.40796266     13.00952121      0.90809011
T      5.66291210     10.97896954      2.37741099
T      4.19359121     11.54020032      3.28550110
T      5.31605277     11.54020032      1.46932089
T      3.84673188     12.10143110      2.37741099
S      6.22414288     10.07087943      2.03055167
T      4.75482199     10.63211021      2.93864177
T      6.78537365     10.97896954      2.37741099
T      5.31605277     11.54020032      3.28550110
Y      6.22414288     10.07087943      3.84673188
T      4.75482199     10.63211021      4.75482199
S      7.13223766      8.60155855      4.40796266
T      5.66291210      9.16278933      5.31605277
T      6.22414288     10.07087943      5.66291210
T      7.13223766      8.60155855      6.22414288
T      5.66291210      9.16278933      7.13223766
T      6.78537365      9.16278933      5.31605277
T      5.31605277      9.72402010      6.22414288
T      6.22414288      8.25469922      6.78537365
T      6.78537365      9.16278933      7.13223766
T      4.75482199     13.57075199      0.00000000
T      6.22414288     13.00952121      0.90809011
T      7.13223766     11.54020032      1.46932089
T      5.66291210     12.10143110      2.37741099
T      7.13223766     11.54020032      3.28550110
T      6.78537365     12.10143110      2.37741099
T      7.13223766      9.72402010      6.22414288
T      0.00000000     12.44829043      2.93864177
T      1.46932089     11.88705965      3.84673188
X      0.00000000     12.44829043      4.75482199
T      0.90809011     10.97896954      5.31605277
T      0.34685933     10.07087943      6.78537365
T      0.90809011     10.97896954      7.13223766
X      0.56123078     11.54020032      6.22414288
T      1.46932089     10.07087943      6.78537365
S      0.34685933     14.82570142      0.90809011
X      0.90809011     13.91761132      0.56123078
T      1.46932089     14.82570142      0.90809011
T      2.37741099     13.35638054      1.46932089
B      0.90809011     13.91761132      2.37741099
T      1.81618022     12.44829043      2.93864177
X      0.34685933     13.00952121      3.84673188
T      2.37741099     13.35638054      3.28550110
X      0.90809011     13.91761132      4.19359121
S      2.03055167     13.91761132      2.37741099
T      3.28550110     11.88705965      3.84673188
T      1.81618022     12.44829043      4.75482199
T      2.93864177     12.44829043      2.93864177
T      1.46932089     13.00952121      3.84673188
X      0.00000000     13.57075199      4.75482199
T      2.37741099     11.54020032      4.40796266
X      0.90809011     12.10143110      5.31605277
T      2.93864177     12.44829043      4.75482199
T      1.46932089     13.00952121      5.66291210
T      3.84673188     10.97896954      5.31605277
Y      2.37741099     11.54020032      6.22414288
S      0.90809011     12.10143110      7.13223766
T      3.28550110     10.07087943      6.78537365
T      3.84673188     10.97896954      7.13223766
T      4.40796266     10.07087943      6.78537365
T      3.28550110     14.82570142      0.90809011
X      3.84673188     13.91761132      0.56123078
T      2.37741099     14.47884209      1.46932089
S      4.40796266     14.82570142      0.90809011
T      5.31605277     13.35638054      1.46932089
Y      3.84673188     13.91761132      2.37741099
T      2.37741099     14.47884209      3.28550110
T      4.75482199     12.44829043      2.93864177
T      3.28550110     13.00952121      3.84673188
S      5.31605277     13.35638054      3.28550110
X      3.84673188     13.91761132      4.19359121
X      6.22414288     11.88705965      3.84673188
B      4.75482199     12.44829043      4.75482199
S      3.28550110     13.00952121      5.66291210
X      4.40796266     13.00952121      3.84673188
S      5.66291210     10.97896954      5.31605277
X      4.19359121     11.54020032      6.22414288
X      5.31605277     11.54020032      4.40796266
X      3.84673188     12.10143110      5.31605277
X      5.87728355     12.44829043      4.75482199
X      5.66291210     10.97896954      7.13223766
X      6.78537365     10.97896954      5.31605277
S      5.31605277     11.54020032      6.22414288
X      3.84673188     12.10143110      7.13223766
T      6.22414288     10.07087943      6.78537365
X      6.78537365     10.97896954      7.13223766
T      5.66291210     13.91761132      0.56123078
T      6.22414288     14.82570142      0.90809011
T      7.13223766     13.35638054      1.46932089
T      5.66291210     13.91761132      2.37741099
T      6.78537365     13.91761132      0.56123078
T      5.31605277     14.47884209      1.46932089
T      6.22414288     13.00952121      2.03055167
X      7.13223766     13.35638054      3.28550110
T      6.78537365     13.91761132      2.37741099
X      5.31605277     14.47884209      3.28550110
S      6.22414288     13.00952121      3.84673188
X      4.75482199     13.57075199      4.75482199
X      7.13223766     11.54020032      4.40796266
X      6.78537365     13.91761132      4.19359121
T      6.22414288     13.00952121      5.66291210
X      7.13223766     11.54020032      6.22414288
T      6.78537365     12.10143110      5.31605277
T      7.13223766     14.47884209      1.46932089
X      7.13223766     14.47884209      3.28550110
T      0.00000000     12.44829043      5.87728355
T      0.56123078     13.35638054      6.22414288
S      0.34685933     14.82570142      3.84673188
T      1.46932089     14.82570142      3.84673188
T      2.37741099     13.35638054      4.40796266
T      0.90809011     13.91761132      5.31605277
T      1.46932089     14.82570142      5.66291210
T      2.37741099     13.35638054      6.22414288
T      0.90809011     13.91761132      7.13223766
T      2.03055167     13.91761132      5.31605277
T      0.56123078     14.47884209      6.22414288
T      1.46932089     13.00952121      6.78537365
T      2.03055167     13.91761132      7.13223766
T      3.28550110     14.82570142      3.84673188
T      2.37741099     14.47884209      4.40796266
X      3.28550110     14.82570142      5.66291210
X      4.40796266     14.82570142      3.84673188
S      3.84673188     13.91761132      5.31605277
T      2.37741099     14.47884209      6.22414288
X      4.75482199     12.44829043      5.87728355
X      3.28550110     13.00952121      6.78537365
T      5.31605277     13.35638054      6.22414288
X      3.84673188     13.91761132      7.13223766
X      6.22414288     11.88705965      6.78537365
T      4.40796266     13.00952121      6.78537365
T      6.22414288     14.82570142      2.03055167
X      6.22414288     14.82570142      3.84673188
T      5.66291210     13.91761132      5.31605277
X      4.19359121     14.47884209      6.22414288
T      5.31605277     14.47884209      4.40796266
T      6.22414288     14.82570142      5.66291210
T      7.13223766     13.35638054      6.22414288
T      5.66291210     13.91761132      7.13223766
T      6.78537365     13.91761132      5.31605277
T      5.31605277     14.47884209      6.22414288
T      6.22414288     13.00952121      6.78537365
T      6.78537365     13.91761132      7.13223766
T      7.13223766     14.47884209      6.22414288
T      1.46932089     14.82570142      6.78537365
X      3.28550110     14.82570142      6.78537365
T      6.22414288     14.82570142      6.78537365
J      0.00000000      7.69346844      7.69346844
T      0.00000000      7.69346844      9.50964866
T      1.81618022      7.69346844      7.69346844
T      2.37741099      8.60155855      8.04032777
T      1.81618022      7.69346844      9.50964866
T      2.93864177      7.69346844      7.69346844
T      1.46932089      8.25469922      8.60155855
T      2.93864177      7.69346844      9.50964866
L      4.75482199      7.69346844      7.69346844
T      3.28550110      8.25469922      8.60155855
X      5.31605277      8.60155855      8.04032777
T      4.75482199      7.69346844      9.50964866
X      5.87728355      7.69346844      7.69346844
S      7.13223766      8.60155855      8.04032777
X      6.22414288      8.25469922      8.60155855
T      0.00000000      9.50964866      7.69346844
T      0.00000000      9.50964866      9.50964866
T      0.90809011      8.04032777     10.07087943
T      0.56123078      8.60155855      9.16278933
T      0.00000000      7.69346844     10.63211021
T      0.56123078      8.60155855     10.97896954
L      0.00000000      7.69346844     12.44829043
T      1.81618022      9.50964866      7.69346844
T      0.34685933     10.07087943      8.60155855
T      0.00000000     10.63211021      7.69346844
T      0.90809011      9.16278933      8.25469922
T      2.93864177      9.50964866      7.69346844
T      1.46932089     10.07087943      8.60155855
T      0.00000000     10.63211021      9.50964866
T      2.37741099      8.60155855      9.16278933
T      0.90809011      9.16278933     10.07087943
T      1.81618022      7.69346844     10.63211021
T      3.84673188      8.04032777     10.07087943
T      2.37741099      8.60155855     10.97896954
T      0.90809011      9.16278933     11.88705965
X      2.03055167      9.16278933     10.07087943
T      1.81618022      7.69346844     12.44829043
T      2.93864177      7.69346844     10.63211021
T      1.46932089      8.25469922     11.54020032
T      2.93864177      7.69346844     12.44829043
T      1.81618022     10.63211021      7.69346844
T      2.37741099     11.54020032      8.04032777
T      4.75482199      9.50964866      7.69346844
T      3.28550110     10.07087943      8.60155855
T      2.93864177     10.63211021      7.69346844
T      4.19359121      8.60155855      9.16278933
T      3.84673188      9.16278933      8.25469922
X      2.37741099      9.72402010      9.16278933
T      4.75482199      9.50964866      9.50964866
T      4.40796266     10.07087943      8.60155855
S      2.93864177     10.63211021      9.50964866
T      5.66291210      8.04032777     10.07087943
T      4.19359121      8.60155855     10.97896954
T      5.31605277      8.60155855      9.16278933
R      3.84673188      9.16278933     10.07087943
T      4.75482199      7.69346844     10.63211021
T      3.28550110      8.25469922     11.54020032
T      6.78537365      8.04032777     10.07087943
T      5.31605277      8.60155855     10.97896954
T      3.84673188      9.16278933     11.88705965
X      4.75482199      7.69346844     12.44829043
T      5.87728355      7.69346844     12.44829043
T      4.75482199     10.63211021      7.69346844
X      5.31605277     11.54020032      8.04032777
B      6.22414288     10.07087943      8.60155855
T      4.75482199     10.63211021      9.50964866
T      7.13223766      8.60155855      9.16278933
T      5.66291210      9.16278933     10.07087943
T      7.13223766      8.60155855     10.97896954
T      6.78537365      9.16278933     10.07087943
X      6.22414288      8.25469922     11.54020032
T      6.22414288      8.25469922     13.35638054
S      7.13223766     11.54020032      8.04032777
T      0.00000000      9.50964866     10.63211021
T      0.00000000      9.50964866     12.44829043
X      0.90809011      8.04032777     13.00952121
X      0.00000000      7.69346844     13.57075199
S      0.90809011      8.04032777     14.82570142
X      0.56123078      8.60155855     13.91761132
L      0.00000000     12.44829043      7.69346844
T      0.90809011     10.97896954      8.25469922
T      1.46932089     11.88705965      8.60155855
T      0.00000000     12.44829043      9.50964866
T      0.90809011     10.97896954     10.07087943
T      0.56123078     11.54020032      9.16278933
T      0.34685933     10.07087943     11.54020032
X      1.46932089     10.07087943      9.72402010
T      0.00000000     10.63211021     10.63211021
T      0.90809011     10.97896954     11.88705965
T      0.56123078     11.54020032     10.97896954
T      1.81618022      9.50964866     12.44829043
S      2.93864177      9.50964866     10.63211021
T      0.34685933     10.07087943     13.35638054
R      1.46932089     10.07087943     11.54020032
T      0.00000000     10.63211021     12.44829043
T      2.37741099      8.60155855     12.10143110
T      0.90809011      9.16278933     13.00952121
T      2.93864177      9.50964866     12.44829043
T      1.46932089     10.07087943     13.35638054
X      3.84673188      8.04032777     13.00952121
B      2.37741099      8.60155855     13.91761132
T      0.90809011      9.16278933     14.82570142
S      3.84673188      8.04032777     14.82570142
T      1.81618022     12.44829043      7.69346844
X      0.34685933     13.00952121      8.60155855
X      0.00000000     13.57075199      7.69346844
T      2.37741099     13.35638054      8.04032777
T      3.28550110     11.88705965      8.60155855
T      1.81618022     12.44829043      9.50964866
T      2.93864177     12.44829043      7.69346844
T      1.46932089     13.00952121      8.60155855
T      3.84673188     10.97896954      8.25469922
R      2.37741099     11.54020032      9.16278933
T      0.90809011     12.10143110     10.07087943
S      1.81618022     10.63211021     10.63211021
T      2.93864177     12.44829043      9.50964866
T      3.84673188     10.97896954     10.07087943
T      2.37741099     11.54020032     10.97896954
T      4.75482199      9.50964866     10.63211021
T      3.28550110     10.07087943     11.54020032
T      1.81618022     10.63211021     12.44829043
B      2.93864177     10.63211021     10.63211021
T      3.84673188     10.97896954     11.88705965
T      4.75482199      9.50964866     12.44829043
T      3.28550110     10.07087943     13.35638054
T      4.40796266     10.07087943     11.54020032
T      2.93864177     10.63211021     12.44829043
X      4.19359121      8.60155855     13.91761132
X      5.31605277      8.60155855     12.10143110
T      3.84673188      9.16278933     13.00952121
S      2.37741099      9.72402010     13.91761132
X      4.75482199      7.69346844     13.57075199
T      4.40796266     10.07087943     13.35638054
T      5.31605277      8.60155855     13.91761132
T      3.84673188      9.16278933     14.82570142
T      2.37741099     14.47884209      8.04032777
X      4.75482199     12.44829043      7.69346844
T      3.28550110     13.00952121      8.60155855
T      4.19359121     11.54020032      9.16278933
X      6.22414288     11.88705965      8.60155855
T      4.75482199     12.44829043      9.50964866
X      5.87728355     12.44829043      7.69346844
X      4.40796266     13.00952121      8.60155855
T      5.66291210     10.97896954     10.07087943
T      4.19359121     11.54020032     10.97896954
T      5.31605277     11.54020032      9.16278933
T      3.84673188     12.10143110     10.07087943
S      6.22414288     10.07087943      9.72402010
T      4.75482199     10.63211021     10.63211021
T      6.78537365     10.97896954     10.07087943
T      5.31605277     11.54020032     10.97896954
Y      6.22414288     10.07087943     11.54020032
T      4.75482199     10.63211021     12.44829043
S      7.13223766      8.60155855     12.10143110
T      5.66291210      9.16278933     13.00952121
T      6.22414288     10.07087943     13.35638054
T      7.13223766      8.60155855     13.91761132
T      5.66291210      9.16278933     14.82570142
T      6.78537365      9.16278933     13.00952121
T      5.31605277      9.72402010     13.91761132
T      6.22414288      8.25469922     14.47884209
T      6.78537365      9.16278933     14.82570142
T      4.75482199     13.57075199      7.69346844
T      6.22414288     13.00952121      8.60155855
T      7.13223766     11.54020032      9.16278933
T      5.66291210     12.10143110     10.07087943
T      7.13223766     11.54020032     10.97896954
T      6.78537365     12.10143110     10.07087943
T      7.13223766      9.72402010     13.91761132
T      0.00000000     12.44829043     10.63211021
T      1.46932089     11.88705965     11.54020032
X      0.00000000     12.44829043     12.44829043
T      0.90809011     10.97896954     13.00952121
T      0.34685933     10.07087943     14.47884209
T      0.90809011     10.97896954     14.82570142
X      0.56123078     11.54020032     13.91761132
T      1.46932089     10.07087943     14.47884209
S      0.34685933     14.82570142      8.60155855
X      0.90809011     13.91761132      8.25469922
T      1.46932089     14.82570142      8.60155855
T      2.37741099     13.35638054      9.16278933
B      0.90809011     13.91761132     10.07087943
T      1.81618022     12.44829043     10.63211021
X      0.34685933     13.00952121     11.54020032
T      2.37741099     13.35638054     10.97896954
X      0.90809011     13.91761132     11.88705965
S      2.03055167     13.91761132     10.07087943
T      3.28550110     11.88705965     11.54020032
T      1.81618022     12.44829043     12.44829043
T      2.93864177     12.44829043     10.63211021
T      1.46932089     13.00952121     11.54020032
X      0.00000000     13.57075199     12.44829043
T      2.37741099     11.54020032     12.10143110
X      0.90809011     12.10143110     13.00952121
T      2.93864177     12.44829043     12.44829043
T      1.46932089     13.00952121     13.35638054
T      3.84673188     10.97896954     13.00952121
Y      2.37741099     11.54020032     13.91761132
S      0.90809011     12.10143110     14.82570142
T      3.28550110     10.07087943     14.47884209
T      3.84673188     10.97896954     14.82570142
T      4.40796266     10.07087943     14.47884209
T      3.28550110     14.82570142      8.60155855
X      3.84673188     13.91761132      8.25469922
T      2.37741099     14.47884209      9.16278933
S      4.40796266     14.82570142      8.60155855
T      5.31605277     13.35638054      9.16278933
Y      3.84673188     13.91761132     10.07087943
T      2.37741099     14.47884209     10.97896954
T      4.75482199     12.44829043     10.63211021
T      3.28550110     13.00952121     11.54020032
S      5.31605277     13.35638054     10.97896954
X      3.84673188     13.91761132     11.88705965
X      6.22414288     11.88705965     11.54020032
B      4.75482199     12.44829043     12.44829043
S      3.28550110     13.00952121     13.35638054
X      4.40796266     13.00952121     11.54020032
S      5.66291210     10.97896954     13.00952121
X      4.19359121     11.54020032     13.91761132
X      5.31605277     11.54020032     12.10143110
X      3.84673188     12.10143110     13.00952121
X      5.87728355     12.44829043     12.44829043
X      5.66291210     10.97896954     14.82570142
X      6.78537365     10.97896954     13.00952121
S      5.31605277     11.54020032     13.91761132
X      3.84673188     12.10143110     14.82570142
T      6.22414288     10.07087943     14.47884209
X      6.78537365     10.97896954     14.82570142
T      5.66291210     13.91761132      8.25469922
T      6.22414288     14.82570142      8.60155855
T      7.13223766     13.35638054      9.16278933
T      5.66291210     13.91761132     10.07087943
T      6.78537365     13.91761132      8.25469922
T      5.31605277     14.47884209      9.16278933
T      6.22414288     13.00952121      9.72402010
X      7.13223766     13.35638054     10.97896954
T      6.78537365     13.91761132     10.07087943
X      5.31605277     14.47884209     10.97896954
S      6.22414288     13.00952121     11.54020032
X      4.75482199     13.57075199     12.44829043
X      7.13223766     11.54020032     12.10143110
X      6.78537365     13.91761132     11.88705965
T      6.22414288     13.00952121     13.35638054
X      7.13223766     11.54020032     13.91761132
T      6.78537365     12.10143110     13.00952121
T      7.13223766     14.47884209      9.16278933
X      7.13223766     14.47884209     10.97896954
T      0.00000000     12.44829043     13.57075199
T      0.56123078     13.35638054     13.91761132
S      0.34685933     14.82570142     11.54020032
T      1.46932089     14.82570142     11.54020032
T      2.37741099     13.35638054     12.10143110
T      0.90809011     13.91761132     13.00952121
T      1.46932089     14.82570142     13.35638054
T      2.37741099     13.35638054     13.91761132
T      0.90809011     13.91761132     14.82570142
T      2.03055167     13.91761132     13.00952121
T      0.56123078     14.47884209     13.91761132
T      1.46932089     13.00952121     14.47884209
T      2.03055167     13.91761132     14.82570142
T      3.28550110     14.82570142     11.54020032
T      2.37741099     14.47884209     12.10143110
X      3.28550110     14.82570142     13.35638054
X      4.40796266     14.82570142     11.54020032
S      3.84673188     13.91761132     13.00952121
T      2.37741099     14.47884209     13.91761132
X      4.75482199     12.44829043     13.57075199
X      3.28550110     13.00952121     14.47884209
T      5.31605277     13.35638054     13.91761132
X      3.84673188     13.91761132     14.82570142
X      6.22414288     11.88705965     14.47884209
T      4.40796266     13.00952121     14.47884209
T      6.22414288     14.82570142      9.72402010
X      6.22414288     14.82570142     11.54020032
T      5.66291210     13.91761132     13.00952121
X      4.19359121     14.47884209     13.91761132
T      5.31605277     14.47884209     12.10143110
T      6.22414288     14.82570142     13.35638054
T      7.13223766     13.35638054     13.91761132
T      5.66291210     13.91761132     14.82570142
T      6.78537365     13.91761132     13.00952121
T      5.31605277     14.47884209     13.91761132
T      6.22414288     13.00952121     14.47884209
T      6.78537365     13.91761132     14.82570142
T      7.13223766     14.47884209     13.91761132
T      1.46932089     14.82570142     14.47884209
X      3.28550110     14.82570142     14.47884209
T      6.22414288     14.82570142     14.47884209
J      7.69346844      0.00000000      0.00000000
T      7.69346844      0.00000000      1.81618022
T      9.50964866      0.00000000      0.00000000
T     10.07087943      0.90809011      0.34685933
T      9.50964866      0.00000000      1.81618022
T     10.63211021      0.00000000      0.00000000
T      9.16278933      0.56123078      0.90809011
T     10.63211021      0.00000000      1.81618022
L     12.44829043      0.00000000      0.00000000
T     10.97896954      0.56123078      0.90809011
X     13.00952121      0.90809011      0.34685933
T     12.44829043      0.00000000      1.81618022
X     13.57075199      0.00000000      0.00000000
S     14.82570142      0.90809011      0.34685933
X     13.91761132      0.56123078      0.90809011
T      7.69346844      1.81618022      0.00000000
T      7.69346844      1.81618022      1.81618022
T      8.60155855      0.34685933      2.37741099
T      8.25469922      0.90809011      1.46932089
T      7.69346844      0.00000000      2.93864177
T      8.25469922      0.90809011      3.28550110
L      7.69346844      0.00000000      4.75482199
T      9.50964866      1.81618022      0.00000000
T      8.04032777      2.37741099      0.90809011
T      7.69346844      2.93864177      0.00000000
T      8.60155855      1.46932089      0.56123078
T     10.63211021      1.81618022      0.00000000
T      9.16278933      2.37741099      0.90809011
T      7.69346844      2.93864177      1.81618022
T     10.07087943      0.90809011      1.46932089
T      8.60155855      1.46932089      2.37741099
T      9.50964866      0.00000000      2.93864177
T     11.54020032      0.34685933      2.37741099
T     10.07087943      0.90809011      3.28550110
T      8.60155855      1.46932089      4.19359121
X      9.72402010      1.46932089      2.37741099
T      9.50964866      0.00000000      4.75482199
T     10.63211021      0.00000000      2.93864177
T      9.16278933      0.56123078      3.84673188
T     10.63211021      0.00000000      4.75482199
T      9.50964866      2.93864177      0.00000000
T     10.07087943      3.84673188      0.34685933
T     12.44829043      1.81618022      0.00000000
T     10.97896954      2.37741099      0.90809011
T     10.63211021      2.93864177      0.00000000
T     11.88705965      0.90809011      1.46932089
T     11.54020032      1.46932089      0.56123078
X     10.07087943      2.03055167      1.46932089
T     12.44829043      1.81618022      1.81618022
T     12.10143110      2.37741099      0.90809011
S     10.63211021      2.93864177      1.81618022
T     13.35638054      0.34685933      2.37741099
T     11.88705965      0.90809011      3.28550110
T     13.00952121      0.90809011      1.46932089
R     11.54020032      1.46932089      2.37741099
T     12.44829043      0.00000000      2.93864177
T     10.97896954      0.56123078      3.84673188
T     14.47884209      0.34685933      2.37741099
T     13.00952121      0.90809011      3.28550110
T     11.54020032      1.46932089      4.19359121
X     12.44829043      0.00000000      4.75482199
T     13.57075199      0.00000000      4.75482199
T     12.44829043      2.93864177      0.00000000
X     13.00952121      3.84673188      0.34685933
B     13.91761132      2.37741099      0.90809011
T     12.44829043      2.93864177      1.81618022
T     14.82570142      0.90809011      1.46932089
T     13.35638054      1.46932089      2.37741099
T     14.82570142      0.90809011      3.28550110
T     14.47884209      1.46932089      2.37741099
X     13.91761132      0.56123078      3.84673188
T     13.91761132      0.56123078      5.66291210
S     14.82570142      3.84673188      0.34685933
T      7.69346844      1.81618022      2.93864177
T      7.69346844      1.81618022      4.75482199
X      8.60155855      0.34685933      5.31605277
X      7.69346844      0.00000000      5.87728355
S      8.60155855      0.34685933      7.13223766
X      8.25469922      0.90809011      6.22414288
L      7.69346844      4.75482199      0.00000000
T      8.60155855      3.28550110      0.56123078
T      9.16278933      4.19359121      0.90809011
T      7.69346844      4.75482199      1.81618022
T      8.60155855      3.28550110      2.37741099
T      8.25469922      3.84673188      1.46932089
T      8.04032777      2.37741099      3.84673188
X      9.16278933      2.37741099      2.03055167
T      7.69346844      2.93864177      2.93864177
T      8.60155855      3.28550110      4.19359121
T      8.25469922      3.84673188      3.28550110
T      9.50964866      1.81618022      4.75482199
S     10.63211021      1.81618022      2.93864177
T      8.04032777      2.37741099      5.66291210
R      9.16278933      2.37741099      3.84673188
T      7.69346844      2.93864177      4.75482199
T     10.07087943      0.90809011      4.40796266
T      8.60155855      1.46932089      5.31605277
T     10.63211021      1.81618022      4.75482199
T      9.16278933      2.37741099      5.66291210
X     11.54020032      0.34685933      5.31605277
B     10.07087943      0.90809011      6.22414288
T      8.60155855      1.46932089      7.13223766
S     11.54020032      0.34685933      7.13223766
T      9.50964866      4.75482199      0.00000000
X      8.04032777      5.31605277      0.90809011
X      7.69346844      5.87728355      0.00000000
T     10.07087943      5.66291210      0.34685933
T     10.97896954      4.19359121      0.90809011
T      9.50964866      4.75482199      1.81618022
T     10.63211021      4.75482199      0.00000000
T      9.16278933      5.31605277      0.90809011
T     11.54020032      3.28550110      0.56123078
R     10.07087943      3.84673188      1.46932089
T      8.60155855      4.40796266      2.37741099
S      9.50964866      2.93864177      2.93864177
T     10.63211021      4.75482199      1.81618022
T     11.54020032      3.28550110      2.37741099
T     10.07087943      3.84673188      3.28550110
T     12.44829043      1.81618022      2.93864177
T     10.97896954      2.37741099      3.84673188
T      9.50964866      2.93864177      4.75482199
B     10.63211021      2.93864177      2.93864177
T     11.54020032      3.28550110      4.19359121
T     12.44829043      1.81618022      4.75482199
T     10.97896954      2.37741099      5.66291210
T     12.10143110      2.37741099      3.84673188
T     10.63211021      2.93864177      4.75482199
X     11.88705965      0.90809011      6.22414288
X     13.00952121      0.90809011      4.40796266
T     11.54020032      1.46932089      5.31605277
S     10.07087943      2.03055167      6.22414288
X     12.44829043      0.00000000      5.87728355
T     12.10143110      2.37741099      5.66291210
T     13.00952121      0.90809011      6.22414288
T     11.54020032      1.46932089      7.13223766
T     10.07087943      6.78537365      0.34685933
X     12.44829043      4.75482199      0.00000000
T     10.97896954      5.31605277      0.90809011
T     11.88705965      3.84673188      1.46932089
X     13.91761132      4.19359121      0.90809011
T     12.44829043      4.75482199      1.81618022
X     13.57075199      4.75482199      0.00000000
X     12.10143110      5.31605277      0.90809011
T     13.35638054      3.28550110      2.37741099
T     11.88705965      3.84673188      3.28550110
T     13.00952121      3.84673188      1.46932089
T     11.54020032      4.40796266      2.37741099
S     13.91761132      2.37741099      2.03055167
T     12.44829043      2.93864177      2.93864177
T     14.47884209      3.28550110      2.37741099
T     13.00952121      3.84673188      3.28550110
Y     13.91761132      2.37741099      3.84673188
T     12.44829043      2.93864177      4.75482199
S     14.82570142      0.90809011      4.40796266
T     13.35638054      1.46932089      5.31605277
T     13.91761132      2.37741099      5.66291210
T     14.82570142      0.90809011      6.22414288
T     13.35638054      1.46932089      7.13223766
T     14.47884209      1.46932089      5.31605277
T     13.00952121      2.03055167      6.22414288
T     13.91761132      0.56123078      6.78537365
T     14.47884209      1.46932089      7.13223766
T     12.44829043      5.87728355      0.00000000
T     13.91761132      5.31605277      0.90809011
T     14.82570142      3.84673188      1.46932089
T     13.35638054      4.40796266      2.37741099
T     14.82570142      3.84673188      3.28550110
T     14.47884209      4.40796266      2.37741099
T     14.82570142      2.03055167      6.22414288
T      7.69346844      4.75482199      2.93864177
T      9.16278933      4.19359121      3.84673188
X      7.69346844      4.75482199      4.75482199
T      8.60155855      3.28550110      5.31605277
T      8.04032777      2.37741099      6.78537365
T      8.60155855      3.28550110      7.13223766
X      8.25469922      3.84673188      6.22414288
T      9.16278933      2.37741099      6.78537365
S      8.04032777      7.13223766      0.90809011
X      8.60155855      6.22414288      0.56123078
T      9.16278933      7.13223766      0.90809011
T     10.07087943      5.66291210      1.46932089
B      8.60155855      6.22414288      2.37741099
T      9.50964866      4.75482199      2.93864177
X      8.04032777      5.31605277      3.84673188
T     10.07087943      5.66291210      3.28550110
X      8.60155855      6.22414288      4.19359121
S      9.72402010      6.22414288      2.37741099
T     10.97896954      4.19359121      3.84673188
T      9.50964866      4.75482199      4.75482199
T     10.63211021      4.75482199      2.93864177
T      9.16278933      5.31605277      3.84673188
X      7.69346844      5.87728355      4.75482199
T     10.07087943      3.84673188      4.40796266
X      8.60155855      4.40796266      5.31605277
T     10.63211021      4.75482199      4.75482199
T      9.16278933      5.31605277      5.66291210
T     11.54020032      3.28550110      5.31605277
Y     10.07087943      3.84673188      6.22414288
S      8.60155855      4.40796266      7.13223766
T     10.97896954      2.37741099      6.78537365
T     11.54020032      3.28550110      7.13223766
T     12.10143110      2.37741099      6.78537365
T     10.97896954      7.13223766      0.90809011
X     11.54020032      6.22414288      0.56123078
T     10.07087943      6.78537365      1.46932089
S     12.10143110      7.13223766      0.90809011
T     13.00952121      5.66291210      1.46932089
Y     11.54020032      6.22414288      2.37741099
T     10.07087943      6.78537365      3.28550110
T     12.44829043      4.75482199      2.93864177
T     10.97896954      5.31605277      3.84673188
S     13.00952121      5.66291210      3.28550110
X     11.54020032      6.22414288      4.19359121
X     13.91761132      4.19359121      3.84673188
B     12.44829043      4.75482199      4.75482199
S     10.97896954      5.31605277      5.66291210
X     12.10143110      5.31605277      3.84673188
S     13.35638054      3.28550110      5.31605277
X     11.88705965      3.84673188      6.22414288
X     13.00952121      3.84673188      4.40796266
X     11.54020032      4.40796266      5.31605277
X     13.57075199      4.75482199      4.75482199
X     13.35638054      3.28550110      7.13223766
X     14.47884209      3.28550110      5.31605277
S     13.00952121      3.84673188      6.22414288
X     11.54020032      4.40796266      7.13223766
T     13.91761132      2.37741099      6.78537365
X     14.47884209      3.28550110      7.13223766
T     13.35638054      6.22414288      0.56123078
T     13.91761132      7.13223766      0.90809011
T     14.82570142      5.66291210      1.46932089
T     13.35638054      6.22414288      2.37741099
T     14.47884209      6.22414288      0.56123078
T     13.00952121      6.78537365      1.46932089
T     13.91761132      5.31605277      2.03055167
X     14.82570142      5.66291210      3.28550110
T     14.47884209      6.22414288      2.37741099
X     13.00952121      6.78537365      3.28550110
S     13.91761132      5.31605277      3.84673188
X     12.44829043      5.87728355      4.75482199
X     14.82570142      3.84673188      4.40796266
X     14.47884209      6.22414288      4.19359121
T     13.91761132      5.31605277      5.66291210
X     14.82570142      3.84673188      6.22414288
T     14.47884209      4.40796266      5.31605277
T     14.82570142      6.78537365      1.46932089
X     14.82570142      6.78537365      3.28550110
T      7.69346844      4.75482199      5.87728355
T      8.25469922      5.66291210      6.22414288
S      8.04032777      7.13223766      3.84673188
T      9.16278933      7.13223766      3.84673188
T     10.07087943      5.66291210      4.40796266
T      8.60155855      6.22414288      5.31605277
T      9.16278933      7.13223766      5.66291210
T     10.07087943      5.66291210      6.22414288
T      8.60155855      6.22414288      7.13223766
T      9.72402010      6.22414288      5.31605277
T      8.25469922      6.78537365      6.22414288
T      9.16278933      5.31605277      6.78537365
T      9.72402010      6.22414288      7.13223766
T     10.97896954      7.13223766      3.84673188
T     10.07087943      6.78537365      4.40796266
X     10.97896954      7.13223766      5.66291210
X     12.10143110      7.13223766      3.84673188
S     11.54020032      6.22414288      5.31605277
T     10.07087943      6.78537365      6.22414288
X     12.44829043      4.75482199      5.87728355
X     10.97896954      5.31605277      6.78537365
T     13.00952121      5.66291210      6.22414288
X     11.54020032      6.22414288      7.13223766
X     13.91761132      4.19359121      6.78537365
T     12.10143110      5.31605277      6.78537365
T     13.91761132      7.13223766      2.03055167
X     13.91761132      7.13223766      3.84673188
T     13.35638054      6.22414288      5.31605277
X     11.88705965      6.78537365      6.22414288
T     13.00952121      6.78537365      4.40796266
T     13.91761132      7.13223766      5.66291210
T     14.82570142      5.66291210      6.22414288
T     13.35638054      6.22414288      7.13223766
T     14.47884209      6.22414288      5.31605277
T     13.00952121      6.78537365      6.22414288
T     13.91761132      5.31605277      6.78537365
T     14.47884209      6.22414288      7.13223766
T     14.82570142      6.78537365      6.22414288
T      9.16278933      7.13223766      6.78537365
X     10.97896954      7.13223766      6.78537365
T     13.91761132      7.13223766      6.78537365
J      7.69346844      0.00000000      7.69346844
T      7.69346844      0.00000000      9.50964866
T      9.50964866      0.00000000      7.69346844
T     10.07087943      0.90809011      8.04032777
T      9.50964866      0.00000000      9.50964866
T     10.63211021      0.00000000      7.69346844
T      9.16278933      0.56123078      8.60155855
T     10.63211021      0.00000000      9.50964866
L     12.44829043      0.00000000      7.69346844
T     10.97896954      0.56123078      8.60155855
X     13.00952121      0.90809011      8.04032777
T     12.44829043      0.00000000      9.50964866
X     13.57075199      0.00000000      7.69346844
S     14.82570142      0.90809011      8.04032777
X     13.91761132      0.56123078      8.60155855
T      7.69346844      1.81618022      7.69346844
T      7.69346844      1.81618022      9.50964866
T      8.60155855      0.34685933     10.07087943
T      8.25469922      0.90809011      9.16278933
T      7.69346844      0.00000000     10.63211021
T      8.25469922      0.90809011     10.97896954
L      7.69346844      0.00000000     12.44829043
T      9.50964866      1.81618022      7.69346844
T      8.04032777      2.37741099      8.60155855
T      7.69346844      2.93864177      7.69346844
T      8.60155855      1.46932089      8.25469922
T     10.63211021      1.81618022      7.69346844
T      9.16278933      2.37741099      8.60155855
T      7.69346844      2.93864177      9.50964866
T     10.07087943      0.90809011      9.16278933
T      8.60155855      1.46932089     10.07087943
T      9.50964866      0.00000000     10.63211021
T     11.54020032      0.34685933     10.07087943
T     10.07087943      0.90809011     10.97896954
T      8.60155855      1.46932089     11.88705965
X      9.72402010      1.46932089     10.07087943
T      9.50964866      0.00000000     12.44829043
T     10.63211021      0.00000000     10.63211021
T      9.16278933      0.56123078     11.54020032
T     10.63211021      0.00000000     12.44829043
T      9.50964866      2.93864177      7.69346844
T     10.07087943      3.84673188      8.04032777
T     12.44829043      1.81618022      7.69346844
T     10.97896954      2.37741099      8.60155855
T     10.63211021      2.93864177      7.69346844
T     11.88705965      0.90809011      9.16278933
T     11.54020032      1.46932089      8.25469922
X     10.07087943      2.03055167      9.16278933
T     12.44829043      1.81618022      9.50964866
T     12.10143110      2.37741099      8.60155855
S     10.63211021      2.93864177      9.50964866
T     13.35638054      0.34685933     10.07087943
T     11.88705965      0.90809011     10.97896954
T     13.00952121      0.90809011      9.16278933
R     11.54020032      1.46932089     10.07087943
T     12.44829043      0.00000000     10.63211021
T     10.97896954      0.56123078     11.54020032
T     14.47884209      0.34685933     10.07087943
T     13.00952121      0.90809011     10.97896954
T     11.54020032      1.46932089     11.88705965
X     12.44829043      0.00000000     12.44829043
T     13.57075199      0.00000000     12.44829043
T     12.44829043      2.93864177      7.69346844
X     13.00952121      3.84673188      8.04032777
B     13.91761132      2.37741099      8.60155855
T     12.44829043      2.93864177      9.50964866
T     14.82570142      0.90809011      9.16278933
T     13.35638054      1.46932089     10.07087943
T     14.82570142      0.90809011     10.97896954
T     14.47884209      1.46932089     10.07087943
X     13.91761132      0.56123078     11.54020032
T     13.91761132      0.56123078     13.35638054
S     14.82570142      3.84673188      8.04032777
T      7.69346844      1.81618022     10.63211021
T      7.69346844      1.81618022     12.44829043
X      8.60155855      0.34685933     13.00952121
X      7.69346844      0.00000000     13.57075199
S      8.60155855      0.34685933     14.82570142
X      8.25469922      0.90809011     13.91761132
L      7.69346844      4.75482199      7.69346844
T      8.60155855      3.28550110      8.25469922
T      9.16278933      4.19359121      8.60155855
T      7.69346844      4.75482199      9.50964866
T      8.60155855      3.28550110     10.07087943
T      8.25469922      3.84673188      9.16278933
T      8.04032777      2.37741099     11.54020032
X      9.16278933      2.37741099      9.72402010
T      7.69346844      2.93864177     10.63211021
T      8.60155855      3.28550110     11.88705965
T      8.25469922      3.84673188     10.97896954
T      9.50964866      1.81618022     12.44829043
S     10.63211021      1.81618022     10.63211021
T      8.04032777      2.37741099     13.35638054
R      9.16278933      2.37741099     11.54020032
T      7.69346844      2.93864177     12.44829043
T     10.07087943      0.90809011     12.10143110
T      8.60155855      1.46932089     13.00952121
T     10.63211021      1.81618022     12.44829043
T      9.16278933      2.37741099     13.35638054
X     11.54020032      0.34685933     13.00952121
B     10.07087943      0.90809011     13.91761132
T      8.60155855      1.46932089     14.82570142
S     11.54020032      0.34685933     14.82570142
T      9.50964866      4.75482199      7.69346844
X      8.04032777      5.31605277      8.60155855
X      7.69346844      5.87728355      7.69346844
T     10.07087943      5.66291210      8.04032777
T     10.97896954      4.19359121      8.60155855
T      9.50964866      4.75482199      9.50964866
T     10.63211021      4.75482199      7.69346844
T      9.16278933      5.31605277      8.60155855
T     11.54020032      3.28550110      8.25469922
R     10.07087943      3.84673188      9.16278933
T      8.60155855      4.40796266     10.07087943
S      9.50964866      2.93864177     10.63211021
T     10.63211021      4.75482199      9.50964866
T     11.54020032      3.28550110     10.07087943
T     10.07087943      3.84673188     10.97896954
T     12.44829043      1.81618022     10.63211021
T     10.97896954      2.37741099     11.54020032
T      9.50964866      2.93864177     12.44829043
B     10.63211021      2.93864177     10.63211021
T     11.54020032      3.28550110     11.88705965
T     12.44829043      1.81618022     12.44829043
T     10.97896954      2.37741099     13.35638054
T     12.10143110      2.37741099     11.54020032
T     10.63211021      2.93864177     12.44829043
X     11.88705965      0.90809011     13.91761132
X     13.00952121      0.90809011     12.10143110
T     11.54020032      1.46932089     13.00952121
S     10.07087943      2.03055167     13.91761132
X     12.44829043      0.00000000     13.57075199
T     12.10143110      2.37741099     13.35638054
T     13.00952121      0.90809011     13.91761132
T     11.54020032      1.46932089     14.82570142
T     10.07087943      6.78537365      8.04032777
X     12.44829043      4.75482199      7.69346844
T     10.97896954      5.31605277      8.60155855
T     11.88705965      3.84673188      9.16278933
X     13.91761132      4.19359121      8.60155855
T     12.44829043      4.75482199      9.50964866
X     13.57075199      4.75482199      7.69346844
X     12.10143110      5.31605277      8.60155855
T     13.35638054      3.28550110     10.07087943
T     11.88705965      3.84673188     10.97896954
T     13.00952121      3.84673188      9.16278933
T     11.54020032      4.40796266     10.07087943
S     13.91761132      2.37741099      9.72402010
T     12.44829043      2.93864177     10.63211021
T     14.47884209      3.28550110     10.07087943
T     13.00952121      3.84673188     10.97896954
Y     13.91761132      2.37741099     11.54020032
T     12.44829043      2.93864177     12.44829043
S     14.82570142      0.90809011     12.10143110
T     13.35638054      1.46932089     13.00952121
T     13.91761132      2.37741099     13.35638054
T     14.82570142      0.90809011     13.91761132
T     13.35638054      1.46932089     14.82570142
T     14.47884209      1.46932089     13.00952121
T     13.00952121      2.03055167     13.91761132
T     13.91761132      0.56123078     14.47884209
T     14.47884209      1.46932089     14.82570142
T     12.44829043      5.87728355      7.69346844
T     13.91761132      5.31605277      8.60155855
T     14.82570142      3.84673188      9.16278933
T     13.35638054      4.40796266     10.07087943
T     14.82570142      3.84673188     10.97896954
T     14.47884209      4.40796266     10.07087943
T     14.82570142      2.03055167     13.91761132
T      7.69346844      4.75482199     10.63211021
T      9.16278933      4.19359121     11.54020032
X      7.69346844      4.75482199     12.44829043
T      8.60155855      3.28550110     13.00952121
T      8.04032777      2.37741099     14.47884209
T      8.60155855      3.28550110     14.82570142
X      8.25469922      3.84673188     13.91761132
T      9.16278933      2.37741099     14.47884209
S      8.04032777      7.13223766      8.60155855
X      8.60155855      6.22414288      8.25469922
T      9.16278933      7.13223766      8.60155855
T     10.07087943      5.66291210      9.16278933
B      8.60155855      6.22414288     10.07087943
T      9.50964866      4.75482199     10.63211021
X      8.04032777      5.31605277     11.54020032
T     10.07087943      5.66291210     10.97896954
X      8.60155855      6.22414288     11.88705965
S      9.72402010      6.22414288     10.07087943
T     10.97896954      4.19359121     11.54020032
T      9.50964866      4.75482199     12.44829043
T     10.63211021      4.75482199     10.63211021
T      9.16278933      5.31605277     11.54020032
X      7.69346844      5.87728355     12.44829043
T     10.07087943      3.84673188     12.10143110
X      8.60155855      4.40796266     13.00952121
T     10.63211021      4.75482199     12.44829043
T      9.16278933      5.31605277     13.35638054
T     11.54020032      3.28550110     13.00952121
Y     10.07087943      3.84673188     13.91761132
S      8.60155855      4.40796266     14.82570142
T     10.97896954      2.37741099     14.47884209
T     11.54020032      3.28550110     14.82570142
T     12.10143110      2.37741099     14.47884209
T     10.97896954      7.13223766      8.60155855
X     11.54020032      6.22414288      8.25469922
T     10.07087943      6.78537365      9.16278933
S     12.10143110      7.13223766      8.60155855
T     13.00952121      5.66291210      9.16278933
Y     11.54020032      6.22414288     10.07087943
T     10.07087943      6.78537365     10.97896954
T     12.44829043      4.75482199     10.63211021
T     10.97896954      5.31605277     11.54020032
S     13.00952121      5.66291210     10.97896954
X     11.54020032      6.22414288     11.88705965
X     13.91761132      4.19359121     11.54020032
B     12.44829043      4.75482199     12.44829043
S     10.97896954      5.31605277     13.35638054
X     12.10143110      5.31605277     11.54020032
S     13.35638054      3.28550110     13.00952121
X     11.88705965      3.84673188     13.91761132
X     13.00952121      3.84673188     12.10143110
X     11.54020032      4.40796266     13.00952121
X     13.57075199      4.75482199     12.44829043
X     13.35638054      3.28550110     14.82570142
X     14.47884209      3.28550110     13.00952121
S     13.00952121      3.84673188     13.91761132
X     11.54020032      4.40796266     14.82570142
T     13.91761132      2.37741099     14.47884209
X     14.47884209      3.28550110     14.82570142
T     13.35638054      6.22414288      8.25469922
T     13.91761132      7.13223766      8.60155855
T     14.82570142      5.66291210      9.16278933
T     13.35638054      6.22414288     10.07087943
T     14.47884209      6.22414288      8.25469922
T     13.00952121      6.78537365      9.16278933
T     13.91761132      5.31605277      9.72402010
X     14.82570142      5.66291210     10.97896954
T     14.47884209      6.22414288     10.07087943
X     13.00952121      6.78537365     10.97896954
S     13.91761132      5.31605277     11.54020032
X     12.44829043      5.87728355     12.44829043
X     14.82570142      3.84673188     12.10143110
X     14.47884209      6.22414288     11.88705965
T     13.91761132      5.31605277     13.35638054
X     14.82570142      3.84673188     13.91761132
T     14.47884209      4.40796266     13.00952121
T     14.82570142      6.78537365      9.16278933
X     14.82570142      6.78537365     10.97896954
T      7.69346844      4.75482199     13.57075199
T      8.25469922      5.66291210     13.91761132
S      8.04032777      7.13223766     11.54020032
T      9.16278933      7.13223766     11.54020032
T     10.07087943      5.66291210     12.10143110
T      8.60155855      6.22414288     13.00952121
T      9.16278933      7.13223766     13.35638054
T     10.07087943      5.66291210     13.91761132
T      8.60155855      6.22414288     14.82570142
T      9.72402010      6.22414288     13.00952121
T      8.25469922      6.78537365     13.91761132
T      9.16278933      5.31605277     14.47884209
T      9.72402010      6.22414288     14.82570142
T     10.97896954      7.13223766     11.54020032
T     10.07087943      6.78537365     12.10143110
X     10.97896954      7.13223766     13.35638054
X     12.10143110      7.13223766     11.54020032
S     11.54020032      6.22414288     13.00952121
T     10.07087943      6.78537365     13.91761132
X     12.44829043      4.75482199     13.57075199
X     10.97896954      5.31605277     14.47884209
T     13.00952121      5.66291210     13.91761132
X     11.54020032      6.22414288     14.82570142
X     13.91761132      4.19359121     14.47884209
T     12.10143110      5.31605277     14.47884209
T     13.91761132      7.13223766      9.72402010
X     13.91761132      7.13223766     11.54020032
T     13.35638054      6.22414288     13.00952121
X     11.88705965      6.78537365     13.91761132
T     13.00952121      6.78537365     12.10143110
T     13.91761132      7.13223766     13.35638054
T     14.82570142      5.66291210     13.91761132
T     13.35638054      6.22414288     14.82570142
T     14.47884209      6.22414288     13.00952121
T     13.00952121      6.78537365     13.91761132
T     13.91761132      5.31605277     14.47884209
T     14.47884209      6.22414288     14.82570142
T     14.82570142      6.78537365     13.91761132
T      9.16278933      7.13223766     14.47884209
X     10.97896954      7.13223766     14.47884209
T     13.91761132      7.13223766     14.47884209
J      7.69346844      7.69346844      0.00000000
T      7.69346844      7.69346844      1.81618022
T      9.50964866      7.69346844      0.00000000
T     10.07087943      8.60155855      0.34685933
T      9.50964866      7.69346844      1.81618022
T     10.63211021      7.69346844      0.00000000
T      9.16278933      8.25469922      0.90809011
T     10.63211021      7.69346844      1.81618022
L     12.44829043      7.69346844      0.00000000
T     10.97896954      8.25469922      0.90809011
X     13.00952121      8.60155855      0.34685933
T     12.44829043      7.69346844      1.81618022
X     13.57075199      7.69346844      0.00000000
S     14.82570142      8.60155855      0.34685933
X     13.91761132      8.25469922      0.90809011
T      7.69346844      9.50964866      0.00000000
T      7.69346844      9.50964866      1.81618022
T      8.60155855      8.04032777      2.37741099
T      8.25469922      8.60155855      1.46932089
T      7.69346844      7.69346844      2.93864177
T      8.25469922      8.60155855      3.28550110
L      7.69346844      7.69346844      4.75482199
T      9.50964866      9.50964866      0.00000000
T      8.04032777     10.07087943      0.90809011
T      7.69346844     10.63211021      0.00000000
T      8.60155855      9.16278933      0.56123078
T     10.63211021      9.50964866      0.00000000
T      9.16278933     10.07087943      0.90809011
T      7.69346844     10.63211021      1.81618022
T     10.07087943      8.60155855      1.46932089
T      8.60155855      9.16278933      2.37741099
T      9.50964866      7.69346844      2.93864177
T     11.54020032      8.04032777      2.37741099
T     10.07087943      8.60155855      3.28550110
T      8.60155855      9.16278933      4.19359121
X      9.72402010      9.16278933      2.37741099
T      9.50964866      7.69346844      4.75482199
T     10.63211021      7.69346844      2.93864177
T      9.16278933      8.25469922      3.84673188
T     10.63211021      7.69346844      4.75482199
T      9.50964866     10.63211021      0.00000000
T     10.07087943     11.54020032      0.34685933
T     12.44829043      9.50964866      0.00000000
T     10.97896954     10.07087943      0.90809011
T     10.63211021     10.63211021      0.00000000
T     11.88705965      8.60155855      1.46932089
T     11.54020032      9.16278933      0.56123078
X     10.07087943      9.72402010      1.46932089
T     12.44829043      9.50964866      1.81618022
T     12.10143110     10.07087943      0.90809011
S     10.63211021     10.63211021      1.81618022
T     13.35638054      8.04032777      2.37741099
T     11.88705965      8.60155855      3.28550110
T     13.00952121      8.60155855      1.46932089
R     11.54020032      9.16278933      2.37741099
T     12.44829043      7.69346844      2.93864177
T     10.97896954      8.25469922      3.84673188
T     14.47884209      8.04032777      2.37741099
T     13.00952121      8.60155855      3.28550110
T     11.54020032      9.16278933      4.19359121
X     12.44829043      7.69346844      4.75482199
T     13.57075199      7.69346844      4.75482199
T     12.44829043     10.63211021      0.00000000
X     13.00952121     11.54020032      0.34685933
B     13.91761132     10.07087943      0.90809011
T     12.44829043     10.63211021      1.81618022
T     14.82570142      8.60155855      1.46932089
T     13.35638054      9.16278933      2.37741099
T     14.82570142      8.60155855      3.28550110
T     14.47884209      9.16278933      2.37741099
X     13.91761132      8.25469922      3.84673188
T     13.91761132      8.25469922      5.66291210
S     14.82570142     11.54020032      0.34685933
T      7.69346844      9.50964866      2.93864177
T      7.69346844      9.50964866      4.75482199
X      8.60155855      8.04032777      5.31605277
X      7.69346844      7.69346844      5.87728355
S      8.60155855      8.04032777      7.13223766
X      8.25469922      8.60155855      6.22414288
L      7.69346844     12.44829043      0.00000000
T      8.60155855     10.97896954      0.56123078
T      9.16278933     11.88705965      0.90809011
T      7.69346844     12.44829043      1.81618022
T      8.60155855     10.97896954      2.37741099
T      8.25469922     11.54020032      1.46932089
T      8.04032777     10.07087943      3.84673188
X      9.16278933     10.07087943      2.03055167
T      7.69346844     10.63211021      2.93864177
T      8.60155855     10.97896954      4.19359121
T      8.25469922     11.54020032      3.28550110
T      9.50964866      9.50964866      4.75482199
S     10.63211021      9.50964866      2.93864177
T      8.04032777     10.07087943      5.66291210
R      9.16278933     10.07087943      3.84673188
T      7.69346844     10.63211021      4.75482199
T     10.07087943      8.60155855      4.40796266
T      8.60155855      9.16278933      5.31605277
T     10.63211021      9.50964866      4.75482199
T      9.16278933     10.07087943      5.66291210
X     11.54020032      8.04032777      5.31605277
B     10.07087943      8.60155855      6.22414288
T      8.60155855      9.16278933      7.13223766
S     11.54020032      8.04032777      7.13223766
T      9.50964866     12.44829043      0.00000000
X      8.04032777     13.00952121      0.90809011
X      7.69346844     13.57075199      0.00000000
T     10.07087943     13.35638054      0.34685933
T     10.97896954     11.88705965      0.90809011
T      9.50964866     12.44829043      1.81618022
T     10.63211021     12.44829043      0.00000000
T      9.16278933     13.00952121      0.90809011
T     11.54020032     10.97896954      0.56123078
R     10.07087943     11.54020032      1.46932089
T      8.60155855     12.10143110      2.37741099
S      9.50964866     10.63211021      2.93864177
T     10.63211021     12.44829043      1.81618022
T     11.54020032     10.97896954      2.37741099
T     10.07087943     11.54020032      3.28550110
T     12.44829043      9.50964866      2.93864177
T     10.97896954     10.07087943      3.84673188
T      9.50964866     10.63211021      4.75482199
B     10.63211021     10.63211021      2.93864177
T     11.54020032     10.97896954      4.19359121
T     12.44829043      9.50964866      4.75482199
T     10.97896954     10.07087943      5.66291210
T     12.10143110     10.07087943      3.84673188
T     10.63211021     10.63211021      4.75482199
X     11.88705965      8.60155855      6.22414288
X     13.00952121      8.60155855      4.40796266
T     11.54020032      9.16278933      5.31605277
S     10.07087943      9.72402010      6.22414288
X     12.44829043      7.69346844      5.87728355
T     12.10143110     10.07087943      5.66291210
T     13.00952121      8.60155855      6.22414288
T     11.54020032      9.16278933      7.13223766
T     10.07087943     14.47884209      0.34685933
X     12.44829043     12.44829043      0.00000000
T     10.97896954     13.00952121      0.90809011
T     11.88705965     11.54020032      1.46932089
X     13.91761132     11.88705965      0.90809011
T     12.44829043     12.44829043      1.81618022
X     13.57075199     12.44829043      0.00000000
X     12.10143110     13.00952121      0.90809011
T     13.35638054     10.97896954      2.37741099
T     11.88705965     11.54020032      3.28550110
T     13.00952121     11.54020032      1.46932089
T     11.54020032     12.10143110      2.37741099
S     13.91761132     10.07087943      2.03055167
T     12.44829043     10.63211021      2.93864177
T     14.47884209     10.97896954      2.37741099
T     13.00952121     11.54020032      3.28550110
Y     13.91761132     10.07087943      3.84673188
T     12.44829043     10.63211021      4.75482199
S     14.82570142      8.60155855      4.40796266
T     13.35638054      9.16278933      5.31605277
T     13.91761132     10.07087943      5.66291210
T     14.82570142      8.60155855      6.22414288
T     13.35638054      9.16278933      7.13223766
T     14.47884209      9.16278933      5.31605277
T     13.00952121      9.72402010      6.22414288
T     13.91761132      8.25469922      6.78537365
T     14.47884209      9.16278933      7.13223766
T     12.44829043     13.57075199      0.00000000
T     13.91761132     13.00952121      0.90809011
T     14.82570142     11.54020032      1.46932089
T     13.35638054     12.10143110      2.37741099
T     14.82570142     11.54020032      3.28550110
T     14.47884209     12.10143110      2.37741099
T     14.82570142      9.72402010      6.22414288
T      7.69346844     12.44829043      2.93864177
T      9.16278933     11.88705965      3.84673188
X      7.69346844     12.44829043      4.75482199
T      8.60155855     10.97896954      5.31605277
T      8.04032777     10.07087943      6.78537365
T      8.60155855     10.97896954      7.13223766
X      8.25469922     11.54020032      6.22414288
T      9.16278933     10.07087943      6.78537365
S      8.04032777     14.82570142      0.90809011
X      8.60155855     13.91761132      0.56123078
T      9.16278933     14.82570142      0.90809011
T     10.07087943     13.35638054      1.46932089
B      8.60155855     13.91761132      2.37741099
T      9.50964866     12.44829043      2.93864177
X      8.04032777     13.00952121      3.84673188
T     10.07087943     13.35638054      3.28550110
X      8.60155855     13.91761132      4.19359121
S      9.72402010     13.91761132      2.37741099
T     10.97896954     11.88705965      3.84673188
T      9.50964866     12.44829043      4.75482199
T     10.63211021     12.44829043      2.93864177
T      9.16278933     13.00952121      3.84673188
X      7.69346844     13.57075199      4.75482199
T     10.07087943     11.54020032      4.40796266
X      8.60155855     12.10143110      5.31605277
T     10.63211021     12.44829043      4.75482199
T      9.16278933     13.00952121      5.66291210
T     11.54020032     10.97896954      5.31605277
Y     10.07087943     11.54020032      6.22414288
S      8.60155855     12.10143110      7.13223766
T     10.97896954     10.07087943      6.78537365
T     11.54020032     10.97896954      7.13223766
T     12.10143110     10.07087943      6.78537365
T     10.97896954     14.82570142      0.90809011
X     11.54020032     13.91761132      0.56123078
T     10.07087943     14.47884209      1.46932089
S     12.10143110     14.82570142      0.90809011
T     13.00952121     13.35638054      1.46932089
Y     11.54020032     13.91761132      2.37741099
T     10.07087943     14.47884209      3.28550110
T     12.44829043     12.44829043      2.93864177
T     10.97896954     13.00952121      3.84673188
S     13.00952121     13.35638054      3.28550110
X     11.54020032     13.91761132      4.19359121
X     13.91761132     11.88705965      3.84673188
B     12.44829043     12.44829043      4.75482199
S     10.97896954     13.00952121      5.66291210
X     12.10143110     13.00952121      3.84673188
S     13.35638054     10.97896954      5.31605277
X     11.88705965     11.54020032      6.22414288
X     13.00952121     11.54020032      4.40796266
X     11.54020032     12.10143110      5.31605277
X     13.57075199     12.44829043      4.75482199
X     13.35638054     10.97896954      7.13223766
X     14.47884209     10.97896954      5.31605277
S     13.00952121     11.54020032      6.22414288
X     11.54020032     12.10143110      7.13223766
T     13.91761132     10.07087943      6.78537365
X     14.47884209     10.97896954      7.13223766
T     13.35638054     13.91761132      0.56123078
T     13.91761132     14.82570142      0.90809011
T     14.82570142     13.35638054      1.46932089
T     13.35638054     13.91761132      2.37741099
T     14.47884209     13.91761132      0.56123078
T     13.00952121     14.47884209      1.46932089
T     13.91761132     13.00952121      2.03055167
X     14.82570142     13.35638054      3.28550110
T     14.47884209     13.91761132      2.37741099
X     13.00952121     14.47884209      3.28550110
S     13.91761132     13.00952121      3.84673188
X     12.44829043     13.57075199      4.75482199
X     14.82570142     11.54020032      4.40796266
X     14.47884209     13.91761132      4.19359121
T     13.91761132     13.00952121      5.66291210
X     14.82570142     11.54020032      6.22414288
T     14.47884209     12.10143110      5.31605277
T     14.82570142     14.47884209      1.46932089
X     14.82570142     14.47884209      3.28550110
T      7.69346844     12.44829043      5.87728355
T      8.25469922     13.35638054      6.22414288
S      8.04032777     14.82570142      3.84673188
T      9.16278933     14.82570142      3.84673188
T     10.07087943     13.35638054      4.40796266
T      8.60155855     13.91761132      5.31605277
T      9.16278933     14.82570142      5.66291210
T     10.07087943     13.35638054      6.22414288
T      8.60155855     13.91761132      7.13223766
T      9.72402010     13.91761132      5.31605277
T      8.25469922     14.47884209      6.22414288
T      9.16278933     13.00952121      6.78537365
T      9.72402010     13.91761132      7.13223766
T     10.97896954     14.82570142      3.84673188
T     10.07087943     14.47884209      4.40796266
X     10.97896954     14.82570142      5.66291210
X     12.10143110     14.82570142      3.84673188
S     11.54020032     13.91761132      5.31605277
T     10.07087943     14.47884209      6.22414288
X     12.44829043     12.44829043      5.87728355
X     10.97896954     13.00952121      6.78537365
T     13.00952121     13.35638054      6.22414288
X     11.54020032     13.91761132      7.13223766
X     13.91761132     11.88705965      6.78537365
T     12.10143110     13.00952121      6.78537365
T     13.91761132     14.82570142      2.03055167
X     13.91761132     14.82570142      3.84673188
T     13.35638054     13.91761132      5.31605277
X     11.88705965     14.47884209      6.22414288
T     13.00952121     14.47884209      4.40796266
T     13.91761132     14.82570142      5.66291210
T     14.82570142     13.35638054      6.22414288
T     13.35638054     13.91761132      7.13223766
T     14.47884209     13.91761132      5.31605277
T     13.00952121     14.47884209      6.22414288
T     13.91761132     13.00952121      6.78537365
T     14.47884209     13.91761132      7.13223766
T     14.82570142     14.47884209      6.22414288
T      9.16278933     14.82570142      6.78537365
X     10.97896954     14.82570142      6.78537365
T     13.91761132     14.82570142      6.78537365
J      7.69346844      7.69346844      7.69346844
T      7.69346844      7.69346844      9.50964866
T      9.50964866      7.69346844      7.69346844
T     10.07087943      8.60155855      8.04032777
T      9.50964866      7.69346844      9.50964866
T     10.63211021      7.69346844      7.69346844
T      9.16278933      8.25469922      8.60155855
T     10.63211021      7.69346844      9.50964866
L     12.44829043      7.69346844      7.69346844
T     10.97896954      8.25469922      8.60155855
X     13.00952121      8.60155855      8.04032777
T     12.44829043      7.69346844      9.50964866
X     13.57075199      7.69346844      7.69346844
S     14.82570142      8.60155855      8.04032777
X     13.91761132      8.25469922      8.60155855
T      7.69346844      9.50964866      7.69346844
T      7.69346844      9.50964866      9.50964866
T      8.60155855      8.04032777     10.07087943
T      8.25469922      8.60155855      9.16278933
T      7.69346844      7.69346844     10.63211021
T      8.25469922      8.60155855     10.97896954
L      7.69346844      7.69346844     12.44829043
T      9.50964866      9.50964866      7.69346844
T      8.04032777     10.07087943      8.60155855
T      7.69346844     10.63211021      7.69346844
T      8.60155855      9.16278933      8.25469922
T     10.63211021      9.50964866      7.69346844
T      9.16278933     10.07087943      8.60155855
T      7.69346844     10.63211021      9.50964866
T     10.07087943      8.60155855      9.16278933
T      8.60155855      9.16278933     10.07087943
T      9.50964866      7.69346844     10.63211021
T     11.54020032      8.04032777     10.07087943
T     10.07087943      8.60155855     10.97896954
T      8.60155855      9.16278933     11.88705965
X      9.72402010      9.16278933     10.07087943
T      9.50964866      7.69346844     12.44829043
T     10.63211021      7.69346844     10.63211021
T      9.16278933      8.25469922     11.54020032
T     10.63211021      7.69346844     12.44829043
T      9.50964866     10.63211021      7.69346844
T     10.07087943     11.54020032      8.04032777
T     12.44829043      9.50964866      7.69346844
T     10.97896954     10.07087943      8.60155855
T     10.63211021     10.63211021      7.69346844
T     11.88705965      8.60155855      9.16278933
T     11.54020032      9.16278933      8.25469922
X     10.07087943      9.72402010      9.16278933
T     12.44829043      9.50964866      9.50964866
T     12.10143110     10.07087943      8.60155855
S     10.63211021     10.63211021      9.50964866
T     13.35638054      8.04032777     10.07087943
T     11.88705965      8.60155855     10.97896954
T     13.00952121      8.60155855      9.16278933
R     11.54020032      9.16278933     10.07087943
T     12.44829043      7.69346844     10.63211021
T     10.97896954      8.25469922     11.54020032
T     14.47884209      8.04032777     10.07087943
T     13.00952121      8.60155855     10.97896954
T     11.54020032      9.16278933     11.88705965
X     12.44829043      7.69346844     12.44829043
T     13.57075199      7.69346844     12.44829043
T     12.44829043     10.63211021      7.69346844
X     13.00952121     11.54020032      8.04032777
B     13.91761132     10.07087943      8.60155855
T     12.44829043     10.63211021      9.50964866
T     14.82570142      8.60155855      9.16278933
T     13.35638054      9.16278933     10.07087943
T     14.82570142      8.60155855     10.97896954
T     14.47884209      9.16278933     10.07087943
X     13.91761132      8.25469922     11.54020032
T     13.91761132      8.25469922     13.35638054
S     14.82570142     11.54020032      8.04032777
T      7.69346844      9.50964866     10.63211021
T      7.69346844      9.50964866     12.44829043
X      8.60155855      8.04032777     13.00952121
X      7.69346844      7.69346844     13.57075199
S      8.60155855      8.04032777     14.82570142
X      8.25469922      8.60155855     13.91761132
L      7.69346844     12.44829043      7.69346844
T      8.60155855     10.97896954      8.25469922
T      9.16278933     11.88705965      8.60155855
T      7.69346844     12.44829043      9.50964866
T      8.60155855     10.97896954     10.07087943
T      8.25469922     11.54020032      9.16278933
T      8.04032777     10.07087943     11.54020032
X      9.16278933     10.07087943      9.72402010
T      7.69346844     10.63211021     10.63211021
T      8.60155855     10.97896954     11.88705965
T      8.25469922     11.54020032     10.97896954
T      9.50964866      9.50964866     12.44829043
S     10.63211021      9.50964866     10.63211021
T      8.04032777     10.07087943     13.35638054
R      9.16278933     10.07087943     11.54020032
T      7.69346844     10.63211021     12.44829043
T     10.07087943      8.60155855     12.10143110
T      8.60155855      9.16278933     13.00952121
T     10.63211021      9.50964866     12.44829043
T      9.16278933     10.07087943     13.35638054
X     11.54020032      8.04032777     13.00952121
B     10.07087943      8.60155855     13.91761132
T      8.60155855      9.16278933     14.82570142
S     11.54020032      8.04032777     14.82570142
T      9.50964866     12.44829043      7.69346844
X      8.04032777     13.00952121      8.60155855
X      7.69346844     13.57075199      7.69346844
T     10.07087943     13.35638054      8.04032777
T     10.97896954     11.88705965      8.60155855
T      9.50964866     12.44829043      9.50964866
T     10.63211021     12.44829043      7.69346844
T      9.16278933     13.00952121      8.60155855
T     11.54020032     10.97896954      8.25469922
R     10.07087943     11.54020032      9.16278933
T      8.60155855     12.10143110     10.07087943
S      9.50964866     10.63211021     10.63211021
T     10.63211021     12.44829043      9.50964866
T     11.54020032     10.97896954     10.07087943
T     10.07087943     11.54020032     10.97896954
T     12.44829043      9.50964866     10.63211021
T     10.97896954     10.07087943     11.54020032
T      9.50964866     10.63211021     12.44829043
B     10.63211021     10.63211021     10.63211021
T     11.54020032     10.97896954     11.88705965
T     12.44829043      9.50964866     12.44829043
T     10.97896954     10.07087943     13.35638054
T     12.10143110     10.07087943     11.54020032
T     10.63211021     10.63211021     12.44829043
X     11.88705965      8.60155855     13.91761132
X     13.00952121      8.60155855     12.10143110
T     11.54020032      9.16278933     13.00952121
S     10.07087943      9.72402010     13.91761132
X     12.44829043      7.69346844     13.57075199
T     12.10143110     10.07087943     13.35638054
T     13.00952121      8.60155855     13.91761132
T     11.54020032      9.16278933     14.82570142
T     10.07087943     14.47884209      8.04032777
X     12.44829043     12.44829043      7.69346844
T     10.97896954     13.00952121      8.60155855
T     11.88705965     11.54020032      9.16278933
X     13.91761132     11.88705965      8.60155855
T     12.44829043     12.44829043      9.50964866
X     13.57075199     12.44829043      7.69346844
X     12.10143110     13.00952121      8.60155855
T     13.35638054     10.97896954     10.07087943
T     11.88705965     11.54020032     10.97896954
T     13.00952121     11.54020032      9.16278933
T     11.54020032     12.10143110     10.07087943
S     13.91761132     10.07087943      9.72402010
T     12.44829043     10.63211021     10.63211021
T     14.47884209     10.97896954     10.07087943
T     13.00952121     11.54020032     10.97896954
Y     13.91761132     10.07087943     11.54020032
T     12.44829043     10.63211021     12.44829043
S     14.82570142      8.60155855     12.10143110
T     13.35638054      9.16278933     13.00952121
T     13.91761132     10.07087943     13.35638054
T     14.82570142      8.60155855     13.91761132
T     13.35638054      9.16278933     14.82570142
T     14.47884209      9.16278933     13.00952121
T     13.00952121      9.72402010     13.91761132
T     13.91761132      8.25469922     14.47884209
T     14.47884209      9.16278933     14.82570142
T     12.44829043     13.57075199      7.69346844
T     13.91761132     13.00952121      8.60155855
T     14.82570142     11.54020032      9.16278933
T     13.35638054     12.10143110     10.07087943
T     14.82570142     11.54020032     10.97896954
T     14.47884209     12.10143110     10.07087943
T     14.82570142      9.72402010     13.91761132
T      7.69346844     12.44829043     10.63211021
T      9.16278933     11.88705965     11.54020032
X      7.69346844     12.44829043     12.44829043
T      8.60155855     10.97896954     13.00952121
T      8.04032777     10.07087943     14.47884209
T      8.60155855     10.97896954     14.82570142
X      8.25469922     11.54020032     13.91761132
T      9.16278933     10.07087943     14.47884209
S      8.04032777     14.82570142      8.60155855
X      8.60155855     13.91761132      8.25469922
T      9.16278933     14.82570142      8.60155855
T     10.07087943     13.35638054      9.16278933
B      8.60155855     13.91761132     10.07087943
T      9.50964866     12.44829043     10.63211021
X      8.04032777     13.00952121     11.54020032
T     10.07087943     13.35638054     10.97896954
X      8.60155855     13.91761132     11.88705965
S      9.72402010     13.91761132     10.07087943
T     10.97896954     11.88705965     11.54020032
T      9.50964866     12.44829043     12.44829043
T     10.63211021     12.44829043     10.63211021
T      9.16278933     13.00952121     11.54020032
X      7.69346844     13.57075199     12.44829043
T     10.07087943     11.54020032     12.10143110
X      8.60155855     12.10143110     13.00952121
T     10.63211021     12.44829043     12.44829043
T      9.16278933     13.00952121     13.35638054
T     11.54020032     10.97896954     13.00952121
Y     10.07087943     11.54020032     13.91761132
S      8.60155855     12.10143110     14.82570142
T     10.97896954     10.07087943     14.47884209
T     11.54020032     10.97896954     14.82570142
T     12.10143110     10.07087943     14.47884209
T     10.97896954     14.82570142      8.60155855
X     11.54020032     13.91761132      8.25469922
T     10.07087943     14.47884209      9.16278933
S     12.10143110     14.82570142      8.60155855
T     13.00952121     13.35638054      9.16278933
Y     11.54020032     13.91761132     10.07087943
T     10.07087943     14.47884209     10.97896954
T     12.44829043     12.44829043     10.63211021
T     10.97896954     13.00952121     11.54020032
S     13.00952121     13.35638054     10.97896954
X     11.54020032     13.91761132     11.88705965
X     13.91761132     11.88705965     11.54020032
B     12.44829043     12.44829043     12.44829043
S     10.97896954     13.00952121     13.35638054
X     12.10143110     13.00952121     11.54020032
S     13.35638054     10.97896954     13.00952121
X     11.88705965     11.54020032     13.91761132
X     13.00952121     11.54020032     12.10143110
X     11.54020032     12.10143110     13.00952121
X     13.57075199     12.44829043     12.44829043
X     13.35638054     10.97896954     14.82570142
X     14.47884209     10.97896954     13.00952121
S     13.00952121     11.54020032     13.91761132
X     11.54020032     12.10143110     14.82570142
T     13.91761132     10.07087943     14.47884209
X     14.47884209     10.97896954     14.82570142
T     13.35638054     13.91761132      8.25469922
T     13.91761132     14.82570142      8.60155855
T     14.82570142     13.35638054      9.16278933
T     13.35638054     13.91761132     10.07087943
T     14.47884209     13.91761132      8.25469922
T     13.00952121     14.47884209      9.16278933
T     13.91761132     13.00952121      9.72402010
X     14.82570142     13.35638054     10.97896954
T     14.47884209     13.91761132     10.07087943
X     13.00952121     14.47884209     10.97896954
S     13.91761132     13.00952121     11.54020032
X     12.44829043     13.57075199     12.44829043
X     14.82570142     11.54020032     12.10143110
X     14.47884209     13.91761132     11.88705965
T     13.91761132     13.00952121     13.35638054
X     14.82570142     11.54020032     13.91761132
T     14.47884209     12.10143110     13.00952121
T     14.82570142     14.47884209      9.16278933
X     14.82570142     14.47884209     10.97896954
T      7.69346844     12.44829043     13.57075199
T      8.25469922     13.35638054     13.91761132
S      8.04032777     14.82570142     11.54020032
T      9.16278933     14.82570142     11.54020032
T     10.07087943     13.35638054     12.10143110
T      8.60155855     13.91761132     13.00952121
T      9.16278933     14.82570142     13.35638054
T     10.07087943     13.35638054     13.91761132
T      8.60155855     13.91761132     14.82570142
T      9.72402010     13.91761132     13.00952121
T      8.25469922     14.47884209     13.91761132
T      9.16278933     13.00952121     14.47884209
T      9.72402010     13.91761132     14.82570142
T     10.97896954     14.82570142     11.54020032
T     10.07087943     14.47884209     12.10143110
X     10.97896954     14.82570142     13.35638054
X     12.10143110     14.82570142     11.54020032
S     11.54020032     13.91761132     13.00952121
T     10.07087943     14.47884209     13.91761132
X     12.44829043     12.44829043     13.57075199
X     10.97896954     13.00952121     14.47884209
T     13.00952121     13.35638054     13.91761132
X     11.54020032     13.91761132     14.82570142
X     13.91761132     11.88705965     14.47884209
T     12.10143110     13.00952121     14.47884209
T     13.91761132     14.82570142      9.72402010
X     13.91761132     14.82570142     11.54020032
T     13.35638054     13.91761132     13.00952121
X     11.88705965     14.47884209     13.91761132
T     13.00952121     14.47884209     12.10143110
T     13.91761132     14.82570142     13.35638054
T     14.82570142     13.35638054     13.91761132
T     13.35638054     13.91761132     14.82570142
T     14.47884209     13.91761132     13.00952121
T     13.00952121     14.47884209     13.91761132
T     13.91761132     13.00952121     14.47884209
T     14.47884209     13.91761132     14.82570142
T     14.82570142     14.47884209     13.91761132
T      9.16278933     14.82570142     14.47884209
X     10.97896954     14.82570142     14.47884209
T     13.91761132     14.82570142     14.47884209
