# Supplementary material for: A One-Component Patchy-Particle Icosahedral Quasicrystal
Source: ACS Nano. 2025 Apr 1;19(14):13714–22. doi: 10.1021/acsnano.4c14885 (PMC12004934; doi:10.1021/acsnano.4c14885)
Supplement: Supplementary file 2 — nn4c14885_si_002.zip [file nn4c14885_si_002.zip › coords-qxtal.xyz]

       15825

S     -2.51432446    -16.36438199     -7.25134736
T     -2.86118428    -15.10943136     -9.28190012
S     -2.86118428    -13.98696940    -11.09808173
R     -2.51432446    -14.54820038    -10.18999093
T     -1.95309348    -15.45629119     -8.72066914
X     -1.60623366    -16.01752216     -7.81257834
B     -1.04500268    -16.92561297     -6.34325655
T     -1.95309348    -13.64010958    -11.65931271
T     -1.39186250    -14.54820038    -10.18999093
T     -1.04500268    -15.10943136     -9.28190012
T     -0.48377170    -16.01752216     -7.81257834
T     -1.04500268    -13.98696940    -11.09808173
T     -0.13691188    -15.45629119     -8.72066914
T      0.42431911    -16.36438199     -7.25134736
T      0.77117893    -16.92561297     -6.34325655
T     -0.13691188    -13.64010958    -11.65931271
Y      0.42431911    -14.54820038    -10.18999093
T      0.98555009    -15.45629119     -8.72066914
E      1.33240991    -16.01752216     -7.81257834
X      0.98555009    -13.64010958    -11.65931271
T      1.89364089    -15.10943136     -9.28190012
X      1.89364089    -13.98696940    -11.09808173
T      2.24050071    -14.54820038    -10.18999093
T      2.80173169    -15.45629119     -8.72066914
S      3.14859151    -16.01752216     -7.81257834
T      3.36296268    -14.54820038    -10.18999093
T      3.70982250    -15.10943136     -9.28190012
T     -6.36105883    -14.89506020     -7.81257834
T     -6.36105883    -13.07887860    -10.75122191
T     -5.79982785    -13.98696940     -9.28190012
T     -5.45296803    -14.54820038     -8.37380932
T     -4.89173705    -15.45629119     -6.90448754
T     -4.33050607    -16.36438199     -5.43516575
T     -3.98364625    -16.92561297     -4.52707495
T     -5.23859687    -13.07887860    -10.75122191
T     -4.89173705    -13.64010958     -9.84313111
T     -4.33050607    -14.54820038     -8.37380932
T     -3.42241526    -16.01752216     -5.99639673
T     -2.86118428    -16.92561297     -4.52707495
T     -4.89173705    -12.51764762    -11.65931271
T     -3.98364625    -13.98696940     -9.28190012
S     -3.42241526    -14.89506020     -7.81257834
T     -2.51432446    -16.36438199     -5.43516575
T     -4.33050607    -11.60955682    -13.12863449
T     -3.98364625    -12.17078779    -12.22054369
T     -3.42241526    -13.07887860    -10.75122191
T     -2.86118428    -13.98696940     -9.28190012
T     -2.51432446    -14.54820038     -8.37380932
T     -1.95309348    -15.45629119     -6.90448754
T     -1.04500268    -16.92561297     -4.52707495
T     -0.48377170    -17.83370377     -3.05775316
T     -3.42241526    -11.26269699    -13.68986547
T     -2.86118428    -12.17078779    -12.22054369
T     -1.95309348    -13.64010958     -9.84313111
T     -1.39186250    -14.54820038     -8.37380932
S     -0.48377170    -16.01752216     -5.99639673
T      0.42431911    -17.48684395     -3.61898415
T     -2.51432446    -11.60955682    -13.12863449
T     -1.95309348    -12.51764762    -11.65931271
T     -1.60623366    -13.07887860    -10.75122191
T     -1.04500268    -13.98696940     -9.28190012
T     -0.48377170    -14.89506020     -7.81257834
T     -0.13691188    -15.45629119     -6.90448754
T      0.42431911    -16.36438199     -5.43516575
T      0.77117893    -16.92561297     -4.52707495
T      1.33240991    -17.83370377     -3.05775316
T     -1.04500268    -12.17078779    -12.22054369
T     -0.48377170    -13.07887860    -10.75122191
T      0.42431911    -14.54820038     -8.37380932
T      0.98555009    -15.45629119     -6.90448754
T      1.33240991    -16.01752216     -5.99639673
T      1.89364089    -16.92561297     -4.52707495
T     -0.13691188    -12.51764762    -11.65931271
T      1.33240991    -14.89506020     -7.81257834
T      2.24050071    -16.36438199     -5.43516575
T     -0.13691188    -10.70146601    -14.59795628
T      0.42431911    -11.60955682    -13.12863449
T      1.33240991    -13.07887860    -10.75122191
T      1.89364089    -13.98696940     -9.28190012
T      2.24050071    -14.54820038     -8.37380932
T      2.80173169    -15.45629119     -6.90448754
T      3.36296268    -16.36438199     -5.43516575
T      3.70982250    -16.92561297     -4.52707495
T      0.98555009    -10.70146601    -14.59795628
S      1.89364089    -12.17078779    -12.22054369
T      2.80173169    -13.64010958     -9.84313111
T      3.36296268    -14.54820038     -8.37380932
T      4.27105348    -16.01752216     -5.99639673
X      2.24050071    -11.60955682    -13.12863449
X      2.80173169    -12.51764762    -11.65931271
T      3.70982250    -13.98696940     -9.28190012
T      4.27105348    -14.89506020     -7.81257834
T      4.61791330    -15.45629119     -6.90448754
T      5.17914428    -16.36438199     -5.43516575
X      3.36296268    -11.60955682    -13.12863449
X      3.70982250    -12.17078779    -12.22054369
T      4.27105348    -13.07887860    -10.75122191
T      5.17914428    -14.54820038     -8.37380932
T      5.74037526    -15.45629119     -6.90448754
T      6.08723508    -14.89506020     -7.81257834
T      5.74037526    -12.51764762    -11.65931271
T      6.08723508    -13.07887860    -10.75122191
T      6.64846606    -13.98696940     -9.28190012
X     -7.83038061    -13.64010958     -8.72066914
T     -7.26914964    -14.54820038     -7.25134736
T     -6.36105883    -16.01752216     -4.87393477
X     -7.26914964    -12.73201878    -10.18999093
X     -6.70791865    -13.64010958     -8.72066914
T     -5.79982785    -15.10943136     -6.34325655
T     -5.23859687    -16.01752216     -4.87393477
T     -4.89173705    -16.57875315     -3.96584397
S     -6.36105883    -13.07887860     -9.62875994
T     -5.45296803    -14.54820038     -7.25134736
T     -4.89173705    -15.45629119     -5.78202557
T     -3.98364625    -16.92561297     -3.40461298
T     -6.36105883    -11.26269699    -12.56740351
T     -5.79982785    -12.17078779    -11.09808173
T     -4.89173705    -13.64010958     -8.72066914
T     -4.33050607    -14.54820038     -7.25134736
T     -3.98364625    -15.10943136     -6.34325655
T     -3.42241526    -16.01752216     -4.87393477
T     -2.86118428    -16.92561297     -3.40461298
T     -2.51432446    -17.48684395     -2.49652218
T     -4.33050607    -12.73201878    -10.18999093
T     -2.86118428    -15.10943136     -6.34325655
T     -1.95309348    -16.57875315     -3.96584397
T     -4.89173705    -10.70146601    -13.47549431
T     -3.98364625    -12.17078779    -11.09808173
T     -3.42241526    -13.07887860     -9.62875994
T     -2.51432446    -14.54820038     -7.25134736
T     -1.95309348    -15.45629119     -5.78202557
T     -1.60623366    -16.01752216     -4.87393477
T     -1.04500268    -16.92561297     -3.40461298
T     -3.98364625    -10.35460619    -14.03672530
T     -3.42241526    -11.26269699    -12.56740351
T     -2.86118428    -12.17078779    -11.09808173
T     -2.51432446    -12.73201878    -10.18999093
T     -1.95309348    -13.64010958     -8.72066914
T     -1.39186250    -14.54820038     -7.25134736
T     -1.04500268    -15.10943136     -6.34325655
T     -0.48377170    -16.01752216     -4.87393477
T     -0.13691188    -16.57875315     -3.96584397
T      0.42431911    -17.48684395     -2.49652218
T     -2.51432446     -9.79337521    -14.94481610
X     -1.95309348    -10.70146601    -13.47549431
X     -1.60623366    -11.26269699    -12.56740351
T     -1.04500268    -12.17078779    -11.09808173
X     -0.48377170    -13.07887860     -9.62875994
X     -0.13691188    -13.64010958     -8.72066914
T      0.42431911    -14.54820038     -7.25134736
T      1.33240991    -16.01752216     -4.87393477
X      1.89364089    -16.92561297     -3.40461298
X      2.24050071    -17.48684395     -2.49652218
S     -1.04500268    -10.35460619    -14.03672530
T     -0.48377170    -11.26269699    -12.56740351
T      0.42431911    -12.73201878    -10.18999093
S      0.98555009    -13.64010958     -8.72066914
T      1.89364089    -15.10943136     -6.34325655
S      2.80173169    -16.57875315     -3.96584397
X      3.36296268    -17.48684395     -2.49652218
T     -0.13691188    -10.70146601    -13.47549431
T      0.42431911    -11.60955682    -12.00617253
T      0.77117893    -12.17078779    -11.09808173
T      1.33240991    -13.07887860     -9.62875994
T      2.24050071    -14.54820038     -7.25134736
T      2.80173169    -15.45629119     -5.78202557
X      3.70982250    -16.92561297     -3.40461298
T      0.42431911     -9.79337521    -14.94481610
T      0.98555009    -10.70146601    -13.47549431
T      1.33240991    -11.26269699    -12.56740351
T      1.89364089    -12.17078779    -11.09808173
T      2.24050071    -12.73201878    -10.18999093
T      2.80173169    -13.64010958     -8.72066914
T      3.36296268    -14.54820038     -7.25134736
T      3.70982250    -15.10943136     -6.34325655
T      4.27105348    -16.01752216     -4.87393477
T      1.89364089    -10.35460619    -14.03672530
T      3.36296268    -12.73201878    -10.18999093
T      5.74037526    -16.57875315     -3.96584397
T      2.24050071     -9.79337521    -14.94481610
T      2.80173169    -10.70146601    -13.47549431
T      3.70982250    -12.17078779    -11.09808173
T      4.27105348    -13.07887860     -9.62875994
S      4.61791330    -13.64010958     -8.72066914
T      5.17914428    -14.54820038     -7.25134736
T      6.08723508    -16.01752216     -4.87393477
T      3.70982250    -10.35460619    -14.03672530
T      4.27105348    -11.26269699    -12.56740351
T      4.83228446    -12.17078779    -11.09808173
T      5.17914428    -12.73201878    -10.18999093
X      5.74037526    -13.64010958     -8.72066914
T      6.64846606    -15.10943136     -6.34325655
T      4.61791330    -10.70146601    -13.47549431
T      5.17914428    -11.60955682    -12.00617253
X      6.08723508    -13.07887860     -9.62875994
T      6.99532589    -14.54820038     -7.25134736
T      5.74037526    -10.70146601    -13.47549431
T      6.08723508    -11.26269699    -12.56740351
T      6.64846606    -12.17078779    -11.09808173
T      7.55655687    -13.64010958     -8.72066914
T     -9.64656222    -13.64010958     -6.90448754
T     -9.08533124    -14.54820038     -5.43516575
T     -8.73847142    -15.10943136     -4.52707495
X     -9.64656222    -12.51764762     -8.72066914
X     -9.29970240    -13.07887860     -7.81257834
T     -8.73847142    -13.98696940     -6.34325655
T     -7.83038061    -15.45629119     -3.96584397
X     -7.26914964    -16.36438199     -2.49652218
X     -9.08533124    -11.60955682    -10.18999093
X     -8.73847142    -12.17078779     -9.28190012
X     -8.17724044    -13.07887860     -7.81257834
X     -7.83038061    -13.64010958     -6.90448754
Y     -7.26914964    -14.54820038     -5.43516575
T     -6.70791865    -15.45629119     -3.96584397
T     -6.36105883    -16.01752216     -3.05775316
B     -5.79982785    -16.92561297     -1.58843138
X     -8.17724044    -11.26269699    -10.75122191
T     -7.61600946    -12.17078779     -9.28190012
T     -7.26914964    -12.73201878     -8.37380932
X     -6.70791865    -13.64010958     -6.90448754
T     -5.79982785    -15.10943136     -4.52707495
T     -5.23859687    -16.01752216     -3.05775316
X     -4.33050607    -17.48684395     -0.68034058
T     -8.17724044    -10.14023503    -12.56740351
T     -7.83038061    -10.70146601    -11.65931271
X     -7.26914964    -11.60955682    -10.18999093
X     -6.36105883    -13.07887860     -7.81257834
T     -5.79982785    -13.98696940     -6.34325655
T     -5.45296803    -14.54820038     -5.43516575
T     -4.89173705    -15.45629119     -3.96584397
T     -4.33050607    -16.36438199     -2.49652218
T     -3.98364625    -16.92561297     -1.58843138
T     -7.26914964     -9.79337521    -13.12863449
T     -6.70791865    -10.70146601    -11.65931271
X     -6.36105883    -11.26269699    -10.75122191
S     -5.79982785    -12.17078779     -9.28190012
X     -5.23859687    -13.07887860     -7.81257834
T     -4.89173705    -13.64010958     -6.90448754
T     -4.33050607    -14.54820038     -5.43516575
X     -3.98364625    -15.10943136     -4.52707495
T     -3.42241526    -16.01752216     -3.05775316
T     -2.86118428    -16.92561297     -1.58843138
T     -2.51432446    -17.48684395     -0.68034058
T     -6.36105883    -10.14023503    -12.56740351
X     -5.45296803    -11.60955682    -10.18999093
X     -4.89173705    -12.51764762     -8.72066914
T     -3.98364625    -13.98696940     -6.34325655
X     -3.07555544    -15.45629119     -3.96584397
T     -2.51432446    -16.36438199     -2.49652218
T     -1.60623366    -17.83370377     -0.11910960
E     -5.79982785     -9.23214423    -14.03672530
T     -5.45296803     -9.79337521    -13.12863449
Y     -4.89173705    -10.70146601    -11.65931271
T     -4.33050607    -11.60955682    -10.18999093
T     -3.98364625    -12.17078779     -9.28190012
Y     -3.42241526    -13.07887860     -7.81257834
T     -2.86118428    -13.98696940     -6.34325655
E     -2.51432446    -14.54820038     -5.43516575
T     -1.95309348    -15.45629119     -3.96584397
T     -1.60623366    -16.01752216     -3.05775316
Y     -1.04500268    -16.92561297     -1.58843138
T     -0.48377170    -17.83370377     -0.11910960
T     -4.89173705     -8.88528440    -14.59795628
T     -4.33050607     -9.79337521    -13.12863449
T     -3.42241526    -11.26269699    -10.75122191
T     -2.86118428    -12.17078779     -9.28190012
T     -1.95309348    -13.64010958     -6.90448754
T     -1.39186250    -14.54820038     -5.43516575
T     -1.04500268    -15.10943136     -4.52707495
T     -0.48377170    -16.01752216     -3.05775316
T      0.42431911    -17.48684395     -0.68034058
T     -3.98364625     -9.23214423    -14.03672530
X     -3.42241526    -10.14023503    -12.56740351
X     -3.07555544    -10.70146601    -11.65931271
T     -2.51432446    -11.60955682    -10.18999093
X     -1.95309348    -12.51764762     -8.72066914
X     -1.60623366    -13.07887860     -7.81257834
T     -1.04500268    -13.98696940     -6.34325655
T     -0.13691188    -15.45629119     -3.96584397
X      0.42431911    -16.36438199     -2.49652218
X      0.77117893    -16.92561297     -1.58843138
T      1.33240991    -17.83370377     -0.11910960
Y     -3.42241526     -8.32405343    -15.50604708
X     -2.86118428     -9.23214423    -14.03672530
X     -2.51432446     -9.79337521    -13.12863449
K     -1.95309348    -10.70146601    -11.65931271
S     -1.39186250    -11.60955682    -10.18999093
V     -1.04500268    -12.17078779     -9.28190012
X     -0.48377170    -13.07887860     -7.81257834
X     -0.13691188    -13.64010958     -6.90448754
Y      0.42431911    -14.54820038     -5.43516575
X      0.98555009    -15.45629119     -3.96584397
X      1.33240991    -16.01752216     -3.05775316
X      1.89364089    -16.92561297     -1.58843138
X      2.24050071    -17.48684395     -0.68034058
T     -1.60623366    -10.14023503    -12.56740351
T     -0.13691188    -12.51764762     -8.72066914
T      2.24050071    -16.36438199     -2.49652218
X     -1.95309348     -8.88528440    -14.59795628
X     -0.48377170    -11.26269699    -10.75122191
X      0.98555009    -13.64010958     -6.90448754
X      1.89364089    -15.10943136     -4.52707495
X      3.36296268    -17.48684395     -0.68034058
T     -1.60623366     -8.32405343    -15.50604708
D     -1.04500268     -9.23214423    -14.03672530
T     -0.48377170    -10.14023503    -12.56740351
T     -0.13691188    -10.70146601    -11.65931271
T      0.42431911    -11.60955682    -10.18999093
T      0.77117893    -12.17078779     -9.28190012
D      1.33240991    -13.07887860     -7.81257834
T      1.89364089    -13.98696940     -6.34325655
T      2.24050071    -14.54820038     -5.43516575
S      2.80173169    -15.45629119     -3.96584397
T      3.36296268    -16.36438199     -2.49652218
X      3.70982250    -16.92561297     -1.58843138
T     -0.48377170     -8.32405343    -15.50604708
T      0.42431911     -9.79337521    -13.12863449
T      0.98555009    -10.70146601    -11.65931271
T      1.33240991    -11.26269699    -10.75122191
T      1.89364089    -12.17078779     -9.28190012
T      2.80173169    -13.64010958     -6.90448754
T      3.36296268    -14.54820038     -5.43516575
X      3.70982250    -15.10943136     -4.52707495
X      4.27105348    -16.01752216     -3.05775316
X      4.83228446    -16.92561297     -1.58843138
S      0.42431911     -8.67091325    -14.94481610
X      0.77117893     -9.23214423    -14.03672530
T      1.33240991    -10.14023503    -12.56740351
T      2.24050071    -11.60955682    -10.18999093
X      2.80173169    -12.51764762     -8.72066914
S      3.14859151    -13.07887860     -7.81257834
T      3.70982250    -13.98696940     -6.34325655
X      4.61791330    -15.45629119     -3.96584397
X      5.17914428    -16.36438199     -2.49652218
L      1.33240991     -8.32405343    -15.50604708
T      1.89364089     -9.23214423    -14.03672530
T      2.24050071     -9.79337521    -13.12863449
Y      2.80173169    -10.70146601    -11.65931271
T      3.36296268    -11.60955682    -10.18999093
T      3.70982250    -12.17078779     -9.28190012
L      4.27105348    -13.07887860     -7.81257834
X      4.61791330    -13.64010958     -6.90448754
Y      5.17914428    -14.54820038     -5.43516575
T      5.74037526    -15.45629119     -3.96584397
T      6.08723508    -16.01752216     -3.05775316
T      2.80173169     -8.88528440    -14.59795628
T      3.36296268     -9.79337521    -13.12863449
T      4.27105348    -11.26269699    -10.75122191
T      4.83228446    -12.17078779     -9.28190012
X      5.74037526    -13.64010958     -6.90448754
T      6.64846606    -15.10943136     -4.52707495
T      7.20969705    -16.01752216     -3.05775316
T      3.14859151     -8.32405343    -15.50604708
T      3.70982250     -9.23214423    -14.03672530
T      4.27105348    -10.14023503    -12.56740351
T      4.61791330    -10.70146601    -11.65931271
T      5.17914428    -11.60955682    -10.18999093
T      5.74037526    -12.51764762     -8.72066914
X      6.08723508    -13.07887860     -7.81257834
T      6.64846606    -13.98696940     -6.34325655
T      6.99532589    -14.54820038     -5.43516575
T      7.55655687    -15.45629119     -3.96584397
V      4.27105348     -8.32405343    -15.50604708
X      4.83228446     -9.23214423    -14.03672530
T      5.17914428     -9.79337521    -13.12863449
T      5.74037526    -10.70146601    -11.65931271
X      6.08723508    -11.26269699    -10.75122191
V      6.64846606    -12.17078779     -9.28190012
X      7.20969705    -13.07887860     -7.81257834
T      7.55655687    -13.64010958     -6.90448754
R      8.11778785    -14.54820038     -5.43516575
S      5.17914428     -8.67091325    -14.94481610
T      6.08723508    -10.14023503    -12.56740351
S      6.99532589    -11.60955682    -10.18999093
X      7.55655687    -12.51764762     -8.72066914
T      8.46464767    -13.98696940     -6.34325655
D      6.64846606     -9.23214423    -14.03672530
T      7.20969705    -10.14023503    -12.56740351
K      7.55655687    -10.70146601    -11.65931271
T      8.11778785    -11.60955682    -10.18999093
T      8.46464767    -12.17078779     -9.28190012
Y      9.02587865    -13.07887860     -7.81257834
T      9.58710963    -13.98696940     -6.34325655
X      8.67901883    -10.70146601    -11.65931271
T      9.02587865    -11.26269699    -10.75122191
T      9.58710963    -12.17078779     -9.28190012
T     -9.64656222    -13.64010958     -5.78202557
T     -8.73847142    -15.10943136     -3.40461298
X     -8.73847142    -12.17078779     -8.15943816
T     -8.17724044    -11.26269699     -9.62875994
T     -7.26914964    -12.73201878     -7.25134736
T     -5.79982785    -15.10943136     -3.40461298
T     -7.26914964     -9.79337521    -12.00617253
X     -6.36105883    -11.26269699     -9.62875994
X     -5.79982785    -12.17078779     -8.15943816
T     -4.89173705    -13.64010958     -5.78202557
T     -3.42241526    -16.01752216     -1.93529120
T     -2.51432446    -17.48684395      0.44212139
T     -4.89173705     -8.88528440    -13.47549431
T     -3.42241526    -11.26269699     -9.62875994
T     -1.95309348    -13.64010958     -5.78202557
T     -1.04500268    -15.10943136     -3.40461298
T      0.42431911    -17.48684395      0.44212139
T     -2.51432446     -9.79337521    -12.00617253
T     -1.04500268    -12.17078779     -8.15943816
T      1.33240991    -16.01752216     -1.93529120
X     -1.95309348     -8.88528440    -13.47549431
X      0.42431911    -12.73201878     -7.25134736
X      1.89364089    -15.10943136     -3.40461298
X      2.80173169    -16.57875315     -1.02720040
T     -1.04500268     -7.41596262    -15.85290690
T      0.42431911     -9.79337521    -12.00617253
T      1.33240991    -11.26269699     -9.62875994
T      2.80173169    -13.64010958     -5.78202557
X      3.70982250    -15.10943136     -3.40461298
T      4.27105348    -16.01752216     -1.93529120
X      1.89364089     -7.41596262    -15.85290690
T      2.80173169     -8.88528440    -13.47549431
T      4.27105348    -11.26269699     -9.62875994
X      5.17914428    -12.73201878     -7.25134736
T      6.64846606    -15.10943136     -3.40461298
T      3.70982250     -7.41596262    -15.85290690
T      5.17914428     -9.79337521    -12.00617253
T      6.64846606    -12.17078779     -8.15943816
T      7.55655687    -13.64010958     -5.78202557
X      7.55655687     -8.88528440    -13.47549431
T      8.11778785     -9.79337521    -12.00617253
T      9.02587865    -11.26269699     -9.62875994
X    -10.55465303    -13.98696940     -4.52707495
S    -10.20779320    -11.60955682     -8.37380932
X     -9.64656222    -12.51764762     -6.90448754
T     -8.73847142    -13.98696940     -4.52707495
X     -7.83038061    -15.45629119     -2.14966236
T     -7.26914964    -16.36438199     -0.68034058
X     -9.64656222    -10.70146601     -9.84313111
X     -8.17724044    -13.07887860     -5.99639673
S     -7.26914964    -14.54820038     -3.61898415
X     -6.70791865    -15.45629119     -2.14966236
X     -5.79982785    -16.92561297      0.22775022
T     -8.73847142     -9.23214423    -12.22054369
S     -8.17724044    -10.14023503    -10.75122191
T     -7.26914964    -11.60955682     -8.37380932
S     -6.36105883    -13.07887860     -5.99639673
T     -5.79982785    -13.98696940     -4.52707495
T     -4.89173705    -15.45629119     -2.14966236
X     -4.33050607    -16.36438199     -0.68034058
X     -3.98364625    -16.92561297      0.22775022
X     -8.17724044     -8.32405343    -13.68986547
X     -4.33050607    -14.54820038     -3.61898415
X     -7.26914964     -8.67091325    -13.12863449
S     -6.36105883    -10.14023503    -10.75122191
S     -4.89173705    -12.51764762     -6.90448754
X     -3.98364625    -13.98696940     -4.52707495
X     -3.42241526    -14.89506020     -3.05775316
S     -2.51432446    -16.36438199     -0.68034058
X     -1.60623366    -17.83370377      1.69707201
X     -6.70791865     -7.76282244    -14.59795628
T     -5.79982785     -9.23214423    -12.22054369
X     -4.89173705    -10.70146601     -9.84313111
X     -4.33050607    -11.60955682     -8.37380932
T     -3.42241526    -13.07887860     -5.99639673
X     -2.51432446    -14.54820038     -3.61898415
T     -1.95309348    -15.45629119     -2.14966236
T     -1.04500268    -16.92561297      0.22775022
X     -0.48377170    -17.83370377      1.69707201
T     -4.89173705     -7.76282244    -14.59795628
S     -3.98364625     -9.23214423    -12.22054369
T     -3.42241526    -10.14023503    -10.75122191
T     -2.51432446    -11.60955682     -8.37380932
S     -1.95309348    -12.51764762     -6.90448754
T     -1.04500268    -13.98696940     -4.52707495
S     -0.13691188    -15.45629119     -2.14966236
X      0.42431911    -16.36438199     -0.68034058
T      1.33240991    -17.83370377      1.69707201
S     -4.33050607     -6.85473164    -16.06727806
S     -3.42241526     -8.32405343    -13.68986547
X     -1.95309348    -10.70146601     -9.84313111
S     -0.48377170    -13.07887860     -5.99639673
S      0.42431911    -14.54820038     -3.61898415
S      1.89364089    -16.92561297      0.22775022
X     -2.51432446     -6.85473164    -16.06727806
T     -1.95309348     -7.76282244    -14.59795628
T     -1.04500268     -9.23214423    -12.22054369
X     -0.48377170    -10.14023503    -10.75122191
X     -0.13691188    -10.70146601     -9.84313111
T      0.42431911    -11.60955682     -8.37380932
T      1.33240991    -13.07887860     -5.99639673
X      1.89364089    -13.98696940     -4.52707495
T      2.80173169    -15.45629119     -2.14966236
X      3.70982250    -16.92561297      0.22775022
X     -1.04500268     -6.29350066    -16.97536887
X     -0.13691188     -7.76282244    -14.59795628
X      0.42431911     -8.67091325    -13.12863449
T      1.33240991    -10.14023503    -10.75122191
X      2.24050071    -11.60955682     -8.37380932
X      2.80173169    -12.51764762     -6.90448754
X      3.70982250    -13.98696940     -4.52707495
X      5.17914428    -16.36438199     -0.68034058
T      0.42431911     -6.85473164    -16.06727806
X      1.33240991     -8.32405343    -13.68986547
S      1.89364089     -9.23214423    -12.22054369
S      2.80173169    -10.70146601     -9.84313111
X      3.36296268    -11.60955682     -8.37380932
T      4.27105348    -13.07887860     -5.99639673
S      5.17914428    -14.54820038     -3.61898415
S      5.74037526    -15.45629119     -2.14966236
T      2.80173169     -7.76282244    -14.59795628
X      3.70982250     -9.23214423    -12.22054369
T      4.27105348    -10.14023503    -10.75122191
T      5.17914428    -11.60955682     -8.37380932
S      6.08723508    -13.07887860     -5.99639673
T      6.64846606    -13.98696940     -4.52707495
T      7.55655687    -15.45629119     -2.14966236
X      4.27105348     -8.32405343    -13.68986547
X      5.74037526    -10.70146601     -9.84313111
X      8.11778785    -14.54820038     -3.61898415
X      5.17914428     -8.67091325    -13.12863449
X      6.08723508    -10.14023503    -10.75122191
S      7.55655687    -12.51764762     -6.90448754
S      8.46464767    -13.98696940     -4.52707495
X      9.02587865    -14.89506020     -3.05775316
X      5.74037526     -7.76282244    -14.59795628
T      6.64846606     -9.23214423    -12.22054369
X      7.55655687    -10.70146601     -9.84313111
T      8.11778785    -11.60955682     -8.37380932
T      9.02587865    -13.07887860     -5.99639673
X      9.58710963    -13.98696940     -4.52707495
X      9.93396945    -14.54820038     -3.61898415
T      9.02587865    -10.14023503    -10.75122191
X      9.93396945    -11.60955682     -8.37380932
S     10.49520044    -12.51764762     -6.90448754
S      9.58710963     -9.23214423    -12.22054369
X     10.49520044    -10.70146601     -9.84313111
T    -11.67711498    -12.17078779     -6.34325655
T    -11.11588401    -13.07887860     -4.87393477
X    -10.55465303    -13.98696940     -3.40461298
T    -10.20779320    -14.54820038     -2.49652218
T    -11.46274383    -10.70146601     -8.72066914
T    -11.11588401    -11.26269699     -7.81257834
T    -10.55465303    -12.17078779     -6.34325655
T    -10.20779320    -12.73201878     -5.43516575
T     -9.64656222    -13.64010958     -3.96584397
T     -9.08533124    -14.54820038     -2.49652218
T     -8.73847142    -15.10943136     -1.58843138
T     -8.17724044    -16.01752216     -0.11910960
T    -11.11588401    -10.14023503     -9.62875994
X    -10.20779320    -11.60955682     -7.25134736
T     -9.29970240    -13.07887860     -4.87393477
T     -8.73847142    -13.98696940     -3.40461298
T     -7.83038061    -15.45629119     -1.02720040
T     -7.26914964    -16.36438199      0.44212139
T    -10.55465303     -9.23214423    -11.09808173
T    -10.20779320     -9.79337521    -10.18999093
V     -9.64656222    -10.70146601     -8.72066914
X     -9.08533124    -11.60955682     -7.25134736
X     -8.73847142    -12.17078779     -6.34325655
T     -8.17724044    -13.07887860     -4.87393477
T     -7.83038061    -13.64010958     -3.96584397
L     -7.26914964    -14.54820038     -2.49652218
T     -6.70791865    -15.45629119     -1.02720040
T     -6.36105883    -16.01752216     -0.11910960
X     -5.79982785    -16.92561297      1.35021219
T     -9.64656222     -8.88528440    -11.65931271
X     -9.08533124     -9.79337521    -10.18999093
T     -8.73847142    -10.35460619     -9.28190012
T     -8.17724044    -11.26269699     -7.81257834
T     -7.61600946    -12.17078779     -6.34325655
X     -7.26914964    -12.73201878     -5.43516575
T     -6.70791865    -13.64010958     -3.96584397
T     -5.79982785    -15.10943136     -1.58843138
X     -5.23859687    -16.01752216     -0.11910960
X     -4.89173705    -16.57875315      0.78898121
T     -9.29970240     -8.32405343    -12.56740351
T     -8.73847142     -9.23214423    -11.09808173
T     -7.83038061    -10.70146601     -8.72066914
T     -7.26914964    -11.60955682     -7.25134736
T     -6.36105883    -13.07887860     -4.87393477
T     -5.79982785    -13.98696940     -3.40461298
T     -5.45296803    -14.54820038     -2.49652218
T     -4.89173705    -15.45629119     -1.02720040
T     -3.98364625    -16.92561297      1.35021219
T     -8.73847142     -7.41596262    -14.03672530
T     -8.17724044     -8.32405343    -12.56740351
T     -7.83038061     -8.88528440    -11.65931271
J     -7.26914964     -9.79337521    -10.18999093
T     -6.70791865    -10.70146601     -8.72066914
T     -6.36105883    -11.26269699     -7.81257834
J     -5.79982785    -12.17078779     -6.34325655
T     -5.23859687    -13.07887860     -4.87393477
T     -4.89173705    -13.64010958     -3.96584397
T     -4.33050607    -14.54820038     -2.49652218
T     -3.98364625    -15.10943136     -1.58843138
S     -3.42241526    -16.01752216     -0.11910960
T     -2.86118428    -16.92561297      1.35021219
T     -2.51432446    -17.48684395      2.25830299
T     -6.70791865     -8.88528440    -11.65931271
X     -5.79982785    -10.35460619     -9.28190012
X     -5.23859687    -11.26269699     -7.81257834
T     -4.33050607    -12.73201878     -5.43516575
T     -2.86118428    -15.10943136     -1.58843138
T     -1.95309348    -16.57875315      0.78898121
T     -7.26914964     -6.85473164    -14.94481610
S     -6.70791865     -7.76282244    -13.47549431
T     -6.36105883     -8.32405343    -12.56740351
T     -5.79982785     -9.23214423    -11.09808173
X     -5.45296803     -9.79337521    -10.18999093
S     -4.89173705    -10.70146601     -8.72066914
X     -4.33050607    -11.60955682     -7.25134736
T     -3.98364625    -12.17078779     -6.34325655
T     -3.42241526    -13.07887860     -4.87393477
S     -3.07555544    -13.64010958     -3.96584397
T     -2.51432446    -14.54820038     -2.49652218
T     -1.95309348    -15.45629119     -1.02720040
T     -1.60623366    -16.01752216     -0.11910960
T     -1.04500268    -16.92561297      1.35021219
S     -0.48377170    -17.83370377      2.81953397
T     -6.36105883     -6.50787182    -15.50604708
T     -5.79982785     -7.41596262    -14.03672530
T     -5.23859687     -8.32405343    -12.56740351
T     -4.89173705     -8.88528440    -11.65931271
T     -4.33050607     -9.79337521    -10.18999093
T     -3.42241526    -11.26269699     -7.81257834
T     -2.86118428    -12.17078779     -6.34325655
T     -2.51432446    -12.73201878     -5.43516575
T     -1.95309348    -13.64010958     -3.96584397
T     -1.39186250    -14.54820038     -2.49652218
T     -1.04500268    -15.10943136     -1.58843138
T     -0.48377170    -16.01752216     -0.11910960
T     -0.13691188    -16.57875315      0.78898121
T      0.42431911    -17.48684395      2.25830299
T     -5.45296803     -6.85473164    -14.94481610
T     -4.89173705     -7.76282244    -13.47549431
T     -3.98364625     -9.23214423    -11.09808173
T     -3.42241526    -10.14023503     -9.62875994
T     -3.07555544    -10.70146601     -8.72066914
T     -2.51432446    -11.60955682     -7.25134736
T     -1.60623366    -13.07887860     -4.87393477
T     -1.04500268    -13.98696940     -3.40461298
X     -0.13691188    -15.45629119     -1.02720040
T      0.77117893    -16.92561297      1.35021219
T      1.33240991    -17.83370377      2.81953397
L     -4.89173705     -5.94664084    -16.41413788
T     -4.33050607     -6.85473164    -14.94481610
T     -3.98364625     -7.41596262    -14.03672530
Z     -3.42241526     -8.32405343    -12.56740351
T     -2.86118428     -9.23214423    -11.09808173
T     -2.51432446     -9.79337521    -10.18999093
T     -1.95309348    -10.70146601     -8.72066914
T     -1.60623366    -11.26269699     -7.81257834
Z     -1.04500268    -12.17078779     -6.34325655
T     -0.48377170    -13.07887860     -4.87393477
T     -0.13691188    -13.64010958     -3.96584397
L      0.42431911    -14.54820038     -2.49652218
T      0.98555009    -15.45629119     -1.02720040
V      1.33240991    -16.01752216     -0.11910960
T      1.89364089    -16.92561297      1.35021219
T      2.24050071    -17.48684395      2.25830299
X     -3.42241526     -6.50787182    -15.50604708
T     -2.86118428     -7.41596262    -14.03672530
T     -1.95309348     -8.88528440    -11.65931271
X     -1.39186250     -9.79337521    -10.18999093
X     -1.04500268    -10.35460619     -9.28190012
T     -0.48377170    -11.26269699     -7.81257834
T      0.42431911    -12.73201878     -5.43516575
X      0.98555009    -13.64010958     -3.96584397
T      1.89364089    -15.10943136     -1.58843138
X      2.80173169    -16.57875315      0.78898121
T      3.36296268    -17.48684395      2.25830299
X     -3.07555544     -5.94664084    -16.41413788
T     -2.51432446     -6.85473164    -14.94481610
T     -1.95309348     -7.76282244    -13.47549431
T     -1.60623366     -8.32405343    -12.56740351
T     -1.04500268     -9.23214423    -11.09808173
T     -0.13691188    -10.70146601     -8.72066914
T      0.42431911    -11.60955682     -7.25134736
T      0.77117893    -12.17078779     -6.34325655
T      1.33240991    -13.07887860     -4.87393477
X      1.89364089    -13.98696940     -3.40461298
T      2.24050071    -14.54820038     -2.49652218
T      2.80173169    -15.45629119     -1.02720040
X      3.14859151    -16.01752216     -0.11910960
T      3.70982250    -16.92561297      1.35021219
X     -1.95309348     -5.94664084    -16.41413788
T     -1.39186250     -6.85473164    -14.94481610
T     -1.04500268     -7.41596262    -14.03672530
T     -0.48377170     -8.32405343    -12.56740351
T     -0.13691188     -8.88528440    -11.65931271
T      0.42431911     -9.79337521    -10.18999093
T      0.98555009    -10.70146601     -8.72066914
T      1.33240991    -11.26269699     -7.81257834
T      1.89364089    -12.17078779     -6.34325655
T      2.24050071    -12.73201878     -5.43516575
X      2.80173169    -13.64010958     -3.96584397
T      3.36296268    -14.54820038     -2.49652218
T      3.70982250    -15.10943136     -1.58843138
X      4.27105348    -16.01752216     -0.11910960
T      4.83228446    -16.92561297      1.35021219
X     -0.13691188     -7.76282244    -13.47549431
T      0.77117893     -9.23214423    -11.09808173
T      1.33240991    -10.14023503     -9.62875994
X      2.24050071    -11.60955682     -7.25134736
T      3.70982250    -13.98696940     -3.40461298
T      4.61791330    -15.45629119     -1.02720040
T     -0.48377170     -6.50787182    -15.50604708
T      3.36296268    -12.73201878     -5.43516575
T      5.74037526    -16.57875315      0.78898121
T     -0.13691188     -5.94664084    -16.41413788
T      0.42431911     -6.85473164    -14.94481610
X      0.77117893     -7.41596262    -14.03672530
S      1.33240991     -8.32405343    -12.56740351
T      1.89364089     -9.23214423    -11.09808173
T      2.24050071     -9.79337521    -10.18999093
S      2.80173169    -10.70146601     -8.72066914
X      3.36296268    -11.60955682     -7.25134736
T      3.70982250    -12.17078779     -6.34325655
T      4.27105348    -13.07887860     -4.87393477
X      4.61791330    -13.64010958     -3.96584397
J      5.17914428    -14.54820038     -2.49652218
X      5.74037526    -15.45629119     -1.02720040
T      6.08723508    -16.01752216     -0.11910960
T      0.98555009     -5.94664084    -16.41413788
T      1.33240991     -6.50787182    -15.50604708
T      1.89364089     -7.41596262    -14.03672530
X      2.80173169     -8.88528440    -11.65931271
T      3.36296268     -9.79337521    -10.18999093
T      4.27105348    -11.26269699     -7.81257834
T      4.83228446    -12.17078779     -6.34325655
T      5.17914428    -12.73201878     -5.43516575
T      5.74037526    -13.64010958     -3.96584397
T      6.64846606    -15.10943136     -1.58843138
T      7.20969705    -16.01752216     -0.11910960
T      2.24050071     -6.85473164    -14.94481610
T      2.80173169     -7.76282244    -13.47549431
T      3.14859151     -8.32405343    -12.56740351
T      3.70982250     -9.23214423    -11.09808173
T      4.27105348    -10.14023503     -9.62875994
T      4.61791330    -10.70146601     -8.72066914
T      5.17914428    -11.60955682     -7.25134736
T      6.08723508    -13.07887860     -4.87393477
T      6.64846606    -13.98696940     -3.40461298
T      6.99532589    -14.54820038     -2.49652218
T      7.55655687    -15.45629119     -1.02720040
J      2.80173169     -5.94664084    -16.41413788
T      3.36296268     -6.85473164    -14.94481610
T      3.70982250     -7.41596262    -14.03672530
X      4.27105348     -8.32405343    -12.56740351
T      4.83228446     -9.23214423    -11.09808173
T      5.17914428     -9.79337521    -10.18999093
T      5.74037526    -10.70146601     -8.72066914
T      6.08723508    -11.26269699     -7.81257834
J      6.64846606    -12.17078779     -6.34325655
T      7.20969705    -13.07887860     -4.87393477
T      7.55655687    -13.64010958     -3.96584397
T      8.11778785    -14.54820038     -2.49652218
T      8.46464767    -15.10943136     -1.58843138
T      4.27105348     -6.50787182    -15.50604708
X      4.83228446     -7.41596262    -14.03672530
T      5.74037526     -8.88528440    -11.65931271
X      6.64846606    -10.35460619     -9.28190012
T      7.20969705    -11.26269699     -7.81257834
T      8.11778785    -12.73201878     -5.43516575
T      9.58710963    -15.10943136     -1.58843138
T      4.61791330     -5.94664084    -16.41413788
T      5.17914428     -6.85473164    -14.94481610
X      5.74037526     -7.76282244    -13.47549431
T      6.08723508     -8.32405343    -12.56740351
T      6.64846606     -9.23214423    -11.09808173
X      6.99532589     -9.79337521    -10.18999093
T      7.55655687    -10.70146601     -8.72066914
T      8.11778785    -11.60955682     -7.25134736
T      8.46464767    -12.17078779     -6.34325655
T      9.02587865    -13.07887860     -4.87393477
T      9.93396945    -14.54820038     -2.49652218
T      6.08723508     -6.50787182    -15.50604708
T      6.64846606     -7.41596262    -14.03672530
T      7.20969705     -8.32405343    -12.56740351
T      7.55655687     -8.88528440    -11.65931271
T      8.11778785     -9.79337521    -10.18999093
T      8.67901883    -10.70146601     -8.72066914
T      9.02587865    -11.26269699     -7.81257834
T      9.58710963    -12.17078779     -6.34325655
T      9.93396945    -12.73201878     -5.43516575
T     10.49520044    -13.64010958     -3.96584397
T      6.99532589     -6.85473164    -14.94481610
T      7.55655687     -7.76282244    -13.47549431
T      8.46464767     -9.23214423    -11.09808173
T      9.02587865    -10.14023503     -9.62875994
X      9.93396945    -11.60955682     -7.25134736
T     10.84206026    -13.07887860     -4.87393477
T      8.46464767     -7.41596262    -14.03672530
Z      9.02587865     -8.32405343    -12.56740351
T      9.58710963     -9.23214423    -11.09808173
T      9.93396945     -9.79337521    -10.18999093
X     10.49520044    -10.70146601     -8.72066914
T     10.84206026    -11.26269699     -7.81257834
J     11.40329124    -12.17078779     -6.34325655
T     10.49520044     -8.88528440    -11.65931271
X     11.05643142     -9.79337521    -10.18999093
X     11.40329124    -10.35460619     -9.28190012
T    -12.58520579    -10.70146601     -6.90448754
T    -12.02397481    -11.60955682     -5.43516575
T    -11.67711498    -12.17078779     -4.52707495
T    -11.11588401    -13.07887860     -3.05775316
T    -10.55465303    -13.98696940     -1.58843138
T    -10.20779320    -14.54820038     -0.68034058
T    -12.02397481     -9.79337521     -8.37380932
T    -11.46274383    -10.70146601     -6.90448754
T    -11.11588401    -11.26269699     -5.99639673
T    -10.55465303    -12.17078779     -4.52707495
T     -9.64656222    -13.64010958     -2.14966236
T     -9.08533124    -14.54820038     -0.68034058
T     -8.17724044    -16.01752216      1.69707201
T    -12.02397481     -8.67091325    -10.18999093
T    -11.67711498     -9.23214423     -9.28190012
T    -11.11588401    -10.14023503     -7.81257834
T    -10.20779320    -11.60955682     -5.43516575
T     -9.64656222    -12.51764762     -3.96584397
T     -9.29970240    -13.07887860     -3.05775316
T     -8.73847142    -13.98696940     -1.58843138
T     -8.17724044    -14.89506020     -0.11910960
T     -7.83038061    -15.45629119      0.78898121
T     -7.26914964    -16.36438199      2.25830299
T    -11.11588401     -8.32405343    -10.75122191
T    -10.55465303     -9.23214423     -9.28190012
X    -10.20779320     -9.79337521     -8.37380932
X     -9.64656222    -10.70146601     -6.90448754
X     -9.08533124    -11.60955682     -5.43516575
T     -8.73847142    -12.17078779     -4.52707495
T     -8.17724044    -13.07887860     -3.05775316
T     -7.26914964    -14.54820038     -0.68034058
T     -6.70791865    -15.45629119      0.78898121
X     -6.36105883    -16.01752216      1.69707201
T    -10.20779320     -8.67091325    -10.18999093
T     -7.83038061    -12.51764762     -3.96584397
T     -6.36105883    -14.89506020     -0.11910960
T     -5.45296803    -16.36438199      2.25830299
S    -10.55465303     -7.41596262    -12.22054369
T     -9.08533124     -9.79337521     -8.37380932
T     -8.17724044    -11.26269699     -5.99639673
S     -6.70791865    -13.64010958     -2.14966236
T    -10.20779320     -6.85473164    -13.12863449
T     -9.64656222     -7.76282244    -11.65931271
T     -9.29970240     -8.32405343    -10.75122191
X     -8.73847142     -9.23214423     -9.28190012
T     -8.17724044    -10.14023503     -7.81257834
T     -7.83038061    -10.70146601     -6.90448754
X     -7.26914964    -11.60955682     -5.43516575
T     -6.70791865    -12.51764762     -3.96584397
T     -6.36105883    -13.07887860     -3.05775316
T     -5.79982785    -13.98696940     -1.58843138
T     -5.45296803    -14.54820038     -0.68034058
S     -4.89173705    -15.45629119      0.78898121
T     -4.33050607    -16.36438199      2.25830299
T     -3.98364625    -16.92561297      3.16639379
T     -9.08533124     -6.85473164    -13.12863449
T     -8.73847142     -7.41596262    -12.22054369
T     -8.17724044     -8.32405343    -10.75122191
T     -7.26914964     -9.79337521     -8.37380932
T     -6.70791865    -10.70146601     -6.90448754
T     -5.79982785    -12.17078779     -4.52707495
T     -5.23859687    -13.07887860     -3.05775316
T     -4.89173705    -13.64010958     -2.14966236
T     -4.33050607    -14.54820038     -0.68034058
T     -3.42241526    -16.01752216      1.69707201
T     -2.86118428    -16.92561297      3.16639379
T     -2.51432446    -17.48684395      4.07448460
T     -8.73847142     -6.29350066    -14.03672530
T     -7.83038061     -7.76282244    -11.65931271
S     -7.26914964     -8.67091325    -10.18999093
T     -6.36105883    -10.14023503     -7.81257834
S     -5.45296803    -11.60955682     -5.43516575
T     -4.89173705    -12.51764762     -3.96584397
T     -3.98364625    -13.98696940     -1.58843138
X     -3.42241526    -14.89506020     -0.11910960
X     -3.07555544    -15.45629119      0.78898121
T     -2.51432446    -16.36438199      2.25830299
T     -7.83038061     -5.94664084    -14.59795628
R     -7.26914964     -6.85473164    -13.12863449
T     -6.70791865     -7.76282244    -11.65931271
T     -6.36105883     -8.32405343    -10.75122191
X     -5.79982785     -9.23214423     -9.28190012
X     -4.89173705    -10.70146601     -6.90448754
T     -4.33050607    -11.60955682     -5.43516575
T     -3.98364625    -12.17078779     -4.52707495
R     -3.42241526    -13.07887860     -3.05775316
T     -2.86118428    -13.98696940     -1.58843138
T     -2.51432446    -14.54820038     -0.68034058
T     -1.95309348    -15.45629119      0.78898121
T     -1.60623366    -16.01752216      1.69707201
R     -1.04500268    -16.92561297      3.16639379
T     -6.70791865     -5.94664084    -14.59795628
T     -5.79982785     -7.41596262    -12.22054369
T     -5.23859687     -8.32405343    -10.75122191
S     -4.33050607     -9.79337521     -8.37380932
T     -3.42241526    -11.26269699     -5.99639673
T     -2.86118428    -12.17078779     -4.52707495
T     -1.95309348    -13.64010958     -2.14966236
T     -1.39186250    -14.54820038     -0.68034058
T     -1.04500268    -15.10943136      0.22775022
T     -0.48377170    -16.01752216      1.69707201
T      0.42431911    -17.48684395      4.07448460
T     -6.36105883     -5.38540986    -15.50604708
T     -5.79982785     -6.29350066    -14.03672530
T     -5.45296803     -6.85473164    -13.12863449
T     -4.89173705     -7.76282244    -11.65931271
T     -4.33050607     -8.67091325    -10.18999093
T     -3.98364625     -9.23214423     -9.28190012
T     -3.42241526    -10.14023503     -7.81257834
T     -3.07555544    -10.70146601     -6.90448754
T     -2.51432446    -11.60955682     -5.43516575
T     -1.95309348    -12.51764762     -3.96584397
T     -1.60623366    -13.07887860     -3.05775316
T     -1.04500268    -13.98696940     -1.58843138
T     -0.13691188    -15.45629119      0.78898121
T      0.42431911    -16.36438199      2.25830299
T      0.77117893    -16.92561297      3.16639379
X     -5.23859687     -5.38540986    -15.50604708
T     -4.89173705     -5.94664084    -14.59795628
T     -4.33050607     -6.85473164    -13.12863449
T     -3.42241526     -8.32405343    -10.75122191
T     -2.86118428     -9.23214423     -9.28190012
T     -2.51432446     -9.79337521     -8.37380932
T     -1.95309348    -10.70146601     -6.90448754
T     -1.04500268    -12.17078779     -4.52707495
T     -0.48377170    -13.07887860     -3.05775316
X     -0.13691188    -13.64010958     -2.14966236
X      0.42431911    -14.54820038     -0.68034058
X      0.98555009    -15.45629119      0.78898121
T      1.33240991    -16.01752216      1.69707201
T      1.89364089    -16.92561297      3.16639379
X     -4.89173705     -4.82417888    -16.41413788
T     -3.98364625     -6.29350066    -14.03672530
T     -2.51432446     -8.67091325    -10.18999093
T     -1.60623366    -10.14023503     -7.81257834
T     -0.13691188    -12.51764762     -3.96584397
X      0.77117893    -13.98696940     -1.58843138
T      1.33240991    -14.89506020     -0.11910960
T      2.24050071    -16.36438199      2.25830299
T     -3.98364625     -4.47731906    -16.97536887
X     -3.42241526     -5.38540986    -15.50604708
T     -2.86118428     -6.29350066    -14.03672530
T     -2.51432446     -6.85473164    -13.12863449
T     -1.95309348     -7.76282244    -11.65931271
T     -1.60623366     -8.32405343    -10.75122191
T     -1.04500268     -9.23214423     -9.28190012
T     -0.48377170    -10.14023503     -7.81257834
T     -0.13691188    -10.70146601     -6.90448754
T      0.42431911    -11.60955682     -5.43516575
T      0.77117893    -12.17078779     -4.52707495
X      1.33240991    -13.07887860     -3.05775316
T      1.89364089    -13.98696940     -1.58843138
T      2.24050071    -14.54820038     -0.68034058
X      2.80173169    -15.45629119      0.78898121
T      3.36296268    -16.36438199      2.25830299
T      3.70982250    -16.92561297      3.16639379
T     -2.86118428     -4.47731906    -16.97536887
T     -1.95309348     -5.94664084    -14.59795628
T     -1.39186250     -6.85473164    -13.12863449
T     -1.04500268     -7.41596262    -12.22054369
T     -0.48377170     -8.32405343    -10.75122191
T      0.42431911     -9.79337521     -8.37380932
T      0.98555009    -10.70146601     -6.90448754
T      1.33240991    -11.26269699     -5.99639673
T      1.89364089    -12.17078779     -4.52707495
T      2.80173169    -13.64010958     -2.14966236
T      3.36296268    -14.54820038     -0.68034058
T      4.27105348    -16.01752216      1.69707201
T      4.83228446    -16.92561297      3.16639379
T     -1.95309348     -4.82417888    -16.41413788
X     -1.60623366     -5.38540986    -15.50604708
T     -1.04500268     -6.29350066    -14.03672530
T     -0.13691188     -7.76282244    -11.65931271
T      0.42431911     -8.67091325    -10.18999093
T      0.77117893     -9.23214423     -9.28190012
T      1.33240991    -10.14023503     -7.81257834
T      2.24050071    -11.60955682     -5.43516575
X      2.80173169    -12.51764762     -3.96584397
T      3.14859151    -13.07887860     -3.05775316
T      3.70982250    -13.98696940     -1.58843138
T      4.27105348    -14.89506020     -0.11910960
X      4.61791330    -15.45629119      0.78898121
T      5.17914428    -16.36438199      2.25830299
X     -1.04500268     -4.47731906    -16.97536887
T     -0.48377170     -5.38540986    -15.50604708
T     -0.13691188     -5.94664084    -14.59795628
T      0.42431911     -6.85473164    -13.12863449
X      0.98555009     -7.76282244    -11.65931271
T      1.33240991     -8.32405343    -10.75122191
T      1.89364089     -9.23214423     -9.28190012
X      2.24050071     -9.79337521     -8.37380932
T      2.80173169    -10.70146601     -6.90448754
T      3.36296268    -11.60955682     -5.43516575
T      3.70982250    -12.17078779     -4.52707495
X      4.27105348    -13.07887860     -3.05775316
X      5.17914428    -14.54820038     -0.68034058
T      5.74037526    -15.45629119      0.78898121
T      6.08723508    -16.01752216      1.69707201
T      2.24050071     -8.67091325    -10.18999093
T      0.42431911     -5.03855003    -16.06727806
T      0.98555009     -5.94664084    -14.59795628
X      1.89364089     -7.41596262    -12.22054369
X      3.36296268     -9.79337521     -8.37380932
T      4.27105348    -11.26269699     -5.99639673
T      4.83228446    -12.17078779     -4.52707495
S      5.74037526    -13.64010958     -2.14966236
T      6.64846606    -15.10943136      0.22775022
T      7.20969705    -16.01752216      1.69707201
T      0.77117893     -4.47731906    -16.97536887
T      1.33240991     -5.38540986    -15.50604708
T      1.89364089     -6.29350066    -14.03672530
T      2.24050071     -6.85473164    -13.12863449
X      2.80173169     -7.76282244    -11.65931271
T      3.36296268     -8.67091325    -10.18999093
T      3.70982250     -9.23214423     -9.28190012
T      4.27105348    -10.14023503     -7.81257834
T      4.61791330    -10.70146601     -6.90448754
T      5.17914428    -11.60955682     -5.43516575
T      5.74037526    -12.51764762     -3.96584397
T      6.08723508    -13.07887860     -3.05775316
T      6.64846606    -13.98696940     -1.58843138
T      6.99532589    -14.54820038     -0.68034058
T      7.55655687    -15.45629119      0.78898121
T      1.89364089     -4.47731906    -16.97536887
T      2.80173169     -5.94664084    -14.59795628
T      3.36296268     -6.85473164    -13.12863449
T      3.70982250     -7.41596262    -12.22054369
T      4.27105348     -8.32405343    -10.75122191
T      4.83228446     -9.23214423     -9.28190012
T      5.17914428     -9.79337521     -8.37380932
T      5.74037526    -10.70146601     -6.90448754
T      6.64846606    -12.17078779     -4.52707495
T      7.20969705    -13.07887860     -3.05775316
T      7.55655687    -13.64010958     -2.14966236
T      8.11778785    -14.54820038     -0.68034058
S      2.80173169     -4.82417888    -16.41413788
T      3.70982250     -6.29350066    -14.03672530
X      4.61791330     -7.76282244    -11.65931271
T      5.17914428     -8.67091325    -10.18999093
T      6.08723508    -10.14023503     -7.81257834
S      6.99532589    -11.60955682     -5.43516575
T      7.55655687    -12.51764762     -3.96584397
T      8.46464767    -13.98696940     -1.58843138
S      9.02587865    -14.89506020     -0.11910960
T      3.70982250     -4.47731906    -16.97536887
T      4.27105348     -5.38540986    -15.50604708
T      4.61791330     -5.94664084    -14.59795628
T      5.17914428     -6.85473164    -13.12863449
T      5.74037526     -7.76282244    -11.65931271
T      6.08723508     -8.32405343    -10.75122191
T      6.64846606     -9.23214423     -9.28190012
T      7.20969705    -10.14023503     -7.81257834
T      7.55655687    -10.70146601     -6.90448754
T      8.11778785    -11.60955682     -5.43516575
T      8.46464767    -12.17078779     -4.52707495
E      9.02587865    -13.07887860     -3.05775316
T      9.58710963    -13.98696940     -1.58843138
T      9.93396945    -14.54820038     -0.68034058
T      5.17914428     -5.03855003    -16.06727806
T      5.74037526     -5.94664084    -14.59795628
T      6.64846606     -7.41596262    -12.22054369
T      7.20969705     -8.32405343    -10.75122191
T      8.11778785     -9.79337521     -8.37380932
T      8.67901883    -10.70146601     -6.90448754
T      9.02587865    -11.26269699     -5.99639673
T      9.58710963    -12.17078779     -4.52707495
T     10.49520044    -13.64010958     -2.14966236
T      6.08723508     -5.38540986    -15.50604708
T      6.64846606     -6.29350066    -14.03672530
T      6.99532589     -6.85473164    -13.12863449
T      7.55655687     -7.76282244    -11.65931271
T      8.11778785     -8.67091325    -10.18999093
T      8.46464767     -9.23214423     -9.28190012
T      9.02587865    -10.14023503     -7.81257834
T      9.93396945    -11.60955682     -5.43516575
T     10.49520044    -12.51764762     -3.96584397
T     10.84206026    -13.07887860     -3.05775316
T     11.40329124    -13.98696940     -1.58843138
X      7.20969705     -5.38540986    -15.50604708
T      7.55655687     -5.94664084    -14.59795628
T      8.11778785     -6.85473164    -13.12863449
T      9.02587865     -8.32405343    -10.75122191
T      9.58710963     -9.23214423     -9.28190012
X      9.93396945     -9.79337521     -8.37380932
X     10.49520044    -10.70146601     -6.90448754
S     11.05643142    -11.60955682     -5.43516575
T     11.40329124    -12.17078779     -4.52707495
T     11.96452222    -13.07887860     -3.05775316
T      8.46464767     -6.29350066    -14.03672530
T      9.93396945     -8.67091325    -10.18999093
T     10.84206026    -10.14023503     -7.81257834
T     12.31138204    -12.51764762     -3.96584397
T      9.58710963     -6.29350066    -14.03672530
T      9.93396945     -6.85473164    -13.12863449
T     10.49520044     -7.76282244    -11.65931271
T     10.84206026     -8.32405343    -10.75122191
X     11.40329124     -9.23214423     -9.28190012
T     11.96452222    -10.14023503     -7.81257834
T     12.31138204    -10.70146601     -6.90448754
T     11.96452222     -8.32405343    -10.75122191
X    -12.93206561    -11.26269699     -4.87393477
T    -12.02397481    -12.73201878     -2.49652218
X    -12.58520579    -10.70146601     -5.78202557
T    -11.67711498    -12.17078779     -3.40461298
T    -11.11588401    -13.07887860     -1.93529120
X    -10.20779320    -14.54820038      0.44212139
T    -12.58520579     -8.88528440     -8.72066914
T    -12.02397481     -9.79337521     -7.25134736
T    -11.11588401    -11.26269699     -4.87393477
T    -10.55465303    -12.17078779     -3.40461298
T    -10.20779320    -12.73201878     -2.49652218
T     -9.64656222    -13.64010958     -1.02720040
S     -8.73847142    -15.10943136      1.35021219
X    -11.67711498     -7.41596262    -11.09808173
T    -11.11588401     -8.32405343     -9.62875994
X    -10.20779320     -9.79337521     -7.25134736
X     -9.64656222    -10.70146601     -5.78202557
T     -8.73847142    -12.17078779     -3.40461298
X     -8.17724044    -13.07887860     -1.93529120
X     -7.83038061    -13.64010958     -1.02720040
T     -7.26914964    -14.54820038      0.44212139
X     -6.36105883    -16.01752216      2.81953397
X    -11.11588401     -6.50787182    -12.56740351
X    -10.55465303     -7.41596262    -11.09808173
X     -9.64656222     -8.88528440     -8.72066914
T     -9.08533124     -9.79337521     -7.25134736
T     -8.73847142    -10.35460619     -6.34325655
X     -8.17724044    -11.26269699     -4.87393477
X     -7.26914964    -12.73201878     -2.49652218
X     -6.70791865    -13.64010958     -1.02720040
S     -5.79982785    -15.10943136      1.35021219
X     -4.89173705    -16.57875315      3.72762478
T     -9.64656222     -5.94664084    -13.47549431
T     -8.73847142     -7.41596262    -11.09808173
X     -8.17724044     -8.32405343     -9.62875994
X     -7.83038061     -8.88528440     -8.72066914
T     -7.26914964     -9.79337521     -7.25134736
X     -6.70791865    -10.70146601     -5.78202557
X     -6.36105883    -11.26269699     -4.87393477
T     -5.79982785    -12.17078779     -3.40461298
T     -4.89173705    -13.64010958     -1.02720040
X     -4.33050607    -14.54820038      0.44212139
X     -3.98364625    -15.10943136      1.35021219
T     -3.42241526    -16.01752216      2.81953397
T     -8.17724044     -6.50787182    -12.56740351
T     -6.70791865     -8.88528440     -8.72066914
T     -5.79982785    -10.35460619     -6.34325655
T     -4.33050607    -12.73201878     -2.49652218
T     -1.95309348    -16.57875315      3.72762478
T     -7.83038061     -5.94664084    -13.47549431
T     -7.26914964     -6.85473164    -12.00617253
X     -6.36105883     -8.32405343     -9.62875994
T     -5.79982785     -9.23214423     -8.15943816
T     -5.45296803     -9.79337521     -7.25134736
X     -4.89173705    -10.70146601     -5.78202557
T     -3.98364625    -12.17078779     -3.40461298
T     -3.42241526    -13.07887860     -1.93529120
X     -2.51432446    -14.54820038      0.44212139
T     -1.60623366    -16.01752216      2.81953397
T     -1.04500268    -16.92561297      4.28885575
T     -7.26914964     -5.03855003    -14.94481610
T     -6.70791865     -5.94664084    -13.47549431
T     -6.36105883     -6.50787182    -12.56740351
T     -5.79982785     -7.41596262    -11.09808173
X     -4.89173705     -8.88528440     -8.72066914
X     -4.33050607     -9.79337521     -7.25134736
T     -3.42241526    -11.26269699     -4.87393477
T     -2.86118428    -12.17078779     -3.40461298
T     -2.51432446    -12.73201878     -2.49652218
T     -1.95309348    -13.64010958     -1.02720040
T     -1.04500268    -15.10943136      1.35021219
T     -0.48377170    -16.01752216      2.81953397
T     -0.13691188    -16.57875315      3.72762478
X     -5.79982785     -4.47731906    -15.85290690
T     -4.89173705     -5.94664084    -13.47549431
S     -4.33050607     -6.85473164    -12.00617253
X     -3.98364625     -7.41596262    -11.09808173
T     -3.42241526     -8.32405343     -9.62875994
T     -2.51432446     -9.79337521     -7.25134736
X     -1.95309348    -10.70146601     -5.78202557
S     -1.60623366    -11.26269699     -4.87393477
T     -1.04500268    -12.17078779     -3.40461298
X     -0.13691188    -13.64010958     -1.02720040
X      0.42431911    -14.54820038      0.44212139
T      1.33240991    -16.01752216      2.81953397
S      1.89364089    -16.92561297      4.28885575
X     -4.33050607     -5.03855003    -14.94481610
X     -3.42241526     -6.50787182    -12.56740351
X     -2.86118428     -7.41596262    -11.09808173
T     -1.95309348     -8.88528440     -8.72066914
X     -1.04500268    -10.35460619     -6.34325655
X     -0.48377170    -11.26269699     -4.87393477
X      0.42431911    -12.73201878     -2.49652218
X      1.89364089    -15.10943136      1.35021219
X      2.80173169    -16.57875315      3.72762478
T     -3.98364625     -4.47731906    -15.85290690
X     -2.51432446     -6.85473164    -12.00617253
T     -1.60623366     -8.32405343     -9.62875994
T     -1.04500268     -9.23214423     -8.15943816
X     -0.13691188    -10.70146601     -5.78202557
T      1.33240991    -13.07887860     -1.93529120
T      2.24050071    -14.54820038      0.44212139
X      3.70982250    -16.92561297      4.28885575
T     -3.42241526     -3.56922825    -17.32222869
T     -2.86118428     -4.47731906    -15.85290690
X     -2.51432446     -5.03855003    -14.94481610
T     -1.95309348     -5.94664084    -13.47549431
T     -1.04500268     -7.41596262    -11.09808173
T     -0.48377170     -8.32405343     -9.62875994
T     -0.13691188     -8.88528440     -8.72066914
T      0.42431911     -9.79337521     -7.25134736
T      1.33240991    -11.26269699     -4.87393477
X      1.89364089    -12.17078779     -3.40461298
T      2.24050071    -12.73201878     -2.49652218
T      2.80173169    -13.64010958     -1.02720040
T      3.36296268    -14.54820038      0.44212139
X      3.70982250    -15.10943136      1.35021219
T      4.27105348    -16.01752216      2.81953397
T     -0.48377170     -6.50787182    -12.56740351
T      1.89364089    -10.35460619     -6.34325655
T      5.74037526    -16.57875315      3.72762478
X     -1.60623366     -3.56922825    -17.32222869
X     -1.04500268     -4.47731906    -15.85290690
T     -0.13691188     -5.94664084    -13.47549431
T      0.42431911     -6.85473164    -12.00617253
T      1.33240991     -8.32405343     -9.62875994
T      2.24050071     -9.79337521     -7.25134736
T      2.80173169    -10.70146601     -5.78202557
X      3.70982250    -12.17078779     -3.40461298
X      4.27105348    -13.07887860     -1.93529120
X      4.61791330    -13.64010958     -1.02720040
X      5.17914428    -14.54820038      0.44212139
T      6.08723508    -16.01752216      2.81953397
X     -0.48377170     -3.56922825    -17.32222869
T      0.42431911     -5.03855003    -14.94481610
T      0.98555009     -5.94664084    -13.47549431
T      1.33240991     -6.50787182    -12.56740351
X      1.89364089     -7.41596262    -11.09808173
X      2.80173169     -8.88528440     -8.72066914
T      3.36296268     -9.79337521     -7.25134736
T      3.70982250    -10.35460619     -6.34325655
T      4.27105348    -11.26269699     -4.87393477
X      5.17914428    -12.73201878     -2.49652218
X      5.74037526    -13.64010958     -1.02720040
T      6.64846606    -15.10943136      1.35021219
T      7.20969705    -16.01752216      2.81953397
T      1.33240991     -3.56922825    -17.32222869
X      1.89364089     -4.47731906    -15.85290690
X      2.24050071     -5.03855003    -14.94481610
T      2.80173169     -5.94664084    -13.47549431
X      3.70982250     -7.41596262    -11.09808173
T      4.27105348     -8.32405343     -9.62875994
T      5.17914428     -9.79337521     -7.25134736
X      5.74037526    -10.70146601     -5.78202557
X      6.08723508    -11.26269699     -4.87393477
T      6.64846606    -12.17078779     -3.40461298
T      7.55655687    -13.64010958     -1.02720040
X      8.11778785    -14.54820038      0.44212139
X      8.46464767    -15.10943136      1.35021219
X      3.36296268     -5.03855003    -14.94481610
T      4.27105348     -6.50787182    -12.56740351
T      5.74037526     -8.88528440     -8.72066914
X      6.64846606    -10.35460619     -6.34325655
T      8.11778785    -12.73201878     -2.49652218
X      9.58710963    -15.10943136      1.35021219
X      3.70982250     -4.47731906    -15.85290690
T      4.61791330     -5.94664084    -13.47549431
T      5.17914428     -6.85473164    -12.00617253
T      6.08723508     -8.32405343     -9.62875994
T      6.64846606     -9.23214423     -8.15943816
X      7.55655687    -10.70146601     -5.78202557
T      8.46464767    -12.17078779     -3.40461298
T      9.02587865    -13.07887860     -1.93529120
X      9.93396945    -14.54820038      0.44212139
T      5.17914428     -5.03855003    -14.94481610
T      5.74037526     -5.94664084    -13.47549431
T      6.08723508     -6.50787182    -12.56740351
T      6.64846606     -7.41596262    -11.09808173
T      7.20969705     -8.32405343     -9.62875994
T      7.55655687     -8.88528440     -8.72066914
T      8.11778785     -9.79337521     -7.25134736
T      9.02587865    -11.26269699     -4.87393477
T      9.58710963    -12.17078779     -3.40461298
T      9.93396945    -12.73201878     -2.49652218
T     10.49520044    -13.64010958     -1.02720040
X      6.64846606     -4.47731906    -15.85290690
T      7.55655687     -5.94664084    -13.47549431
X      8.11778785     -6.85473164    -12.00617253
X      8.46464767     -7.41596262    -11.09808173
T      9.02587865     -8.32405343     -9.62875994
X      9.93396945     -9.79337521     -7.25134736
X     10.49520044    -10.70146601     -5.78202557
T     11.40329124    -12.17078779     -3.40461298
X      8.11778785     -5.03855003    -14.94481610
X      9.02587865     -6.50787182    -12.56740351
X      9.58710963     -7.41596262    -11.09808173
X     10.49520044     -8.88528440     -8.72066914
X     11.40329124    -10.35460619     -6.34325655
X     11.96452222    -11.26269699     -4.87393477
S      9.93396945     -6.85473164    -12.00617253
T     11.40329124     -9.23214423     -8.15943816
X     12.31138204    -10.70146601     -5.78202557
T     10.49520044     -5.94664084    -13.47549431
T     11.40329124     -7.41596262    -11.09808173
X     11.96452222     -8.32405343     -9.62875994
T     12.31138204     -8.88528440     -8.72066914
T     12.87261302     -9.79337521     -7.25134736
T    -11.11588401    -10.14023503     -5.99639673
T     -8.73847142    -13.98696940      0.22775022
T     -9.64656222     -7.76282244     -9.84313111
T     -7.26914964    -11.60955682     -3.61898415
T     -5.79982785    -13.98696940      0.22775022
T     -4.89173705    -15.45629119      2.60516281
T     -7.26914964     -3.91608807    -16.06727806
T     -4.89173705     -7.76282244     -9.84313111
T     -3.42241526    -10.14023503     -5.99639673
T     -1.04500268    -13.98696940      0.22775022
T     -3.42241526     -5.38540986    -13.68986547
T      0.42431911    -11.60955682     -3.61898415
T      2.80173169    -15.45629119      2.60516281
T      0.42431911     -3.91608807    -16.06727806
T      2.80173169     -7.76282244     -9.84313111
T      5.17914428    -11.60955682     -3.61898415
T      6.64846606    -13.98696940      0.22775022
T      5.17914428     -3.91608807    -16.06727806
T      9.02587865    -10.14023503     -5.99639673
T     11.40329124    -13.98696940      0.22775022
T      9.02587865     -5.38540986    -13.68986547
T     10.49520044     -7.76282244     -9.84313111
T     12.87261302    -11.60955682     -3.61898415
X    -14.05452757    -10.14023503     -4.87393477
X    -12.93206561    -11.26269699     -3.05775316
S    -12.02397481    -12.73201878     -0.68034058
T    -14.05452757     -8.32405343     -7.81257834
V    -13.49329659     -9.23214423     -6.34325655
X    -12.93206561    -10.14023503     -4.87393477
X    -12.58520579    -10.70146601     -3.96584397
T    -12.02397481    -11.60955682     -2.49652218
T    -11.67711498    -12.17078779     -1.58843138
Z    -11.11588401    -13.07887860     -0.11910960
X    -10.55465303    -13.98696940      1.35021219
T    -10.20779320    -14.54820038      2.25830299
T    -13.49329659     -7.41596262     -9.28190012
T    -12.93206561     -8.32405343     -7.81257834
X    -12.58520579     -8.88528440     -6.90448754
T    -12.02397481     -9.79337521     -5.43516575
X    -11.46274383    -10.70146601     -3.96584397
T    -11.11588401    -11.26269699     -3.05775316
T    -10.55465303    -12.17078779     -1.58843138
T     -9.64656222    -13.64010958      0.78898121
T     -9.08533124    -14.54820038      2.25830299
T     -8.73847142    -15.10943136      3.16639379
X    -13.14643677     -6.85473164    -10.18999093
T    -12.58520579     -7.76282244     -8.72066914
T    -11.67711498     -9.23214423     -6.34325655
T    -11.11588401    -10.14023503     -4.87393477
T    -10.20779320    -11.60955682     -2.49652218
X     -9.64656222    -12.51764762     -1.02720040
T     -9.29970240    -13.07887860     -0.11910960
T     -8.73847142    -13.98696940      1.35021219
T     -7.83038061    -15.45629119      3.72762478
S    -12.02397481     -6.85473164    -10.18999093
S    -11.67711498     -7.41596262     -9.28190012
Y    -11.11588401     -8.32405343     -7.81257834
T    -10.55465303     -9.23214423     -6.34325655
T    -10.20779320     -9.79337521     -5.43516575
Y     -9.64656222    -10.70146601     -3.96584397
S     -9.08533124    -11.60955682     -2.49652218
S     -8.73847142    -12.17078779     -1.58843138
T     -8.17724044    -13.07887860     -0.11910960
T     -7.83038061    -13.64010958      0.78898121
Y     -7.26914964    -14.54820038      2.25830299
T     -6.70791865    -15.45629119      3.72762478
T     -6.36105883    -16.01752216      4.63571558
X    -11.46274383     -5.94664084    -11.65931271
X    -11.11588401     -6.50787182    -10.75122191
T    -10.55465303     -7.41596262     -9.28190012
X     -9.64656222     -8.88528440     -6.90448754
X     -9.08533124     -9.79337521     -5.43516575
T     -8.17724044    -11.26269699     -3.05775316
X     -7.61600946    -12.17078779     -1.58843138
X     -7.26914964    -12.73201878     -0.68034058
T     -6.70791865    -13.64010958      0.78898121
X     -5.79982785    -15.10943136      3.16639379
X     -5.23859687    -16.01752216      4.63571558
T    -11.11588401     -5.38540986    -12.56740351
T    -10.20779320     -6.85473164    -10.18999093
T     -9.64656222     -7.76282244     -8.72066914
S     -9.29970240     -8.32405343     -7.81257834
X     -8.73847142     -9.23214423     -6.34325655
S     -8.17724044    -10.14023503     -4.87393477
T     -7.83038061    -10.70146601     -3.96584397
T     -7.26914964    -11.60955682     -2.49652218
T     -6.36105883    -13.07887860     -0.11910960
T     -5.79982785    -13.98696940      1.35021219
X     -5.45296803    -14.54820038      2.25830299
X     -4.89173705    -15.45629119      3.72762478
S     -4.33050607    -16.36438199      5.19694656
T    -10.55465303     -4.47731906    -14.03672530
T    -10.20779320     -5.03855003    -13.12863449
D     -9.64656222     -5.94664084    -11.65931271
T     -9.08533124     -6.85473164    -10.18999093
T     -8.73847142     -7.41596262     -9.28190012
L     -8.17724044     -8.32405343     -7.81257834
X     -7.61600946     -9.23214423     -6.34325655
S     -7.26914964     -9.79337521     -5.43516575
T     -6.70791865    -10.70146601     -3.96584397
T     -6.36105883    -11.26269699     -3.05775316
D     -5.79982785    -12.17078779     -1.58843138
T     -5.23859687    -13.07887860     -0.11910960
T     -4.89173705    -13.64010958      0.78898121
X     -4.33050607    -14.54820038      2.25830299
T     -3.98364625    -15.10943136      3.16639379
L     -3.42241526    -16.01752216      4.63571558
X     -9.29970240     -5.38540986    -12.56740351
S     -8.73847142     -6.29350066    -11.09808173
X     -7.83038061     -7.76282244     -8.72066914
X     -6.36105883    -10.14023503     -4.87393477
S     -5.45296803    -11.60955682     -2.49652218
X     -4.89173705    -12.51764762     -1.02720040
X     -3.98364625    -13.98696940      1.35021219
X     -3.07555544    -15.45629119      3.72762478
S     -2.51432446    -16.36438199      5.19694656
X     -6.70791865     -8.88528440     -6.90448754
B     -8.73847142     -4.47731906    -14.03672530
T     -8.17724044     -5.38540986    -12.56740351
T     -7.83038061     -5.94664084    -11.65931271
Y     -7.26914964     -6.85473164    -10.18999093
X     -6.70791865     -7.76282244     -8.72066914
X     -6.36105883     -8.32405343     -7.81257834
X     -5.79982785     -9.23214423     -6.34325655
X     -5.45296803     -9.79337521     -5.43516575
Y     -4.89173705    -10.70146601     -3.96584397
T     -4.33050607    -11.60955682     -2.49652218
T     -3.98364625    -12.17078779     -1.58843138
B     -3.42241526    -13.07887860     -0.11910960
S     -2.86118428    -13.98696940      1.35021219
J     -2.51432446    -14.54820038      2.25830299
T     -1.95309348    -15.45629119      3.72762478
T     -1.60623366    -16.01752216      4.63571558
Y     -1.04500268    -16.92561297      6.10503736
T     -8.17724044     -3.56922825    -15.50604708
S     -7.61600946     -4.47731906    -14.03672530
T     -7.26914964     -5.03855003    -13.12863449
T     -6.70791865     -5.94664084    -11.65931271
T     -5.79982785     -7.41596262     -9.28190012
X     -5.23859687     -8.32405343     -7.81257834
X     -4.89173705     -8.88528440     -6.90448754
T     -4.33050607     -9.79337521     -5.43516575
T     -3.42241526    -11.26269699     -3.05775316
T     -2.86118428    -12.17078779     -1.58843138
S     -2.51432446    -12.73201878     -0.68034058
T     -1.95309348    -13.64010958      0.78898121
S     -1.39186250    -14.54820038      2.25830299
T     -1.04500268    -15.10943136      3.16639379
T     -0.48377170    -16.01752216      4.63571558
T     -7.26914964     -3.91608807    -14.94481610
T     -6.36105883     -5.38540986    -12.56740351
S     -5.79982785     -6.29350066    -11.09808173
T     -5.45296803     -6.85473164    -10.18999093
T     -4.89173705     -7.76282244     -8.72066914
T     -3.98364625     -9.23214423     -6.34325655
T     -3.42241526    -10.14023503     -4.87393477
S     -3.07555544    -10.70146601     -3.96584397
T     -2.51432446    -11.60955682     -2.49652218
T     -1.60623366    -13.07887860     -0.11910960
T     -1.04500268    -13.98696940      1.35021219
T     -0.13691188    -15.45629119      3.72762478
X      0.42431911    -16.36438199      5.19694656
T      0.77117893    -16.92561297      6.10503736
T     -6.70791865     -3.00799727    -16.41413788
T     -6.36105883     -3.56922825    -15.50604708
Y     -5.79982785     -4.47731906    -14.03672530
X     -5.23859687     -5.38540986    -12.56740351
L     -4.89173705     -5.94664084    -11.65931271
T     -4.33050607     -6.85473164    -10.18999093
T     -3.98364625     -7.41596262     -9.28190012
Y     -3.42241526     -8.32405343     -7.81257834
T     -2.86118428     -9.23214423     -6.34325655
T     -2.51432446     -9.79337521     -5.43516575
L     -1.95309348    -10.70146601     -3.96584397
X     -1.60623366    -11.26269699     -3.05775316
Y     -1.04500268    -12.17078779     -1.58843138
T     -0.48377170    -13.07887860     -0.11910960
T     -0.13691188    -13.64010958      0.78898121
Y      0.42431911    -14.54820038      2.25830299
X      0.98555009    -15.45629119      3.72762478
V      1.33240991    -16.01752216      4.63571558
T      1.89364089    -16.92561297      6.10503736
S     -5.79982785     -2.66113745    -16.97536887
S     -5.23859687     -3.56922825    -15.50604708
T     -4.33050607     -5.03855003    -13.12863449
X     -3.42241526     -6.50787182    -10.75122191
S     -2.86118428     -7.41596262     -9.28190012
S     -1.95309348     -8.88528440     -6.90448754
X     -1.39186250     -9.79337521     -5.43516575
T     -0.48377170    -11.26269699     -3.05775316
S      0.42431911    -12.73201878     -0.68034058
S      0.98555009    -13.64010958      0.78898121
T      1.89364089    -15.10943136      3.16639379
X      2.80173169    -16.57875315      5.54380638
J     -4.89173705     -3.00799727    -16.41413788
X     -4.33050607     -3.91608807    -14.94481610
T     -3.98364625     -4.47731906    -14.03672530
T     -3.42241526     -5.38540986    -12.56740351
X     -3.07555544     -5.94664084    -11.65931271
S     -2.51432446     -6.85473164    -10.18999093
T     -1.95309348     -7.76282244     -8.72066914
T     -1.60623366     -8.32405343     -7.81257834
S     -1.04500268     -9.23214423     -6.34325655
X     -0.48377170    -10.14023503     -4.87393477
T     -0.13691188    -10.70146601     -3.96584397
T      0.42431911    -11.60955682     -2.49652218
X      0.77117893    -12.17078779     -1.58843138
J      1.33240991    -13.07887860     -0.11910960
X      1.89364089    -13.98696940      1.35021219
T      2.24050071    -14.54820038      2.25830299
T      2.80173169    -15.45629119      3.72762478
X      3.14859151    -16.01752216      4.63571558
X     -3.42241526     -3.56922825    -15.50604708
T     -2.86118428     -4.47731906    -14.03672530
T     -2.51432446     -5.03855003    -13.12863449
X     -1.95309348     -5.94664084    -11.65931271
X     -1.39186250     -6.85473164    -10.18999093
T     -1.04500268     -7.41596262     -9.28190012
T     -0.48377170     -8.32405343     -7.81257834
X     -0.13691188     -8.88528440     -6.90448754
X      0.42431911     -9.79337521     -5.43516575
T      0.98555009    -10.70146601     -3.96584397
T      1.33240991    -11.26269699     -3.05775316
X      1.89364089    -12.17078779     -1.58843138
X      2.80173169    -13.64010958      0.78898121
T      3.36296268    -14.54820038      2.25830299
T      3.70982250    -15.10943136      3.16639379
X      4.27105348    -16.01752216      4.63571558
X     -3.42241526     -2.44676629    -17.32222869
X     -3.07555544     -3.00799727    -16.41413788
X     -2.51432446     -3.91608807    -14.94481610
X     -1.60623366     -5.38540986    -12.56740351
X     -1.04500268     -6.29350066    -11.09808173
T     -0.13691188     -7.76282244     -8.72066914
X      0.77117893     -9.23214423     -6.34325655
X      1.33240991    -10.14023503     -4.87393477
X      2.24050071    -11.60955682     -2.49652218
X      2.80173169    -12.51764762     -1.02720040
X      3.14859151    -13.07887860     -0.11910960
X      3.70982250    -13.98696940      1.35021219
X      4.61791330    -15.45629119      3.72762478
X      5.17914428    -16.36438199      5.19694656
S     -1.95309348     -3.00799727    -16.41413788
S     -1.60623366     -3.56922825    -15.50604708
Y     -1.04500268     -4.47731906    -14.03672530
T     -0.48377170     -5.38540986    -12.56740351
T     -0.13691188     -5.94664084    -11.65931271
Y      0.42431911     -6.85473164    -10.18999093
S      0.98555009     -7.76282244     -8.72066914
B      1.33240991     -8.32405343     -7.81257834
T      1.89364089     -9.23214423     -6.34325655
T      2.24050071     -9.79337521     -5.43516575
Y      2.80173169    -10.70146601     -3.96584397
S      3.36296268    -11.60955682     -2.49652218
S      3.70982250    -12.17078779     -1.58843138
S      4.27105348    -13.07887860     -0.11910960
S      4.61791330    -13.64010958      0.78898121
Y      5.17914428    -14.54820038      2.25830299
T      5.74037526    -15.45629119      3.72762478
T      6.08723508    -16.01752216      4.63571558
X     -1.39186250     -2.09990647    -17.88345967
X     -1.04500268     -2.66113745    -16.97536887
T     -0.48377170     -3.56922825    -15.50604708
T      0.42431911     -5.03855003    -13.12863449
T      0.98555009     -5.94664084    -11.65931271
T      1.89364089     -7.41596262     -9.28190012
T      2.80173169     -8.88528440     -6.90448754
T      3.36296268     -9.79337521     -5.43516575
T      4.27105348    -11.26269699     -3.05775316
X      4.83228446    -12.17078779     -1.58843138
X      5.17914428    -12.73201878     -0.68034058
T      5.74037526    -13.64010958      0.78898121
T      6.64846606    -15.10943136      3.16639379
T     -0.13691188     -3.00799727    -16.41413788
T      0.42431911     -3.91608807    -14.94481610
S      0.77117893     -4.47731906    -14.03672530
T      1.33240991     -5.38540986    -12.56740351
S      1.89364089     -6.29350066    -11.09808173
T      2.24050071     -6.85473164    -10.18999093
T      2.80173169     -7.76282244     -8.72066914
S      3.14859151     -8.32405343     -7.81257834
T      3.70982250     -9.23214423     -6.34325655
S      4.27105348    -10.14023503     -4.87393477
T      4.61791330    -10.70146601     -3.96584397
T      5.17914428    -11.60955682     -2.49652218
T      6.08723508    -13.07887860     -0.11910960
T      6.64846606    -13.98696940      1.35021219
S      6.99532589    -14.54820038      2.25830299
T      7.55655687    -15.45629119      3.72762478
Y      0.42431911     -2.09990647    -17.88345967
T      0.98555009     -3.00799727    -16.41413788
T      1.33240991     -3.56922825    -15.50604708
S      1.89364089     -4.47731906    -14.03672530
X      2.24050071     -5.03855003    -13.12863449
J      2.80173169     -5.94664084    -11.65931271
T      3.36296268     -6.85473164    -10.18999093
T      3.70982250     -7.41596262     -9.28190012
J      4.27105348     -8.32405343     -7.81257834
X      4.83228446     -9.23214423     -6.34325655
S      5.17914428     -9.79337521     -5.43516575
T      5.74037526    -10.70146601     -3.96584397
T      6.08723508    -11.26269699     -3.05775316
Y      6.64846606    -12.17078779     -1.58843138
T      7.20969705    -13.07887860     -0.11910960
T      7.55655687    -13.64010958      0.78898121
S      8.11778785    -14.54820038      2.25830299
X      8.46464767    -15.10943136      3.16639379
X      2.24050071     -3.91608807    -14.94481610
S      3.70982250     -6.29350066    -11.09808173
S      4.61791330     -7.76282244     -8.72066914
X      6.08723508    -10.14023503     -4.87393477
X      8.46464767    -13.98696940      1.35021219
S      1.89364089     -2.66113745    -16.97536887
X      3.36296268     -5.03855003    -13.12863449
X      5.74037526     -8.88528440     -6.90448754
S      7.20969705    -11.26269699     -3.05775316
S      8.11778785    -12.73201878     -0.68034058
Z      2.80173169     -3.00799727    -16.41413788
X      3.36296268     -3.91608807    -14.94481610
S      3.70982250     -4.47731906    -14.03672530
T      4.27105348     -5.38540986    -12.56740351
T      4.61791330     -5.94664084    -11.65931271
Y      5.17914428     -6.85473164    -10.18999093
T      5.74037526     -7.76282244     -8.72066914
T      6.08723508     -8.32405343     -7.81257834
S      6.64846606     -9.23214423     -6.34325655
X      6.99532589     -9.79337521     -5.43516575
Z      7.55655687    -10.70146601     -3.96584397
T      8.11778785    -11.60955682     -2.49652218
T      8.46464767    -12.17078779     -1.58843138
B      9.02587865    -13.07887860     -0.11910960
X      9.58710963    -13.98696940      1.35021219
S      9.93396945    -14.54820038      2.25830299
S      3.70982250     -2.66113745    -16.97536887
T      4.27105348     -3.56922825    -15.50604708
S      4.83228446     -4.47731906    -14.03672530
T      5.17914428     -5.03855003    -13.12863449
T      5.74037526     -5.94664084    -11.65931271
T      6.64846606     -7.41596262     -9.28190012
T      7.20969705     -8.32405343     -7.81257834
S      7.55655687     -8.88528440     -6.90448754
T      8.11778785     -9.79337521     -5.43516575
S      8.67901883    -10.70146601     -3.96584397
T      9.02587865    -11.26269699     -3.05775316
T      9.58710963    -12.17078779     -1.58843138
T     10.49520044    -13.64010958      0.78898121
T      4.61791330     -3.00799727    -16.41413788
T      5.17914428     -3.91608807    -14.94481610
T      6.08723508     -5.38540986    -12.56740351
X      6.64846606     -6.29350066    -11.09808173
X      6.99532589     -6.85473164    -10.18999093
T      7.55655687     -7.76282244     -8.72066914
T      8.46464767     -9.23214423     -6.34325655
T      9.02587865    -10.14023503     -4.87393477
T      9.93396945    -11.60955682     -2.49652218
S     10.49520044    -12.51764762     -1.02720040
T     10.84206026    -13.07887860     -0.11910960
T     11.40329124    -13.98696940      1.35021219
T      5.74037526     -3.00799727    -16.41413788
T      6.08723508     -3.56922825    -15.50604708
Y      6.64846606     -4.47731906    -14.03672530
X      7.20969705     -5.38540986    -12.56740351
X      7.55655687     -5.94664084    -11.65931271
X      8.11778785     -6.85473164    -10.18999093
X      8.46464767     -7.41596262     -9.28190012
Y      9.02587865     -8.32405343     -7.81257834
T      9.58710963     -9.23214423     -6.34325655
T      9.93396945     -9.79337521     -5.43516575
Y     10.49520044    -10.70146601     -3.96584397
S     11.05643142    -11.60955682     -2.49652218
Z     11.40329124    -12.17078779     -1.58843138
T     11.96452222    -13.07887860     -0.11910960
S      7.20969705     -3.56922825    -15.50604708
T      8.11778785     -5.03855003    -13.12863449
X      8.67901883     -5.94664084    -11.65931271
X      9.02587865     -6.50787182    -10.75122191
T      9.58710963     -7.41596262     -9.28190012
S     10.49520044     -8.88528440     -6.90448754
X     11.05643142     -9.79337521     -5.43516575
T     11.96452222    -11.26269699     -3.05775316
X     12.87261302    -12.73201878     -0.68034058
X      8.11778785     -3.91608807    -14.94481610
T      8.46464767     -4.47731906    -14.03672530
T      9.02587865     -5.38540986    -12.56740351
T      9.93396945     -6.85473164    -10.18999093
T     10.49520044     -7.76282244     -8.72066914
X     10.84206026     -8.32405343     -7.81257834
S     11.40329124     -9.23214423     -6.34325655
X     11.96452222    -10.14023503     -4.87393477
T     12.31138204    -10.70146601     -3.96584397
T     12.87261302    -11.60955682     -2.49652218
X     13.21947284    -12.17078779     -1.58843138
T      9.58710963     -4.47731906    -14.03672530
T      9.93396945     -5.03855003    -13.12863449
V     10.49520044     -5.94664084    -11.65931271
T     11.05643142     -6.85473164    -10.18999093
T     11.40329124     -7.41596262     -9.28190012
X     11.96452222     -8.32405343     -7.81257834
X     12.31138204     -8.88528440     -6.90448754
S     12.87261302     -9.79337521     -5.43516575
T     13.43384401    -10.70146601     -3.96584397
T     13.78070383    -11.26269699     -3.05775316
X     10.84206026     -5.38540986    -12.56740351
X     11.40329124     -6.29350066    -11.09808173
X     12.31138204     -7.76282244     -8.72066914
X     13.21947284     -9.23214423     -6.34325655
S     13.78070383    -10.14023503     -4.87393477
T     12.31138204     -5.94664084    -11.65931271
Y     12.87261302     -6.85473164    -10.18999093
S     13.43384401     -7.76282244     -8.72066914
J     13.78070383     -8.32405343     -7.81257834
T    -13.49329659     -7.41596262     -8.15943816
T    -11.11588401    -11.26269699     -1.93529120
T     -7.26914964     -5.03855003    -12.00617253
T     -3.42241526    -11.26269699     -1.93529120
T     -1.04500268    -15.10943136      4.28885575
T     -1.04500268     -7.41596262     -8.15943816
T      0.42431911     -5.03855003    -12.00617253
T      2.80173169     -8.88528440     -5.78202557
T      6.64846606    -15.10943136      4.28885575
T      5.17914428     -5.03855003    -12.00617253
T      6.64846606     -7.41596262     -8.15943816
T      9.02587865    -11.26269699     -1.93529120
T    -14.40138740    -10.70146601     -2.14966236
T    -14.96261837     -8.67091325     -5.43516575
T    -14.05452757    -10.14023503     -3.05775316
T    -12.58520579    -12.51764762      0.78898121
X    -14.40138740     -7.76282244     -6.90448754
T    -14.05452757     -8.32405343     -5.99639673
T    -13.49329659     -9.23214423     -4.52707495
T    -12.93206561    -10.14023503     -3.05775316
X    -12.58520579    -10.70146601     -2.14966236
T    -12.02397481    -11.60955682     -0.68034058
T    -11.11588401    -13.07887860      1.69707201
T    -10.55465303    -13.98696940      3.16639379
T    -12.93206561     -8.32405343     -5.99639673
T    -12.02397481     -9.79337521     -3.61898415
S    -10.55465303    -12.17078779      0.22775022
T     -9.64656222    -13.64010958      2.60516281
T     -9.08533124    -14.54820038      4.07448460
X    -13.49329659     -6.29350066     -9.28190012
X    -12.58520579     -7.76282244     -6.90448754
T    -12.02397481     -8.67091325     -5.43516575
T    -11.67711498     -9.23214423     -4.52707495
X    -11.11588401    -10.14023503     -3.05775316
X    -10.20779320    -11.60955682     -0.68034058
T     -9.64656222    -12.51764762      0.78898121
T     -9.29970240    -13.07887860      1.69707201
T     -8.73847142    -13.98696940      3.16639379
T     -8.17724044    -14.89506020      4.63571558
T    -12.93206561     -5.38540986    -10.75122191
X    -12.58520579     -5.94664084     -9.84313111
T    -12.02397481     -6.85473164     -8.37380932
T    -11.11588401     -8.32405343     -5.99639673
T    -10.55465303     -9.23214423     -4.52707495
T     -9.64656222    -10.70146601     -2.14966236
X     -9.08533124    -11.60955682     -0.68034058
T     -8.73847142    -12.17078779      0.22775022
T     -8.17724044    -13.07887860      1.69707201
T     -7.26914964    -14.54820038      4.07448460
T     -6.70791865    -15.45629119      5.54380638
T    -12.58520579     -4.82417888    -11.65931271
T    -10.20779320     -8.67091325     -5.43516575
T     -7.83038061    -12.51764762      0.78898121
T     -6.36105883    -14.89506020      4.63571558
T    -11.67711498     -4.47731906    -12.22054369
T    -11.11588401     -5.38540986    -10.75122191
T    -10.55465303     -6.29350066     -9.28190012
T    -10.20779320     -6.85473164     -8.37380932
T     -9.64656222     -7.76282244     -6.90448754
T     -8.73847142     -9.23214423     -4.52707495
T     -8.17724044    -10.14023503     -3.05775316
T     -7.83038061    -10.70146601     -2.14966236
T     -7.26914964    -11.60955682     -0.68034058
T     -6.70791865    -12.51764762      0.78898121
T     -6.36105883    -13.07887860      1.69707201
T     -5.79982785    -13.98696940      3.16639379
T     -4.89173705    -15.45629119      5.54380638
T    -11.11588401     -3.56922825    -13.68986547
T    -10.55465303     -4.47731906    -12.22054369
T     -9.64656222     -5.94664084     -9.84313111
T     -9.08533124     -6.85473164     -8.37380932
X     -8.17724044     -8.32405343     -5.99639673
T     -7.26914964     -9.79337521     -3.61898415
T     -6.70791865    -10.70146601     -2.14966236
T     -5.79982785    -12.17078779      0.22775022
T     -5.23859687    -13.07887860      1.69707201
X     -4.33050607    -14.54820038      4.07448460
T     -3.42241526    -16.01752216      6.45189718
T    -10.20779320     -3.91608807    -13.12863449
X     -9.64656222     -4.82417888    -11.65931271
T     -8.73847142     -6.29350066     -9.28190012
S     -7.83038061     -7.76282244     -6.90448754
X     -7.26914964     -8.67091325     -5.43516575
T     -6.36105883    -10.14023503     -3.05775316
X     -5.45296803    -11.60955682     -0.68034058
T     -4.89173705    -12.51764762      0.78898121
X     -3.98364625    -13.98696940      3.16639379
X     -3.42241526    -14.89506020      4.63571558
T     -2.51432446    -16.36438199      7.01312817
T     -9.64656222     -3.00799727    -14.59795628
X     -8.73847142     -4.47731906    -12.22054369
T     -8.17724044     -5.38540986    -10.75122191
T     -7.26914964     -6.85473164     -8.37380932
X     -6.70791865     -7.76282244     -6.90448754
X     -6.36105883     -8.32405343     -5.99639673
T     -5.79982785     -9.23214423     -4.52707495
T     -4.89173705    -10.70146601     -2.14966236
X     -4.33050607    -11.60955682     -0.68034058
T     -3.42241526    -13.07887860      1.69707201
S     -2.86118428    -13.98696940      3.16639379
X     -2.51432446    -14.54820038      4.07448460
T     -1.95309348    -15.45629119      5.54380638
T     -8.17724044     -2.44676629    -15.50604708
T     -7.83038061     -3.00799727    -14.59795628
T     -7.26914964     -3.91608807    -13.12863449
X     -6.36105883     -5.38540986    -10.75122191
T     -5.79982785     -6.29350066     -9.28190012
T     -5.45296803     -6.85473164     -8.37380932
T     -4.89173705     -7.76282244     -6.90448754
T     -4.33050607     -8.67091325     -5.43516575
T     -3.98364625     -9.23214423     -4.52707495
X     -3.42241526    -10.14023503     -3.05775316
T     -2.51432446    -11.60955682     -0.68034058
T     -1.95309348    -12.51764762      0.78898121
T     -1.60623366    -13.07887860      1.69707201
T     -1.04500268    -13.98696940      3.16639379
X     -0.13691188    -15.45629119      5.54380638
T      0.42431911    -16.36438199      7.01312817
T     -7.26914964     -2.09990647    -16.06727806
T     -6.70791865     -3.00799727    -14.59795628
X     -5.79982785     -4.47731906    -12.22054369
T     -4.89173705     -5.94664084     -9.84313111
T     -4.33050607     -6.85473164     -8.37380932
T     -3.42241526     -8.32405343     -5.99639673
T     -2.86118428     -9.23214423     -4.52707495
X     -1.95309348    -10.70146601     -2.14966236
T     -1.04500268    -12.17078779      0.22775022
T     -0.48377170    -13.07887860      1.69707201
X      0.42431911    -14.54820038      4.07448460
T      0.98555009    -15.45629119      5.54380638
T      1.33240991    -16.01752216      6.45189718
T     -6.36105883     -2.44676629    -15.50604708
X     -4.89173705     -4.82417888    -11.65931271
T     -3.98364625     -6.29350066     -9.28190012
T     -2.51432446     -8.67091325     -5.43516575
X     -1.60623366    -10.14023503     -3.05775316
T     -0.13691188    -12.51764762      0.78898121
T      1.33240991    -14.89506020      4.63571558
T      2.24050071    -16.36438199      7.01312817
T     -5.79982785     -1.53867549    -16.97536887
T     -4.89173705     -3.00799727    -14.59795628
T     -4.33050607     -3.91608807    -13.12863449
T     -3.98364625     -4.47731906    -12.22054369
T     -3.42241526     -5.38540986    -10.75122191
X     -2.51432446     -6.85473164     -8.37380932
T     -1.95309348     -7.76282244     -6.90448754
T     -1.04500268     -9.23214423     -4.52707495
T     -0.48377170    -10.14023503     -3.05775316
T     -0.13691188    -10.70146601     -2.14966236
T      0.42431911    -11.60955682     -0.68034058
T      1.33240991    -13.07887860      1.69707201
T      1.89364089    -13.98696940      3.16639379
T      2.24050071    -14.54820038      4.07448460
T      2.80173169    -15.45629119      5.54380638
T      3.36296268    -16.36438199      7.01312817
S     -4.33050607     -2.09990647    -16.06727806
T     -3.42241526     -3.56922825    -13.68986547
T     -2.86118428     -4.47731906    -12.22054369
X     -1.95309348     -5.94664084     -9.84313111
X     -0.48377170     -8.32405343     -5.99639673
T      0.42431911     -9.79337521     -3.61898415
T      0.98555009    -10.70146601     -2.14966236
S      1.89364089    -12.17078779      0.22775022
T      2.80173169    -13.64010958      2.60516281
T      3.36296268    -14.54820038      4.07448460
T      4.27105348    -16.01752216      6.45189718
X     -3.98364625     -1.53867549    -16.97536887
X     -3.42241526     -2.44676629    -15.50604708
T     -2.51432446     -3.91608807    -13.12863449
T     -1.95309348     -4.82417888    -11.65931271
T     -1.60623366     -5.38540986    -10.75122191
X     -1.04500268     -6.29350066     -9.28190012
X     -0.13691188     -7.76282244     -6.90448754
T      0.42431911     -8.67091325     -5.43516575
T      0.77117893     -9.23214423     -4.52707495
T      1.33240991    -10.14023503     -3.05775316
X      2.24050071    -11.60955682     -0.68034058
X      2.80173169    -12.51764762      0.78898121
T      3.70982250    -13.98696940      3.16639379
T      4.27105348    -14.89506020      4.63571558
T      4.61791330    -15.45629119      5.54380638
X     -2.86118428     -1.53867549    -16.97536887
X     -2.51432446     -2.09990647    -16.06727806
T     -1.95309348     -3.00799727    -14.59795628
X     -1.04500268     -4.47731906    -12.22054369
X     -0.48377170     -5.38540986    -10.75122191
T      0.42431911     -6.85473164     -8.37380932
X      1.33240991     -8.32405343     -5.99639673
X      1.89364089     -9.23214423     -4.52707495
T      2.80173169    -10.70146601     -2.14966236
X      3.36296268    -11.60955682     -0.68034058
X      3.70982250    -12.17078779      0.22775022
T      4.27105348    -13.07887860      1.69707201
X      5.17914428    -14.54820038      4.07448460
X      5.74037526    -15.45629119      5.54380638
T     -1.04500268     -1.53867549    -16.97536887
T     -0.48377170     -2.44676629    -15.50604708
T     -0.13691188     -3.00799727    -14.59795628
T      0.42431911     -3.91608807    -13.12863449
T      1.33240991     -5.38540986    -10.75122191
T      1.89364089     -6.29350066     -9.28190012
T      2.24050071     -6.85473164     -8.37380932
T      2.80173169     -7.76282244     -6.90448754
T      3.70982250     -9.23214423     -4.52707495
T      4.27105348    -10.14023503     -3.05775316
T      4.61791330    -10.70146601     -2.14966236
T      5.17914428    -11.60955682     -0.68034058
T      5.74037526    -12.51764762      0.78898121
T      6.08723508    -13.07887860      1.69707201
T      6.64846606    -13.98696940      3.16639379
T      7.55655687    -15.45629119      5.54380638
T      0.42431911     -2.09990647    -16.06727806
T      0.98555009     -3.00799727    -14.59795628
X      1.89364089     -4.47731906    -12.22054369
T      2.80173169     -5.94664084     -9.84313111
T      3.36296268     -6.85473164     -8.37380932
X      4.27105348     -8.32405343     -5.99639673
T      5.17914428     -9.79337521     -3.61898415
T      5.74037526    -10.70146601     -2.14966236
T      6.64846606    -12.17078779      0.22775022
T      7.20969705    -13.07887860      1.69707201
X      8.11778785    -14.54820038      4.07448460
T      1.33240991     -2.44676629    -15.50604708
X      2.24050071     -3.91608807    -13.12863449
S      2.80173169     -4.82417888    -11.65931271
T      3.70982250     -6.29350066     -9.28190012
S      4.61791330     -7.76282244     -6.90448754
X      5.17914428     -8.67091325     -5.43516575
T      6.08723508    -10.14023503     -3.05775316
T      7.55655687    -12.51764762      0.78898121
X      8.46464767    -13.98696940      3.16639379
S      9.02587865    -14.89506020      4.63571558
X      1.89364089     -1.53867549    -16.97536887
T      2.80173169     -3.00799727    -14.59795628
X      3.36296268     -3.91608807    -13.12863449
X      3.70982250     -4.47731906    -12.22054369
T      4.27105348     -5.38540986    -10.75122191
T      5.17914428     -6.85473164     -8.37380932
X      5.74037526     -7.76282244     -6.90448754
X      6.08723508     -8.32405343     -5.99639673
T      6.64846606     -9.23214423     -4.52707495
X      7.55655687    -10.70146601     -2.14966236
T      8.11778785    -11.60955682     -0.68034058
T      9.02587865    -13.07887860      1.69707201
X      9.58710963    -13.98696940      3.16639379
X      9.93396945    -14.54820038      4.07448460
X      3.70982250     -1.53867549    -16.97536887
T      4.27105348     -2.44676629    -15.50604708
T      4.61791330     -3.00799727    -14.59795628
T      5.17914428     -3.91608807    -13.12863449
X      6.08723508     -5.38540986    -10.75122191
X      6.64846606     -6.29350066     -9.28190012
T      7.55655687     -7.76282244     -6.90448754
T      8.11778785     -8.67091325     -5.43516575
T      8.46464767     -9.23214423     -4.52707495
X      9.02587865    -10.14023503     -3.05775316
X      9.93396945    -11.60955682     -0.68034058
T     10.49520044    -12.51764762      0.78898121
T     10.84206026    -13.07887860      1.69707201
T      5.17914428     -2.09990647    -16.06727806
T      5.74037526     -3.00799727    -14.59795628
X      6.64846606     -4.47731906    -12.22054369
T      7.20969705     -5.38540986    -10.75122191
T      7.55655687     -5.94664084     -9.84313111
X      8.11778785     -6.85473164     -8.37380932
T      9.02587865     -8.32405343     -5.99639673
T      9.58710963     -9.23214423     -4.52707495
T     10.49520044    -10.70146601     -2.14966236
T     11.40329124    -12.17078779      0.22775022
T     11.96452222    -13.07887860      1.69707201
T      6.08723508     -2.44676629    -15.50604708
T      7.55655687     -4.82417888    -11.65931271
T      8.46464767     -6.29350066     -9.28190012
T      9.93396945     -8.67091325     -5.43516575
T     12.31138204    -12.51764762      0.78898121
T      7.55655687     -3.00799727    -14.59795628
T      8.11778785     -3.91608807    -13.12863449
T      8.46464767     -4.47731906    -12.22054369
T      9.02587865     -5.38540986    -10.75122191
T      9.58710963     -6.29350066     -9.28190012
T      9.93396945     -6.85473164     -8.37380932
T     10.49520044     -7.76282244     -6.90448754
T     11.40329124     -9.23214423     -4.52707495
T     11.96452222    -10.14023503     -3.05775316
T     12.31138204    -10.70146601     -2.14966236
T     12.87261302    -11.60955682     -0.68034058
X      8.11778785     -2.09990647    -16.06727806
T      9.02587865     -3.56922825    -13.68986547
T      9.58710963     -4.47731906    -12.22054369
T     10.49520044     -5.94664084     -9.84313111
T     11.05643142     -6.85473164     -8.37380932
X     11.96452222     -8.32405343     -5.99639673
T     12.87261302     -9.79337521     -3.61898415
T     13.43384401    -10.70146601     -2.14966236
X      9.02587865     -2.44676629    -15.50604708
T      9.93396945     -3.91608807    -13.12863449
T     10.49520044     -4.82417888    -11.65931271
T     10.84206026     -5.38540986    -10.75122191
T     11.40329124     -6.29350066     -9.28190012
X     12.31138204     -7.76282244     -6.90448754
X     12.87261302     -8.67091325     -5.43516575
T     13.78070383    -10.14023503     -3.05775316
X     11.40329124     -4.47731906    -12.22054369
X     11.96452222     -5.38540986    -10.75122191
T     12.87261302     -6.85473164     -8.37380932
S     13.43384401     -7.76282244     -6.90448754
X     13.78070383     -8.32405343     -5.99639673
T     14.34193481     -9.23214423     -4.52707495
T    -14.96261837     -9.79337521     -2.49652218
T    -14.40138740    -10.70146601     -1.02720040
T    -14.05452757    -11.26269699     -0.11910960
T    -14.40138740     -8.88528440     -3.96584397
S    -13.49329659    -10.35460619     -1.58843138
T    -12.93206561    -11.26269699     -0.11910960
T    -12.02397481    -12.73201878      2.25830299
T    -14.96261837     -6.85473164     -7.25134736
T    -14.05452757     -8.32405343     -4.87393477
T    -13.49329659     -9.23214423     -3.40461298
T    -12.58520579    -10.70146601     -1.02720040
T    -12.02397481    -11.60955682      0.44212139
T    -11.67711498    -12.17078779      1.35021219
T    -11.11588401    -13.07887860      2.81953397
T    -14.40138740     -5.94664084     -8.72066914
T    -14.05452757     -6.50787182     -7.81257834
X    -13.49329659     -7.41596262     -6.34325655
T    -12.93206561     -8.32405343     -4.87393477
T    -12.58520579     -8.88528440     -3.96584397
X    -12.02397481     -9.79337521     -2.49652218
T    -11.46274383    -10.70146601     -1.02720040
T    -11.11588401    -11.26269699     -0.11910960
T    -10.55465303    -12.17078779      1.35021219
T    -10.20779320    -12.73201878      2.25830299
T     -9.64656222    -13.64010958      3.72762478
T     -9.08533124    -14.54820038      5.19694656
T    -12.93206561     -6.50787182     -7.81257834
T    -10.55465303    -10.35460619     -1.58843138
T    -13.49329659     -4.47731906    -11.09808173
T    -12.58520579     -5.94664084     -8.72066914
T    -12.02397481     -6.85473164     -7.25134736
S    -11.67711498     -7.41596262     -6.34325655
T    -11.11588401     -8.32405343     -4.87393477
S    -10.55465303     -9.23214423     -3.40461298
T    -10.20779320     -9.79337521     -2.49652218
T     -9.64656222    -10.70146601     -1.02720040
T     -8.73847142    -12.17078779      1.35021219
X     -8.17724044    -13.07887860      2.81953397
X     -7.83038061    -13.64010958      3.72762478
T     -7.26914964    -14.54820038      5.19694656
S     -6.70791865    -15.45629119      6.66626834
T    -12.02397481     -5.03855003    -10.18999093
T    -11.46274383     -5.94664084     -8.72066914
T    -11.11588401     -6.50787182     -7.81257834
T    -10.55465303     -7.41596262     -6.34325655
T     -9.64656222     -8.88528440     -3.96584397
T     -9.08533124     -9.79337521     -2.49652218
T     -8.73847142    -10.35460619     -1.58843138
T     -8.17724044    -11.26269699     -0.11910960
S     -7.26914964    -12.73201878      2.25830299
T     -6.70791865    -13.64010958      3.72762478
T     -5.79982785    -15.10943136      6.10503736
T    -11.67711498     -4.47731906    -11.09808173
T    -11.11588401     -5.38540986     -9.62875994
T    -10.20779320     -6.85473164     -7.25134736
T     -9.64656222     -7.76282244     -5.78202557
T     -9.29970240     -8.32405343     -4.87393477
T     -8.73847142     -9.23214423     -3.40461298
T     -7.83038061    -10.70146601     -1.02720040
T     -7.26914964    -11.60955682      0.44212139
T     -6.36105883    -13.07887860      2.81953397
T     -5.79982785    -13.98696940      4.28885575
T     -5.45296803    -14.54820038      5.19694656
T     -4.89173705    -15.45629119      6.66626834
T    -11.11588401     -3.56922825    -12.56740351
T    -10.55465303     -4.47731906    -11.09808173
T    -10.20779320     -5.03855003    -10.18999093
T     -9.64656222     -5.94664084     -8.72066914
T     -9.08533124     -6.85473164     -7.25134736
T     -8.73847142     -7.41596262     -6.34325655
T     -8.17724044     -8.32405343     -4.87393477
T     -7.83038061     -8.88528440     -3.96584397
T     -7.26914964     -9.79337521     -2.49652218
T     -6.70791865    -10.70146601     -1.02720040
T     -6.36105883    -11.26269699     -0.11910960
T     -5.79982785    -12.17078779      1.35021219
T     -5.23859687    -13.07887860      2.81953397
T     -4.89173705    -13.64010958      3.72762478
T     -4.33050607    -14.54820038      5.19694656
T     -3.98364625    -15.10943136      6.10503736
T     -3.42241526    -16.01752216      7.57435915
T    -10.55465303     -2.66113745    -14.03672530
T     -9.08533124     -5.03855003    -10.18999093
T     -8.17724044     -6.50787182     -7.81257834
T     -6.70791865     -8.88528440     -3.96584397
T     -5.79982785    -10.35460619     -1.58843138
T     -4.33050607    -12.73201878      2.25830299
T     -2.86118428    -15.10943136      6.10503736
T     -9.64656222     -3.00799727    -13.47549431
S     -9.29970240     -3.56922825    -12.56740351
T     -8.73847142     -4.47731906    -11.09808173
T     -8.17724044     -5.38540986     -9.62875994
T     -7.83038061     -5.94664084     -8.72066914
T     -7.26914964     -6.85473164     -7.25134736
T     -6.36105883     -8.32405343     -4.87393477
T     -5.79982785     -9.23214423     -3.40461298
T     -5.45296803     -9.79337521     -2.49652218
T     -4.89173705    -10.70146601     -1.02720040
S     -4.33050607    -11.60955682      0.44212139
T     -3.98364625    -12.17078779      1.35021219
T     -3.42241526    -13.07887860      2.81953397
T     -2.51432446    -14.54820038      5.19694656
T     -1.95309348    -15.45629119      6.66626834
T     -1.60623366    -16.01752216      7.57435915
T     -9.08533124     -2.09990647    -14.94481610
T     -8.73847142     -2.66113745    -14.03672530
T     -8.17724044     -3.56922825    -12.56740351
T     -7.61600946     -4.47731906    -11.09808173
T     -7.26914964     -5.03855003    -10.18999093
T     -6.70791865     -5.94664084     -8.72066914
T     -6.36105883     -6.50787182     -7.81257834
T     -5.79982785     -7.41596262     -6.34325655
T     -5.23859687     -8.32405343     -4.87393477
T     -4.89173705     -8.88528440     -3.96584397
T     -4.33050607     -9.79337521     -2.49652218
T     -3.98364625    -10.35460619     -1.58843138
T     -3.42241526    -11.26269699     -0.11910960
T     -2.86118428    -12.17078779      1.35021219
T     -2.51432446    -12.73201878      2.25830299
T     -1.95309348    -13.64010958      3.72762478
T     -1.39186250    -14.54820038      5.19694656
T     -1.04500268    -15.10943136      6.10503736
T     -0.48377170    -16.01752216      7.57435915
T     -7.83038061     -3.00799727    -13.47549431
T     -7.26914964     -3.91608807    -12.00617253
X     -6.36105883     -5.38540986     -9.62875994
T     -5.45296803     -6.85473164     -7.25134736
T     -4.89173705     -7.76282244     -5.78202557
X     -3.98364625     -9.23214423     -3.40461298
T     -3.07555544    -10.70146601     -1.02720040
T     -2.51432446    -11.60955682      0.44212139
T     -1.60623366    -13.07887860      2.81953397
T     -1.04500268    -13.98696940      4.28885575
S     -0.13691188    -15.45629119      6.66626834
T     -7.26914964     -2.09990647    -14.94481610
T     -6.70791865     -3.00799727    -13.47549431
T     -6.36105883     -3.56922825    -12.56740351
X     -5.79982785     -4.47731906    -11.09808173
T     -5.45296803     -5.03855003    -10.18999093
T     -4.89173705     -5.94664084     -8.72066914
T     -4.33050607     -6.85473164     -7.25134736
T     -3.98364625     -7.41596262     -6.34325655
T     -3.42241526     -8.32405343     -4.87393477
T     -2.86118428     -9.23214423     -3.40461298
X     -2.51432446     -9.79337521     -2.49652218
T     -1.95309348    -10.70146601     -1.02720040
T     -1.60623366    -11.26269699     -0.11910960
T     -1.04500268    -12.17078779      1.35021219
T     -0.48377170    -13.07887860      2.81953397
T     -0.13691188    -13.64010958      3.72762478
X      0.42431911    -14.54820038      5.19694656
T      1.33240991    -16.01752216      7.57435915
T     -6.70791865     -1.19181567    -16.41413788
T     -5.79982785     -2.66113745    -14.03672530
S     -5.23859687     -3.56922825    -12.56740351
T     -4.33050607     -5.03855003    -10.18999093
X     -3.42241526     -6.50787182     -7.81257834
T     -2.86118428     -7.41596262     -6.34325655
T     -1.95309348     -8.88528440     -3.96584397
S     -1.04500268    -10.35460619     -1.58843138
T     -0.48377170    -11.26269699     -0.11910960
T      0.42431911    -12.73201878      2.25830299
S      0.98555009    -13.64010958      3.72762478
T      1.89364089    -15.10943136      6.10503736
T     -5.79982785     -1.53867549    -15.85290690
T     -5.45296803     -2.09990647    -14.94481610
T     -4.89173705     -3.00799727    -13.47549431
T     -3.98364625     -4.47731906    -11.09808173
T     -3.42241526     -5.38540986     -9.62875994
T     -3.07555544     -5.94664084     -8.72066914
T     -2.51432446     -6.85473164     -7.25134736
T     -1.95309348     -7.76282244     -5.78202557
T     -1.60623366     -8.32405343     -4.87393477
T     -1.04500268     -9.23214423     -3.40461298
T     -0.13691188    -10.70146601     -1.02720040
T      0.42431911    -11.60955682      0.44212139
T      0.77117893    -12.17078779      1.35021219
T      1.33240991    -13.07887860      2.81953397
T      2.24050071    -14.54820038      5.19694656
T      2.80173169    -15.45629119      6.66626834
T     -5.23859687     -0.63058468    -17.32222869
T     -4.89173705     -1.19181567    -16.41413788
T     -4.33050607     -2.09990647    -14.94481610
T     -3.98364625     -2.66113745    -14.03672530
T     -3.42241526     -3.56922825    -12.56740351
T     -2.86118428     -4.47731906    -11.09808173
T     -2.51432446     -5.03855003    -10.18999093
X     -1.95309348     -5.94664084     -8.72066914
T     -1.39186250     -6.85473164     -7.25134736
T     -1.04500268     -7.41596262     -6.34325655
T     -0.48377170     -8.32405343     -4.87393477
T     -0.13691188     -8.88528440     -3.96584397
T      0.42431911     -9.79337521     -2.49652218
T      0.98555009    -10.70146601     -1.02720040
T      1.33240991    -11.26269699     -0.11910960
T      1.89364089    -12.17078779      1.35021219
T      2.24050071    -12.73201878      2.25830299
T      2.80173169    -13.64010958      3.72762478
T      3.36296268    -14.54820038      5.19694656
T      3.70982250    -15.10943136      6.10503736
T     -2.86118428     -2.66113745    -14.03672530
T     -0.48377170     -6.50787182     -7.81257834
T      1.89364089    -10.35460619     -1.58843138
T      3.36296268    -12.73201878      2.25830299
T     -3.42241526     -0.63058468    -17.32222869
T     -2.51432446     -2.09990647    -14.94481610
T     -1.95309348     -3.00799727    -13.47549431
S     -1.60623366     -3.56922825    -12.56740351
X     -1.04500268     -4.47731906    -11.09808173
S     -0.48377170     -5.38540986     -9.62875994
T     -0.13691188     -5.94664084     -8.72066914
T      0.42431911     -6.85473164     -7.25134736
S      0.77117893     -7.41596262     -6.34325655
X      1.33240991     -8.32405343     -4.87393477
S      1.89364089     -9.23214423     -3.40461298
T      2.24050071     -9.79337521     -2.49652218
T      2.80173169    -10.70146601     -1.02720040
T      3.70982250    -12.17078779      1.35021219
T      4.27105348    -13.07887860      2.81953397
S      4.61791330    -13.64010958      3.72762478
X      5.17914428    -14.54820038      5.19694656
S      5.74037526    -15.45629119      6.66626834
T     -2.51432446     -0.28372486    -17.88345967
T     -1.95309348     -1.19181567    -16.41413788
T     -1.39186250     -2.09990647    -14.94481610
T     -1.04500268     -2.66113745    -14.03672530
T     -0.48377170     -3.56922825    -12.56740351
T      0.42431911     -5.03855003    -10.18999093
T      0.98555009     -5.94664084     -8.72066914
T      1.33240991     -6.50787182     -7.81257834
T      1.89364089     -7.41596262     -6.34325655
T      2.80173169     -8.88528440     -3.96584397
T      3.36296268     -9.79337521     -2.49652218
T      3.70982250    -10.35460619     -1.58843138
T      4.27105348    -11.26269699     -0.11910960
T      4.83228446    -12.17078779      1.35021219
T      5.17914428    -12.73201878      2.25830299
T      5.74037526    -13.64010958      3.72762478
T      6.64846606    -15.10943136      6.10503736
T     -1.60623366     -0.63058468    -17.32222869
T     -1.04500268     -1.53867549    -15.85290690
T     -0.13691188     -3.00799727    -13.47549431
T      0.42431911     -3.91608807    -12.00617253
T      0.77117893     -4.47731906    -11.09808173
T      1.33240991     -5.38540986     -9.62875994
T      2.24050071     -6.85473164     -7.25134736
T      2.80173169     -7.76282244     -5.78202557
T      3.14859151     -8.32405343     -4.87393477
T      3.70982250     -9.23214423     -3.40461298
T      4.61791330    -10.70146601     -1.02720040
T      5.17914428    -11.60955682      0.44212139
T      6.08723508    -13.07887860      2.81953397
T      6.64846606    -13.98696940      4.28885575
T      6.99532589    -14.54820038      5.19694656
T     -0.48377170     -0.63058468    -17.32222869
T     -0.13691188     -1.19181567    -16.41413788
T      0.42431911     -2.09990647    -14.94481610
T      0.98555009     -3.00799727    -13.47549431
T      1.33240991     -3.56922825    -12.56740351
T      1.89364089     -4.47731906    -11.09808173
T      2.24050071     -5.03855003    -10.18999093
T      2.80173169     -5.94664084     -8.72066914
T      3.36296268     -6.85473164     -7.25134736
T      3.70982250     -7.41596262     -6.34325655
T      4.27105348     -8.32405343     -4.87393477
T      4.61791330     -8.88528440     -3.96584397
T      5.17914428     -9.79337521     -2.49652218
T      5.74037526    -10.70146601     -1.02720040
T      6.08723508    -11.26269699     -0.11910960
T      6.64846606    -12.17078779      1.35021219
T      7.20969705    -13.07887860      2.81953397
T      7.55655687    -13.64010958      3.72762478
T      8.11778785    -14.54820038      5.19694656
T      0.42431911     -0.28372486    -17.88345967
X      0.98555009     -1.19181567    -16.41413788
T      1.89364089     -2.66113745    -14.03672530
T      3.36296268     -5.03855003    -10.18999093
T      4.27105348     -6.50787182     -7.81257834
T      5.74037526     -8.88528440     -3.96584397
X      6.64846606    -10.35460619     -1.58843138
T      7.20969705    -11.26269699     -0.11910960
T      8.11778785    -12.73201878      2.25830299
T      1.33240991     -0.63058468    -17.32222869
X      1.89364089     -1.53867549    -15.85290690
T      2.24050071     -2.09990647    -14.94481610
T      2.80173169     -3.00799727    -13.47549431
T      3.70982250     -4.47731906    -11.09808173
T      4.27105348     -5.38540986     -9.62875994
T      4.61791330     -5.94664084     -8.72066914
T      5.17914428     -6.85473164     -7.25134736
T      6.08723508     -8.32405343     -4.87393477
T      6.64846606     -9.23214423     -3.40461298
X      6.99532589     -9.79337521     -2.49652218
T      7.55655687    -10.70146601     -1.02720040
T      8.11778785    -11.60955682      0.44212139
T      8.46464767    -12.17078779      1.35021219
T      9.02587865    -13.07887860      2.81953397
T      2.24050071     -0.28372486    -17.88345967
X      2.80173169     -1.19181567    -16.41413788
T      3.36296268     -2.09990647    -14.94481610
T      3.70982250     -2.66113745    -14.03672530
T      4.27105348     -3.56922825    -12.56740351
T      4.83228446     -4.47731906    -11.09808173
T      5.17914428     -5.03855003    -10.18999093
T      5.74037526     -5.94664084     -8.72066914
T      6.08723508     -6.50787182     -7.81257834
T      6.64846606     -7.41596262     -6.34325655
T      7.20969705     -8.32405343     -4.87393477
T      7.55655687     -8.88528440     -3.96584397
X      8.11778785     -9.79337521     -2.49652218
T      8.67901883    -10.70146601     -1.02720040
T      9.02587865    -11.26269699     -0.11910960
T      9.58710963    -12.17078779      1.35021219
T      9.93396945    -12.73201878      2.25830299
T     10.49520044    -13.64010958      3.72762478
T      3.70982250     -1.53867549    -15.85290690
T      4.61791330     -3.00799727    -13.47549431
T      5.17914428     -3.91608807    -12.00617253
S      6.08723508     -5.38540986     -9.62875994
T      6.99532589     -6.85473164     -7.25134736
T      7.55655687     -7.76282244     -5.78202557
T      8.46464767     -9.23214423     -3.40461298
X      9.93396945    -11.60955682      0.44212139
T     10.84206026    -13.07887860      2.81953397
T      9.58710963    -10.35460619     -1.58843138
T      4.27105348     -0.63058468    -17.32222869
X      4.61791330     -1.19181567    -16.41413788
T      5.17914428     -2.09990647    -14.94481610
T      5.74037526     -3.00799727    -13.47549431
T      6.08723508     -3.56922825    -12.56740351
X      6.64846606     -4.47731906    -11.09808173
X      7.55655687     -5.94664084     -8.72066914
T      8.11778785     -6.85473164     -7.25134736
T      8.46464767     -7.41596262     -6.34325655
T      9.02587865     -8.32405343     -4.87393477
X      9.58710963     -9.23214423     -3.40461298
T      9.93396945     -9.79337521     -2.49652218
T     10.49520044    -10.70146601     -1.02720040
X     10.84206026    -11.26269699     -0.11910960
T     11.40329124    -12.17078779      1.35021219
T     11.96452222    -13.07887860      2.81953397
T      5.74037526     -1.19181567    -16.41413788
T      6.64846606     -2.66113745    -14.03672530
S      7.20969705     -3.56922825    -12.56740351
T      8.11778785     -5.03855003    -10.18999093
S      9.02587865     -6.50787182     -7.81257834
T      9.58710963     -7.41596262     -6.34325655
T     10.49520044     -8.88528440     -3.96584397
T     11.05643142     -9.79337521     -2.49652218
T     11.40329124    -10.35460619     -1.58843138
T     11.96452222    -11.26269699     -0.11910960
T      6.64846606     -1.53867549    -15.85290690
T      6.99532589     -2.09990647    -14.94481610
T      7.55655687     -3.00799727    -13.47549431
T      8.46464767     -4.47731906    -11.09808173
T      9.02587865     -5.38540986     -9.62875994
T      9.93396945     -6.85473164     -7.25134736
T     10.49520044     -7.76282244     -5.78202557
T     10.84206026     -8.32405343     -4.87393477
T     11.40329124     -9.23214423     -3.40461298
T     12.31138204    -10.70146601     -1.02720040
T     12.87261302    -11.60955682      0.44212139
T     13.21947284    -12.17078779      1.35021219
T      7.55655687     -1.19181567    -16.41413788
T      8.11778785     -2.09990647    -14.94481610
T      8.46464767     -2.66113745    -14.03672530
T      9.02587865     -3.56922825    -12.56740351
T      9.58710963     -4.47731906    -11.09808173
T      9.93396945     -5.03855003    -10.18999093
T     10.49520044     -5.94664084     -8.72066914
T     11.05643142     -6.85473164     -7.25134736
T     11.40329124     -7.41596262     -6.34325655
T     11.96452222     -8.32405343     -4.87393477
T     12.31138204     -8.88528440     -3.96584397
T     12.87261302     -9.79337521     -2.49652218
T     13.43384401    -10.70146601     -1.02720040
T     13.78070383    -11.26269699     -0.11910960
T      9.58710963     -2.66113745    -14.03672530
T     11.96452222     -6.50787182     -7.81257834
T     13.43384401     -8.88528440     -3.96584397
T     14.34193481    -10.35460619     -1.58843138
T      9.93396945     -2.09990647    -14.94481610
T     10.49520044     -3.00799727    -13.47549431
S     10.84206026     -3.56922825    -12.56740351
X     11.40329124     -4.47731906    -11.09808173
S     11.96452222     -5.38540986     -9.62875994
T     12.31138204     -5.94664084     -8.72066914
T     12.87261302     -6.85473164     -7.25134736
T     13.78070383     -8.32405343     -4.87393477
T     14.34193481     -9.23214423     -3.40461298
T     14.68879463     -9.79337521     -2.49652218
T     11.96452222     -3.56922825    -12.56740351
T     12.87261302     -5.03855003    -10.18999093
T     13.43384401     -5.94664084     -8.72066914
T     13.78070383     -6.50787182     -7.81257834
T     14.34193481     -7.41596262     -6.34325655
T     14.90316578     -8.32405343     -4.87393477
T     15.25002561     -8.88528440     -3.96584397
T     12.87261302     -3.91608807    -12.00617253
T     13.21947284     -4.47731906    -11.09808173
T     13.78070383     -5.38540986     -9.62875994
T     14.68879463     -6.85473164     -7.25134736
T     15.25002561     -7.76282244     -5.78202557
X    -15.30947820     -9.23214423     -1.58843138
T    -14.96261837     -9.79337521     -0.68034058
T    -14.40138740    -10.70146601      0.78898121
X    -14.05452757    -11.26269699      1.69707201
X    -15.52384936     -7.76282244     -3.96584397
X    -14.96261837     -8.67091325     -2.49652218
T    -14.05452757    -10.14023503     -0.11910960
X    -13.14643677    -11.60955682      2.25830299
T    -12.58520579    -12.51764762      3.72762478
T    -15.52384936     -5.94664084     -6.90448754
J    -14.96261837     -6.85473164     -5.43516575
T    -14.40138740     -7.76282244     -3.96584397
T    -14.05452757     -8.32405343     -3.05775316
J    -13.49329659     -9.23214423     -1.58843138
T    -12.93206561    -10.14023503     -0.11910960
R    -12.58520579    -10.70146601      0.78898121
T    -12.02397481    -11.60955682      2.25830299
T    -11.67711498    -12.17078779      3.16639379
B    -11.11588401    -13.07887860      4.63571558
T    -14.96261837     -5.03855003     -8.37380932
T    -14.40138740     -5.94664084     -6.90448754
T    -13.49329659     -7.41596262     -4.52707495
T    -12.93206561     -8.32405343     -3.05775316
T    -12.02397481     -9.79337521     -0.68034058
T    -11.46274383    -10.70146601      0.78898121
T    -11.11588401    -11.26269699      1.69707201
T    -10.55465303    -12.17078779      3.16639379
T     -9.64656222    -13.64010958      5.54380638
T    -14.05452757     -5.38540986     -7.81257834
X    -13.49329659     -6.29350066     -6.34325655
X    -13.14643677     -6.85473164     -5.43516575
T    -12.58520579     -7.76282244     -3.96584397
X    -12.02397481     -8.67091325     -2.49652218
X    -11.67711498     -9.23214423     -1.58843138
T    -11.11588401    -10.14023503     -0.11910960
T    -10.20779320    -11.60955682      2.25830299
X     -9.64656222    -12.51764762      3.72762478
X     -9.29970240    -13.07887860      4.63571558
T     -8.73847142    -13.98696940      6.10503736
X    -14.05452757     -3.56922825    -10.75122191
B    -13.49329659     -4.47731906     -9.28190012
T    -12.93206561     -5.38540986     -7.81257834
T    -12.58520579     -5.94664084     -6.90448754
L    -12.02397481     -6.85473164     -5.43516575
X    -11.46274383     -7.76282244     -3.96584397
S    -11.11588401     -8.32405343     -3.05775316
T    -10.55465303     -9.23214423     -1.58843138
T    -10.20779320     -9.79337521     -0.68034058
B     -9.64656222    -10.70146601      0.78898121
X     -9.08533124    -11.60955682      2.25830299
X     -8.73847142    -12.17078779      3.16639379
X     -8.17724044    -13.07887860      4.63571558
X     -7.83038061    -13.64010958      5.54380638
Z     -7.26914964    -14.54820038      7.01312817
T     -7.83038061    -12.51764762      3.72762478
X    -12.93206561     -3.56922825    -10.75122191
T    -12.02397481     -5.03855003     -8.37380932
T    -11.46274383     -5.94664084     -6.90448754
X    -10.55465303     -7.41596262     -4.52707495
T     -9.64656222     -8.88528440     -2.14966236
T     -9.08533124     -9.79337521     -0.68034058
X     -8.17724044    -11.26269699      1.69707201
X     -6.70791865    -13.64010958      5.54380638
T     -5.79982785    -15.10943136      7.92121897
S    -12.58520579     -3.00799727    -11.65931271
T    -12.02397481     -3.91608807    -10.18999093
T    -11.67711498     -4.47731906     -9.28190012
T    -11.11588401     -5.38540986     -7.81257834
T    -10.55465303     -6.29350066     -6.34325655
T    -10.20779320     -6.85473164     -5.43516575
T     -9.64656222     -7.76282244     -3.96584397
T     -9.29970240     -8.32405343     -3.05775316
T     -8.73847142     -9.23214423     -1.58843138
T     -8.17724044    -10.14023503     -0.11910960
T     -7.83038061    -10.70146601      0.78898121
S     -7.26914964    -11.60955682      2.25830299
T     -6.70791865    -12.51764762      3.72762478
T     -6.36105883    -13.07887860      4.63571558
T     -5.79982785    -13.98696940      6.10503736
T     -5.45296803    -14.54820038      7.01312817
T    -12.02397481     -2.09990647    -13.12863449
X    -11.46274383     -3.00799727    -11.65931271
T    -11.11588401     -3.56922825    -10.75122191
T    -10.55465303     -4.47731906     -9.28190012
X    -10.20779320     -5.03855003     -8.37380932
T     -9.64656222     -5.94664084     -6.90448754
T     -9.08533124     -6.85473164     -5.43516575
T     -8.73847142     -7.41596262     -4.52707495
T     -8.17724044     -8.32405343     -3.05775316
X     -7.61600946     -9.23214423     -1.58843138
T     -7.26914964     -9.79337521     -0.68034058
T     -6.70791865    -10.70146601      0.78898121
X     -6.36105883    -11.26269699      1.69707201
T     -5.79982785    -12.17078779      3.16639379
T     -5.23859687    -13.07887860      4.63571558
T     -4.89173705    -13.64010958      5.54380638
T     -4.33050607    -14.54820038      7.01312817
X    -11.11588401     -2.44676629    -12.56740351
T    -10.20779320     -3.91608807    -10.18999093
X     -9.29970240     -5.38540986     -7.81257834
T     -8.73847142     -6.29350066     -6.34325655
T     -7.83038061     -7.76282244     -3.96584397
X     -7.26914964     -8.67091325     -2.49652218
T     -6.36105883    -10.14023503     -0.11910960
X     -5.45296803    -11.60955682      2.25830299
T     -4.89173705    -12.51764762      3.72762478
T     -3.98364625    -13.98696940      6.10503736
X     -3.42241526    -14.89506020      7.57435915
X     -3.07555544    -15.45629119      8.48244995
T    -10.55465303     -1.53867549    -14.03672530
T    -10.20779320     -2.09990647    -13.12863449
Z     -9.64656222     -3.00799727    -11.65931271
T     -9.08533124     -3.91608807    -10.18999093
R     -8.73847142     -4.47731906     -9.28190012
T     -8.17724044     -5.38540986     -7.81257834
T     -7.83038061     -5.94664084     -6.90448754
Y     -7.26914964     -6.85473164     -5.43516575
T     -6.70791865     -7.76282244     -3.96584397
T     -6.36105883     -8.32405343     -3.05775316
R     -5.79982785     -9.23214423     -1.58843138
T     -5.45296803     -9.79337521     -0.68034058
Z     -4.89173705    -10.70146601      0.78898121
T     -4.33050607    -11.60955682      2.25830299
T     -3.98364625    -12.17078779      3.16639379
B     -3.42241526    -13.07887860      4.63571558
T     -2.86118428    -13.98696940      6.10503736
T     -2.51432446    -14.54820038      7.01312817
T     -1.95309348    -15.45629119      8.48244995
T     -9.64656222     -1.19181567    -14.59795628
T     -9.08533124     -2.09990647    -13.12863449
T     -8.17724044     -3.56922825    -10.75122191
T     -7.61600946     -4.47731906     -9.28190012
T     -7.26914964     -5.03855003     -8.37380932
T     -6.70791865     -5.94664084     -6.90448754
T     -5.79982785     -7.41596262     -4.52707495
T     -5.23859687     -8.32405343     -3.05775316
T     -4.89173705     -8.88528440     -2.14966236
T     -4.33050607     -9.79337521     -0.68034058
T     -3.42241526    -11.26269699      1.69707201
T     -2.86118428    -12.17078779      3.16639379
T     -1.95309348    -13.64010958      5.54380638
T     -1.39186250    -14.54820038      7.01312817
T     -1.04500268    -15.10943136      7.92121897
T     -9.29970240     -0.63058468    -15.50604708
T     -8.73847142     -1.53867549    -14.03672530
T     -8.17724044     -2.44676629    -12.56740351
T     -7.83038061     -3.00799727    -11.65931271
T     -7.26914964     -3.91608807    -10.18999093
T     -6.36105883     -5.38540986     -7.81257834
T     -5.79982785     -6.29350066     -6.34325655
T     -5.45296803     -6.85473164     -5.43516575
T     -4.89173705     -7.76282244     -3.96584397
T     -3.98364625     -9.23214423     -1.58843138
T     -3.42241526    -10.14023503     -0.11910960
T     -3.07555544    -10.70146601      0.78898121
T     -2.51432446    -11.60955682      2.25830299
T     -1.95309348    -12.51764762      3.72762478
T     -1.60623366    -13.07887860      4.63571558
T     -1.04500268    -13.98696940      6.10503736
T     -0.13691188    -15.45629119      8.48244995
T     -8.17724044     -0.63058468    -15.50604708
X     -7.83038061     -1.19181567    -14.59795628
R     -7.26914964     -2.09990647    -13.12863449
T     -6.70791865     -3.00799727    -11.65931271
X     -6.36105883     -3.56922825    -10.75122191
V     -5.79982785     -4.47731906     -9.28190012
X     -5.23859687     -5.38540986     -7.81257834
T     -4.89173705     -5.94664084     -6.90448754
T     -4.33050607     -6.85473164     -5.43516575
X     -3.98364625     -7.41596262     -4.52707495
V     -3.42241526     -8.32405343     -3.05775316
X     -2.86118428     -9.23214423     -1.58843138
T     -2.51432446     -9.79337521     -0.68034058
R     -1.95309348    -10.70146601      0.78898121
X     -1.39186250    -11.60955682      2.25830299
T     -1.04500268    -12.17078779      3.16639379
T     -0.48377170    -13.07887860      4.63571558
X     -0.13691188    -13.64010958      5.54380638
L      0.42431911    -14.54820038      7.01312817
X      0.98555009    -15.45629119      8.48244995
T     -6.36105883     -2.44676629    -12.56740351
T     -5.45296803     -3.91608807    -10.18999093
T     -3.98364625     -6.29350066     -6.34325655
T     -2.51432446     -8.67091325     -2.49652218
T     -1.60623366    -10.14023503     -0.11910960
T     -0.13691188    -12.51764762      3.72762478
X      0.77117893    -13.98696940      6.10503736
X     -6.70791865     -1.19181567    -14.59795628
X     -4.33050607     -5.03855003     -8.37380932
X     -2.86118428     -7.41596262     -4.52707495
X     -0.48377170    -11.26269699      1.69707201
X      1.89364089    -15.10943136      7.92121897
T     -6.70791865     -0.06935370    -16.41413788
T     -6.36105883     -0.63058468    -15.50604708
T     -5.79982785     -1.53867549    -14.03672530
T     -5.45296803     -2.09990647    -13.12863449
J     -4.89173705     -3.00799727    -11.65931271
T     -4.33050607     -3.91608807    -10.18999093
T     -3.98364625     -4.47731906     -9.28190012
X     -3.42241526     -5.38540986     -7.81257834
T     -2.86118428     -6.29350066     -6.34325655
T     -2.51432446     -6.85473164     -5.43516575
T     -1.95309348     -7.76282244     -3.96584397
T     -1.60623366     -8.32405343     -3.05775316
J     -1.04500268     -9.23214423     -1.58843138
T     -0.48377170    -10.14023503     -0.11910960
T     -0.13691188    -10.70146601      0.78898121
T      0.42431911    -11.60955682      2.25830299
T      0.77117893    -12.17078779      3.16639379
J      1.33240991    -13.07887860      4.63571558
T      1.89364089    -13.98696940      6.10503736
T      2.24050071    -14.54820038      7.01312817
S      2.80173169    -15.45629119      8.48244995
T     -5.79982785      0.27750612    -16.97536887
T     -5.23859687     -0.63058468    -15.50604708
T     -4.89173705     -1.19181567    -14.59795628
T     -4.33050607     -2.09990647    -13.12863449
T     -3.42241526     -3.56922825    -10.75122191
T     -2.86118428     -4.47731906     -9.28190012
T     -2.51432446     -5.03855003     -8.37380932
T     -1.95309348     -5.94664084     -6.90448754
T     -1.39186250     -6.85473164     -5.43516575
T     -1.04500268     -7.41596262     -4.52707495
T     -0.48377170     -8.32405343     -3.05775316
T      0.42431911     -9.79337521     -0.68034058
T      0.98555009    -10.70146601      0.78898121
T      1.33240991    -11.26269699      1.69707201
T      1.89364089    -12.17078779      3.16639379
T      2.80173169    -13.64010958      5.54380638
T      3.36296268    -14.54820038      7.01312817
X      3.70982250    -15.10943136      7.92121897
T     -4.89173705     -0.06935370    -16.41413788
T     -3.98364625     -1.53867549    -14.03672530
X     -3.42241526     -2.44676629    -12.56740351
X     -3.07555544     -3.00799727    -11.65931271
T     -2.51432446     -3.91608807    -10.18999093
X     -1.60623366     -5.38540986     -7.81257834
T     -1.04500268     -6.29350066     -6.34325655
T     -0.13691188     -7.76282244     -3.96584397
X      0.42431911     -8.67091325     -2.49652218
X      0.77117893     -9.23214423     -1.58843138
T      1.33240991    -10.14023503     -0.11910960
T      2.24050071    -11.60955682      2.25830299
X      2.80173169    -12.51764762      3.72762478
X      3.14859151    -13.07887860      4.63571558
T      3.70982250    -13.98696940      6.10503736
T     -3.98364625      0.27750612    -16.97536887
Y     -3.42241526     -0.63058468    -15.50604708
T     -2.86118428     -1.53867549    -14.03672530
T     -2.51432446     -2.09990647    -13.12863449
S     -1.95309348     -3.00799727    -11.65931271
X     -1.60623366     -3.56922825    -10.75122191
J     -1.04500268     -4.47731906     -9.28190012
T     -0.48377170     -5.38540986     -7.81257834
T     -0.13691188     -5.94664084     -6.90448754
J      0.42431911     -6.85473164     -5.43516575
X      0.98555009     -7.76282244     -3.96584397
S      1.33240991     -8.32405343     -3.05775316
T      1.89364089     -9.23214423     -1.58843138
T      2.24050071     -9.79337521     -0.68034058
Y      2.80173169    -10.70146601      0.78898121
T      3.36296268    -11.60955682      2.25830299
T      3.70982250    -12.17078779      3.16639379
S      4.27105348    -13.07887860      4.63571558
X      4.61791330    -13.64010958      5.54380638
J      5.17914428    -14.54820038      7.01312817
T     -2.86118428      0.27750612    -16.97536887
T     -1.95309348     -1.19181567    -14.59795628
T     -1.39186250     -2.09990647    -13.12863449
X     -0.48377170     -3.56922825    -10.75122191
T      0.42431911     -5.03855003     -8.37380932
T      0.98555009     -5.94664084     -6.90448754
X      1.89364089     -7.41596262     -4.52707495
T      2.80173169     -8.88528440     -2.14966236
T      3.36296268     -9.79337521     -0.68034058
T      4.27105348    -11.26269699      1.69707201
T      4.83228446    -12.17078779      3.16639379
X      5.74037526    -13.64010958      5.54380638
T     -2.51432446      0.83873710    -17.88345967
T     -1.95309348     -0.06935370    -16.41413788
T     -1.60623366     -0.63058468    -15.50604708
T     -1.04500268     -1.53867549    -14.03672530
T     -0.48377170     -2.44676629    -12.56740351
T     -0.13691188     -3.00799727    -11.65931271
T      0.42431911     -3.91608807    -10.18999093
T      0.77117893     -4.47731906     -9.28190012
T      1.33240991     -5.38540986     -7.81257834
T      1.89364089     -6.29350066     -6.34325655
T      2.24050071     -6.85473164     -5.43516575
T      2.80173169     -7.76282244     -3.96584397
T      3.14859151     -8.32405343     -3.05775316
T      3.70982250     -9.23214423     -1.58843138
T      4.27105348    -10.14023503     -0.11910960
T      4.61791330    -10.70146601      0.78898121
T      5.17914428    -11.60955682      2.25830299
T      5.74037526    -12.51764762      3.72762478
T      6.08723508    -13.07887860      4.63571558
T      6.64846606    -13.98696940      6.10503736
T      6.99532589    -14.54820038      7.01312817
X     -1.39186250      0.83873710    -17.88345967
T     -1.04500268      0.27750612    -16.97536887
T     -0.48377170     -0.63058468    -15.50604708
X     -0.13691188     -1.19181567    -14.59795628
T      0.42431911     -2.09990647    -13.12863449
T      0.98555009     -3.00799727    -11.65931271
T      1.33240991     -3.56922825    -10.75122191
T      1.89364089     -4.47731906     -9.28190012
T      2.80173169     -5.94664084     -6.90448754
T      3.36296268     -6.85473164     -5.43516575
T      3.70982250     -7.41596262     -4.52707495
T      4.27105348     -8.32405343     -3.05775316
X      4.83228446     -9.23214423     -1.58843138
T      5.17914428     -9.79337521     -0.68034058
T      5.74037526    -10.70146601      0.78898121
X      6.08723508    -11.26269699      1.69707201
T      6.64846606    -12.17078779      3.16639379
T      7.20969705    -13.07887860      4.63571558
T      7.55655687    -13.64010958      5.54380638
T      8.11778785    -14.54820038      7.01312817
T     -0.13691188     -0.06935370    -16.41413788
X      0.77117893     -1.53867549    -14.03672530
T      1.33240991     -2.44676629    -12.56740351
T      2.24050071     -3.91608807    -10.18999093
X      2.80173169     -4.82417888     -8.72066914
X      3.14859151     -5.38540986     -7.81257834
T      3.70982250     -6.29350066     -6.34325655
T      4.61791330     -7.76282244     -3.96584397
X      5.17914428     -8.67091325     -2.49652218
T      6.08723508    -10.14023503     -0.11910960
X      6.99532589    -11.60955682      2.25830299
T      7.55655687    -12.51764762      3.72762478
T      8.46464767    -13.98696940      6.10503736
R      0.42431911      0.83873710    -17.88345967
T      0.77117893      0.27750612    -16.97536887
L      1.33240991     -0.63058468    -15.50604708
T      1.89364089     -1.53867549    -14.03672530
T      2.24050071     -2.09990647    -13.12863449
Z      2.80173169     -3.00799727    -11.65931271
T      3.36296268     -3.91608807    -10.18999093
T      3.70982250     -4.47731906     -9.28190012
T      4.27105348     -5.38540986     -7.81257834
T      4.61791330     -5.94664084     -6.90448754
Z      5.17914428     -6.85473164     -5.43516575
T      5.74037526     -7.76282244     -3.96584397
T      6.08723508     -8.32405343     -3.05775316
L      6.64846606     -9.23214423     -1.58843138
T      7.20969705    -10.14023503     -0.11910960
R      7.55655687    -10.70146601      0.78898121
T      8.11778785    -11.60955682      2.25830299
T      8.46464767    -12.17078779      3.16639379
B      9.02587865    -13.07887860      4.63571558
T      9.58710963    -13.98696940      6.10503736
T      1.89364089      0.27750612    -16.97536887
T      2.80173169     -1.19181567    -14.59795628
T      3.36296268     -2.09990647    -13.12863449
T      4.27105348     -3.56922825    -10.75122191
T      4.83228446     -4.47731906     -9.28190012
T      5.17914428     -5.03855003     -8.37380932
T      5.74037526     -5.94664084     -6.90448754
T      6.64846606     -7.41596262     -4.52707495
T      7.20969705     -8.32405343     -3.05775316
T      8.11778785     -9.79337521     -0.68034058
T      8.67901883    -10.70146601      0.78898121
T      9.02587865    -11.26269699      1.69707201
T      9.58710963    -12.17078779      3.16639379
T     10.49520044    -13.64010958      5.54380638
T      2.24050071      0.83873710    -17.88345967
X      2.80173169     -0.06935370    -16.41413788
T      3.14859151     -0.63058468    -15.50604708
T      3.70982250     -1.53867549    -14.03672530
T      4.27105348     -2.44676629    -12.56740351
T      4.61791330     -3.00799727    -11.65931271
T      5.17914428     -3.91608807    -10.18999093
T      6.08723508     -5.38540986     -7.81257834
T      6.64846606     -6.29350066     -6.34325655
T      6.99532589     -6.85473164     -5.43516575
T      7.55655687     -7.76282244     -3.96584397
T      8.11778785     -8.67091325     -2.49652218
X      8.46464767     -9.23214423     -1.58843138
T      9.02587865    -10.14023503     -0.11910960
T      9.93396945    -11.60955682      2.25830299
T     10.49520044    -12.51764762      3.72762478
T     10.84206026    -13.07887860      4.63571558
T      3.70982250      0.27750612    -16.97536887
V      4.27105348     -0.63058468    -15.50604708
X      4.83228446     -1.53867549    -14.03672530
T      5.17914428     -2.09990647    -13.12863449
T      5.74037526     -3.00799727    -11.65931271
X      6.08723508     -3.56922825    -10.75122191
J      6.64846606     -4.47731906     -9.28190012
X      7.20969705     -5.38540986     -7.81257834
T      7.55655687     -5.94664084     -6.90448754
T      8.11778785     -6.85473164     -5.43516575
X      8.46464767     -7.41596262     -4.52707495
V      9.02587865     -8.32405343     -3.05775316
T      9.58710963     -9.23214423     -1.58843138
T      9.93396945     -9.79337521     -0.68034058
D     10.49520044    -10.70146601      0.78898121
X     11.05643142    -11.60955682      2.25830299
T     11.40329124    -12.17078779      3.16639379
T      6.08723508     -2.44676629    -12.56740351
T      8.46464767     -6.29350066     -6.34325655
T     12.31138204    -12.51764762      3.72762478
T      4.83228446      0.27750612    -16.97536887
X      5.74037526     -1.19181567    -14.59795628
X      7.20969705     -3.56922825    -10.75122191
X      8.11778785     -5.03855003     -8.37380932
X      9.58710963     -7.41596262     -4.52707495
T     10.49520044     -8.88528440     -2.14966236
T     11.05643142     -9.79337521     -0.68034058
X     11.96452222    -11.26269699      1.69707201
T      5.74037526     -0.06935370    -16.41413788
T      6.08723508     -0.63058468    -15.50604708
T      6.64846606     -1.53867549    -14.03672530
T      6.99532589     -2.09990647    -13.12863449
S      7.55655687     -3.00799727    -11.65931271
T      8.11778785     -3.91608807    -10.18999093
T      8.46464767     -4.47731906     -9.28190012
S      9.02587865     -5.38540986     -7.81257834
T      9.58710963     -6.29350066     -6.34325655
T      9.93396945     -6.85473164     -5.43516575
T     10.49520044     -7.76282244     -3.96584397
T     10.84206026     -8.32405343     -3.05775316
R     11.40329124     -9.23214423     -1.58843138
T     11.96452222    -10.14023503     -0.11910960
T     12.31138204    -10.70146601      0.78898121
T     12.87261302    -11.60955682      2.25830299
T      7.20969705     -0.63058468    -15.50604708
T      7.55655687     -1.19181567    -14.59795628
T      8.11778785     -2.09990647    -13.12863449
X      8.67901883     -3.00799727    -11.65931271
T      9.02587865     -3.56922825    -10.75122191
T      9.58710963     -4.47731906     -9.28190012
X      9.93396945     -5.03855003     -8.37380932
T     10.49520044     -5.94664084     -6.90448754
T     11.05643142     -6.85473164     -5.43516575
T     11.40329124     -7.41596262     -4.52707495
T     11.96452222     -8.32405343     -3.05775316
T     12.87261302     -9.79337521     -0.68034058
T     13.43384401    -10.70146601      0.78898121
T     13.78070383    -11.26269699      1.69707201
T      7.55655687     -0.06935370    -16.41413788
T      8.46464767     -1.53867549    -14.03672530
X      9.02587865     -2.44676629    -12.56740351
T      9.93396945     -3.91608807    -10.18999093
X     10.84206026     -5.38540986     -7.81257834
T     11.40329124     -6.29350066     -6.34325655
T     12.31138204     -7.76282244     -3.96584397
X     12.87261302     -8.67091325     -2.49652218
X     13.21947284     -9.23214423     -1.58843138
T     13.78070383    -10.14023503     -0.11910960
Y      9.02587865     -0.63058468    -15.50604708
T      9.58710963     -1.53867549    -14.03672530
T      9.93396945     -2.09990647    -13.12863449
J     10.49520044     -3.00799727    -11.65931271
X     11.05643142     -3.91608807    -10.18999093
L     11.40329124     -4.47731906     -9.28190012
T     11.96452222     -5.38540986     -7.81257834
T     12.31138204     -5.94664084     -6.90448754
Y     12.87261302     -6.85473164     -5.43516575
T     13.43384401     -7.76282244     -3.96584397
T     13.78070383     -8.32405343     -3.05775316
T     14.34193481     -9.23214423     -1.58843138
T     14.68879463     -9.79337521     -0.68034058
T     10.49520044     -1.19181567    -14.59795628
T     11.05643142     -2.09990647    -13.12863449
X     11.96452222     -3.56922825    -10.75122191
T     12.87261302     -5.03855003     -8.37380932
T     13.43384401     -5.94664084     -6.90448754
T     14.34193481     -7.41596262     -4.52707495
T     14.90316578     -8.32405343     -3.05775316
T     15.25002561     -8.88528440     -2.14966236
T     11.96452222     -2.44676629    -12.56740351
T     12.31138204     -3.00799727    -11.65931271
T     12.87261302     -3.91608807    -10.18999093
T     13.21947284     -4.47731906     -9.28190012
T     13.78070383     -5.38540986     -7.81257834
T     14.34193481     -6.29350066     -6.34325655
T     14.68879463     -6.85473164     -5.43516575
T     15.25002561     -7.76282244     -3.96584397
T     13.43384401     -3.00799727    -11.65931271
T     13.78070383     -3.56922825    -10.75122191
R     14.34193481     -4.47731906     -9.28190012
X     14.90316578     -5.38540986     -7.81257834
T     15.25002561     -5.94664084     -6.90448754
T     15.81125659     -6.85473164     -5.43516575
X    -15.87070918     -8.32405343     -1.93529120
T    -14.96261837     -9.79337521      0.44212139
S    -15.87070918     -6.50787182     -4.87393477
S    -14.40138740     -8.88528440     -1.02720040
S    -13.49329659    -10.35460619      1.35021219
T    -14.96261837     -5.03855003     -7.25134736
S    -14.40138740     -5.94664084     -5.78202557
T    -13.49329659     -7.41596262     -3.40461298
S    -12.58520579     -8.88528440     -1.02720040
T    -12.02397481     -9.79337521      0.44212139
T    -11.11588401    -11.26269699      2.81953397
T     -9.64656222    -13.64010958      6.66626834
S    -13.49329659     -4.47731906     -8.15943816
X    -12.58520579     -5.94664084     -5.78202557
X    -11.11588401     -8.32405343     -1.93529120
S    -10.20779320     -9.79337521      0.44212139
T     -8.73847142    -12.17078779      4.28885575
X    -13.49329659     -2.66113745    -11.09808173
T    -12.02397481     -5.03855003     -7.25134736
S    -11.11588401     -6.50787182     -4.87393477
X    -10.55465303     -7.41596262     -3.40461298
T     -9.64656222     -8.88528440     -1.02720040
X     -8.17724044    -11.26269699      2.81953397
X     -7.26914964    -12.73201878      5.19694656
X    -12.02397481     -2.09990647    -12.00617253
T    -11.11588401     -3.56922825     -9.62875994
X    -10.20779320     -5.03855003     -7.25134736
T     -9.64656222     -5.94664084     -5.78202557
T     -8.73847142     -7.41596262     -3.40461298
X     -8.17724044     -8.32405343     -1.93529120
T     -7.26914964     -9.79337521      0.44212139
X     -6.36105883    -11.26269699      2.81953397
T     -5.79982785    -12.17078779      4.28885575
T     -4.89173705    -13.64010958      6.66626834
S     -3.98364625    -15.10943136      9.04368093
S     -8.73847142     -4.47731906     -8.15943816
S     -6.36105883     -8.32405343     -1.93529120
X     -2.51432446    -14.54820038      8.13559012
T     -9.64656222     -1.19181567    -13.47549431
S     -8.73847142     -2.66113745    -11.09808173
T     -8.17724044     -3.56922825     -9.62875994
T     -7.26914964     -5.03855003     -7.25134736
T     -5.79982785     -7.41596262     -3.40461298
T     -4.89173705     -8.88528440     -1.02720040
S     -4.33050607     -9.79337521      0.44212139
T     -3.42241526    -11.26269699      2.81953397
S     -2.51432446    -12.73201878      5.19694656
T     -1.95309348    -13.64010958      6.66626834
T     -1.04500268    -15.10943136      9.04368093
T     -8.73847142      0.27750612    -15.85290690
T     -7.26914964     -2.09990647    -12.00617253
X     -6.36105883     -3.56922825     -9.62875994
S     -5.79982785     -4.47731906     -8.15943816
T     -4.89173705     -5.94664084     -5.78202557
S     -3.98364625     -7.41596262     -3.40461298
X     -3.42241526     -8.32405343     -1.93529120
T     -2.51432446     -9.79337521      0.44212139
T     -1.04500268    -12.17078779      4.28885575
X     -0.13691188    -13.64010958      6.66626834
S      0.42431911    -14.54820038      8.13559012
X     -7.26914964     -0.28372486    -14.94481610
S     -6.70791865     -1.19181567    -13.47549431
S     -5.79982785     -2.66113745    -11.09808173
X     -4.33050607     -5.03855003     -7.25134736
X     -3.42241526     -6.50787182     -4.87393477
S     -1.95309348     -8.88528440     -1.02720040
S     -1.04500268    -10.35460619      1.35021219
X     -0.48377170    -11.26269699      2.81953397
S      0.42431911    -12.73201878      5.19694656
X      1.89364089    -15.10943136      9.04368093
T     -5.79982785      0.27750612    -15.85290690
T     -4.89173705     -1.19181567    -13.47549431
S     -4.33050607     -2.09990647    -12.00617253
T     -3.42241526     -3.56922825     -9.62875994
X     -2.51432446     -5.03855003     -7.25134736
T     -1.95309348     -5.94664084     -5.78202557
T     -1.04500268     -7.41596262     -3.40461298
S     -0.13691188     -8.88528440     -1.02720040
T      0.42431911     -9.79337521      0.44212139
T      1.33240991    -11.26269699      2.81953397
S      1.89364089    -12.17078779      4.28885575
T      2.80173169    -13.64010958      6.66626834
X      3.70982250    -15.10943136      9.04368093
X     -2.51432446     -2.09990647    -12.00617253
S     -1.04500268     -4.47731906     -8.15943816
S     -0.13691188     -5.94664084     -5.78202557
X      1.33240991     -8.32405343     -1.93529120
X      3.70982250    -12.17078779      4.28885575
S      5.17914428    -14.54820038      8.13559012
T     -3.42241526      1.18559692    -17.32222869
T     -1.95309348     -1.19181567    -13.47549431
X     -1.04500268     -2.66113745    -11.09808173
S     -0.48377170     -3.56922825     -9.62875994
T      0.42431911     -5.03855003     -7.25134736
S      1.33240991     -6.50787182     -4.87393477
X      1.89364089     -7.41596262     -3.40461298
T      2.80173169     -8.88528440     -1.02720040
T      4.27105348    -11.26269699      2.81953397
X      5.17914428    -12.73201878      5.19694656
S      5.74037526    -13.64010958      6.66626834
T     -1.04500268      0.27750612    -15.85290690
X     -0.13691188     -1.19181567    -13.47549431
T      0.42431911     -2.09990647    -12.00617253
T      1.33240991     -3.56922825     -9.62875994
X      1.89364089     -4.47731906     -8.15943816
X      2.24050071     -5.03855003     -7.25134736
T      2.80173169     -5.94664084     -5.78202557
T      3.70982250     -7.41596262     -3.40461298
X      4.27105348     -8.32405343     -1.93529120
T      5.17914428     -9.79337521      0.44212139
X      6.08723508    -11.26269699      2.81953397
T      6.64846606    -12.17078779      4.28885575
T      7.55655687    -13.64010958      6.66626834
S     -0.48377170      1.18559692    -17.32222869
S      0.42431911     -0.28372486    -14.94481610
S      1.89364089     -2.66113745    -11.09808173
S      4.27105348     -6.50787182     -4.87393477
S      5.74037526     -8.88528440     -1.02720040
S      6.64846606    -10.35460619      1.35021219
S      8.11778785    -12.73201878      5.19694656
X      3.70982250     -4.47731906     -8.15943816
T      1.33240991      1.18559692    -17.32222869
S      1.89364089      0.27750612    -15.85290690
T      2.80173169     -1.19181567    -13.47549431
S      3.70982250     -2.66113745    -11.09808173
T      4.27105348     -3.56922825     -9.62875994
T      5.17914428     -5.03855003     -7.25134736
S      5.74037526     -5.94664084     -5.78202557
T      6.64846606     -7.41596262     -3.40461298
S      7.55655687     -8.88528440     -1.02720040
T      8.11778785     -9.79337521      0.44212139
T      9.02587865    -11.26269699      2.81953397
X      3.70982250      0.27750612    -15.85290690
T      5.17914428     -2.09990647    -12.00617253
S      6.08723508     -3.56922825     -9.62875994
S      6.64846606     -4.47731906     -8.15943816
T      7.55655687     -5.94664084     -5.78202557
X      9.02587865     -8.32405343     -1.93529120
S      9.93396945     -9.79337521      0.44212139
T     11.40329124    -12.17078779      4.28885575
T      4.27105348      1.18559692    -17.32222869
S      5.17914428     -0.28372486    -14.94481610
X      5.74037526     -1.19181567    -13.47549431
X      6.64846606     -2.66113745    -11.09808173
X      8.11778785     -5.03855003     -7.25134736
X      9.02587865     -6.50787182     -4.87393477
S      9.58710963     -7.41596262     -3.40461298
T     10.49520044     -8.88528440     -1.02720040
X     11.96452222    -11.26269699      2.81953397
T      6.64846606      0.27750612    -15.85290690
T      7.55655687     -1.19181567    -13.47549431
X      8.11778785     -2.09990647    -12.00617253
T      9.02587865     -3.56922825     -9.62875994
X      9.93396945     -5.03855003     -7.25134736
T     10.49520044     -5.94664084     -5.78202557
T     11.40329124     -7.41596262     -3.40461298
S     11.96452222     -8.32405343     -1.93529120
T     12.87261302     -9.79337521      0.44212139
T     13.78070383    -11.26269699      2.81953397
S      9.93396945     -2.09990647    -12.00617253
S     11.40329124     -4.47731906     -8.15943816
X     13.78070383     -8.32405343     -1.93529120
T     10.49520044     -1.19181567    -13.47549431
S     11.40329124     -2.66113745    -11.09808173
X     11.96452222     -3.56922825     -9.62875994
T     12.87261302     -5.03855003     -7.25134736
T     14.34193481     -7.41596262     -3.40461298
T     15.25002561     -8.88528440     -1.02720040
T     12.87261302     -2.09990647    -12.00617253
T     13.78070383     -3.56922825     -9.62875994
S     14.34193481     -4.47731906     -8.15943816
T     15.25002561     -5.94664084     -5.78202557
X     16.15811641     -7.41596262     -3.40461298
X     15.81125659     -5.03855003     -7.25134736
T    -15.87070918     -5.38540986     -5.99639673
X    -14.96261837     -6.85473164     -3.61898415
X    -14.40138740     -7.76282244     -2.14966236
T    -13.49329659     -9.23214423      0.22775022
X    -12.58520579    -10.70146601      2.60516281
T    -12.02397481    -11.60955682      4.07448460
T    -14.96261837     -3.91608807     -8.37380932
T    -13.49329659     -6.29350066     -4.52707495
T    -12.58520579     -7.76282244     -2.14966236
T    -11.11588401    -10.14023503      1.69707201
S    -10.20779320    -11.60955682      4.07448460
X     -9.64656222    -12.51764762      5.54380638
S    -14.40138740     -3.00799727     -9.84313111
X    -12.02397481     -6.85473164     -3.61898415
S     -9.64656222    -10.70146601      2.60516281
X     -8.17724044    -13.07887860      6.45189718
X    -12.58520579     -3.00799727     -9.84313111
T    -12.02397481     -3.91608807     -8.37380932
T    -11.11588401     -5.38540986     -5.99639673
T     -9.64656222     -7.76282244     -2.14966236
T     -8.73847142     -9.23214423      0.22775022
X     -8.17724044    -10.14023503      1.69707201
T     -7.26914964    -11.60955682      4.07448460
S     -6.36105883    -13.07887860      6.45189718
T     -5.79982785    -13.98696940      7.92121897
X    -11.11588401     -2.44676629    -10.75122191
X    -10.20779320     -3.91608807     -8.37380932
S     -8.73847142     -6.29350066     -4.52707495
X     -7.26914964     -8.67091325     -0.68034058
X     -6.36105883    -10.14023503      1.69707201
X     -4.89173705    -12.51764762      5.54380638
X     -3.98364625    -13.98696940      7.92121897
S    -11.11588401     -0.63058468    -13.68986547
S    -10.55465303     -1.53867549    -12.22054369
T     -9.64656222     -3.00799727     -9.84313111
T     -8.17724044     -5.38540986     -5.99639673
T     -7.26914964     -6.85473164     -3.61898415
T     -5.79982785     -9.23214423      0.22775022
S     -4.89173705    -10.70146601      2.60516281
S     -4.33050607    -11.60955682      4.07448460
T     -3.42241526    -13.07887860      6.45189718
T     -9.64656222     -0.06935370    -14.59795628
T     -8.73847142     -1.53867549    -12.22054369
T     -7.26914964     -3.91608807     -8.37380932
S     -6.36105883     -5.38540986     -5.99639673
X     -5.79982785     -6.29350066     -4.52707495
T     -4.89173705     -7.76282244     -2.14966236
T     -3.42241526    -10.14023503      1.69707201
T     -2.51432446    -11.60955682      4.07448460
T     -1.04500268    -13.98696940      7.92121897
X     -8.17724044     -0.63058468    -13.68986547
X     -1.95309348    -10.70146601      2.60516281
T     -7.26914964      0.83873710    -16.06727806
T     -5.79982785     -1.53867549    -12.22054369
T     -4.89173705     -3.00799727     -9.84313111
X     -4.33050607     -3.91608807     -8.37380932
T     -3.42241526     -5.38540986     -5.99639673
X     -2.51432446     -6.85473164     -3.61898415
T     -1.95309348     -7.76282244     -2.14966236
T     -1.04500268     -9.23214423      0.22775022
T      0.42431911    -11.60955682      4.07448460
T      1.33240991    -13.07887860      6.45189718
X      1.89364089    -13.98696940      7.92121897
T     -4.89173705     -0.06935370    -14.59795628
X     -3.42241526     -2.44676629    -10.75122191
T     -2.51432446     -3.91608807     -8.37380932
T     -1.04500268     -6.29350066     -4.52707495
X     -0.13691188     -7.76282244     -2.14966236
T      1.33240991    -10.14023503      1.69707201
X      2.80173169    -12.51764762      5.54380638
T      3.70982250    -13.98696940      7.92121897
S     -4.33050607      0.83873710    -16.06727806
S     -3.42241526     -0.63058468    -13.68986547
X     -1.95309348     -3.00799727     -9.84313111
X      0.42431911     -6.85473164     -3.61898415
S      1.89364089     -9.23214423      0.22775022
S      2.80173169    -10.70146601      2.60516281
X      4.27105348    -13.07887860      6.45189718
T     -2.51432446      0.83873710    -16.06727806
X     -1.95309348     -0.06935370    -14.59795628
T     -1.04500268     -1.53867549    -12.22054369
T      0.42431911     -3.91608807     -8.37380932
T      1.33240991     -5.38540986     -5.99639673
T      2.80173169     -7.76282244     -2.14966236
X      3.70982250     -9.23214423      0.22775022
T      4.27105348    -10.14023503      1.69707201
T      5.17914428    -11.60955682      4.07448460
T      6.64846606    -13.98696940      7.92121897
T      0.42431911      0.83873710    -16.06727806
X      1.33240991     -0.63058468    -13.68986547
X      1.89364089     -1.53867549    -12.22054369
T      2.80173169     -3.00799727     -9.84313111
T      4.27105348     -5.38540986     -5.99639673
X      5.17914428     -6.85473164     -3.61898415
X      5.74037526     -7.76282244     -2.14966236
T      6.64846606     -9.23214423      0.22775022
X      7.55655687    -10.70146601      2.60516281
T      8.11778785    -11.60955682      4.07448460
T      9.02587865    -13.07887860      6.45189718
T      2.80173169     -0.06935370    -14.59795628
T      3.70982250     -1.53867549    -12.22054369
T      5.17914428     -3.91608807     -8.37380932
T      6.64846606     -6.29350066     -4.52707495
T      7.55655687     -7.76282244     -2.14966236
T      9.02587865    -10.14023503      1.69707201
X      9.93396945    -11.60955682      4.07448460
S     10.49520044    -12.51764762      5.54380638
X      4.27105348     -0.63058468    -13.68986547
X      8.11778785     -6.85473164     -3.61898415
S     10.49520044    -10.70146601      2.60516281
T      5.17914428      0.83873710    -16.06727806
T      6.64846606     -1.53867549    -12.22054369
X      7.55655687     -3.00799727     -9.84313111
T      8.11778785     -3.91608807     -8.37380932
T      9.02587865     -5.38540986     -5.99639673
T     10.49520044     -7.76282244     -2.14966236
T     11.40329124     -9.23214423      0.22775022
X     11.96452222    -10.14023503      1.69707201
T     12.87261302    -11.60955682      4.07448460
X      7.55655687     -0.06935370    -14.59795628
X      9.02587865     -2.44676629    -10.75122191
X      9.93396945     -3.91608807     -8.37380932
X     11.40329124     -6.29350066     -4.52707495
X     12.87261302     -8.67091325     -0.68034058
X     13.78070383    -10.14023503      1.69707201
T      8.11778785      0.83873710    -16.06727806
S      9.02587865     -0.63058468    -13.68986547
T     10.49520044     -3.00799727     -9.84313111
S     11.96452222     -5.38540986     -5.99639673
T     12.87261302     -6.85473164     -3.61898415
T     14.34193481     -9.23214423      0.22775022
T     10.49520044     -0.06935370    -14.59795628
T     11.40329124     -1.53867549    -12.22054369
T     12.87261302     -3.91608807     -8.37380932
T     13.78070383     -5.38540986     -5.99639673
S     14.34193481     -6.29350066     -4.52707495
T     15.25002561     -7.76282244     -2.14966236
T    -16.43194016     -7.41596262     -1.58843138
Z    -15.87070918     -8.32405343     -0.11910960
T    -15.30947820     -9.23214423      1.35021219
E    -14.96261837     -9.79337521      2.25830299
X    -15.87070918     -6.50787182     -3.05775316
X    -15.30947820     -7.41596262     -1.58843138
T    -14.40138740     -8.88528440      0.78898121
X    -13.49329659    -10.35460619      3.16639379
T    -12.93206561    -11.26269699      4.63571558
T    -15.87070918     -5.38540986     -4.87393477
X    -15.52384936     -5.94664084     -3.96584397
S    -14.96261837     -6.85473164     -2.49652218
X    -14.40138740     -7.76282244     -1.02720040
T    -14.05452757     -8.32405343     -0.11910960
T    -13.49329659     -9.23214423      1.35021219
X    -13.14643677     -9.79337521      2.25830299
T    -12.58520579    -10.70146601      3.72762478
T    -12.02397481    -11.60955682      5.19694656
T    -11.67711498    -12.17078779      6.10503736
T    -15.87070918     -3.56922825     -7.81257834
T    -15.30947820     -4.47731906     -6.34325655
T    -14.96261837     -5.03855003     -5.43516575
T    -14.40138740     -5.94664084     -3.96584397
T    -13.49329659     -7.41596262     -1.58843138
T    -12.93206561     -8.32405343     -0.11910960
T    -12.58520579     -8.88528440      0.78898121
T    -12.02397481     -9.79337521      2.25830299
T    -11.46274383    -10.70146601      3.72762478
T    -11.11588401    -11.26269699      4.63571558
T    -10.55465303    -12.17078779      6.10503736
T    -10.20779320    -12.73201878      7.01312817
T    -15.52384936     -3.00799727     -8.72066914
T    -14.96261837     -3.91608807     -7.25134736
T    -14.05452757     -5.38540986     -4.87393477
T    -13.49329659     -6.29350066     -3.40461298
T    -13.14643677     -6.85473164     -2.49652218
T    -12.58520579     -7.76282244     -1.02720040
T    -11.67711498     -9.23214423      1.35021219
T    -11.11588401    -10.14023503      2.81953397
X    -10.20779320    -11.60955682      5.19694656
T     -9.29970240    -13.07887860      7.57435915
T    -14.40138740     -3.00799727     -8.72066914
T    -14.05452757     -3.56922825     -7.81257834
Y    -13.49329659     -4.47731906     -6.34325655
T    -12.93206561     -5.38540986     -4.87393477
T    -12.58520579     -5.94664084     -3.96584397
T    -12.02397481     -6.85473164     -2.49652218
T    -11.67711498     -7.41596262     -1.58843138
Y    -11.11588401     -8.32405343     -0.11910960
T    -10.55465303     -9.23214423      1.35021219
T    -10.20779320     -9.79337521      2.25830299
J     -9.64656222    -10.70146601      3.72762478
X     -9.08533124    -11.60955682      5.19694656
S     -8.73847142    -12.17078779      6.10503736
T     -8.17724044    -13.07887860      7.57435915
T     -7.83038061    -13.64010958      8.48244995
X    -13.49329659     -2.66113745     -9.28190012
T    -12.93206561     -3.56922825     -7.81257834
T    -12.02397481     -5.03855003     -5.43516575
X    -11.46274383     -5.94664084     -3.96584397
X    -11.11588401     -6.50787182     -3.05775316
T    -10.55465303     -7.41596262     -1.58843138
T     -9.64656222     -8.88528440      0.78898121
X     -9.08533124     -9.79337521      2.25830299
T     -8.17724044    -11.26269699      4.63571558
X     -7.61600946    -12.17078779      6.10503736
X     -7.26914964    -12.73201878      7.01312817
T     -6.70791865    -13.64010958      8.48244995
T    -13.49329659     -1.53867549    -11.09808173
X    -13.14643677     -2.09990647    -10.18999093
T    -12.58520579     -3.00799727     -8.72066914
T    -12.02397481     -3.91608807     -7.25134736
T    -11.67711498     -4.47731906     -6.34325655
T    -11.11588401     -5.38540986     -4.87393477
T    -10.20779320     -6.85473164     -2.49652218
T     -9.64656222     -7.76282244     -1.02720040
T     -9.29970240     -8.32405343     -0.11910960
T     -8.73847142     -9.23214423      1.35021219
X     -8.17724044    -10.14023503      2.81953397
T     -7.83038061    -10.70146601      3.72762478
T     -7.26914964    -11.60955682      5.19694656
T     -6.36105883    -13.07887860      7.57435915
T     -5.79982785    -13.98696940      9.04368093
T    -12.93206561     -0.63058468    -12.56740351
T    -12.58520579     -1.19181567    -11.65931271
S    -12.02397481     -2.09990647    -10.18999093
T    -11.46274383     -3.00799727     -8.72066914
T    -11.11588401     -3.56922825     -7.81257834
T    -10.55465303     -4.47731906     -6.34325655
T    -10.20779320     -5.03855003     -5.43516575
D     -9.64656222     -5.94664084     -3.96584397
T     -9.08533124     -6.85473164     -2.49652218
T     -8.73847142     -7.41596262     -1.58843138
T     -8.17724044     -8.32405343     -0.11910960
T     -7.83038061     -8.88528440      0.78898121
S     -7.26914964     -9.79337521      2.25830299
T     -6.70791865    -10.70146601      3.72762478
T     -6.36105883    -11.26269699      4.63571558
L     -5.79982785    -12.17078779      6.10503736
T     -5.23859687    -13.07887860      7.57435915
T     -4.89173705    -13.64010958      8.48244995
X    -11.67711498     -1.53867549    -11.09808173
X    -10.20779320     -3.91608807     -7.25134736
X     -7.83038061     -7.76282244     -1.02720040
X     -6.36105883    -10.14023503      2.81953397
X     -5.45296803    -11.60955682      5.19694656
X     -3.98364625    -13.98696940      9.04368093
T    -10.55465303     -2.66113745     -9.28190012
T     -9.08533124     -5.03855003     -5.43516575
T     -8.17724044     -6.50787182     -3.05775316
T     -6.70791865     -8.88528440      0.78898121
T     -4.33050607    -12.73201878      7.01312817
J    -11.11588401     -0.63058468    -12.56740351
X    -10.55465303     -1.53867549    -11.09808173
T    -10.20779320     -2.09990647    -10.18999093
T     -9.64656222     -3.00799727     -8.72066914
X     -9.29970240     -3.56922825     -7.81257834
E     -8.73847142     -4.47731906     -6.34325655
T     -8.17724044     -5.38540986     -4.87393477
T     -7.83038061     -5.94664084     -3.96584397
E     -7.26914964     -6.85473164     -2.49652218
X     -6.70791865     -7.76282244     -1.02720040
T     -6.36105883     -8.32405343     -0.11910960
T     -5.79982785     -9.23214423      1.35021219
X     -5.45296803     -9.79337521      2.25830299
J     -4.89173705    -10.70146601      3.72762478
X     -4.33050607    -11.60955682      5.19694656
T     -3.98364625    -12.17078779      6.10503736
T     -3.42241526    -13.07887860      7.57435915
X     -3.07555544    -13.64010958      8.48244995
E     -2.51432446    -14.54820038      9.95177173
T    -10.55465303      0.27750612    -14.03672530
T     -9.64656222     -1.19181567    -11.65931271
T     -9.08533124     -2.09990647    -10.18999093
T     -8.73847142     -2.66113745     -9.28190012
T     -8.17724044     -3.56922825     -7.81257834
T     -7.61600946     -4.47731906     -6.34325655
T     -7.26914964     -5.03855003     -5.43516575
T     -6.70791865     -5.94664084     -3.96584397
T     -6.36105883     -6.50787182     -3.05775316
T     -5.79982785     -7.41596262     -1.58843138
T     -5.23859687     -8.32405343     -0.11910960
T     -4.89173705     -8.88528440      0.78898121
T     -4.33050607     -9.79337521      2.25830299
T     -3.42241526    -11.26269699      4.63571558
T     -2.86118428    -12.17078779      6.10503736
T     -2.51432446    -12.73201878      7.01312817
T     -1.95309348    -13.64010958      8.48244995
T     -1.39186250    -14.54820038      9.95177173
T    -10.20779320      0.83873710    -14.94481610
T     -9.64656222     -0.06935370    -13.47549431
T     -9.29970240     -0.63058468    -12.56740351
T     -8.73847142     -1.53867549    -11.09808173
T     -7.83038061     -3.00799727     -8.72066914
T     -7.26914964     -3.91608807     -7.25134736
X     -6.36105883     -5.38540986     -4.87393477
T     -5.45296803     -6.85473164     -2.49652218
T     -4.89173705     -7.76282244     -1.02720040
T     -3.98364625     -9.23214423      1.35021219
T     -3.42241526    -10.14023503      2.81953397
T     -3.07555544    -10.70146601      3.72762478
T     -2.51432446    -11.60955682      5.19694656
T     -1.60623366    -13.07887860      7.57435915
T     -1.04500268    -13.98696940      9.04368093
T     -9.08533124      0.83873710    -14.94481610
T     -8.73847142      0.27750612    -14.03672530
T     -8.17724044     -0.63058468    -12.56740351
T     -7.83038061     -1.19181567    -11.65931271
Y     -7.26914964     -2.09990647    -10.18999093
T     -6.70791865     -3.00799727     -8.72066914
T     -6.36105883     -3.56922825     -7.81257834
D     -5.79982785     -4.47731906     -6.34325655
T     -5.23859687     -5.38540986     -4.87393477
K     -4.89173705     -5.94664084     -3.96584397
T     -4.33050607     -6.85473164     -2.49652218
T     -3.98364625     -7.41596262     -1.58843138
Y     -3.42241526     -8.32405343     -0.11910960
T     -2.86118428     -9.23214423      1.35021219
T     -2.51432446     -9.79337521      2.25830299
T     -1.95309348    -10.70146601      3.72762478
T     -1.60623366    -11.26269699      4.63571558
Y     -1.04500268    -12.17078779      6.10503736
T     -0.48377170    -13.07887860      7.57435915
T     -0.13691188    -13.64010958      8.48244995
B      0.42431911    -14.54820038      9.95177173
T     -8.17724044      1.18559692    -15.50604708
X     -7.61600946      0.27750612    -14.03672530
X     -7.26914964     -0.28372486    -13.12863449
T     -6.70791865     -1.19181567    -11.65931271
T     -5.79982785     -2.66113745     -9.28190012
X     -5.23859687     -3.56922825     -7.81257834
T     -4.33050607     -5.03855003     -5.43516575
X     -3.42241526     -6.50787182     -3.05775316
T     -2.86118428     -7.41596262     -1.58843138
T     -1.95309348     -8.88528440      0.78898121
X     -1.39186250     -9.79337521      2.25830299
X     -1.04500268    -10.35460619      3.16639379
T     -0.48377170    -11.26269699      4.63571558
X      0.42431911    -12.73201878      7.01312817
X      0.98555009    -13.64010958      8.48244995
T     -7.26914964      0.83873710    -14.94481610
T     -6.36105883     -0.63058468    -12.56740351
T     -5.79982785     -1.53867549    -11.09808173
T     -5.45296803     -2.09990647    -10.18999093
T     -4.89173705     -3.00799727     -8.72066914
X     -4.33050607     -3.91608807     -7.25134736
T     -3.98364625     -4.47731906     -6.34325655
T     -3.42241526     -5.38540986     -4.87393477
X     -3.07555544     -5.94664084     -3.96584397
T     -2.51432446     -6.85473164     -2.49652218
T     -1.95309348     -7.76282244     -1.02720040
T     -1.60623366     -8.32405343     -0.11910960
T     -1.04500268     -9.23214423      1.35021219
T     -0.13691188    -10.70146601      3.72762478
T      0.42431911    -11.60955682      5.19694656
X      0.77117893    -12.17078779      6.10503736
X      1.33240991    -13.07887860      7.57435915
X      1.89364089    -13.98696940      9.04368093
T      2.24050071    -14.54820038      9.95177173
T     -6.70791865      1.74682790    -16.41413788
T     -6.36105883      1.18559692    -15.50604708
E     -5.79982785      0.27750612    -14.03672530
T     -5.23859687     -0.63058468    -12.56740351
T     -4.89173705     -1.19181567    -11.65931271
T     -4.33050607     -2.09990647    -10.18999093
T     -3.98364625     -2.66113745     -9.28190012
T     -3.42241526     -3.56922825     -7.81257834
T     -2.86118428     -4.47731906     -6.34325655
T     -2.51432446     -5.03855003     -5.43516575
T     -1.95309348     -5.94664084     -3.96584397
T     -1.39186250     -6.85473164     -2.49652218
T     -1.04500268     -7.41596262     -1.58843138
T     -0.48377170     -8.32405343     -0.11910960
T     -0.13691188     -8.88528440      0.78898121
E      0.42431911     -9.79337521      2.25830299
T      0.98555009    -10.70146601      3.72762478
T      1.33240991    -11.26269699      4.63571558
X      1.89364089    -12.17078779      6.10503736
T      2.24050071    -12.73201878      7.01312817
X      2.80173169    -13.64010958      8.48244995
T      3.36296268    -14.54820038      9.95177173
T     -5.45296803      0.83873710    -14.94481610
T     -4.89173705     -0.06935370    -13.47549431
X     -3.98364625     -1.53867549    -11.09808173
T     -3.07555544     -3.00799727     -8.72066914
T     -2.51432446     -3.91608807     -7.25134736
T     -1.60623366     -5.38540986     -4.87393477
T     -1.04500268     -6.29350066     -3.40461298
X     -0.13691188     -7.76282244     -1.02720040
T      0.77117893     -9.23214423      1.35021219
T      1.33240991    -10.14023503      2.81953397
X      2.24050071    -11.60955682      5.19694656
T      3.14859151    -13.07887860      7.57435915
X      3.70982250    -13.98696940      9.04368093
B     -4.89173705      1.74682790    -16.41413788
T     -4.33050607      0.83873710    -14.94481610
T     -3.98364625      0.27750612    -14.03672530
Z     -3.42241526     -0.63058468    -12.56740351
X     -2.86118428     -1.53867549    -11.09808173
S     -2.51432446     -2.09990647    -10.18999093
T     -1.95309348     -3.00799727     -8.72066914
T     -1.60623366     -3.56922825     -7.81257834
Y     -1.04500268     -4.47731906     -6.34325655
T     -0.48377170     -5.38540986     -4.87393477
T     -0.13691188     -5.94664084     -3.96584397
S      0.42431911     -6.85473164     -2.49652218
X      0.77117893     -7.41596262     -1.58843138
Z      1.33240991     -8.32405343     -0.11910960
T      1.89364089     -9.23214423      1.35021219
T      2.24050071     -9.79337521      2.25830299
B      2.80173169    -10.70146601      3.72762478
X      3.36296268    -11.60955682      5.19694656
S      3.70982250    -12.17078779      6.10503736
X      4.27105348    -13.07887860      7.57435915
X      4.61791330    -13.64010958      8.48244995
T     -3.42241526      1.18559692    -15.50604708
X     -2.86118428      0.27750612    -14.03672530
T     -1.95309348     -1.19181567    -11.65931271
X     -1.39186250     -2.09990647    -10.18999093
X     -1.04500268     -2.66113745     -9.28190012
T     -0.48377170     -3.56922825     -7.81257834
T      0.42431911     -5.03855003     -5.43516575
X      0.98555009     -5.94664084     -3.96584397
X      1.33240991     -6.50787182     -3.05775316
T      1.89364089     -7.41596262     -1.58843138
X      2.80173169     -8.88528440      0.78898121
T      3.36296268     -9.79337521      2.25830299
T      4.27105348    -11.26269699      4.63571558
X      4.83228446    -12.17078779      6.10503736
X      5.17914428    -12.73201878      7.01312817
T      5.74037526    -13.64010958      8.48244995
T     -3.42241526      2.30805889    -17.32222869
T     -3.07555544      1.74682790    -16.41413788
T     -2.51432446      0.83873710    -14.94481610
X     -1.95309348     -0.06935370    -13.47549431
T     -1.60623366     -0.63058468    -12.56740351
T     -1.04500268     -1.53867549    -11.09808173
T     -0.13691188     -3.00799727     -8.72066914
T      0.42431911     -3.91608807     -7.25134736
T      0.77117893     -4.47731906     -6.34325655
T      1.33240991     -5.38540986     -4.87393477
T      2.24050071     -6.85473164     -2.49652218
T      2.80173169     -7.76282244     -1.02720040
X      3.14859151     -8.32405343     -0.11910960
T      3.70982250     -9.23214423      1.35021219
T      4.27105348    -10.14023503      2.81953397
T      4.61791330    -10.70146601      3.72762478
T      5.17914428    -11.60955682      5.19694656
T      6.08723508    -13.07887860      7.57435915
T      6.64846606    -13.98696940      9.04368093
E     -1.95309348      1.74682790    -16.41413788
T     -1.60623366      1.18559692    -15.50604708
D     -1.04500268      0.27750612    -14.03672530
T     -0.48377170     -0.63058468    -12.56740351
T     -0.13691188     -1.19181567    -11.65931271
B      0.42431911     -2.09990647    -10.18999093
T      0.98555009     -3.00799727     -8.72066914
T      1.33240991     -3.56922825     -7.81257834
T      1.89364089     -4.47731906     -6.34325655
T      2.24050071     -5.03855003     -5.43516575
B      2.80173169     -5.94664084     -3.96584397
T      3.36296268     -6.85473164     -2.49652218
T      3.70982250     -7.41596262     -1.58843138
D      4.27105348     -8.32405343     -0.11910960
T      4.83228446     -9.23214423      1.35021219
E      5.17914428     -9.79337521      2.25830299
T      5.74037526    -10.70146601      3.72762478
T      6.08723508    -11.26269699      4.63571558
Y      6.64846606    -12.17078779      6.10503736
T      7.20969705    -13.07887860      7.57435915
T      7.55655687    -13.64010958      8.48244995
X      2.24050071     -3.91608807     -7.25134736
X     -1.39186250      2.65491871    -17.88345967
T     -0.48377170      1.18559692    -15.50604708
X      0.42431911     -0.28372486    -13.12863449
X      0.98555009     -1.19181567    -11.65931271
T      1.89364089     -2.66113745     -9.28190012
T      3.36296268     -5.03855003     -5.43516575
X      4.27105348     -6.50787182     -3.05775316
X      4.83228446     -7.41596262     -1.58843138
T      5.74037526     -8.88528440      0.78898121
X      6.64846606    -10.35460619      3.16639379
T      7.20969705    -11.26269699      4.63571558
T      8.11778785    -12.73201878      7.01312817
X     -0.48377170      2.30805889    -17.32222869
T     -0.13691188      1.74682790    -16.41413788
T      0.42431911      0.83873710    -14.94481610
X      0.77117893      0.27750612    -14.03672530
S      1.33240991     -0.63058468    -12.56740351
X      1.89364089     -1.53867549    -11.09808173
T      2.24050071     -2.09990647    -10.18999093
E      2.80173169     -3.00799727     -8.72066914
S      3.36296268     -3.91608807     -7.25134736
R      3.70982250     -4.47731906     -6.34325655
T      4.27105348     -5.38540986     -4.87393477
X      4.61791330     -5.94664084     -3.96584397
S      5.17914428     -6.85473164     -2.49652218
X      5.74037526     -7.76282244     -1.02720040
T      6.08723508     -8.32405343     -0.11910960
T      6.64846606     -9.23214423      1.35021219
X      6.99532589     -9.79337521      2.25830299
T      7.55655687    -10.70146601      3.72762478
T      8.11778785    -11.60955682      5.19694656
T      8.46464767    -12.17078779      6.10503736
E      9.02587865    -13.07887860      7.57435915
T      0.42431911      2.65491871    -17.88345967
T      0.98555009      1.74682790    -16.41413788
T      1.33240991      1.18559692    -15.50604708
T      1.89364089      0.27750612    -14.03672530
T      2.80173169     -1.19181567    -11.65931271
T      3.36296268     -2.09990647    -10.18999093
T      3.70982250     -2.66113745     -9.28190012
T      4.27105348     -3.56922825     -7.81257834
T      4.83228446     -4.47731906     -6.34325655
T      5.17914428     -5.03855003     -5.43516575
T      5.74037526     -5.94664084     -3.96584397
T      6.64846606     -7.41596262     -1.58843138
T      7.20969705     -8.32405343     -0.11910960
T      7.55655687     -8.88528440      0.78898121
T      8.11778785     -9.79337521      2.25830299
T      8.67901883    -10.70146601      3.72762478
T      9.02587865    -11.26269699      4.63571558
T      9.58710963    -12.17078779      6.10503736
T      9.93396945    -12.73201878      7.01312817
T      1.33240991      2.30805889    -17.32222869
T      2.24050071      0.83873710    -14.94481610
T      2.80173169     -0.06935370    -13.47549431
T      3.14859151     -0.63058468    -12.56740351
T      3.70982250     -1.53867549    -11.09808173
T      4.61791330     -3.00799727     -8.72066914
T      5.17914428     -3.91608807     -7.25134736
T      6.08723508     -5.38540986     -4.87393477
T      6.64846606     -6.29350066     -3.40461298
T      6.99532589     -6.85473164     -2.49652218
T      7.55655687     -7.76282244     -1.02720040
T      8.46464767     -9.23214423      1.35021219
T      9.02587865    -10.14023503      2.81953397
X      9.93396945    -11.60955682      5.19694656
Y      2.80173169      1.74682790    -16.41413788
T      3.36296268      0.83873710    -14.94481610
T      3.70982250      0.27750612    -14.03672530
T      4.27105348     -0.63058468    -12.56740351
T      4.61791330     -1.19181567    -11.65931271
Y      5.17914428     -2.09990647    -10.18999093
T      5.74037526     -3.00799727     -8.72066914
T      6.08723508     -3.56922825     -7.81257834
Y      6.64846606     -4.47731906     -6.34325655
T      7.20969705     -5.38540986     -4.87393477
T      7.55655687     -5.94664084     -3.96584397
T      8.11778785     -6.85473164     -2.49652218
T      8.46464767     -7.41596262     -1.58843138
Y      9.02587865     -8.32405343     -0.11910960
T      9.58710963     -9.23214423      1.35021219
T      9.93396945     -9.79337521      2.25830299
L     10.49520044    -10.70146601      3.72762478
X     10.84206026    -11.26269699      4.63571558
Z     11.40329124    -12.17078779      6.10503736
T      4.27105348      1.18559692    -15.50604708
X      4.83228446      0.27750612    -14.03672530
X      5.17914428     -0.28372486    -13.12863449
T      5.74037526     -1.19181567    -11.65931271
X      6.64846606     -2.66113745     -9.28190012
X      7.20969705     -3.56922825     -7.81257834
T      8.11778785     -5.03855003     -5.43516575
X      8.67901883     -5.94664084     -3.96584397
X      9.02587865     -6.50787182     -3.05775316
T      9.58710963     -7.41596262     -1.58843138
T     10.49520044     -8.88528440      0.78898121
X     11.05643142     -9.79337521      2.25830299
T     11.96452222    -11.26269699      4.63571558
T      4.27105348      2.30805889    -17.32222869
T      4.61791330      1.74682790    -16.41413788
T      5.17914428      0.83873710    -14.94481610
T      6.08723508     -0.63058468    -12.56740351
T      6.64846606     -1.53867549    -11.09808173
X      6.99532589     -2.09990647    -10.18999093
X      7.55655687     -3.00799727     -8.72066914
X      8.11778785     -3.91608807     -7.25134736
T      8.46464767     -4.47731906     -6.34325655
T      9.02587865     -5.38540986     -4.87393477
T      9.93396945     -6.85473164     -2.49652218
T     10.49520044     -7.76282244     -1.02720040
T     10.84206026     -8.32405343     -0.11910960
T     11.40329124     -9.23214423      1.35021219
X     11.96452222    -10.14023503      2.81953397
T     12.31138204    -10.70146601      3.72762478
T     12.87261302    -11.60955682      5.19694656
T      5.74037526      1.74682790    -16.41413788
T      6.08723508      1.18559692    -15.50604708
K      6.64846606      0.27750612    -14.03672530
T      7.20969705     -0.63058468    -12.56740351
T      7.55655687     -1.19181567    -11.65931271
S      8.11778785     -2.09990647    -10.18999093
T      8.67901883     -3.00799727     -8.72066914
X      9.02587865     -3.56922825     -7.81257834
T      9.58710963     -4.47731906     -6.34325655
T      9.93396945     -5.03855003     -5.43516575
K     10.49520044     -5.94664084     -3.96584397
T     11.05643142     -6.85473164     -2.49652218
T     11.40329124     -7.41596262     -1.58843138
T     11.96452222     -8.32405343     -0.11910960
T     12.31138204     -8.88528440      0.78898121
S     12.87261302     -9.79337521      2.25830299
T     13.43384401    -10.70146601      3.72762478
T      7.55655687     -0.06935370    -13.47549431
X      8.46464767     -1.53867549    -11.09808173
X      9.93396945     -3.91608807     -7.25134736
T     10.84206026     -5.38540986     -4.87393477
X     12.31138204     -7.76282244     -1.02720040
X     13.78070383    -10.14023503      2.81953397
T      7.20969705      1.18559692    -15.50604708
T      9.58710963     -2.66113745     -9.28190012
T     11.96452222     -6.50787182     -3.05775316
T     13.43384401     -8.88528440      0.78898121
T      8.11778785      0.83873710    -14.94481610
X      8.46464767      0.27750612    -14.03672530
Z      9.02587865     -0.63058468    -12.56740351
X      9.58710963     -1.53867549    -11.09808173
T      9.93396945     -2.09990647    -10.18999093
T     10.49520044     -3.00799727     -8.72066914
X     10.84206026     -3.56922825     -7.81257834
Z     11.40329124     -4.47731906     -6.34325655
X     11.96452222     -5.38540986     -4.87393477
T     12.31138204     -5.94664084     -3.96584397
E     12.87261302     -6.85473164     -2.49652218
X     13.43384401     -7.76282244     -1.02720040
T     13.78070383     -8.32405343     -0.11910960
T     14.34193481     -9.23214423      1.35021219
X     14.68879463     -9.79337521      2.25830299
T      9.02587865      1.18559692    -15.50604708
T      9.58710963      0.27750612    -14.03672530
T     10.49520044     -1.19181567    -11.65931271
T     11.05643142     -2.09990647    -10.18999093
T     11.40329124     -2.66113745     -9.28190012
T     11.96452222     -3.56922825     -7.81257834
T     12.87261302     -5.03855003     -5.43516575
T     13.43384401     -5.94664084     -3.96584397
T     13.78070383     -6.50787182     -3.05775316
T     14.34193481     -7.41596262     -1.58843138
T     14.90316578     -8.32405343     -0.11910960
T     15.25002561     -8.88528440      0.78898121
T      9.93396945      0.83873710    -14.94481610
T     10.49520044     -0.06935370    -13.47549431
T     10.84206026     -0.63058468    -12.56740351
T     11.40329124     -1.53867549    -11.09808173
T     12.31138204     -3.00799727     -8.72066914
T     12.87261302     -3.91608807     -7.25134736
T     13.21947284     -4.47731906     -6.34325655
T     13.78070383     -5.38540986     -4.87393477
T     14.68879463     -6.85473164     -2.49652218
T     15.25002561     -7.76282244     -1.02720040
E     11.40329124      0.27750612    -14.03672530
T     11.96452222     -0.63058468    -12.56740351
T     12.31138204     -1.19181567    -11.65931271
Y     12.87261302     -2.09990647    -10.18999093
T     13.43384401     -3.00799727     -8.72066914
T     13.78070383     -3.56922825     -7.81257834
E     14.34193481     -4.47731906     -6.34325655
T     14.68879463     -5.03855003     -5.43516575
Z     15.25002561     -5.94664084     -3.96584397
T     15.81125659     -6.85473164     -2.49652218
T     16.15811641     -7.41596262     -1.58843138
T     13.43384401     -1.19181567    -11.65931271
T     14.34193481     -2.66113745     -9.28190012
X     14.90316578     -3.56922825     -7.81257834
T     15.81125659     -5.03855003     -5.43516575
T     14.68879463     -2.09990647    -10.18999093
T     15.25002561     -3.00799727     -8.72066914
X     15.81125659     -3.91608807     -7.25134736
T     16.15811641     -4.47731906     -6.34325655
T    -16.77879998     -6.85473164     -0.68034058
T    -15.87070918     -8.32405343      1.69707201
T    -16.43194016     -6.29350066     -1.58843138
S    -15.52384936     -7.76282244      0.78898121
T    -14.96261837     -8.67091325      2.25830299
T    -14.05452757    -10.14023503      4.63571558
T    -16.77879998     -3.91608807     -5.43516575
T    -16.43194016     -4.47731906     -4.52707495
T    -15.87070918     -5.38540986     -3.05775316
T    -14.96261837     -6.85473164     -0.68034058
T    -14.40138740     -7.76282244      0.78898121
T    -14.05452757     -8.32405343      1.69707201
T    -13.49329659     -9.23214423      3.16639379
T    -12.93206561    -10.14023503      4.63571558
T    -12.58520579    -10.70146601      5.54380638
T    -12.02397481    -11.60955682      7.01312817
T    -15.87070918     -3.56922825     -5.99639673
T    -15.30947820     -4.47731906     -4.52707495
S    -14.40138740     -5.94664084     -2.14966236
T    -13.49329659     -7.41596262      0.22775022
T    -12.93206561     -8.32405343      1.69707201
T    -12.02397481     -9.79337521      4.07448460
T    -11.46274383    -10.70146601      5.54380638
T    -11.11588401    -11.26269699      6.45189718
T    -10.55465303    -12.17078779      7.92121897
T    -15.87070918     -2.44676629     -7.81257834
T    -15.52384936     -3.00799727     -6.90448754
T    -14.96261837     -3.91608807     -5.43516575
T    -14.40138740     -4.82417888     -3.96584397
T    -14.05452757     -5.38540986     -3.05775316
T    -13.49329659     -6.29350066     -1.58843138
T    -13.14643677     -6.85473164     -0.68034058
T    -12.58520579     -7.76282244      0.78898121
T    -12.02397481     -8.67091325      2.25830299
T    -11.67711498     -9.23214423      3.16639379
T    -11.11588401    -10.14023503      4.63571558
T    -10.20779320    -11.60955682      7.01312817
T     -9.64656222    -12.51764762      8.48244995
S    -15.30947820     -1.53867549     -9.28190012
T    -14.96261837     -2.09990647     -8.37380932
T    -14.40138740     -3.00799727     -6.90448754
T    -13.49329659     -4.47731906     -4.52707495
T    -12.93206561     -5.38540986     -3.05775316
T    -12.58520579     -5.94664084     -2.14966236
T    -12.02397481     -6.85473164     -0.68034058
T    -11.11588401     -8.32405343      1.69707201
T    -10.55465303     -9.23214423      3.16639379
S    -10.20779320     -9.79337521      4.07448460
T     -9.64656222    -10.70146601      5.54380638
S     -9.08533124    -11.60955682      7.01312817
T     -8.73847142    -12.17078779      7.92121897
T     -8.17724044    -13.07887860      9.39054075
T    -14.05452757     -2.44676629     -7.81257834
T    -12.58520579     -4.82417888     -3.96584397
T    -11.67711498     -6.29350066     -1.58843138
T    -10.20779320     -8.67091325      2.25830299
T     -7.83038061    -12.51764762      8.48244995
T    -14.05452757     -0.63058468    -10.75122191
T    -13.49329659     -1.53867549     -9.28190012
T    -12.93206561     -2.44676629     -7.81257834
T    -12.58520579     -3.00799727     -6.90448754
T    -12.02397481     -3.91608807     -5.43516575
T    -11.67711498     -4.47731906     -4.52707495
T    -11.11588401     -5.38540986     -3.05775316
T    -10.55465303     -6.29350066     -1.58843138
T    -10.20779320     -6.85473164     -0.68034058
T     -9.64656222     -7.76282244      0.78898121
T     -9.29970240     -8.32405343      1.69707201
T     -8.73847142     -9.23214423      3.16639379
T     -8.17724044    -10.14023503      4.63571558
T     -7.83038061    -10.70146601      5.54380638
T     -7.26914964    -11.60955682      7.01312817
T     -6.70791865    -12.51764762      8.48244995
T     -6.36105883    -13.07887860      9.39054075
T    -12.93206561     -0.63058468    -10.75122191
T    -12.02397481     -2.09990647     -8.37380932
T    -11.46274383     -3.00799727     -6.90448754
T    -11.11588401     -3.56922825     -5.99639673
T    -10.55465303     -4.47731906     -4.52707495
T     -9.64656222     -5.94664084     -2.14966236
T     -9.08533124     -6.85473164     -0.68034058
T     -8.73847142     -7.41596262      0.22775022
T     -8.17724044     -8.32405343      1.69707201
T     -7.26914964     -9.79337521      4.07448460
T     -6.70791865    -10.70146601      5.54380638
T     -5.79982785    -12.17078779      7.92121897
T     -5.23859687    -13.07887860      9.39054075
T     -4.89173705    -13.64010958     10.29863155
T    -12.58520579     -0.06935370    -11.65931271
S    -11.67711498     -1.53867549     -9.28190012
T    -11.11588401     -2.44676629     -7.81257834
T    -10.20779320     -3.91608807     -5.43516575
X     -9.64656222     -4.82417888     -3.96584397
X     -9.29970240     -5.38540986     -3.05775316
T     -8.73847142     -6.29350066     -1.58843138
T     -7.83038061     -7.76282244      0.78898121
S     -7.26914964     -8.67091325      2.25830299
T     -6.36105883    -10.14023503      4.63571558
S     -5.45296803    -11.60955682      7.01312817
T     -4.89173705    -12.51764762      8.48244995
T    -12.02397481      0.83873710    -13.12863449
T    -11.11588401     -0.63058468    -10.75122191
T    -10.55465303     -1.53867549     -9.28190012
T    -10.20779320     -2.09990647     -8.37380932
T     -9.64656222     -3.00799727     -6.90448754
T     -9.08533124     -3.91608807     -5.43516575
T     -8.73847142     -4.47731906     -4.52707495
T     -8.17724044     -5.38540986     -3.05775316
T     -7.83038061     -5.94664084     -2.14966236
T     -7.26914964     -6.85473164     -0.68034058
T     -6.70791865     -7.76282244      0.78898121
T     -6.36105883     -8.32405343      1.69707201
T     -5.79982785     -9.23214423      3.16639379
T     -4.89173705    -10.70146601      5.54380638
T     -4.33050607    -11.60955682      7.01312817
T     -3.98364625    -12.17078779      7.92121897
T     -3.42241526    -13.07887860      9.39054075
T     -2.86118428    -13.98696940     10.85986254
S    -10.55465303      0.27750612    -12.22054369
T     -9.64656222     -1.19181567     -9.84313111
T     -9.08533124     -2.09990647     -8.37380932
T     -8.17724044     -3.56922825     -5.99639673
T     -7.61600946     -4.47731906     -4.52707495
T     -7.26914964     -5.03855003     -3.61898415
T     -6.70791865     -5.94664084     -2.14966236
T     -5.79982785     -7.41596262      0.22775022
T     -5.23859687     -8.32405343      1.69707201
S     -4.33050607     -9.79337521      4.07448460
T     -3.42241526    -11.26269699      6.45189718
T     -2.86118428    -12.17078779      7.92121897
T     -1.95309348    -13.64010958     10.29863155
T    -10.55465303      1.39996808    -14.03672530
T    -10.20779320      0.83873710    -13.12863449
T     -9.64656222     -0.06935370    -11.65931271
T     -9.29970240     -0.63058468    -10.75122191
T     -8.73847142     -1.53867549     -9.28190012
T     -8.17724044     -2.44676629     -7.81257834
T     -7.83038061     -3.00799727     -6.90448754
T     -7.26914964     -3.91608807     -5.43516575
T     -6.36105883     -5.38540986     -3.05775316
T     -5.79982785     -6.29350066     -1.58843138
T     -5.45296803     -6.85473164     -0.68034058
T     -4.89173705     -7.76282244      0.78898121
T     -4.33050607     -8.67091325      2.25830299
T     -3.98364625     -9.23214423      3.16639379
T     -3.42241526    -10.14023503      4.63571558
T     -3.07555544    -10.70146601      5.54380638
T     -2.51432446    -11.60955682      7.01312817
T     -1.95309348    -12.51764762      8.48244995
T     -1.60623366    -13.07887860      9.39054075
T     -1.04500268    -13.98696940     10.85986254
T     -9.64656222      1.74682790    -14.59795628
T     -9.08533124      0.83873710    -13.12863449
T     -8.73847142      0.27750612    -12.22054369
T     -8.17724044     -0.63058468    -10.75122191
T     -7.26914964     -2.09990647     -8.37380932
T     -6.70791865     -3.00799727     -6.90448754
X     -6.36105883     -3.56922825     -5.99639673
X     -5.79982785     -4.47731906     -4.52707495
X     -5.23859687     -5.38540986     -3.05775316
T     -4.89173705     -5.94664084     -2.14966236
T     -4.33050607     -6.85473164     -0.68034058
T     -3.42241526     -8.32405343      1.69707201
T     -2.86118428     -9.23214423      3.16639379
T     -2.51432446     -9.79337521      4.07448460
T     -1.95309348    -10.70146601      5.54380638
T     -1.04500268    -12.17078779      7.92121897
T     -0.48377170    -13.07887860      9.39054075
T     -8.73847142      1.39996808    -14.03672530
T     -7.83038061     -0.06935370    -11.65931271
T     -6.36105883     -2.44676629     -7.81257834
X     -5.45296803     -3.91608807     -5.43516575
T     -4.89173705     -4.82417888     -3.96584397
T     -3.98364625     -6.29350066     -1.58843138
T     -2.51432446     -8.67091325      2.25830299
T     -1.60623366    -10.14023503      4.63571558
T     -0.13691188    -12.51764762      8.48244995
T     -8.17724044      2.30805889    -15.50604708
T     -7.83038061      1.74682790    -14.59795628
T     -7.26914964      0.83873710    -13.12863449
T     -6.70791865     -0.06935370    -11.65931271
T     -6.36105883     -0.63058468    -10.75122191
T     -5.79982785     -1.53867549     -9.28190012
T     -5.45296803     -2.09990647     -8.37380932
T     -4.89173705     -3.00799727     -6.90448754
T     -4.33050607     -3.91608807     -5.43516575
T     -3.98364625     -4.47731906     -4.52707495
T     -3.42241526     -5.38540986     -3.05775316
T     -2.86118428     -6.29350066     -1.58843138
T     -2.51432446     -6.85473164     -0.68034058
T     -1.95309348     -7.76282244      0.78898121
T     -1.60623366     -8.32405343      1.69707201
T     -1.04500268     -9.23214423      3.16639379
T     -0.48377170    -10.14023503      4.63571558
T     -0.13691188    -10.70146601      5.54380638
T      0.42431911    -11.60955682      7.01312817
T      1.33240991    -13.07887860      9.39054075
T      1.89364089    -13.98696940     10.85986254
T     -7.26914964      2.65491871    -16.06727806
T     -6.70791865      1.74682790    -14.59795628
T     -5.79982785      0.27750612    -12.22054369
T     -5.23859687     -0.63058468    -10.75122191
T     -4.89173705     -1.19181567     -9.84313111
T     -4.33050607     -2.09990647     -8.37380932
T     -3.42241526     -3.56922825     -5.99639673
T     -2.86118428     -4.47731906     -4.52707495
T     -1.95309348     -5.94664084     -2.14966236
T     -1.39186250     -6.85473164     -0.68034058
T     -1.04500268     -7.41596262      0.22775022
T     -0.48377170     -8.32405343      1.69707201
T      0.42431911     -9.79337521      4.07448460
T      0.98555009    -10.70146601      5.54380638
X      1.89364089    -12.17078779      7.92121897
T      2.80173169    -13.64010958     10.29863155
T     -6.36105883      2.30805889    -15.50604708
T     -5.79982785      1.39996808    -14.03672530
T     -5.45296803      0.83873710    -13.12863449
T     -4.89173705     -0.06935370    -11.65931271
T     -3.98364625     -1.53867549     -9.28190012
T     -3.42241526     -2.44676629     -7.81257834
T     -3.07555544     -3.00799727     -6.90448754
T     -2.51432446     -3.91608807     -5.43516575
T     -1.95309348     -4.82417888     -3.96584397
T     -1.60623366     -5.38540986     -3.05775316
T     -1.04500268     -6.29350066     -1.58843138
T     -0.13691188     -7.76282244      0.78898121
T      0.42431911     -8.67091325      2.25830299
T      0.77117893     -9.23214423      3.16639379
T      1.33240991    -10.14023503      4.63571558
X      2.24050071    -11.60955682      7.01312817
X      2.80173169    -12.51764762      8.48244995
T      3.70982250    -13.98696940     10.85986254
T     -4.89173705      1.74682790    -14.59795628
T     -4.33050607      0.83873710    -13.12863449
S     -3.98364625      0.27750612    -12.22054369
T     -3.42241526     -0.63058468    -10.75122191
S     -2.86118428     -1.53867549     -9.28190012
T     -2.51432446     -2.09990647     -8.37380932
T     -1.95309348     -3.00799727     -6.90448754
T     -1.04500268     -4.47731906     -4.52707495
T     -0.48377170     -5.38540986     -3.05775316
S     -0.13691188     -5.94664084     -2.14966236
T      0.42431911     -6.85473164     -0.68034058
S      0.98555009     -7.76282244      0.78898121
T      1.33240991     -8.32405343      1.69707201
T      1.89364089     -9.23214423      3.16639379
T      2.80173169    -10.70146601      5.54380638
S      3.36296268    -11.60955682      7.01312817
X      3.70982250    -12.17078779      7.92121897
T      4.27105348    -13.07887860      9.39054075
T     -3.98364625      1.39996808    -14.03672530
T     -1.60623366     -2.44676629     -7.81257834
T     -0.13691188     -4.82417888     -3.96584397
T      2.24050071     -8.67091325      2.25830299
T     -3.98364625      3.21614969    -16.97536887
T     -3.42241526      2.30805889    -15.50604708
T     -3.07555544      1.74682790    -14.59795628
X     -2.51432446      0.83873710    -13.12863449
T     -1.95309348     -0.06935370    -11.65931271
T     -1.60623366     -0.63058468    -10.75122191
T     -1.04500268     -1.53867549     -9.28190012
T     -0.48377170     -2.44676629     -7.81257834
T     -0.13691188     -3.00799727     -6.90448754
T      0.42431911     -3.91608807     -5.43516575
T      0.77117893     -4.47731906     -4.52707495
T      1.33240991     -5.38540986     -3.05775316
T      1.89364089     -6.29350066     -1.58843138
T      2.24050071     -6.85473164     -0.68034058
X      2.80173169     -7.76282244      0.78898121
T      3.36296268     -8.67091325      2.25830299
T      3.70982250     -9.23214423      3.16639379
T      4.27105348    -10.14023503      4.63571558
T      4.61791330    -10.70146601      5.54380638
T      5.17914428    -11.60955682      7.01312817
T      5.74037526    -12.51764762      8.48244995
T      6.08723508    -13.07887860      9.39054075
T     -2.86118428      3.21614969    -16.97536887
T     -2.51432446      2.65491871    -16.06727806
T     -1.95309348      1.74682790    -14.59795628
T     -1.04500268      0.27750612    -12.22054369
T     -0.48377170     -0.63058468    -10.75122191
T      0.42431911     -2.09990647     -8.37380932
T      0.98555009     -3.00799727     -6.90448754
T      1.33240991     -3.56922825     -5.99639673
T      1.89364089     -4.47731906     -4.52707495
T      2.80173169     -5.94664084     -2.14966236
T      3.36296268     -6.85473164     -0.68034058
T      4.27105348     -8.32405343      1.69707201
T      4.83228446     -9.23214423      3.16639379
T      5.17914428     -9.79337521      4.07448460
T      5.74037526    -10.70146601      5.54380638
T      6.64846606    -12.17078779      7.92121897
T      7.20969705    -13.07887860      9.39054075
T     -1.60623366      2.30805889    -15.50604708
S     -1.04500268      1.39996808    -14.03672530
T     -0.13691188     -0.06935370    -11.65931271
S      0.77117893     -1.53867549     -9.28190012
T      1.33240991     -2.44676629     -7.81257834
T      2.24050071     -3.91608807     -5.43516575
S      2.80173169     -4.82417888     -3.96584397
T      3.70982250     -6.29350066     -1.58843138
S      4.61791330     -7.76282244      0.78898121
T      5.17914428     -8.67091325      2.25830299
T      6.08723508    -10.14023503      4.63571558
T      7.55655687    -12.51764762      8.48244995
T     -1.04500268      3.21614969    -16.97536887
T     -0.48377170      2.30805889    -15.50604708
T     -0.13691188      1.74682790    -14.59795628
T      0.42431911      0.83873710    -13.12863449
T      1.33240991     -0.63058468    -10.75122191
T      1.89364089     -1.53867549     -9.28190012
T      2.24050071     -2.09990647     -8.37380932
T      2.80173169     -3.00799727     -6.90448754
T      3.36296268     -3.91608807     -5.43516575
T      3.70982250     -4.47731906     -4.52707495
T      4.27105348     -5.38540986     -3.05775316
T      5.17914428     -6.85473164     -0.68034058
T      5.74037526     -7.76282244      0.78898121
T      6.08723508     -8.32405343      1.69707201
T      6.64846606     -9.23214423      3.16639379
T      7.20969705    -10.14023503      4.63571558
T      7.55655687    -10.70146601      5.54380638
T      8.11778785    -11.60955682      7.01312817
T      8.46464767    -12.17078779      7.92121897
T      0.42431911      2.65491871    -16.06727806
T      0.98555009      1.74682790    -14.59795628
S      1.89364089      0.27750612    -12.22054369
T      2.80173169     -1.19181567     -9.84313111
T      3.36296268     -2.09990647     -8.37380932
T      4.27105348     -3.56922825     -5.99639673
T      4.83228446     -4.47731906     -4.52707495
S      5.74037526     -5.94664084     -2.14966236
T      6.64846606     -7.41596262      0.22775022
T      7.20969705     -8.32405343      1.69707201
T      8.11778785     -9.79337521      4.07448460
T      8.67901883    -10.70146601      5.54380638
T      9.02587865    -11.26269699      6.45189718
T      9.58710963    -12.17078779      7.92121897
T      0.77117893      3.21614969    -16.97536887
T      1.33240991      2.30805889    -15.50604708
T      1.89364089      1.39996808    -14.03672530
T      2.24050071      0.83873710    -13.12863449
T      2.80173169     -0.06935370    -11.65931271
T      3.14859151     -0.63058468    -10.75122191
T      3.70982250     -1.53867549     -9.28190012
T      4.27105348     -2.44676629     -7.81257834
T      4.61791330     -3.00799727     -6.90448754
T      5.17914428     -3.91608807     -5.43516575
T      5.74037526     -4.82417888     -3.96584397
T      6.08723508     -5.38540986     -3.05775316
T      6.64846606     -6.29350066     -1.58843138
T      6.99532589     -6.85473164     -0.68034058
T      7.55655687     -7.76282244      0.78898121
T      8.11778785     -8.67091325      2.25830299
T      8.46464767     -9.23214423      3.16639379
T      9.02587865    -10.14023503      4.63571558
T      9.93396945    -11.60955682      7.01312817
T      1.89364089      3.21614969    -16.97536887
T      2.80173169      1.74682790    -14.59795628
T      3.36296268      0.83873710    -13.12863449
T      3.70982250      0.27750612    -12.22054369
T      4.27105348     -0.63058468    -10.75122191
T      5.17914428     -2.09990647     -8.37380932
T      5.74037526     -3.00799727     -6.90448754
T      6.64846606     -4.47731906     -4.52707495
T      7.20969705     -5.38540986     -3.05775316
T      7.55655687     -5.94664084     -2.14966236
T      8.11778785     -6.85473164     -0.68034058
T      9.02587865     -8.32405343      1.69707201
T      9.58710963     -9.23214423      3.16639379
S      9.93396945     -9.79337521      4.07448460
T     10.49520044    -10.70146601      5.54380638
S     11.05643142    -11.60955682      7.01312817
T      3.70982250      1.39996808    -14.03672530
T      4.61791330     -0.06935370    -11.65931271
T      6.08723508     -2.44676629     -7.81257834
T      7.55655687     -4.82417888     -3.96584397
T      8.46464767     -6.29350066     -1.58843138
T      9.93396945     -8.67091325      2.25830299
T      3.70982250      3.21614969    -16.97536887
T      4.27105348      2.30805889    -15.50604708
T      4.61791330      1.74682790    -14.59795628
T      5.17914428      0.83873710    -13.12863449
T      5.74037526     -0.06935370    -11.65931271
T      6.08723508     -0.63058468    -10.75122191
T      6.64846606     -1.53867549     -9.28190012
T      7.55655687     -3.00799727     -6.90448754
T      8.11778785     -3.91608807     -5.43516575
T      8.46464767     -4.47731906     -4.52707495
T      9.02587865     -5.38540986     -3.05775316
T      9.58710963     -6.29350066     -1.58843138
T      9.93396945     -6.85473164     -0.68034058
T     10.49520044     -7.76282244      0.78898121
T     10.84206026     -8.32405343      1.69707201
T     11.40329124     -9.23214423      3.16639379
T     11.96452222    -10.14023503      4.63571558
T     12.31138204    -10.70146601      5.54380638
T      4.83228446      3.21614969    -16.97536887
T      5.17914428      2.65491871    -16.06727806
T      5.74037526      1.74682790    -14.59795628
T      6.64846606      0.27750612    -12.22054369
T      7.20969705     -0.63058468    -10.75122191
X      8.11778785     -2.09990647     -8.37380932
T      9.02587865     -3.56922825     -5.99639673
T      9.58710963     -4.47731906     -4.52707495
T     10.49520044     -5.94664084     -2.14966236
T     11.05643142     -6.85473164     -0.68034058
T     11.40329124     -7.41596262      0.22775022
T     11.96452222     -8.32405343      1.69707201
T     12.87261302     -9.79337521      4.07448460
T     13.43384401    -10.70146601      5.54380638
T      6.08723508      2.30805889    -15.50604708
X      6.64846606      1.39996808    -14.03672530
T      6.99532589      0.83873710    -13.12863449
T      7.55655687     -0.06935370    -11.65931271
S      8.46464767     -1.53867549     -9.28190012
X      9.02587865     -2.44676629     -7.81257834
T      9.93396945     -3.91608807     -5.43516575
T     10.49520044     -4.82417888     -3.96584397
X     10.84206026     -5.38540986     -3.05775316
T     11.40329124     -6.29350066     -1.58843138
T     12.31138204     -7.76282244      0.78898121
S     12.87261302     -8.67091325      2.25830299
T     13.78070383    -10.14023503      4.63571558
T      7.20969705      2.30805889    -15.50604708
T      7.55655687      1.74682790    -14.59795628
X      8.11778785      0.83873710    -13.12863449
T      9.02587865     -0.63058468    -10.75122191
T      9.58710963     -1.53867549     -9.28190012
T      9.93396945     -2.09990647     -8.37380932
T     10.49520044     -3.00799727     -6.90448754
X     11.40329124     -4.47731906     -4.52707495
T     11.96452222     -5.38540986     -3.05775316
T     12.31138204     -5.94664084     -2.14966236
T     12.87261302     -6.85473164     -0.68034058
T     13.43384401     -7.76282244      0.78898121
T     13.78070383     -8.32405343      1.69707201
T     14.34193481     -9.23214423      3.16639379
T      8.67901883      1.74682790    -14.59795628
S      9.58710963      0.27750612    -12.22054369
T     10.49520044     -1.19181567     -9.84313111
T     11.05643142     -2.09990647     -8.37380932
S     11.96452222     -3.56922825     -5.99639673
T     12.87261302     -5.03855003     -3.61898415
T     13.43384401     -5.94664084     -2.14966236
T     14.34193481     -7.41596262      0.22775022
T     14.90316578     -8.32405343      1.69707201
T      9.02587865      2.30805889    -15.50604708
T      9.58710963      1.39996808    -14.03672530
T      9.93396945      0.83873710    -13.12863449
T     10.49520044     -0.06935370    -11.65931271
T     10.84206026     -0.63058468    -10.75122191
T     11.40329124     -1.53867549     -9.28190012
T     11.96452222     -2.44676629     -7.81257834
T     12.31138204     -3.00799727     -6.90448754
T     12.87261302     -3.91608807     -5.43516575
T     13.21947284     -4.47731906     -4.52707495
T     13.78070383     -5.38540986     -3.05775316
T     14.34193481     -6.29350066     -1.58843138
T     14.68879463     -6.85473164     -0.68034058
T     15.25002561     -7.76282244      0.78898121
T     10.49520044      1.74682790    -14.59795628
T     11.05643142      0.83873710    -13.12863449
T     11.40329124      0.27750612    -12.22054369
T     11.96452222     -0.63058468    -10.75122191
T     12.87261302     -2.09990647     -8.37380932
T     13.43384401     -3.00799727     -6.90448754
T     13.78070383     -3.56922825     -5.99639673
T     14.34193481     -4.47731906     -4.52707495
T     15.25002561     -5.94664084     -2.14966236
T     15.81125659     -6.85473164     -0.68034058
T     11.40329124      1.39996808    -14.03672530
T     12.31138204     -0.06935370    -11.65931271
T     13.78070383     -2.44676629     -7.81257834
T     14.68879463     -3.91608807     -5.43516575
S     15.25002561     -4.82417888     -3.96584397
T     16.15811641     -6.29350066     -1.58843138
T     13.43384401     -0.06935370    -11.65931271
T     13.78070383     -0.63058468    -10.75122191
T     14.34193481     -1.53867549     -9.28190012
T     14.68879463     -2.09990647     -8.37380932
T     15.25002561     -3.00799727     -6.90448754
T     15.81125659     -3.91608807     -5.43516575
T     16.15811641     -4.47731906     -4.52707495
T     16.71934739     -5.38540986     -3.05775316
T     15.81125659     -2.09990647     -8.37380932
T     16.71934739     -3.56922825     -5.99639673
X    -16.77879998     -6.85473164      0.44212139
X    -16.43194016     -7.41596262      1.35021219
T    -15.87070918     -8.32405343      2.81953397
T    -16.77879998     -5.03855003     -2.49652218
T    -15.87070918     -6.50787182     -0.11910960
T    -14.40138740     -8.88528440      3.72762478
S    -13.49329659    -10.35460619      6.10503736
T    -16.43194016     -4.47731906     -3.40461298
T    -15.87070918     -5.38540986     -1.93529120
T    -15.52384936     -5.94664084     -1.02720040
T    -14.96261837     -6.85473164      0.44212139
T    -14.05452757     -8.32405343      2.81953397
T    -13.49329659     -9.23214423      4.28885575
X    -12.58520579    -10.70146601      6.66626834
T    -16.43194016     -2.66113745     -6.34325655
T    -15.87070918     -3.56922825     -4.87393477
T    -15.30947820     -4.47731906     -3.40461298
T    -14.96261837     -5.03855003     -2.49652218
T    -14.40138740     -5.94664084     -1.02720040
T    -14.05452757     -6.50787182     -0.11910960
T    -13.49329659     -7.41596262      1.35021219
T    -12.93206561     -8.32405343      2.81953397
T    -12.58520579     -8.88528440      3.72762478
T    -12.02397481     -9.79337521      5.19694656
T    -11.11588401    -11.26269699      7.57435915
T    -10.55465303    -10.35460619      6.10503736
T    -14.96261837     -2.09990647     -7.25134736
S    -14.40138740     -3.00799727     -5.78202557
X    -14.05452757     -3.56922825     -4.87393477
T    -13.49329659     -4.47731906     -3.40461298
T    -12.58520579     -5.94664084     -1.02720040
X    -12.02397481     -6.85473164      0.44212139
S    -11.67711498     -7.41596262      1.35021219
T    -11.11588401     -8.32405343      2.81953397
T    -10.20779320     -9.79337521      5.19694656
T     -9.64656222    -10.70146601      6.66626834
T     -8.73847142    -12.17078779      9.04368093
T    -14.96261837     -0.28372486    -10.18999093
T    -14.40138740     -1.19181567     -8.72066914
X    -13.49329659     -2.66113745     -6.34325655
X    -12.93206561     -3.56922825     -4.87393477
T    -12.02397481     -5.03855003     -2.49652218
X    -11.11588401     -6.50787182     -0.11910960
X    -10.55465303     -7.41596262      1.35021219
T     -9.64656222     -8.88528440      3.72762478
T     -9.08533124     -9.79337521      5.19694656
T     -8.73847142    -10.35460619      6.10503736
T     -8.17724044    -11.26269699      7.57435915
X     -7.26914964    -12.73201878      9.95177173
T    -14.05452757     -0.63058468     -9.62875994
T    -13.49329659     -1.53867549     -8.15943816
X    -12.58520579     -3.00799727     -5.78202557
T    -11.67711498     -4.47731906     -3.40461298
T    -11.11588401     -5.38540986     -1.93529120
X    -10.20779320     -6.85473164      0.44212139
T     -9.29970240     -8.32405343      2.81953397
T     -8.73847142     -9.23214423      4.28885575
T     -7.83038061    -10.70146601      6.66626834
T     -7.26914964    -11.60955682      8.13559012
S     -6.36105883    -13.07887860     10.51300271
T    -13.49329659      0.27750612    -11.09808173
T    -12.93206561     -0.63058468     -9.62875994
T    -12.58520579     -1.19181567     -8.72066914
T    -12.02397481     -2.09990647     -7.25134736
T    -11.11588401     -3.56922825     -4.87393477
T    -10.55465303     -4.47731906     -3.40461298
T    -10.20779320     -5.03855003     -2.49652218
T     -9.64656222     -5.94664084     -1.02720040
T     -8.73847142     -7.41596262      1.35021219
T     -8.17724044     -8.32405343      2.81953397
T     -7.83038061     -8.88528440      3.72762478
T     -7.26914964     -9.79337521      5.19694656
T     -6.70791865    -10.70146601      6.66626834
T     -6.36105883    -11.26269699      7.57435915
T     -5.79982785    -12.17078779      9.04368093
T    -12.93206561      1.18559692    -12.56740351
T    -12.02397481     -0.28372486    -10.18999093
T    -10.55465303     -2.66113745     -6.34325655
T     -8.17724044     -6.50787182     -0.11910960
T     -6.70791865     -8.88528440      3.72762478
T     -5.79982785    -10.35460619      6.10503736
T     -4.33050607    -12.73201878      9.95177173
T    -12.02397481      0.83873710    -12.00617253
T    -11.67711498      0.27750612    -11.09808173
T    -11.11588401     -0.63058468     -9.62875994
T    -10.20779320     -2.09990647     -7.25134736
T     -9.64656222     -3.00799727     -5.78202557
X     -8.73847142     -4.47731906     -3.40461298
T     -7.83038061     -5.94664084     -1.02720040
T     -7.26914964     -6.85473164      0.44212139
T     -6.36105883     -8.32405343      2.81953397
T     -5.79982785     -9.23214423      4.28885575
T     -5.45296803     -9.79337521      5.19694656
T     -4.89173705    -10.70146601      6.66626834
T     -3.98364625    -12.17078779      9.04368093
T     -3.42241526    -13.07887860     10.51300271
T    -11.46274383      1.74682790    -13.47549431
T    -11.11588401      1.18559692    -12.56740351
T    -10.55465303      0.27750612    -11.09808173
T    -10.20779320     -0.28372486    -10.18999093
T     -9.64656222     -1.19181567     -8.72066914
T     -9.08533124     -2.09990647     -7.25134736
T     -8.73847142     -2.66113745     -6.34325655
T     -8.17724044     -3.56922825     -4.87393477
T     -7.26914964     -5.03855003     -2.49652218
T     -6.70791865     -5.94664084     -1.02720040
T     -6.36105883     -6.50787182     -0.11910960
T     -5.79982785     -7.41596262      1.35021219
T     -5.23859687     -8.32405343      2.81953397
T     -4.89173705     -8.88528440      3.72762478
T     -4.33050607     -9.79337521      5.19694656
T     -3.98364625    -10.35460619      6.10503736
T     -3.42241526    -11.26269699      7.57435915
T     -2.86118428    -12.17078779      9.04368093
T     -2.51432446    -12.73201878      9.95177173
T     -1.95309348    -13.64010958     11.42109351
T     -9.64656222      1.74682790    -13.47549431
T     -8.73847142      0.27750612    -11.09808173
X     -8.17724044     -0.63058468     -9.62875994
X     -7.83038061     -1.19181567     -8.72066914
T     -7.26914964     -2.09990647     -7.25134736
X     -6.36105883     -3.56922825     -4.87393477
X     -5.79982785     -4.47731906     -3.40461298
T     -4.89173705     -5.94664084     -1.02720040
X     -4.33050607     -6.85473164      0.44212139
X     -3.98364625     -7.41596262      1.35021219
T     -3.42241526     -8.32405343      2.81953397
T     -2.51432446     -9.79337521      5.19694656
X     -1.95309348    -10.70146601      6.66626834
X     -1.60623366    -11.26269699      7.57435915
T     -1.04500268    -12.17078779      9.04368093
S     -0.48377170    -13.07887860     10.51300271
X     -0.13691188    -13.64010958     11.42109351
S     -9.08533124      2.65491871    -14.94481610
T     -8.17724044      1.18559692    -12.56740351
S     -7.26914964     -0.28372486    -10.18999093
X     -6.70791865     -1.19181567     -8.72066914
T     -5.79982785     -2.66113745     -6.34325655
T     -4.33050607     -5.03855003     -2.49652218
X     -3.42241526     -6.50787182     -0.11910960
S     -2.86118428     -7.41596262      1.35021219
T     -1.95309348     -8.88528440      3.72762478
S     -1.04500268    -10.35460619      6.10503736
T     -0.48377170    -11.26269699      7.57435915
T      0.42431911    -12.73201878      9.95177173
X      0.98555009    -13.64010958     11.42109351
T     -7.83038061      1.74682790    -13.47549431
T     -7.26914964      0.83873710    -12.00617253
X     -6.36105883     -0.63058468     -9.62875994
T     -5.45296803     -2.09990647     -7.25134736
T     -4.89173705     -3.00799727     -5.78202557
T     -3.98364625     -4.47731906     -3.40461298
T     -3.42241526     -5.38540986     -1.93529120
X     -2.51432446     -6.85473164      0.44212139
T     -1.60623366     -8.32405343      2.81953397
T     -1.04500268     -9.23214423      4.28885575
T     -0.13691188    -10.70146601      6.66626834
T      0.42431911    -11.60955682      8.13559012
T      0.77117893    -12.17078779      9.04368093
T      1.33240991    -13.07887860     10.51300271
T     -7.26914964      2.65491871    -14.94481610
T     -6.70791865      1.74682790    -13.47549431
T     -6.36105883      1.18559692    -12.56740351
T     -5.79982785      0.27750612    -11.09808173
T     -4.89173705     -1.19181567     -8.72066914
T     -4.33050607     -2.09990647     -7.25134736
T     -3.98364625     -2.66113745     -6.34325655
T     -3.42241526     -3.56922825     -4.87393477
T     -2.86118428     -4.47731906     -3.40461298
T     -2.51432446     -5.03855003     -2.49652218
T     -1.95309348     -5.94664084     -1.02720040
T     -1.04500268     -7.41596262      1.35021219
T     -0.48377170     -8.32405343      2.81953397
T     -0.13691188     -8.88528440      3.72762478
T      0.42431911     -9.79337521      5.19694656
T      0.98555009    -10.70146601      6.66626834
T      1.33240991    -11.26269699      7.57435915
T      1.89364089    -12.17078779      9.04368093
T      2.24050071    -12.73201878      9.95177173
T      2.80173169    -13.64010958     11.42109351
T     -6.70791865      3.56300951    -16.41413788
T     -4.33050607     -0.28372486    -10.18999093
T     -0.48377170     -6.50787182     -0.11910960
T      1.89364089    -10.35460619      6.10503736
T      3.36296268    -12.73201878      9.95177173
T     -5.79982785      3.21614969    -15.85290690
S     -5.45296803      2.65491871    -14.94481610
T     -4.89173705      1.74682790    -13.47549431
T     -3.98364625      0.27750612    -11.09808173
T     -3.42241526     -0.63058468     -9.62875994
T     -2.51432446     -2.09990647     -7.25134736
X     -1.95309348     -3.00799727     -5.78202557
X     -1.60623366     -3.56922825     -4.87393477
T     -1.04500268     -4.47731906     -3.40461298
T     -0.13691188     -5.94664084     -1.02720040
T      0.42431911     -6.85473164      0.44212139
T      1.33240991     -8.32405343      2.81953397
S      1.89364089     -9.23214423      4.28885575
T      2.24050071     -9.79337521      5.19694656
T      2.80173169    -10.70146601      6.66626834
T      3.70982250    -12.17078779      9.04368093
T      4.27105348    -13.07887860     10.51300271
T     -4.89173705      3.56300951    -16.41413788
X     -4.33050607      2.65491871    -14.94481610
X     -3.42241526      1.18559692    -12.56740351
T     -2.86118428      0.27750612    -11.09808173
T     -2.51432446     -0.28372486    -10.18999093
T     -1.95309348     -1.19181567     -8.72066914
X     -1.04500268     -2.66113745     -6.34325655
X     -0.48377170     -3.56922825     -4.87393477
T      0.42431911     -5.03855003     -2.49652218
T      0.98555009     -5.94664084     -1.02720040
T      1.33240991     -6.50787182     -0.11910960
X      1.89364089     -7.41596262      1.35021219
X      2.80173169     -8.88528440      3.72762478
T      3.36296268     -9.79337521      5.19694656
T      3.70982250    -10.35460619      6.10503736
T      4.27105348    -11.26269699      7.57435915
T      4.83228446    -12.17078779      9.04368093
T      5.17914428    -12.73201878      9.95177173
X     -3.98364625      3.21614969    -15.85290690
T     -2.51432446      0.83873710    -12.00617253
T     -1.60623366     -0.63058468     -9.62875994
T     -1.04500268     -1.53867549     -8.15943816
S     -0.13691188     -3.00799727     -5.78202557
T      0.77117893     -4.47731906     -3.40461298
T      1.33240991     -5.38540986     -1.93529120
T      2.24050071     -6.85473164      0.44212139
X      3.70982250     -9.23214423      4.28885575
T      4.61791330    -10.70146601      6.66626834
T      5.17914428    -11.60955682      8.13559012
S      6.08723508    -13.07887860     10.51300271
T     -3.42241526      4.12424049    -17.32222869
T     -2.51432446      2.65491871    -14.94481610
X     -1.95309348      1.74682790    -13.47549431
T     -1.60623366      1.18559692    -12.56740351
T     -1.04500268      0.27750612    -11.09808173
T     -0.48377170     -0.63058468     -9.62875994
T     -0.13691188     -1.19181567     -8.72066914
T      0.42431911     -2.09990647     -7.25134736
T      1.33240991     -3.56922825     -4.87393477
T      1.89364089     -4.47731906     -3.40461298
T      2.24050071     -5.03855003     -2.49652218
T      2.80173169     -5.94664084     -1.02720040
T      3.36296268     -6.85473164      0.44212139
X      3.70982250     -7.41596262      1.35021219
T      4.27105348     -8.32405343      2.81953397
T      5.17914428     -9.79337521      5.19694656
T      5.74037526    -10.70146601      6.66626834
T      6.08723508    -11.26269699      7.57435915
T      6.64846606    -12.17078779      9.04368093
T     -1.95309348      3.56300951    -16.41413788
T     -0.48377170      1.18559692    -12.56740351
T      0.42431911     -0.28372486    -10.18999093
T      1.89364089     -2.66113745     -6.34325655
T      3.36296268     -5.03855003     -2.49652218
T      4.27105348     -6.50787182     -0.11910960
T      5.74037526     -8.88528440      3.72762478
X      6.64846606    -10.35460619      6.10503736
S      7.20969705    -11.26269699      7.57435915
T      8.11778785    -12.73201878      9.95177173
T     -1.60623366      4.12424049    -17.32222869
T     -1.04500268      3.21614969    -15.85290690
T     -0.13691188      1.74682790    -13.47549431
T      0.42431911      0.83873710    -12.00617253
T      0.77117893      0.27750612    -11.09808173
T      1.33240991     -0.63058468     -9.62875994
T      2.24050071     -2.09990647     -7.25134736
T      2.80173169     -3.00799727     -5.78202557
T      3.70982250     -4.47731906     -3.40461298
T      4.27105348     -5.38540986     -1.93529120
T      4.61791330     -5.94664084     -1.02720040
T      5.17914428     -6.85473164      0.44212139
T      6.08723508     -8.32405343      2.81953397
T      6.64846606     -9.23214423      4.28885575
X      7.55655687    -10.70146601      6.66626834
T      8.46464767    -12.17078779      9.04368093
T     -0.48377170      4.12424049    -17.32222869
T     -0.13691188      3.56300951    -16.41413788
T      0.42431911      2.65491871    -14.94481610
T      0.98555009      1.74682790    -13.47549431
T      1.33240991      1.18559692    -12.56740351
T      1.89364089      0.27750612    -11.09808173
T      2.24050071     -0.28372486    -10.18999093
T      2.80173169     -1.19181567     -8.72066914
T      3.36296268     -2.09990647     -7.25134736
T      3.70982250     -2.66113745     -6.34325655
T      4.27105348     -3.56922825     -4.87393477
T      4.83228446     -4.47731906     -3.40461298
T      5.17914428     -5.03855003     -2.49652218
T      5.74037526     -5.94664084     -1.02720040
T      6.08723508     -6.50787182     -0.11910960
T      6.64846606     -7.41596262      1.35021219
T      7.20969705     -8.32405343      2.81953397
T      7.55655687     -8.88528440      3.72762478
T      8.11778785     -9.79337521      5.19694656
T      9.02587865    -11.26269699      7.57435915
T      9.58710963    -12.17078779      9.04368093
T      9.58710963    -10.35460619      6.10503736
T      1.33240991      4.12424049    -17.32222869
S      1.89364089      3.21614969    -15.85290690
X      2.24050071      2.65491871    -14.94481610
T      2.80173169      1.74682790    -13.47549431
T      3.70982250      0.27750612    -11.09808173
X      4.27105348     -0.63058468     -9.62875994
S      4.61791330     -1.19181567     -8.72066914
T      5.17914428     -2.09990647     -7.25134736
S      5.74037526     -3.00799727     -5.78202557
X      6.08723508     -3.56922825     -4.87393477
T      6.64846606     -4.47731906     -3.40461298
T      7.55655687     -5.94664084     -1.02720040
X      8.11778785     -6.85473164      0.44212139
S      8.46464767     -7.41596262      1.35021219
T      9.02587865     -8.32405343      2.81953397
T      9.93396945     -9.79337521      5.19694656
T     10.49520044    -10.70146601      6.66626834
X      2.80173169      3.56300951    -16.41413788
X      3.36296268      2.65491871    -14.94481610
T      4.27105348      1.18559692    -12.56740351
X      5.17914428     -0.28372486    -10.18999093
T      5.74037526     -1.19181567     -8.72066914
T      6.64846606     -2.66113745     -6.34325655
X      7.20969705     -3.56922825     -4.87393477
T      8.11778785     -5.03855003     -2.49652218
X      9.02587865     -6.50787182     -0.11910960
X      9.58710963     -7.41596262      1.35021219
T     10.49520044     -8.88528440      3.72762478
T     11.05643142     -9.79337521      5.19694656
T     11.40329124    -10.35460619      6.10503736
T     11.96452222    -11.26269699      7.57435915
X      3.70982250      3.21614969    -15.85290690
T      4.61791330      1.74682790    -13.47549431
T      5.17914428      0.83873710    -12.00617253
T      6.08723508     -0.63058468     -9.62875994
T      6.64846606     -1.53867549     -8.15943816
T      6.99532589     -2.09990647     -7.25134736
T      7.55655687     -3.00799727     -5.78202557
T      8.46464767     -4.47731906     -3.40461298
T      9.02587865     -5.38540986     -1.93529120
X      9.93396945     -6.85473164      0.44212139
T     10.84206026     -8.32405343      2.81953397
T     11.40329124     -9.23214423      4.28885575
T     12.31138204    -10.70146601      6.66626834
T      5.17914428      2.65491871    -14.94481610
T      5.74037526      1.74682790    -13.47549431
T      6.08723508      1.18559692    -12.56740351
T      6.64846606      0.27750612    -11.09808173
T      7.20969705     -0.63058468     -9.62875994
T      7.55655687     -1.19181567     -8.72066914
T      8.11778785     -2.09990647     -7.25134736
T      8.46464767     -2.66113745     -6.34325655
T      9.02587865     -3.56922825     -4.87393477
T      9.58710963     -4.47731906     -3.40461298
T      9.93396945     -5.03855003     -2.49652218
T     10.49520044     -5.94664084     -1.02720040
T     11.40329124     -7.41596262      1.35021219
T     11.96452222     -8.32405343      2.81953397
T     12.31138204     -8.88528440      3.72762478
T     12.87261302     -9.79337521      5.19694656
T      5.74037526      3.56300951    -16.41413788
T      8.11778785     -0.28372486    -10.18999093
T      9.58710963     -2.66113745     -6.34325655
T     11.96452222     -6.50787182     -0.11910960
T     13.43384401     -8.88528440      3.72762478
T      6.64846606      3.21614969    -15.85290690
X      7.55655687      1.74682790    -13.47549431
X      8.11778785      0.83873710    -12.00617253
T      8.46464767      0.27750612    -11.09808173
T      9.02587865     -0.63058468     -9.62875994
T      9.93396945     -2.09990647     -7.25134736
T     10.49520044     -3.00799727     -5.78202557
X     10.84206026     -3.56922825     -4.87393477
X     11.40329124     -4.47731906     -3.40461298
T     12.31138204     -5.94664084     -1.02720040
T     12.87261302     -6.85473164      0.44212139
T     13.78070383     -8.32405343      2.81953397
T     14.34193481     -9.23214423      4.28885575
T      8.11778785      2.65491871    -14.94481610
X      9.02587865      1.18559692    -12.56740351
T      9.58710963      0.27750612    -11.09808173
T      9.93396945     -0.28372486    -10.18999093
T     10.49520044     -1.19181567     -8.72066914
T     11.05643142     -2.09990647     -7.25134736
T     11.40329124     -2.66113745     -6.34325655
X     11.96452222     -3.56922825     -4.87393477
T     12.87261302     -5.03855003     -2.49652218
T     13.43384401     -5.94664084     -1.02720040
T     13.78070383     -6.50787182     -0.11910960
T     14.34193481     -7.41596262      1.35021219
T     14.90316578     -8.32405343      2.81953397
T     15.25002561     -8.88528440      3.72762478
X      9.93396945      2.65491871    -14.94481610
T     10.49520044      1.74682790    -13.47549431
T     11.40329124      0.27750612    -11.09808173
X     11.96452222     -0.63058468     -9.62875994
X     12.31138204     -1.19181567     -8.72066914
T     12.87261302     -2.09990647     -7.25134736
T     13.78070383     -3.56922825     -4.87393477
X     14.34193481     -4.47731906     -3.40461298
X     14.68879463     -5.03855003     -2.49652218
T     15.25002561     -5.94664084     -1.02720040
X     15.81125659     -6.85473164      0.44212139
X     16.15811641     -7.41596262      1.35021219
T     11.96452222      1.18559692    -12.56740351
S     12.87261302     -0.28372486    -10.18999093
X     13.43384401     -1.19181567     -8.72066914
T     14.34193481     -2.66113745     -6.34325655
T     15.81125659     -5.03855003     -2.49652218
T     16.71934739     -6.50787182     -0.11910960
T     12.87261302      0.83873710    -12.00617253
X     13.78070383     -0.63058468     -9.62875994
T     14.68879463     -2.09990647     -7.25134736
T     15.25002561     -3.00799727     -5.78202557
T     16.15811641     -4.47731906     -3.40461298
T     16.71934739     -5.38540986     -1.93529120
T     17.06620721     -5.94664084     -1.02720040
T     14.34193481      0.27750612    -11.09808173
T     15.25002561     -1.19181567     -8.72066914
T     15.81125659     -2.09990647     -7.25134736
T     16.15811641     -2.66113745     -6.34325655
T     16.71934739     -3.56922825     -4.87393477
T     -7.26914964     -3.91608807     -3.61898415
T     -3.42241526      2.30805889    -13.68986547
T      2.80173169     -7.76282244      2.60516281
T      9.02587865      2.30805889    -13.68986547
T     12.87261302     -3.91608807     -3.61898415
X    -16.43194016     -6.29350066      1.35021219
S    -15.52384936     -7.76282244      3.72762478
X    -16.77879998     -5.03855003     -0.68034058
S    -14.40138740     -8.88528440      5.54380638
Y    -17.34003096     -3.00799727     -3.96584397
T    -16.77879998     -3.91608807     -2.49652218
T    -16.43194016     -4.47731906     -1.58843138
T    -15.87070918     -5.38540986     -0.11910960
T    -15.52384936     -5.94664084      0.78898121
Y    -14.96261837     -6.85473164      2.25830299
T    -14.40138740     -7.76282244      3.72762478
T    -14.05452757     -8.32405343      4.63571558
J    -13.49329659     -9.23214423      6.10503736
X    -12.93206561    -10.14023503      7.57435915
T    -16.77879998     -2.09990647     -5.43516575
T    -15.87070918     -3.56922825     -3.05775316
T    -15.30947820     -4.47731906     -1.58843138
T    -14.96261837     -5.03855003     -0.68034058
T    -14.40138740     -5.94664084      0.78898121
T    -13.49329659     -7.41596262      3.16639379
T    -12.93206561     -8.32405343      4.63571558
S    -12.58520579     -8.88528440      5.54380638
X    -12.02397481     -9.79337521      7.01312817
S    -11.46274383    -10.70146601      8.48244995
T    -16.43194016     -1.53867549     -6.34325655
S    -15.87070918     -2.44676629     -4.87393477
X    -15.52384936     -3.00799727     -3.96584397
T    -14.96261837     -3.91608807     -2.49652218
T    -14.05452757     -5.38540986     -0.11910960
X    -13.49329659     -6.29350066      1.35021219
S    -13.14643677     -6.85473164      2.25830299
T    -12.58520579     -7.76282244      3.72762478
X    -11.67711498     -9.23214423      6.10503736
X    -11.11588401    -10.14023503      7.57435915
Y    -15.87070918     -0.63058468     -7.81257834
S    -15.30947820     -1.53867549     -6.34325655
J    -14.96261837     -2.09990647     -5.43516575
X    -14.40138740     -3.00799727     -3.96584397
X    -14.05452757     -3.56922825     -3.05775316
Y    -13.49329659     -4.47731906     -1.58843138
X    -12.93206561     -5.38540986     -0.11910960
X    -12.58520579     -5.94664084      0.78898121
J    -12.02397481     -6.85473164      2.25830299
S    -11.67711498     -7.41596262      3.16639379
Y    -11.11588401     -8.32405343      4.63571558
T    -10.55465303     -9.23214423      6.10503736
T    -10.20779320     -9.79337521      7.01312817
Y     -9.64656222    -10.70146601      8.48244995
S     -9.08533124    -11.60955682      9.95177173
T    -15.30947820      0.27750612     -9.28190012
X    -14.40138740     -1.19181567     -6.90448754
T    -13.49329659     -2.66113745     -4.52707495
X    -12.93206561     -3.56922825     -3.05775316
X    -12.02397481     -5.03855003     -0.68034058
T    -11.46274383     -5.94664084      0.78898121
X    -10.55465303     -7.41596262      3.16639379
T     -9.64656222     -8.88528440      5.54380638
T     -9.08533124     -9.79337521      7.01312817
X     -8.17724044    -11.26269699      9.39054075
X     -7.61600946    -12.17078779     10.85986254
T    -14.96261837      0.83873710    -10.18999093
T    -14.40138740     -0.06935370     -8.72066914
T    -14.05452757     -0.63058468     -7.81257834
X    -13.49329659     -1.53867549     -6.34325655
X    -13.14643677     -2.09990647     -5.43516575
X    -12.58520579     -3.00799727     -3.96584397
T    -12.02397481     -3.91608807     -2.49652218
T    -11.67711498     -4.47731906     -1.58843138
X    -11.11588401     -5.38540986     -0.11910960
X    -10.55465303     -6.29350066      1.35021219
X    -10.20779320     -6.85473164      2.25830299
T     -9.64656222     -7.76282244      3.72762478
T     -9.29970240     -8.32405343      4.63571558
T     -8.73847142     -9.23214423      6.10503736
T     -8.17724044    -10.14023503      7.57435915
T     -7.83038061    -10.70146601      8.48244995
X     -7.26914964    -11.60955682      9.95177173
X    -14.05452757      1.18559692    -10.75122191
T    -13.49329659      0.27750612     -9.28190012
T    -12.93206561     -0.63058468     -7.81257834
X    -12.58520579     -1.19181567     -6.90448754
S    -12.02397481     -2.09990647     -5.43516575
X    -11.46274383     -3.00799727     -3.96584397
T    -11.11588401     -3.56922825     -3.05775316
T    -10.55465303     -4.47731906     -1.58843138
X    -10.20779320     -5.03855003     -0.68034058
S     -9.64656222     -5.94664084      0.78898121
X     -9.08533124     -6.85473164      2.25830299
T     -8.73847142     -7.41596262      3.16639379
T     -8.17724044     -8.32405343      4.63571558
X     -7.61600946     -9.23214423      6.10503736
T     -7.26914964     -9.79337521      7.01312817
T     -6.70791865    -10.70146601      8.48244995
X     -6.36105883    -11.26269699      9.39054075
J     -5.79982785    -12.17078779     10.85986254
X    -13.14643677      0.83873710    -10.18999093
T    -12.58520579     -0.06935370     -8.72066914
S    -11.67711498     -1.53867549     -6.34325655
X    -11.11588401     -2.44676629     -4.87393477
T    -10.20779320     -3.91608807     -2.49652218
X     -9.29970240     -5.38540986     -0.11910960
S     -8.73847142     -6.29350066      1.35021219
T     -7.83038061     -7.76282244      3.72762478
X     -7.26914964     -8.67091325      5.19694656
T     -6.36105883    -10.14023503      7.57435915
S     -5.45296803    -11.60955682      9.95177173
S     -4.89173705    -12.51764762     11.42109351
R    -12.58520579      1.74682790    -11.65931271
T    -12.02397481      0.83873710    -10.18999093
T    -11.67711498      0.27750612     -9.28190012
Y    -11.11588401     -0.63058468     -7.81257834
T    -10.55465303     -1.53867549     -6.34325655
T    -10.20779320     -2.09990647     -5.43516575
B     -9.64656222     -3.00799727     -3.96584397
S     -9.08533124     -3.91608807     -2.49652218
Z     -8.73847142     -4.47731906     -1.58843138
T     -8.17724044     -5.38540986     -0.11910960
T     -7.83038061     -5.94664084      0.78898121
Y     -7.26914964     -6.85473164      2.25830299
T     -6.70791865     -7.76282244      3.72762478
T     -6.36105883     -8.32405343      4.63571558
R     -5.79982785     -9.23214423      6.10503736
T     -5.45296803     -9.79337521      7.01312817
Y     -4.89173705    -10.70146601      8.48244995
T     -4.33050607    -11.60955682      9.95177173
T     -3.98364625    -12.17078779     10.85986254
T    -12.02397481      2.65491871    -13.12863449
T    -11.46274383      1.74682790    -11.65931271
T    -11.11588401      1.18559692    -10.75122191
T    -10.55465303      0.27750612     -9.28190012
T     -9.64656222     -1.19181567     -6.90448754
T     -9.08533124     -2.09990647     -5.43516575
S     -8.73847142     -2.66113745     -4.52707495
T     -8.17724044     -3.56922825     -3.05775316
S     -7.61600946     -4.47731906     -1.58843138
T     -7.26914964     -5.03855003     -0.68034058
T     -6.70791865     -5.94664084      0.78898121
T     -5.79982785     -7.41596262      3.16639379
T     -5.23859687     -8.32405343      4.63571558
T     -4.89173705     -8.88528440      5.54380638
T     -4.33050607     -9.79337521      7.01312817
T     -3.42241526    -11.26269699      9.39054075
T     -2.86118428    -12.17078779     10.85986254
T    -11.11588401      2.30805889    -12.56740351
T    -10.20779320      0.83873710    -10.18999093
X     -9.64656222     -0.06935370     -8.72066914
S     -9.29970240     -0.63058468     -7.81257834
T     -8.73847142     -1.53867549     -6.34325655
T     -7.83038061     -3.00799727     -3.96584397
T     -7.26914964     -3.91608807     -2.49652218
T     -6.36105883     -5.38540986     -0.11910960
S     -5.79982785     -6.29350066      1.35021219
X     -5.45296803     -6.85473164      2.25830299
T     -4.89173705     -7.76282244      3.72762478
T     -3.98364625     -9.23214423      6.10503736
X     -3.42241526    -10.14023503      7.57435915
S     -3.07555544    -10.70146601      8.48244995
T     -2.51432446    -11.60955682      9.95177173
S     -1.95309348    -12.51764762     11.42109351
T     -1.60623366    -13.07887860     12.32918432
X    -10.55465303      3.21614969    -14.03672530
X    -10.20779320      2.65491871    -13.12863449
Y     -9.64656222      1.74682790    -11.65931271
X     -9.08533124      0.83873710    -10.18999093
X     -8.73847142      0.27750612     -9.28190012
S     -8.17724044     -0.63058468     -7.81257834
X     -7.83038061     -1.19181567     -6.90448754
Y     -7.26914964     -2.09990647     -5.43516575
T     -6.70791865     -3.00799727     -3.96584397
T     -6.36105883     -3.56922825     -3.05775316
Y     -5.79982785     -4.47731906     -1.58843138
X     -5.23859687     -5.38540986     -0.11910960
S     -4.89173705     -5.94664084      0.78898121
X     -4.33050607     -6.85473164      2.25830299
X     -3.98364625     -7.41596262      3.16639379
Y     -3.42241526     -8.32405343      4.63571558
X     -2.86118428     -9.23214423      6.10503736
X     -2.51432446     -9.79337521      7.01312817
L     -1.95309348    -10.70146601      8.48244995
S     -1.60623366    -11.26269699      9.39054075
Z     -1.04500268    -12.17078779     10.85986254
T     -0.48377170    -13.07887860     12.32918432
X     -7.83038061     -0.06935370     -8.72066914
X     -3.98364625     -6.29350066      1.35021219
X     -1.60623366    -10.14023503      7.57435915
S     -9.08533124      2.65491871    -13.12863449
S     -8.17724044      1.18559692    -10.75122191
X     -6.70791865     -1.19181567     -6.90448754
S     -5.79982785     -2.66113745     -4.52707495
S     -5.23859687     -3.56922825     -3.05775316
X     -4.33050607     -5.03855003     -0.68034058
S     -2.86118428     -7.41596262      3.16639379
S     -1.95309348     -8.88528440      5.54380638
X     -0.48377170    -11.26269699      9.39054075
X      0.42431911    -12.73201878     11.76795334
J     -8.73847142      3.21614969    -14.03672530
T     -8.17724044      2.30805889    -12.56740351
T     -7.83038061      1.74682790    -11.65931271
J     -7.26914964      0.83873710    -10.18999093
T     -6.70791865     -0.06935370     -8.72066914
X     -6.36105883     -0.63058468     -7.81257834
T     -5.79982785     -1.53867549     -6.34325655
T     -5.45296803     -2.09990647     -5.43516575
Z     -4.89173705     -3.00799727     -3.96584397
T     -4.33050607     -3.91608807     -2.49652218
T     -3.98364625     -4.47731906     -1.58843138
X     -3.42241526     -5.38540986     -0.11910960
T     -3.07555544     -5.94664084      0.78898121
J     -2.51432446     -6.85473164      2.25830299
T     -1.95309348     -7.76282244      3.72762478
T     -1.60623366     -8.32405343      4.63571558
J     -1.04500268     -9.23214423      6.10503736
T     -0.48377170    -10.14023503      7.57435915
T     -0.13691188    -10.70146601      8.48244995
T      0.42431911    -11.60955682      9.95177173
T      0.77117893    -12.17078779     10.85986254
D      1.33240991    -13.07887860     12.32918432
T     -8.17724044      4.12424049    -15.50604708
S     -7.61600946      3.21614969    -14.03672530
T     -7.26914964      2.65491871    -13.12863449
T     -6.70791865      1.74682790    -11.65931271
S     -6.36105883      1.18559692    -10.75122191
X     -5.79982785      0.27750612     -9.28190012
X     -5.23859687     -0.63058468     -7.81257834
T     -4.89173705     -1.19181567     -6.90448754
T     -4.33050607     -2.09990647     -5.43516575
T     -3.42241526     -3.56922825     -3.05775316
T     -2.86118428     -4.47731906     -1.58843138
X     -2.51432446     -5.03855003     -0.68034058
X     -1.95309348     -5.94664084      0.78898121
S     -1.39186250     -6.85473164      2.25830299
T     -1.04500268     -7.41596262      3.16639379
T     -0.48377170     -8.32405343      4.63571558
S     -0.13691188     -8.88528440      5.54380638
T      0.42431911     -9.79337521      7.01312817
T      0.98555009    -10.70146601      8.48244995
T      1.33240991    -11.26269699      9.39054075
T      1.89364089    -12.17078779     10.85986254
X     -7.26914964      3.77738067    -14.94481610
T     -6.36105883      2.30805889    -12.56740351
X     -5.45296803      0.83873710    -10.18999093
X     -4.89173705     -0.06935370     -8.72066914
T     -3.98364625     -1.53867549     -6.34325655
X     -3.42241526     -2.44676629     -4.87393477
X     -3.07555544     -3.00799727     -3.96584397
T     -2.51432446     -3.91608807     -2.49652218
X     -1.60623366     -5.38540986     -0.11910960
X     -1.04500268     -6.29350066      1.35021219
T     -0.13691188     -7.76282244      3.72762478
X      0.77117893     -9.23214423      6.10503736
T      1.33240991    -10.14023503      7.57435915
T      2.24050071    -11.60955682      9.95177173
X      2.80173169    -12.51764762     11.42109351
T     -6.36105883      4.12424049    -15.50604708
Z     -5.79982785      3.21614969    -14.03672530
S     -5.45296803      2.65491871    -13.12863449
Y     -4.89173705      1.74682790    -11.65931271
T     -4.33050607      0.83873710    -10.18999093
T     -3.98364625      0.27750612     -9.28190012
Y     -3.42241526     -0.63058468     -7.81257834
X     -2.86118428     -1.53867549     -6.34325655
X     -2.51432446     -2.09990647     -5.43516575
X     -1.95309348     -3.00799727     -3.96584397
X     -1.60623366     -3.56922825     -3.05775316
Y     -1.04500268     -4.47731906     -1.58843138
T     -0.48377170     -5.38540986     -0.11910960
T     -0.13691188     -5.94664084      0.78898121
Y      0.42431911     -6.85473164      2.25830299
S      0.98555009     -7.76282244      3.72762478
Z      1.33240991     -8.32405343      4.63571558
T      1.89364089     -9.23214423      6.10503736
T      2.24050071     -9.79337521      7.01312817
Y      2.80173169    -10.70146601      8.48244995
T      3.36296268    -11.60955682      9.95177173
T      3.70982250    -12.17078779     10.85986254
T     -5.23859687      4.12424049    -15.50604708
T     -4.33050607      2.65491871    -13.12863449
T     -3.42241526      1.18559692    -10.75122191
T     -2.86118428      0.27750612     -9.28190012
X     -1.95309348     -1.19181567     -6.90448754
T     -1.39186250     -2.09990647     -5.43516575
T     -1.04500268     -2.66113745     -4.52707495
X     -0.48377170     -3.56922825     -3.05775316
T      0.42431911     -5.03855003     -0.68034058
T      0.98555009     -5.94664084      0.78898121
T      1.89364089     -7.41596262      3.16639379
T      2.80173169     -8.88528440      5.54380638
T      3.36296268     -9.79337521      7.01312817
T      4.27105348    -11.26269699      9.39054075
T      4.83228446    -12.17078779     10.85986254
X      5.17914428    -12.73201878     11.76795334
T     -4.89173705      4.68547147    -16.41413788
X     -4.33050607      3.77738067    -14.94481610
T     -3.98364625      3.21614969    -14.03672530
T     -3.42241526      2.30805889    -12.56740351
X     -3.07555544      1.74682790    -11.65931271
T     -2.51432446      0.83873710    -10.18999093
T     -1.95309348     -0.06935370     -8.72066914
T     -1.60623366     -0.63058468     -7.81257834
X     -1.04500268     -1.53867549     -6.34325655
X     -0.13691188     -3.00799727     -3.96584397
T      0.42431911     -3.91608807     -2.49652218
T      0.77117893     -4.47731906     -1.58843138
T      1.33240991     -5.38540986     -0.11910960
X      1.89364089     -6.29350066      1.35021219
T      2.24050071     -6.85473164      2.25830299
T      2.80173169     -7.76282244      3.72762478
X      3.14859151     -8.32405343      4.63571558
T      3.70982250     -9.23214423      6.10503736
T      4.27105348    -10.14023503      7.57435915
T      4.61791330    -10.70146601      8.48244995
T      5.17914428    -11.60955682      9.95177173
D     -3.42241526      4.12424049    -15.50604708
T     -2.86118428      3.21614969    -14.03672530
T     -2.51432446      2.65491871    -13.12863449
V     -1.95309348      1.74682790    -11.65931271
X     -1.39186250      0.83873710    -10.18999093
T     -1.04500268      0.27750612     -9.28190012
T     -0.48377170     -0.63058468     -7.81257834
X     -0.13691188     -1.19181567     -6.90448754
J      0.42431911     -2.09990647     -5.43516575
X      0.98555009     -3.00799727     -3.96584397
T      1.33240991     -3.56922825     -3.05775316
T      1.89364089     -4.47731906     -1.58843138
X      2.24050071     -5.03855003     -0.68034058
V      2.80173169     -5.94664084      0.78898121
T      3.36296268     -6.85473164      2.25830299
T      3.70982250     -7.41596262      3.16639379
D      4.27105348     -8.32405343      4.63571558
X      4.83228446     -9.23214423      6.10503736
T      5.17914428     -9.79337521      7.01312817
T      5.74037526    -10.70146601      8.48244995
X      6.08723508    -11.26269699      9.39054075
J      6.64846606    -12.17078779     10.85986254
S     -2.51432446      3.77738067    -14.94481610
X     -1.60623366      2.30805889    -12.56740351
T     -0.13691188     -0.06935370     -8.72066914
S      0.77117893     -1.53867549     -6.34325655
S      1.33240991     -2.44676629     -4.87393477
T      2.24050071     -3.91608807     -2.49652218
X      3.70982250     -6.29350066      1.35021219
S      4.61791330     -7.76282244      3.72762478
T      6.08723508    -10.14023503      7.57435915
S      6.99532589    -11.60955682      9.95177173
S     -2.86118428      5.03233129    -16.97536887
X     -0.48377170      1.18559692    -10.75122191
X      3.36296268     -5.03855003     -0.68034058
S      5.74037526     -8.88528440      5.54380638
T     -1.95309348      4.68547147    -16.41413788
T     -1.60623366      4.12424049    -15.50604708
Y     -1.04500268      3.21614969    -14.03672530
T     -0.48377170      2.30805889    -12.56740351
T     -0.13691188      1.74682790    -11.65931271
T      0.42431911      0.83873710    -10.18999093
T      0.77117893      0.27750612     -9.28190012
Y      1.33240991     -0.63058468     -7.81257834
T      1.89364089     -1.53867549     -6.34325655
T      2.24050071     -2.09990647     -5.43516575
Y      2.80173169     -3.00799727     -3.96584397
T      3.36296268     -3.91608807     -2.49652218
T      3.70982250     -4.47731906     -1.58843138
T      4.27105348     -5.38540986     -0.11910960
T      4.61791330     -5.94664084      0.78898121
Y      5.17914428     -6.85473164      2.25830299
T      5.74037526     -7.76282244      3.72762478
T      6.08723508     -8.32405343      4.63571558
L      6.64846606     -9.23214423      6.10503736
X      6.99532589     -9.79337521      7.01312817
Z      7.55655687    -10.70146601      8.48244995
T      8.11778785    -11.60955682      9.95177173
T     -1.04500268      5.03233129    -16.97536887
T     -0.48377170      4.12424049    -15.50604708
T      0.42431911      2.65491871    -13.12863449
T      0.98555009      1.74682790    -11.65931271
T      1.33240991      1.18559692    -10.75122191
T      1.89364089      0.27750612     -9.28190012
T      2.80173169     -1.19181567     -6.90448754
T      3.36296268     -2.09990647     -5.43516575
T      4.27105348     -3.56922825     -3.05775316
T      4.83228446     -4.47731906     -1.58843138
T      5.17914428     -5.03855003     -0.68034058
T      5.74037526     -5.94664084      0.78898121
T      6.64846606     -7.41596262      3.16639379
T      7.20969705     -8.32405343      4.63571558
S      7.55655687     -8.88528440      5.54380638
X      8.11778785     -9.79337521      7.01312817
S      8.67901883    -10.70146601      8.48244995
T      9.02587865    -11.26269699      9.39054075
T     -0.13691188      4.68547147    -16.41413788
S      0.42431911      3.77738067    -14.94481610
X      0.77117893      3.21614969    -14.03672530
T      1.33240991      2.30805889    -12.56740351
T      2.24050071      0.83873710    -10.18999093
X      2.80173169     -0.06935370     -8.72066914
S      3.14859151     -0.63058468     -7.81257834
T      3.70982250     -1.53867549     -6.34325655
S      4.27105348     -2.44676629     -4.87393477
X      4.61791330     -3.00799727     -3.96584397
T      5.17914428     -3.91608807     -2.49652218
T      6.08723508     -5.38540986     -0.11910960
X      6.64846606     -6.29350066      1.35021219
S      6.99532589     -6.85473164      2.25830299
T      7.55655687     -7.76282244      3.72762478
X      8.46464767     -9.23214423      6.10503736
X      9.02587865    -10.14023503      7.57435915
S      0.98555009      4.68547147    -16.41413788
J      1.33240991      4.12424049    -15.50604708
X      1.89364089      3.21614969    -14.03672530
X      2.24050071      2.65491871    -13.12863449
Y      2.80173169      1.74682790    -11.65931271
X      3.36296268      0.83873710    -10.18999093
X      3.70982250      0.27750612     -9.28190012
Z      4.27105348     -0.63058468     -7.81257834
S      4.83228446     -1.53867549     -6.34325655
J      5.17914428     -2.09990647     -5.43516575
X      5.74037526     -3.00799727     -3.96584397
X      6.08723508     -3.56922825     -3.05775316
Y      6.64846606     -4.47731906     -1.58843138
X      7.20969705     -5.38540986     -0.11910960
X      7.55655687     -5.94664084      0.78898121
J      8.11778785     -6.85473164      2.25830299
S      8.46464767     -7.41596262      3.16639379
Y      9.02587865     -8.32405343      4.63571558
T      9.58710963     -9.23214423      6.10503736
T      9.93396945     -9.79337521      7.01312817
Y     10.49520044    -10.70146601      8.48244995
X      1.89364089      5.03233129    -16.97536887
T      2.80173169      3.56300951    -14.59795628
X      3.36296268      2.65491871    -13.12863449
X      4.27105348      1.18559692    -10.75122191
T      4.83228446      0.27750612     -9.28190012
X      5.74037526     -1.19181567     -6.90448754
T      6.64846606     -2.66113745     -4.52707495
X      7.20969705     -3.56922825     -3.05775316
X      8.11778785     -5.03855003     -0.68034058
T      8.67901883     -5.94664084      0.78898121
X      9.58710963     -7.41596262      3.16639379
T     10.49520044     -8.88528440      5.54380638
T     11.05643142     -9.79337521      7.01312817
X      2.80173169      4.68547147    -16.41413788
X      3.14859151      4.12424049    -15.50604708
X      3.70982250      3.21614969    -14.03672530
T      4.27105348      2.30805889    -12.56740351
T      4.61791330      1.74682790    -11.65931271
X      5.17914428      0.83873710    -10.18999093
T      5.74037526     -0.06935370     -8.72066914
T      6.08723508     -0.63058468     -7.81257834
T      6.64846606     -1.53867549     -6.34325655
T      6.99532589     -2.09990647     -5.43516575
X      7.55655687     -3.00799727     -3.96584397
T      8.11778785     -3.91608807     -2.49652218
T      8.46464767     -4.47731906     -1.58843138
X      9.02587865     -5.38540986     -0.11910960
X      9.58710963     -6.29350066      1.35021219
X      9.93396945     -6.85473164      2.25830299
T     10.49520044     -7.76282244      3.72762478
T     10.84206026     -8.32405343      4.63571558
R     11.40329124     -9.23214423      6.10503736
T     11.96452222    -10.14023503      7.57435915
X      3.70982250      5.03233129    -16.97536887
S      4.27105348      4.12424049    -15.50604708
X      4.83228446      3.21614969    -14.03672530
T      5.17914428      2.65491871    -13.12863449
T      5.74037526      1.74682790    -11.65931271
X      6.08723508      1.18559692    -10.75122191
T      6.64846606      0.27750612     -9.28190012
T      7.20969705     -0.63058468     -7.81257834
T      7.55655687     -1.19181567     -6.90448754
T      8.11778785     -2.09990647     -5.43516575
X      8.67901883     -3.00799727     -3.96584397
T      9.02587865     -3.56922825     -3.05775316
T      9.58710963     -4.47731906     -1.58843138
X      9.93396945     -5.03855003     -0.68034058
S     10.49520044     -5.94664084      0.78898121
X     11.05643142     -6.85473164      2.25830299
T     11.40329124     -7.41596262      3.16639379
T     11.96452222     -8.32405343      4.63571558
T     12.87261302     -9.79337521      7.01312817
S      4.61791330      4.68547147    -16.41413788
X      5.17914428      3.77738067    -14.94481610
T      6.08723508      2.30805889    -12.56740351
X      6.99532589      0.83873710    -10.18999093
T      7.55655687     -0.06935370     -8.72066914
T      8.46464767     -1.53867549     -6.34325655
X      9.02587865     -2.44676629     -4.87393477
T      9.93396945     -3.91608807     -2.49652218
X     10.84206026     -5.38540986     -0.11910960
S     11.40329124     -6.29350066      1.35021219
T     12.31138204     -7.76282244      3.72762478
X     12.87261302     -8.67091325      5.19694656
X     13.21947284     -9.23214423      6.10503736
T      5.74037526      4.68547147    -16.41413788
T      6.08723508      4.12424049    -15.50604708
Y      6.64846606      3.21614969    -14.03672530
S      7.20969705      2.30805889    -12.56740351
D      7.55655687      1.74682790    -11.65931271
T      8.11778785      0.83873710    -10.18999093
T      8.46464767      0.27750612     -9.28190012
Y      9.02587865     -0.63058468     -7.81257834
T      9.58710963     -1.53867549     -6.34325655
T      9.93396945     -2.09990647     -5.43516575
D     10.49520044     -3.00799727     -3.96584397
S     10.84206026     -3.56922825     -3.05775316
Y     11.40329124     -4.47731906     -1.58843138
T     11.96452222     -5.38540986     -0.11910960
T     12.31138204     -5.94664084      0.78898121
Y     12.87261302     -6.85473164      2.25830299
T     13.43384401     -7.76282244      3.72762478
T     13.78070383     -8.32405343      4.63571558
T     14.34193481     -9.23214423      6.10503736
T      7.20969705      4.12424049    -15.50604708
T      8.11778785      2.65491871    -13.12863449
X      8.67901883      1.74682790    -11.65931271
T      9.02587865      1.18559692    -10.75122191
T      9.58710963      0.27750612     -9.28190012
T     10.49520044     -1.19181567     -6.90448754
T     11.05643142     -2.09990647     -5.43516575
X     11.40329124     -2.66113745     -4.52707495
T     11.96452222     -3.56922825     -3.05775316
T     12.87261302     -5.03855003     -0.68034058
T     13.43384401     -5.94664084      0.78898121
T     14.34193481     -7.41596262      3.16639379
T     14.90316578     -8.32405343      4.63571558
S      8.11778785      3.77738067    -14.94481610
T      8.46464767      3.21614969    -14.03672530
T      9.02587865      2.30805889    -12.56740351
T      9.93396945      0.83873710    -10.18999093
X     10.49520044     -0.06935370     -8.72066914
X     10.84206026     -0.63058468     -7.81257834
T     11.40329124     -1.53867549     -6.34325655
T     12.31138204     -3.00799727     -3.96584397
T     12.87261302     -3.91608807     -2.49652218
S     13.21947284     -4.47731906     -1.58843138
T     13.78070383     -5.38540986     -0.11910960
S     14.34193481     -6.29350066      1.35021219
X     14.68879463     -6.85473164      2.25830299
T     15.25002561     -7.76282244      3.72762478
T      9.58710963      3.21614969    -14.03672530
T      9.93396945      2.65491871    -13.12863449
Y     10.49520044      1.74682790    -11.65931271
X     11.05643142      0.83873710    -10.18999093
X     11.40329124      0.27750612     -9.28190012
X     11.96452222     -0.63058468     -7.81257834
X     12.31138204     -1.19181567     -6.90448754
Y     12.87261302     -2.09990647     -5.43516575
T     13.43384401     -3.00799727     -3.96584397
T     13.78070383     -3.56922825     -3.05775316
D     14.34193481     -4.47731906     -1.58843138
X     14.90316578     -5.38540986     -0.11910960
S     15.25002561     -5.94664084      0.78898121
X     15.81125659     -6.85473164      2.25830299
X     16.15811641     -7.41596262      3.16639379
T     12.31138204     -0.06935370     -8.72066914
X     14.68879463     -3.91608807     -2.49652218
X     16.15811641     -6.29350066      1.35021219
S     11.05643142      2.65491871    -13.12863449
S     11.96452222      1.18559692    -10.75122191
S     13.43384401     -1.19181567     -6.90448754
S     14.34193481     -2.66113745     -4.52707495
X     15.81125659     -5.03855003     -0.68034058
T     11.96452222      2.30805889    -12.56740351
T     12.31138204      1.74682790    -11.65931271
J     12.87261302      0.83873710    -10.18999093
X     13.43384401     -0.06935370     -8.72066914
L     13.78070383     -0.63058468     -7.81257834
T     14.34193481     -1.53867549     -6.34325655
T     14.68879463     -2.09990647     -5.43516575
B     15.25002561     -3.00799727     -3.96584397
T     15.81125659     -3.91608807     -2.49652218
T     16.15811641     -4.47731906     -1.58843138
T     16.71934739     -5.38540986     -0.11910960
T     17.06620721     -5.94664084      0.78898121
T     13.43384401      1.74682790    -11.65931271
S     13.78070383      1.18559692    -10.75122191
X     14.34193481      0.27750612     -9.28190012
S     14.90316578     -0.63058468     -7.81257834
T     15.25002561     -1.19181567     -6.90448754
T     15.81125659     -2.09990647     -5.43516575
T     16.71934739     -3.56922825     -3.05775316
T     17.28057837     -4.47731906     -1.58843138
X     14.68879463      0.83873710    -10.18999093
X     15.25002561     -0.06935370     -8.72066914
T     16.15811641     -1.53867549     -6.34325655
S     16.71934739     -2.44676629     -4.87393477
X     17.06620721     -3.00799727     -3.96584397
T    -15.87070918     -3.56922825     -1.93529120
T    -14.96261837     -5.03855003      0.44212139
T    -13.49329659     -7.41596262      4.28885575
T    -13.49329659     -2.66113745     -3.40461298
T    -12.02397481     -5.03855003      0.44212139
T     -9.64656222     -8.88528440      6.66626834
T    -13.49329659      0.27750612     -8.15943816
T    -11.11588401     -3.56922825     -1.93529120
T     -8.73847142     -7.41596262      4.28885575
T     -7.26914964     -9.79337521      8.13559012
T    -12.02397481      2.65491871    -12.00617253
T    -11.11588401      1.18559692     -9.62875994
T     -9.64656222     -1.19181567     -5.78202557
T     -7.26914964     -5.03855003      0.44212139
T     -5.79982785     -7.41596262      4.28885575
T     -4.89173705     -8.88528440      6.66626834
T     -3.42241526    -11.26269699     10.51300271
T     -7.26914964      2.65491871    -12.00617253
T     -5.79982785      0.27750612     -8.15943816
T     -4.89173705     -1.19181567     -5.78202557
T     -3.42241526     -3.56922825     -1.93529120
T     -2.51432446     -5.03855003      0.44212139
T     -1.04500268     -7.41596262      4.28885575
T      0.42431911     -9.79337521      8.13559012
T      1.33240991    -11.26269699     10.51300271
T     -5.79982785      5.03233129    -15.85290690
T     -3.42241526      1.18559692     -9.62875994
T     -1.95309348     -1.19181567     -5.78202557
T     -1.04500268     -2.66113745     -3.40461298
T      0.42431911     -5.03855003      0.44212139
T      2.80173169     -8.88528440      6.66626834
T      4.27105348    -11.26269699     10.51300271
T     -1.04500268      0.27750612     -8.15943816
T      1.33240991     -3.56922825     -1.93529120
T      5.17914428     -9.79337521      8.13559012
T     -1.04500268      5.03233129    -15.85290690
T      0.42431911      2.65491871    -12.00617253
T      1.33240991      1.18559692     -9.62875994
T      2.80173169     -1.19181567     -5.78202557
T      4.27105348     -3.56922825     -1.93529120
T      5.17914428     -5.03855003      0.44212139
T      6.64846606     -7.41596262      4.28885575
T      9.02587865    -11.26269699     10.51300271
T      2.80173169      3.56300951    -13.47549431
T      4.27105348      1.18559692     -9.62875994
T      6.64846606     -2.66113745     -3.40461298
T      8.11778785     -5.03855003      0.44212139
T     10.49520044     -8.88528440      6.66626834
T      5.17914428      2.65491871    -12.00617253
T      6.64846606      0.27750612     -8.15943816
T      7.55655687     -1.19181567     -5.78202557
T      9.02587865     -3.56922825     -1.93529120
T     11.40329124     -7.41596262      4.28885575
T     12.87261302     -9.79337521      8.13559012
T      6.64846606      5.03233129    -15.85290690
T      9.02587865      1.18559692     -9.62875994
T     10.49520044     -1.19181567     -5.78202557
T     12.87261302     -5.03855003      0.44212139
T     14.34193481     -7.41596262      4.28885575
T     11.40329124      0.27750612     -8.15943816
T     12.87261302      2.65491871    -12.00617253
T     15.25002561     -1.19181567     -5.78202557
T     16.71934739     -3.56922825     -1.93529120
X    -17.34003096     -4.82417888      0.78898121
T    -16.43194016     -6.29350066      3.16639379
T    -17.34003096     -3.00799727     -2.14966236
X    -16.77879998     -3.91608807     -0.68034058
X    -16.43194016     -4.47731906      0.22775022
T    -15.87070918     -5.38540986      1.69707201
T    -14.96261837     -6.85473164      4.07448460
X    -14.40138740     -7.76282244      5.54380638
X    -16.43194016     -1.53867549     -4.52707495
X    -15.87070918     -2.44676629     -3.05775316
T    -14.96261837     -3.91608807     -0.68034058
X    -14.05452757     -5.38540986      1.69707201
X    -13.49329659     -6.29350066      3.16639379
T    -12.58520579     -7.76282244      5.54380638
T    -12.02397481     -8.67091325      7.01312817
T    -11.67711498     -9.23214423      7.92121897
T    -11.11588401    -10.14023503      9.39054075
X    -15.87070918     -0.63058468     -5.99639673
X    -14.96261837     -2.09990647     -3.61898415
S    -14.40138740     -3.00799727     -2.14966236
S    -13.49329659     -4.47731906      0.22775022
X    -12.93206561     -5.38540986      1.69707201
X    -12.02397481     -6.85473164      4.07448460
X    -11.11588401     -8.32405343      6.45189718
X    -10.55465303     -9.23214423      7.92121897
X     -9.64656222    -10.70146601     10.29863155
T    -14.96261837      0.83873710     -8.37380932
X    -14.40138740     -0.06935370     -6.90448754
T    -14.05452757     -0.63058468     -5.99639673
T    -13.49329659     -1.53867549     -4.52707495
X    -12.58520579     -3.00799727     -2.14966236
T    -12.02397481     -3.91608807     -0.68034058
T    -11.11588401     -5.38540986      1.69707201
T    -10.55465303     -6.29350066      3.16639379
X    -10.20779320     -6.85473164      4.07448460
T     -9.64656222     -7.76282244      5.54380638
T     -8.73847142     -9.23214423      7.92121897
X     -8.17724044    -10.14023503      9.39054075
T     -7.83038061    -10.70146601     10.29863155
T     -7.26914964    -11.60955682     11.76795334
X    -14.40138740      1.74682790     -9.84313111
T    -12.93206561     -0.63058468     -5.99639673
X    -12.02397481     -2.09990647     -3.61898415
X    -10.55465303     -4.47731906      0.22775022
T     -9.64656222     -5.94664084      2.60516281
X     -8.17724044     -8.32405343      6.45189718
T     -6.70791865    -10.70146601     10.29863155
X    -14.05452757      2.30805889    -10.75122191
X    -13.49329659      1.39996808     -9.28190012
X    -12.58520579     -0.06935370     -6.90448754
X    -11.67711498     -1.53867549     -4.52707495
X    -11.11588401     -2.44676629     -3.05775316
X    -10.20779320     -3.91608807     -0.68034058
X     -9.64656222     -4.82417888      0.78898121
X     -8.73847142     -6.29350066      3.16639379
X     -7.83038061     -7.76282244      5.54380638
X     -7.26914964     -8.67091325      7.01312817
X     -6.36105883    -10.14023503      9.39054075
S    -12.93206561      2.30805889    -10.75122191
X    -12.58520579      1.74682790     -9.84313111
T    -12.02397481      0.83873710     -8.37380932
T    -11.11588401     -0.63058468     -5.99639673
X    -10.55465303     -1.53867549     -4.52707495
T     -9.64656222     -3.00799727     -2.14966236
X     -8.73847142     -4.47731906      0.22775022
T     -8.17724044     -5.38540986      1.69707201
T     -7.26914964     -6.85473164      4.07448460
X     -6.70791865     -7.76282244      5.54380638
S     -6.36105883     -8.32405343      6.45189718
T     -5.79982785     -9.23214423      7.92121897
X     -4.89173705    -10.70146601     10.29863155
X     -4.33050607    -11.60955682     11.76795334
T    -11.11588401      2.30805889    -10.75122191
X    -10.20779320      0.83873710     -8.37380932
X     -9.64656222     -0.06935370     -6.90448754
T     -8.73847142     -1.53867549     -4.52707495
T     -8.17724044     -2.44676629     -3.05775316
T     -7.83038061     -3.00799727     -2.14966236
T     -7.26914964     -3.91608807     -0.68034058
X     -6.36105883     -5.38540986      1.69707201
X     -5.79982785     -6.29350066      3.16639379
T     -4.89173705     -7.76282244      5.54380638
X     -3.98364625     -9.23214423      7.92121897
T     -3.42241526    -10.14023503      9.39054075
T     -2.51432446    -11.60955682     11.76795334
T    -11.11588401      4.12424049    -13.68986547
X    -10.55465303      3.21614969    -12.22054369
X     -9.64656222      1.74682790     -9.84313111
T     -9.08533124      0.83873710     -8.37380932
X     -8.17724044     -0.63058468     -5.99639673
T     -7.26914964     -2.09990647     -3.61898415
T     -6.70791865     -3.00799727     -2.14966236
X     -5.79982785     -4.47731906      0.22775022
T     -4.89173705     -5.94664084      2.60516281
X     -4.33050607     -6.85473164      4.07448460
X     -3.42241526     -8.32405343      6.45189718
T     -2.86118428     -9.23214423      7.92121897
X     -1.95309348    -10.70146601     10.29863155
T     -1.04500268    -12.17078779     12.67604414
T    -10.20779320      3.77738067    -13.12863449
T     -8.73847142      1.39996808     -9.28190012
X     -7.83038061     -0.06935370     -6.90448754
T     -6.36105883     -2.44676629     -3.05775316
X     -4.89173705     -4.82417888      0.78898121
T     -3.98364625     -6.29350066      3.16639379
T     -2.51432446     -8.67091325      7.01312817
T     -9.64656222      4.68547147    -14.59795628
T     -8.73847142      3.21614969    -12.22054369
X     -8.17724044      2.30805889    -10.75122191
T     -7.26914964      0.83873710     -8.37380932
X     -6.70791865     -0.06935370     -6.90448754
X     -6.36105883     -0.63058468     -5.99639673
T     -5.79982785     -1.53867549     -4.52707495
T     -4.89173705     -3.00799727     -2.14966236
X     -4.33050607     -3.91608807     -0.68034058
X     -3.98364625     -4.47731906      0.22775022
T     -3.42241526     -5.38540986      1.69707201
X     -2.51432446     -6.85473164      4.07448460
T     -1.95309348     -7.76282244      5.54380638
T     -1.04500268     -9.23214423      7.92121897
X     -0.48377170    -10.14023503      9.39054075
X     -0.13691188    -10.70146601     10.29863155
T      0.42431911    -11.60955682     11.76795334
X     -7.83038061      4.68547147    -14.59795628
X     -7.26914964      3.77738067    -13.12863449
X     -6.36105883      2.30805889    -10.75122191
X     -5.79982785      1.39996808     -9.28190012
X     -4.89173705     -0.06935370     -6.90448754
X     -3.98364625     -1.53867549     -4.52707495
X     -3.42241526     -2.44676629     -3.05775316
X     -2.51432446     -3.91608807     -0.68034058
X     -1.60623366     -5.38540986      1.69707201
X     -1.04500268     -6.29350066      3.16639379
X     -0.13691188     -7.76282244      5.54380638
X      0.42431911     -8.67091325      7.01312817
X      1.33240991    -10.14023503      9.39054075
X      2.24050071    -11.60955682     11.76795334
X     -6.70791865      4.68547147    -14.59795628
T     -5.79982785      3.21614969    -12.22054369
X     -4.89173705      1.74682790     -9.84313111
S     -4.33050607      0.83873710     -8.37380932
T     -3.42241526     -0.63058468     -5.99639673
X     -2.86118428     -1.53867549     -4.52707495
X     -2.51432446     -2.09990647     -3.61898415
T     -1.95309348     -3.00799727     -2.14966236
S     -1.04500268     -4.47731906      0.22775022
X     -0.48377170     -5.38540986      1.69707201
T      0.42431911     -6.85473164      4.07448460
X      1.33240991     -8.32405343      6.45189718
S      1.89364089     -9.23214423      7.92121897
T      2.80173169    -10.70146601     10.29863155
X      3.36296268    -11.60955682     11.76795334
T     -4.89173705      4.68547147    -14.59795628
T     -4.33050607      3.77738067    -13.12863449
T     -3.98364625      3.21614969    -12.22054369
T     -3.42241526      2.30805889    -10.75122191
T     -2.51432446      0.83873710     -8.37380932
S     -1.95309348     -0.06935370     -6.90448754
T     -1.04500268     -1.53867549     -4.52707495
S     -0.13691188     -3.00799727     -2.14966236
T      0.42431911     -3.91608807     -0.68034058
T      1.33240991     -5.38540986      1.69707201
T      1.89364089     -6.29350066      3.16639379
T      2.24050071     -6.85473164      4.07448460
T      2.80173169     -7.76282244      5.54380638
T      3.70982250     -9.23214423      7.92121897
S      4.27105348    -10.14023503      9.39054075
T      5.17914428    -11.60955682     11.76795334
X     -4.33050607      5.59356227    -16.06727806
T     -3.42241526      4.12424049    -13.68986547
T     -2.86118428      3.21614969    -12.22054369
X     -1.95309348      1.74682790     -9.84313111
X     -0.48377170     -0.63058468     -5.99639673
X      0.42431911     -2.09990647     -3.61898415
X      1.89364089     -4.47731906      0.22775022
T      2.80173169     -5.94664084      2.60516281
T      3.36296268     -6.85473164      4.07448460
X      4.27105348     -8.32405343      6.45189718
X      5.74037526    -10.70146601     10.29863155
T     -2.51432446      3.77738067    -13.12863449
S     -1.60623366      2.30805889    -10.75122191
X     -1.04500268      1.39996808     -9.28190012
X     -0.13691188     -0.06935370     -6.90448754
X      1.33240991     -2.44676629     -3.05775316
X      2.24050071     -3.91608807     -0.68034058
S      2.80173169     -4.82417888      0.78898121
T      3.70982250     -6.29350066      3.16639379
X      5.17914428     -8.67091325      7.01312817
X      6.08723508    -10.14023503      9.39054075
X     -2.51432446      5.59356227    -16.06727806
T     -1.95309348      4.68547147    -14.59795628
T     -1.04500268      3.21614969    -12.22054369
X     -0.48377170      2.30805889    -10.75122191
X     -0.13691188      1.74682790     -9.84313111
T      0.42431911      0.83873710     -8.37380932
X      1.33240991     -0.63058468     -5.99639673
X      1.89364089     -1.53867549     -4.52707495
T      2.80173169     -3.00799727     -2.14966236
X      3.36296268     -3.91608807     -0.68034058
X      3.70982250     -4.47731906      0.22775022
T      4.27105348     -5.38540986      1.69707201
T      5.17914428     -6.85473164      4.07448460
X      5.74037526     -7.76282244      5.54380638
T      6.64846606     -9.23214423      7.92121897
X      7.55655687    -10.70146601     10.29863155
T     -1.04500268      6.15479326    -16.97536887
X     -0.13691188      4.68547147    -14.59795628
X      0.42431911      3.77738067    -13.12863449
T      1.33240991      2.30805889    -10.75122191
X      2.24050071      0.83873710     -8.37380932
T      2.80173169     -0.06935370     -6.90448754
T      3.70982250     -1.53867549     -4.52707495
X      4.27105348     -2.44676629     -3.05775316
T      5.17914428     -3.91608807     -0.68034058
X      6.08723508     -5.38540986      1.69707201
X      6.64846606     -6.29350066      3.16639379
T      7.55655687     -7.76282244      5.54380638
T      8.11778785     -8.67091325      7.01312817
T      8.46464767     -9.23214423      7.92121897
T      9.02587865    -10.14023503      9.39054075
X      0.42431911      5.59356227    -16.06727806
X      1.33240991      4.12424049    -13.68986547
S      1.89364089      3.21614969    -12.22054369
S      2.80173169      1.74682790     -9.84313111
X      3.36296268      0.83873710     -8.37380932
X      4.27105348     -0.63058468     -5.99639673
X      5.17914428     -2.09990647     -3.61898415
S      5.74037526     -3.00799727     -2.14966236
S      6.64846606     -4.47731906      0.22775022
X      7.20969705     -5.38540986      1.69707201
X      8.11778785     -6.85473164      4.07448460
X      9.02587865     -8.32405343      6.45189718
X      9.58710963     -9.23214423      7.92121897
T      2.24050071      5.59356227    -16.06727806
T      2.80173169      4.68547147    -14.59795628
X      3.70982250      3.21614969    -12.22054369
T      4.27105348      2.30805889    -10.75122191
T      5.17914428      0.83873710     -8.37380932
X      5.74037526     -0.06935370     -6.90448754
X      6.08723508     -0.63058468     -5.99639673
T      6.64846606     -1.53867549     -4.52707495
T      7.55655687     -3.00799727     -2.14966236
X      8.11778785     -3.91608807     -0.68034058
T      9.02587865     -5.38540986      1.69707201
T      9.58710963     -6.29350066      3.16639379
X      9.93396945     -6.85473164      4.07448460
T     10.49520044     -7.76282244      5.54380638
T     11.40329124     -9.23214423      7.92121897
T      3.36296268      5.59356227    -16.06727806
X      4.27105348      4.12424049    -13.68986547
X      5.74037526      1.74682790     -9.84313111
X      8.11778785     -2.09990647     -3.61898415
X      9.58710963     -4.47731906      0.22775022
T     10.49520044     -5.94664084      2.60516281
S     11.96452222     -8.32405343      6.45189718
X      4.61791330      4.68547147    -14.59795628
X      5.17914428      3.77738067    -13.12863449
X      6.08723508      2.30805889    -10.75122191
X      6.64846606      1.39996808     -9.28190012
S      7.55655687     -0.06935370     -6.90448754
X      8.46464767     -1.53867549     -4.52707495
X      9.02587865     -2.44676629     -3.05775316
X      9.93396945     -3.91608807     -0.68034058
X     10.49520044     -4.82417888      0.78898121
X     11.40329124     -6.29350066      3.16639379
X     12.31138204     -7.76282244      5.54380638
X     12.87261302     -8.67091325      7.01312817
X      5.17914428      5.59356227    -16.06727806
X      5.74037526      4.68547147    -14.59795628
T      6.64846606      3.21614969    -12.22054369
X      7.55655687      1.74682790     -9.84313111
T      8.11778785      0.83873710     -8.37380932
T      9.02587865     -0.63058468     -5.99639673
X      9.58710963     -1.53867549     -4.52707495
T     10.49520044     -3.00799727     -2.14966236
X     11.40329124     -4.47731906      0.22775022
X     11.96452222     -5.38540986      1.69707201
T     12.87261302     -6.85473164      4.07448460
X     13.43384401     -7.76282244      5.54380638
X     13.78070383     -8.32405343      6.45189718
T      7.55655687      4.68547147    -14.59795628
T      8.11778785      3.77738067    -13.12863449
T      8.46464767      3.21614969    -12.22054369
T      9.02587865      2.30805889    -10.75122191
S      9.93396945      0.83873710     -8.37380932
X     10.49520044     -0.06935370     -6.90448754
T     11.40329124     -1.53867549     -4.52707495
T     11.96452222     -2.44676629     -3.05775316
T     12.31138204     -3.00799727     -2.14966236
T     12.87261302     -3.91608807     -0.68034058
T     13.78070383     -5.38540986      1.69707201
X     14.34193481     -6.29350066      3.16639379
T     15.25002561     -7.76282244      5.54380638
T      9.02587865      4.12424049    -13.68986547
T      9.58710963      3.21614969    -12.22054369
X     10.49520044      1.74682790     -9.84313111
X     11.96452222     -0.63058468     -5.99639673
T     12.87261302     -2.09990647     -3.61898415
T     13.43384401     -3.00799727     -2.14966236
X     14.34193481     -4.47731906      0.22775022
T     15.25002561     -5.94664084      2.60516281
X     15.81125659     -6.85473164      4.07448460
T      9.93396945      3.77738067    -13.12863449
X     11.40329124      1.39996808     -9.28190012
X     12.31138204     -0.06935370     -6.90448754
T     13.78070383     -2.44676629     -3.05775316
X     15.25002561     -4.82417888      0.78898121
T     16.15811641     -6.29350066      3.16639379
T     11.40329124      3.21614969    -12.22054369
X     11.96452222      2.30805889    -10.75122191
T     12.87261302      0.83873710     -8.37380932
X     13.78070383     -0.63058468     -5.99639673
T     14.34193481     -1.53867549     -4.52707495
T     15.25002561     -3.00799727     -2.14966236
X     15.81125659     -3.91608807     -0.68034058
X     16.15811641     -4.47731906      0.22775022
T     16.71934739     -5.38540986      1.69707201
X     13.78070383      2.30805889    -10.75122191
T     14.34193481      1.39996808     -9.28190012
T     14.68879463      0.83873710     -8.37380932
X     15.25002561     -0.06935370     -6.90448754
X     16.15811641     -1.53867549     -4.52707495
X     16.71934739     -2.44676629     -3.05775316
T     17.62743820     -3.91608807     -0.68034058
X     15.81125659      0.83873710     -8.37380932
T     16.71934739     -0.63058468     -5.99639673
X     17.62743820     -2.09990647     -3.61898415
T    -16.77879998     -5.03855003      2.25830299
T    -15.87070918     -6.50787182      4.63571558
X    -15.30947820     -7.41596262      6.10503736
T    -17.34003096     -3.00799727     -1.02720040
T    -16.43194016     -4.47731906      1.35021219
T    -15.87070918     -5.38540986      2.81953397
T    -15.52384936     -5.94664084      3.72762478
T    -14.96261837     -6.85473164      5.19694656
X    -14.40138740     -7.76282244      6.66626834
T    -14.05452757     -8.32405343      7.57435915
T    -17.34003096     -1.19181567     -3.96584397
T    -16.77879998     -2.09990647     -2.49652218
T    -16.43194016     -2.66113745     -1.58843138
T    -15.87070918     -3.56922825     -0.11910960
T    -15.30947820     -4.47731906      1.35021219
T    -14.96261837     -5.03855003      2.25830299
T    -14.40138740     -5.94664084      3.72762478
T    -14.05452757     -6.50787182      4.63571558
T    -13.49329659     -7.41596262      6.10503736
T    -12.93206561     -8.32405343      7.57435915
T    -12.58520579     -8.88528440      8.48244995
X    -16.43194016     -1.53867549     -3.40461298
T    -15.52384936     -3.00799727     -1.02720040
T    -14.96261837     -3.91608807      0.44212139
X    -14.05452757     -5.38540986      2.81953397
T    -13.14643677     -6.85473164      5.19694656
T    -12.58520579     -7.76282244      6.66626834
T    -11.67711498     -9.23214423      9.04368093
T    -16.43194016      0.27750612     -6.34325655
X    -15.87070918     -0.63058468     -4.87393477
X    -15.52384936     -1.19181567     -3.96584397
S    -14.96261837     -2.09990647     -2.49652218
T    -14.40138740     -3.00799727     -1.02720040
T    -14.05452757     -3.56922825     -0.11910960
S    -13.49329659     -4.47731906      1.35021219
X    -12.93206561     -5.38540986      2.81953397
X    -12.58520579     -5.94664084      3.72762478
T    -12.02397481     -6.85473164      5.19694656
T    -11.67711498     -7.41596262      6.10503736
X    -11.11588401     -8.32405343      7.57435915
T    -10.55465303     -9.23214423      9.04368093
T    -10.20779320     -9.79337521      9.95177173
T    -15.87070918      1.18559692     -7.81257834
X    -15.30947820      0.27750612     -6.34325655
T    -14.96261837     -0.28372486     -5.43516575
T    -14.40138740     -1.19181567     -3.96584397
X    -13.49329659     -2.66113745     -1.58843138
T    -12.93206561     -3.56922825     -0.11910960
T    -12.02397481     -5.03855003      2.25830299
T    -11.46274383     -5.94664084      3.72762478
X    -11.11588401     -6.50787182      4.63571558
T    -10.55465303     -7.41596262      6.10503736
T     -9.64656222     -8.88528440      8.48244995
X     -9.08533124     -9.79337521      9.95177173
T     -8.73847142    -10.35460619     10.85986254
T    -15.52384936      1.74682790     -8.72066914
T    -14.96261837      0.83873710     -7.25134736
T    -14.05452757     -0.63058468     -4.87393477
T    -13.49329659     -1.53867549     -3.40461298
T    -13.14643677     -2.09990647     -2.49652218
T    -12.58520579     -3.00799727     -1.02720040
T    -12.02397481     -3.91608807      0.44212139
T    -11.67711498     -4.47731906      1.35021219
T    -11.11588401     -5.38540986      2.81953397
T    -10.20779320     -6.85473164      5.19694656
T     -9.64656222     -7.76282244      6.66626834
T     -9.29970240     -8.32405343      7.57435915
T     -8.73847142     -9.23214423      9.04368093
T     -7.83038061    -10.70146601     11.42109351
T    -14.40138740      1.74682790     -8.72066914
T    -14.05452757      1.18559692     -7.81257834
X    -13.49329659      0.27750612     -6.34325655
T    -12.93206561     -0.63058468     -4.87393477
T    -12.58520579     -1.19181567     -3.96584397
X    -12.02397481     -2.09990647     -2.49652218
T    -11.46274383     -3.00799727     -1.02720040
T    -11.11588401     -3.56922825     -0.11910960
T    -10.55465303     -4.47731906      1.35021219
T    -10.20779320     -5.03855003      2.25830299
X     -9.64656222     -5.94664084      3.72762478
T     -9.08533124     -6.85473164      5.19694656
T     -8.73847142     -7.41596262      6.10503736
T     -8.17724044     -8.32405343      7.57435915
T     -7.83038061     -8.88528440      8.48244995
X     -7.26914964     -9.79337521      9.95177173
T     -6.70791865    -10.70146601     11.42109351
T     -6.36105883    -11.26269699     12.32918432
T    -12.93206561      1.18559692     -7.81257834
T    -12.02397481     -0.28372486     -5.43516575
T    -10.55465303     -2.66113745     -1.58843138
T     -9.08533124     -5.03855003      2.25830299
T     -8.17724044     -6.50787182      4.63571558
T     -6.70791865     -8.88528440      8.48244995
T     -5.79982785    -10.35460619     10.85986254
X     -5.23859687    -11.26269699     12.32918432
T    -13.49329659      3.21614969    -11.09808173
T    -12.58520579      1.74682790     -8.72066914
T    -12.02397481      0.83873710     -7.25134736
T    -11.67711498      0.27750612     -6.34325655
T    -11.11588401     -0.63058468     -4.87393477
S    -10.55465303     -1.53867549     -3.40461298
T    -10.20779320     -2.09990647     -2.49652218
T     -9.64656222     -3.00799727     -1.02720040
S     -9.29970240     -3.56922825     -0.11910960
T     -8.73847142     -4.47731906      1.35021219
T     -8.17724044     -5.38540986      2.81953397
T     -7.83038061     -5.94664084      3.72762478
T     -7.26914964     -6.85473164      5.19694656
T     -6.36105883     -8.32405343      7.57435915
T     -5.79982785     -9.23214423      9.04368093
X     -5.45296803     -9.79337521      9.95177173
X     -4.89173705    -10.70146601     11.42109351
X     -4.33050607    -11.60955682     12.89041530
T    -12.58520579      3.56300951    -11.65931271
T    -12.02397481      2.65491871    -10.18999093
T    -11.46274383      1.74682790     -8.72066914
T    -11.11588401      1.18559692     -7.81257834
T    -10.55465303      0.27750612     -6.34325655
T    -10.20779320     -0.28372486     -5.43516575
T     -9.64656222     -1.19181567     -3.96584397
T     -9.08533124     -2.09990647     -2.49652218
T     -8.73847142     -2.66113745     -1.58843138
T     -8.17724044     -3.56922825     -0.11910960
T     -7.61600946     -4.47731906      1.35021219
T     -7.26914964     -5.03855003      2.25830299
T     -6.70791865     -5.94664084      3.72762478
T     -6.36105883     -6.50787182      4.63571558
T     -5.79982785     -7.41596262      6.10503736
T     -5.23859687     -8.32405343      7.57435915
T     -4.89173705     -8.88528440      8.48244995
T     -4.33050607     -9.79337521      9.95177173
T     -3.42241526    -11.26269699     12.32918432
T    -11.67711498      3.21614969    -11.09808173
T    -11.11588401      2.30805889     -9.62875994
X    -10.20779320      0.83873710     -7.25134736
T     -9.29970240     -0.63058468     -4.87393477
T     -8.73847142     -1.53867549     -3.40461298
T     -7.83038061     -3.00799727     -1.02720040
T     -7.26914964     -3.91608807      0.44212139
X     -6.36105883     -5.38540986      2.81953397
T     -5.45296803     -6.85473164      5.19694656
T     -4.89173705     -7.76282244      6.66626834
T     -3.98364625     -9.23214423      9.04368093
T     -3.42241526    -10.14023503     10.51300271
T     -3.07555544    -10.70146601     11.42109351
T     -2.51432446    -11.60955682     12.89041530
V    -11.11588401      4.12424049    -12.56740351
T    -10.55465303      3.21614969    -11.09808173
T    -10.20779320      2.65491871    -10.18999093
X     -9.64656222      1.74682790     -8.72066914
T     -9.08533124      0.83873710     -7.25134736
X     -8.73847142      0.27750612     -6.34325655
T     -8.17724044     -0.63058468     -4.87393477
T     -7.83038061     -1.19181567     -3.96584397
E     -7.26914964     -2.09990647     -2.49652218
T     -6.70791865     -3.00799727     -1.02720040
T     -6.36105883     -3.56922825     -0.11910960
X     -5.79982785     -4.47731906      1.35021219
T     -5.45296803     -5.03855003      2.25830299
X     -4.89173705     -5.94664084      3.72762478
T     -4.33050607     -6.85473164      5.19694656
T     -3.98364625     -7.41596262      6.10503736
V     -3.42241526     -8.32405343      7.57435915
T     -2.86118428     -9.23214423      9.04368093
T     -2.51432446     -9.79337521      9.95177173
T     -1.95309348    -10.70146601     11.42109351
T     -1.60623366    -11.26269699     12.32918432
T     -9.64656222      3.56300951    -11.65931271
X     -9.08533124      2.65491871    -10.18999093
T     -8.17724044      1.18559692     -7.81257834
S     -7.26914964     -0.28372486     -5.43516575
T     -6.70791865     -1.19181567     -3.96584397
T     -5.79982785     -2.66113745     -1.58843138
S     -5.23859687     -3.56922825     -0.11910960
T     -4.33050607     -5.03855003      2.25830299
X     -3.42241526     -6.50787182      4.63571558
T     -2.86118428     -7.41596262      6.10503736
T     -1.95309348     -8.88528440      8.48244995
X     -1.39186250     -9.79337521      9.95177173
X     -1.04500268    -10.35460619     10.85986254
T     -0.48377170    -11.26269699     12.32918432
T     -9.64656222      4.68547147    -13.47549431
T     -9.29970240      4.12424049    -12.56740351
T     -8.73847142      3.21614969    -11.09808173
T     -8.17724044      2.30805889     -9.62875994
T     -7.83038061      1.74682790     -8.72066914
T     -7.26914964      0.83873710     -7.25134736
T     -6.36105883     -0.63058468     -4.87393477
T     -5.79982785     -1.53867549     -3.40461298
T     -5.45296803     -2.09990647     -2.49652218
T     -4.89173705     -3.00799727     -1.02720040
T     -3.98364625     -4.47731906      1.35021219
T     -3.42241526     -5.38540986      2.81953397
T     -3.07555544     -5.94664084      3.72762478
T     -2.51432446     -6.85473164      5.19694656
T     -1.95309348     -7.76282244      6.66626834
T     -1.60623366     -8.32405343      7.57435915
T     -1.04500268     -9.23214423      9.04368093
T     -0.13691188    -10.70146601     11.42109351
T      0.42431911    -11.60955682     12.89041530
T     -8.73847142      5.03233129    -14.03672530
T     -8.17724044      4.12424049    -12.56740351
T     -7.83038061      3.56300951    -11.65931271
X     -7.26914964      2.65491871    -10.18999093
T     -6.70791865      1.74682790     -8.72066914
T     -6.36105883      1.18559692     -7.81257834
X     -5.79982785      0.27750612     -6.34325655
T     -5.23859687     -0.63058468     -4.87393477
T     -4.89173705     -1.19181567     -3.96584397
T     -4.33050607     -2.09990647     -2.49652218
T     -3.98364625     -2.66113745     -1.58843138
X     -3.42241526     -3.56922825     -0.11910960
T     -2.86118428     -4.47731906      1.35021219
T     -2.51432446     -5.03855003      2.25830299
X     -1.95309348     -5.94664084      3.72762478
T     -1.39186250     -6.85473164      5.19694656
T     -1.04500268     -7.41596262      6.10503736
T     -0.48377170     -8.32405343      7.57435915
T     -0.13691188     -8.88528440      8.48244995
X      0.42431911     -9.79337521      9.95177173
T      0.98555009    -10.70146601     11.42109351
T      1.33240991    -11.26269699     12.32918432
X     -7.83038061      4.68547147    -13.47549431
X     -6.36105883      2.30805889     -9.62875994
T     -5.45296803      0.83873710     -7.25134736
S     -3.98364625     -1.53867549     -3.40461298
T     -2.51432446     -3.91608807      0.44212139
X     -1.60623366     -5.38540986      2.81953397
X     -0.13691188     -7.76282244      6.66626834
T      0.77117893     -9.23214423      9.04368093
X      2.24050071    -11.60955682     12.89041530
T     -6.70791865      3.56300951    -11.65931271
T     -4.33050607     -0.28372486     -5.43516575
T     -2.86118428     -2.66113745     -1.58843138
T     -0.48377170     -6.50787182      4.63571558
T      1.89364089    -10.35460619     10.85986254
S     -7.26914964      5.59356227    -14.94481610
X     -6.70791865      4.68547147    -13.47549431
T     -6.36105883      4.12424049    -12.56740351
T     -5.79982785      3.21614969    -11.09808173
X     -5.45296803      2.65491871    -10.18999093
S     -4.89173705      1.74682790     -8.72066914
X     -4.33050607      0.83873710     -7.25134736
T     -3.98364625      0.27750612     -6.34325655
T     -3.42241526     -0.63058468     -4.87393477
T     -2.51432446     -2.09990647     -2.49652218
T     -1.95309348     -3.00799727     -1.02720040
X     -1.60623366     -3.56922825     -0.11910960
S     -1.04500268     -4.47731906      1.35021219
X     -0.48377170     -5.38540986      2.81953397
T     -0.13691188     -5.94664084      3.72762478
T      0.42431911     -6.85473164      5.19694656
X      0.77117893     -7.41596262      6.10503736
S      1.33240991     -8.32405343      7.57435915
X      1.89364089     -9.23214423      9.04368093
T      2.24050071     -9.79337521      9.95177173
T      2.80173169    -10.70146601     11.42109351
X      3.36296268    -11.60955682     12.89041530
T     -5.79982785      5.03233129    -14.03672530
T     -5.23859687      4.12424049    -12.56740351
T     -4.89173705      3.56300951    -11.65931271
T     -4.33050607      2.65491871    -10.18999093
T     -3.42241526      1.18559692     -7.81257834
T     -2.86118428      0.27750612     -6.34325655
T     -2.51432446     -0.28372486     -5.43516575
T     -1.95309348     -1.19181567     -3.96584397
T     -1.39186250     -2.09990647     -2.49652218
T     -1.04500268     -2.66113745     -1.58843138
T     -0.48377170     -3.56922825     -0.11910960
T      0.42431911     -5.03855003      2.25830299
T      0.98555009     -5.94664084      3.72762478
T      1.33240991     -6.50787182      4.63571558
T      1.89364089     -7.41596262      6.10503736
T      2.80173169     -8.88528440      8.48244995
T      3.36296268     -9.79337521      9.95177173
T      3.70982250    -10.35460619     10.85986254
T      4.27105348    -11.26269699     12.32918432
T     -5.79982785      6.15479326    -15.85290690
T     -5.45296803      5.59356227    -14.94481610
T     -4.89173705      4.68547147    -13.47549431
T     -3.98364625      3.21614969    -11.09808173
T     -3.42241526      2.30805889     -9.62875994
T     -3.07555544      1.74682790     -8.72066914
T     -2.51432446      0.83873710     -7.25134736
T     -1.60623366     -0.63058468     -4.87393477
T     -1.04500268     -1.53867549     -3.40461298
T     -0.13691188     -3.00799727     -1.02720040
T      0.42431911     -3.91608807      0.44212139
T      0.77117893     -4.47731906      1.35021219
T      1.33240991     -5.38540986      2.81953397
T      2.24050071     -6.85473164      5.19694656
T      2.80173169     -7.76282244      6.66626834
T      3.14859151     -8.32405343      7.57435915
T      3.70982250     -9.23214423      9.04368093
T      4.61791330    -10.70146601     11.42109351
T      5.17914428    -11.60955682     12.89041530
T     -4.33050607      5.59356227    -14.94481610
T     -3.98364625      5.03233129    -14.03672530
R     -3.42241526      4.12424049    -12.56740351
T     -2.86118428      3.21614969    -11.09808173
T     -2.51432446      2.65491871    -10.18999093
T     -1.95309348      1.74682790     -8.72066914
T     -1.60623366      1.18559692     -7.81257834
S     -1.04500268      0.27750612     -6.34325655
T     -0.48377170     -0.63058468     -4.87393477
T     -0.13691188     -1.19181567     -3.96584397
S      0.42431911     -2.09990647     -2.49652218
T      0.98555009     -3.00799727     -1.02720040
T      1.33240991     -3.56922825     -0.11910960
T      1.89364089     -4.47731906      1.35021219
T      2.24050071     -5.03855003      2.25830299
R      2.80173169     -5.94664084      3.72762478
T      3.36296268     -6.85473164      5.19694656
T      3.70982250     -7.41596262      6.10503736
T      4.27105348     -8.32405343      7.57435915
T      4.61791330     -8.88528440      8.48244995
S      5.17914428     -9.79337521      9.95177173
T      5.74037526    -10.70146601     11.42109351
T      6.08723508    -11.26269699     12.32918432
X     -3.42241526      5.94042209    -15.50604708
T     -2.86118428      5.03233129    -14.03672530
T     -1.95309348      3.56300951    -11.65931271
T     -0.48377170      1.18559692     -7.81257834
X      0.42431911     -0.28372486     -5.43516575
T      0.98555009     -1.19181567     -3.96584397
T      1.89364089     -2.66113745     -1.58843138
T      3.36296268     -5.03855003      2.25830299
T      4.27105348     -6.50787182      4.63571558
X      4.83228446     -7.41596262      6.10503736
T      5.74037526     -8.88528440      8.48244995
X      6.64846606    -10.35460619     10.85986254
X     -3.07555544      6.50165308    -16.41413788
T     -2.51432446      5.59356227    -14.94481610
T     -1.95309348      4.68547147    -13.47549431
T     -1.60623366      4.12424049    -12.56740351
T     -1.04500268      3.21614969    -11.09808173
T     -0.13691188      1.74682790     -8.72066914
T      0.42431911      0.83873710     -7.25134736
X      0.77117893      0.27750612     -6.34325655
X      1.33240991     -0.63058468     -4.87393477
X      1.89364089     -1.53867549     -3.40461298
T      2.24050071     -2.09990647     -2.49652218
T      2.80173169     -3.00799727     -1.02720040
T      3.70982250     -4.47731906      1.35021219
T      4.27105348     -5.38540986      2.81953397
T      4.61791330     -5.94664084      3.72762478
T      5.17914428     -6.85473164      5.19694656
X      5.74037526     -7.76282244      6.66626834
T      6.08723508     -8.32405343      7.57435915
T      6.64846606     -9.23214423      9.04368093
X      6.99532589     -9.79337521      9.95177173
T      7.55655687    -10.70146601     11.42109351
T     -1.95309348      6.50165308    -16.41413788
T     -1.39186250      5.59356227    -14.94481610
T     -1.04500268      5.03233129    -14.03672530
T     -0.48377170      4.12424049    -12.56740351
T     -0.13691188      3.56300951    -11.65931271
T      0.42431911      2.65491871    -10.18999093
T      0.98555009      1.74682790     -8.72066914
T      1.33240991      1.18559692     -7.81257834
T      1.89364089      0.27750612     -6.34325655
T      2.80173169     -1.19181567     -3.96584397
T      3.36296268     -2.09990647     -2.49652218
T      3.70982250     -2.66113745     -1.58843138
T      4.27105348     -3.56922825     -0.11910960
T      4.83228446     -4.47731906      1.35021219
T      5.17914428     -5.03855003      2.25830299
T      5.74037526     -5.94664084      3.72762478
T      6.08723508     -6.50787182      4.63571558
T      6.64846606     -7.41596262      6.10503736
T      7.20969705     -8.32405343      7.57435915
T      7.55655687     -8.88528440      8.48244995
T      8.11778785     -9.79337521      9.95177173
T      8.67901883    -10.70146601     11.42109351
T     -1.04500268      6.15479326    -15.85290690
X     -0.13691188      4.68547147    -13.47549431
T      0.77117893      3.21614969    -11.09808173
T      1.33240991      2.30805889     -9.62875994
T      2.24050071      0.83873710     -7.25134736
T      2.80173169     -0.06935370     -5.78202557
T      3.14859151     -0.63058468     -4.87393477
T      3.70982250     -1.53867549     -3.40461298
T      4.61791330     -3.00799727     -1.02720040
T      5.17914428     -3.91608807      0.44212139
X      6.08723508     -5.38540986      2.81953397
T      6.99532589     -6.85473164      5.19694656
T      7.55655687     -7.76282244      6.66626834
T      8.46464767     -9.23214423      9.04368093
T      9.02587865    -10.14023503     10.51300271
T     -0.13691188      6.50165308    -16.41413788
X      0.42431911      5.59356227    -14.94481610
X      0.77117893      5.03233129    -14.03672530
S      1.33240991      4.12424049    -12.56740351
T      1.89364089      3.21614969    -11.09808173
T      2.24050071      2.65491871    -10.18999093
S      2.80173169      1.74682790     -8.72066914
T      3.36296268      0.83873710     -7.25134736
T      3.70982250      0.27750612     -6.34325655
T      4.27105348     -0.63058468     -4.87393477
T      4.61791330     -1.19181567     -3.96584397
S      5.17914428     -2.09990647     -2.49652218
T      5.74037526     -3.00799727     -1.02720040
T      6.08723508     -3.56922825     -0.11910960
S      6.64846606     -4.47731906      1.35021219
X      7.20969705     -5.38540986      2.81953397
X      7.55655687     -5.94664084      3.72762478
T      8.11778785     -6.85473164      5.19694656
T      8.46464767     -7.41596262      6.10503736
V      9.02587865     -8.32405343      7.57435915
T      9.58710963     -9.23214423      9.04368093
T      9.93396945     -9.79337521      9.95177173
X      0.98555009      6.50165308    -16.41413788
T      1.33240991      5.94042209    -15.50604708
T      1.89364089      5.03233129    -14.03672530
X      2.80173169      3.56300951    -11.65931271
T      3.36296268      2.65491871    -10.18999093
T      4.27105348      1.18559692     -7.81257834
X      4.83228446      0.27750612     -6.34325655
X      5.17914428     -0.28372486     -5.43516575
T      5.74037526     -1.19181567     -3.96584397
T      6.64846606     -2.66113745     -1.58843138
X      7.20969705     -3.56922825     -0.11910960
T      8.11778785     -5.03855003      2.25830299
T      8.67901883     -5.94664084      3.72762478
X      9.02587865     -6.50787182      4.63571558
T      9.58710963     -7.41596262      6.10503736
T     10.49520044     -8.88528440      8.48244995
X     11.05643142     -9.79337521      9.95177173
T      2.24050071      5.59356227    -14.94481610
T      2.80173169      4.68547147    -13.47549431
T      3.14859151      4.12424049    -12.56740351
T      3.70982250      3.21614969    -11.09808173
T      4.27105348      2.30805889     -9.62875994
T      4.61791330      1.74682790     -8.72066914
T      5.17914428      0.83873710     -7.25134736
T      6.08723508     -0.63058468     -4.87393477
T      6.64846606     -1.53867549     -3.40461298
T      6.99532589     -2.09990647     -2.49652218
T      7.55655687     -3.00799727     -1.02720040
T      8.11778785     -3.91608807      0.44212139
T      8.46464767     -4.47731906      1.35021219
T      9.02587865     -5.38540986      2.81953397
T      9.93396945     -6.85473164      5.19694656
T     10.49520044     -7.76282244      6.66626834
T     10.84206026     -8.32405343      7.57435915
T     11.40329124     -9.23214423      9.04368093
X      2.80173169      6.50165308    -16.41413788
T      3.36296268      5.59356227    -14.94481610
T      3.70982250      5.03233129    -14.03672530
X      4.27105348      4.12424049    -12.56740351
T      4.83228446      3.21614969    -11.09808173
T      5.17914428      2.65491871    -10.18999093
T      5.74037526      1.74682790     -8.72066914
T      6.08723508      1.18559692     -7.81257834
S      6.64846606      0.27750612     -6.34325655
T      7.20969705     -0.63058468     -4.87393477
T      7.55655687     -1.19181567     -3.96584397
T      8.11778785     -2.09990647     -2.49652218
T      8.46464767     -2.66113745     -1.58843138
X      9.02587865     -3.56922825     -0.11910960
T      9.58710963     -4.47731906      1.35021219
T      9.93396945     -5.03855003      2.25830299
X     10.49520044     -5.94664084      3.72762478
T     11.05643142     -6.85473164      5.19694656
T     11.40329124     -7.41596262      6.10503736
T     11.96452222     -8.32405343      7.57435915
T     12.31138204     -8.88528440      8.48244995
T      4.27105348      5.94042209    -15.50604708
T      5.74037526      3.56300951    -11.65931271
T      7.20969705      1.18559692     -7.81257834
T      8.11778785     -0.28372486     -5.43516575
T      9.58710963     -2.66113745     -1.58843138
T     11.05643142     -5.03855003      2.25830299
T     11.96452222     -6.50787182      4.63571558
X      5.17914428      5.59356227    -14.94481610
S      5.74037526      4.68547147    -13.47549431
T      6.08723508      4.12424049    -12.56740351
T      6.64846606      3.21614969    -11.09808173
S      6.99532589      2.65491871    -10.18999093
T      7.55655687      1.74682790     -8.72066914
T      8.11778785      0.83873710     -7.25134736
T      8.46464767      0.27750612     -6.34325655
T      9.02587865     -0.63058468     -4.87393477
S      9.58710963     -1.53867549     -3.40461298
T      9.93396945     -2.09990647     -2.49652218
T     10.49520044     -3.00799727     -1.02720040
S     10.84206026     -3.56922825     -0.11910960
X     11.40329124     -4.47731906      1.35021219
X     11.96452222     -5.38540986      2.81953397
T     12.31138204     -5.94664084      3.72762478
T     12.87261302     -6.85473164      5.19694656
T     13.78070383     -8.32405343      7.57435915
T      6.64846606      5.03233129    -14.03672530
T      7.20969705      4.12424049    -12.56740351
T      7.55655687      3.56300951    -11.65931271
T      8.11778785      2.65491871    -10.18999093
T      8.67901883      1.74682790     -8.72066914
T      9.02587865      1.18559692     -7.81257834
T      9.58710963      0.27750612     -6.34325655
T      9.93396945     -0.28372486     -5.43516575
T     10.49520044     -1.19181567     -3.96584397
T     11.05643142     -2.09990647     -2.49652218
T     11.40329124     -2.66113745     -1.58843138
T     11.96452222     -3.56922825     -0.11910960
T     12.87261302     -5.03855003      2.25830299
T     13.43384401     -5.94664084      3.72762478
T     13.78070383     -6.50787182      4.63571558
T     14.34193481     -7.41596262      6.10503736
T      6.99532589      5.59356227    -14.94481610
T      7.55655687      4.68547147    -13.47549431
T      8.46464767      3.21614969    -11.09808173
T      9.02587865      2.30805889     -9.62875994
X      9.93396945      0.83873710     -7.25134736
T     10.84206026     -0.63058468     -4.87393477
T     11.40329124     -1.53867549     -3.40461298
T     12.31138204     -3.00799727     -1.02720040
T     12.87261302     -3.91608807      0.44212139
T     13.21947284     -4.47731906      1.35021219
T     13.78070383     -5.38540986      2.81953397
T     14.68879463     -6.85473164      5.19694656
T      8.11778785      5.59356227    -14.94481610
T      8.46464767      5.03233129    -14.03672530
E      9.02587865      4.12424049    -12.56740351
T      9.58710963      3.21614969    -11.09808173
T      9.93396945      2.65491871    -10.18999093
S     10.49520044      1.74682790     -8.72066914
T     11.05643142      0.83873710     -7.25134736
X     11.40329124      0.27750612     -6.34325655
T     11.96452222     -0.63058468     -4.87393477
T     12.31138204     -1.19181567     -3.96584397
E     12.87261302     -2.09990647     -2.49652218
T     13.43384401     -3.00799727     -1.02720040
T     13.78070383     -3.56922825     -0.11910960
T     14.34193481     -4.47731906      1.35021219
T     14.68879463     -5.03855003      2.25830299
X     15.25002561     -5.94664084      3.72762478
T     15.81125659     -6.85473164      5.19694656
T      9.58710963      5.03233129    -14.03672530
T     10.49520044      3.56300951    -11.65931271
X     11.05643142      2.65491871    -10.18999093
T     11.96452222      1.18559692     -7.81257834
X     12.87261302     -0.28372486     -5.43516575
T     13.43384401     -1.19181567     -3.96584397
T     14.34193481     -2.66113745     -1.58843138
S     14.90316578     -3.56922825     -0.11910960
T     15.81125659     -5.03855003      2.25830299
T     10.49520044      4.68547147    -13.47549431
T     10.84206026      4.12424049    -12.56740351
T     11.40329124      3.21614969    -11.09808173
X     11.96452222      2.30805889     -9.62875994
T     12.31138204      1.74682790     -8.72066914
T     12.87261302      0.83873710     -7.25134736
X     13.21947284      0.27750612     -6.34325655
T     13.78070383     -0.63058468     -4.87393477
T     14.34193481     -1.53867549     -3.40461298
T     14.68879463     -2.09990647     -2.49652218
T     15.25002561     -3.00799727     -1.02720040
T     16.15811641     -4.47731906      1.35021219
T     16.71934739     -5.38540986      2.81953397
T     11.96452222      4.12424049    -12.56740351
T     12.31138204      3.56300951    -11.65931271
X     12.87261302      2.65491871    -10.18999093
T     13.43384401      1.74682790     -8.72066914
T     13.78070383      1.18559692     -7.81257834
X     14.34193481      0.27750612     -6.34325655
T     14.90316578     -0.63058468     -4.87393477
T     15.25002561     -1.19181567     -3.96584397
T     15.81125659     -2.09990647     -2.49652218
T     16.15811641     -2.66113745     -1.58843138
T     16.71934739     -3.56922825     -0.11910960
T     17.28057837     -4.47731906      1.35021219
T     13.78070383      2.30805889     -9.62875994
T     14.68879463      0.83873710     -7.25134736
X     16.15811641     -1.53867549     -3.40461298
T     17.06620721     -3.00799727     -1.02720040
T     17.62743820     -3.91608807      0.44212139
T     13.43384401      3.56300951    -11.65931271
T     15.81125659     -0.28372486     -5.43516575
X     14.68879463      2.65491871    -10.18999093
V     15.25002561      1.74682790     -8.72066914
X     15.81125659      0.83873710     -7.25134736
T     16.15811641      0.27750612     -6.34325655
T     16.71934739     -0.63058468     -4.87393477
X     17.06620721     -1.19181567     -3.96584397
X     17.62743820     -2.09990647     -2.49652218
T    -17.90126194     -2.09990647     -0.68034058
D    -17.34003096     -3.00799727      0.78898121
T    -16.77879998     -3.91608807      2.25830299
T    -16.43194016     -4.47731906      3.16639379
T    -15.87070918     -5.38540986      4.63571558
T    -15.52384936     -5.94664084      5.54380638
S    -14.96261837     -6.85473164      7.01312817
T    -17.68689079     -0.63058468     -3.05775316
T    -17.34003096     -1.19181567     -2.14966236
T    -16.77879998     -2.09990647     -0.68034058
T    -15.87070918     -3.56922825      1.69707201
T    -15.30947820     -4.47731906      3.16639379
T    -14.96261837     -5.03855003      4.07448460
T    -14.40138740     -5.94664084      5.54380638
T    -13.49329659     -7.41596262      7.92121897
T    -12.93206561     -8.32405343      9.39054075
T    -17.34003096     -0.06935370     -3.96584397
T    -16.43194016     -1.53867549     -1.58843138
T    -15.87070918     -2.44676629     -0.11910960
T    -15.52384936     -3.00799727      0.78898121
T    -14.96261837     -3.91608807      2.25830299
T    -14.05452757     -5.38540986      4.63571558
T    -13.49329659     -6.29350066      6.10503736
T    -13.14643677     -6.85473164      7.01312817
T    -12.58520579     -7.76282244      8.48244995
T    -12.02397481     -8.67091325      9.95177173
T    -16.77879998      0.83873710     -5.43516575
X    -16.43194016      0.27750612     -4.52707495
S    -15.87070918     -0.63058468     -3.05775316
X    -15.30947820     -1.53867549     -1.58843138
T    -14.96261837     -2.09990647     -0.68034058
T    -14.40138740     -3.00799727      0.78898121
X    -14.05452757     -3.56922825      1.69707201
S    -13.49329659     -4.47731906      3.16639379
X    -12.93206561     -5.38540986      4.63571558
T    -12.58520579     -5.94664084      5.54380638
T    -12.02397481     -6.85473164      7.01312817
X    -11.46274383     -7.76282244      8.48244995
T    -11.11588401     -8.32405343      9.39054075
T    -10.55465303     -9.23214423     10.85986254
T    -16.43194016      1.39996808     -6.34325655
T    -14.05452757     -2.44676629     -0.11910960
T    -11.67711498     -6.29350066      6.10503736
T    -10.20779320     -8.67091325      9.95177173
T    -15.30947820      0.27750612     -4.52707495
X    -14.40138740     -1.19181567     -2.14966236
X    -12.93206561     -3.56922825      1.69707201
T    -12.02397481     -5.03855003      4.07448460
X    -10.55465303     -7.41596262      7.92121897
T     -9.08533124     -9.79337521     11.76795334
T    -15.87070918      2.30805889     -7.81257834
T    -15.52384936      1.74682790     -6.90448754
X    -14.96261837      0.83873710     -5.43516575
T    -14.40138740     -0.06935370     -3.96584397
T    -14.05452757     -0.63058468     -3.05775316
X    -13.49329659     -1.53867549     -1.58843138
T    -12.93206561     -2.44676629     -0.11910960
T    -12.58520579     -3.00799727      0.78898121
T    -12.02397481     -3.91608807      2.25830299
T    -11.67711498     -4.47731906      3.16639379
X    -11.11588401     -5.38540986      4.63571558
T    -10.55465303     -6.29350066      6.10503736
T    -10.20779320     -6.85473164      7.01312817
T     -9.64656222     -7.76282244      8.48244995
T     -9.29970240     -8.32405343      9.39054075
X     -8.73847142     -9.23214423     10.85986254
T     -8.17724044    -10.14023503     12.32918432
T    -14.96261837      2.65491871     -8.37380932
T    -14.40138740      1.74682790     -6.90448754
T    -13.49329659      0.27750612     -4.52707495
T    -12.93206561     -0.63058468     -3.05775316
T    -12.58520579     -1.19181567     -2.14966236
T    -12.02397481     -2.09990647     -0.68034058
T    -11.46274383     -3.00799727      0.78898121
T    -11.11588401     -3.56922825      1.69707201
T    -10.55465303     -4.47731906      3.16639379
T     -9.64656222     -5.94664084      5.54380638
T     -9.08533124     -6.85473164      7.01312817
T     -8.73847142     -7.41596262      7.92121897
T     -8.17724044     -8.32405343      9.39054075
X     -7.61600946     -9.23214423     10.85986254
T     -7.26914964     -9.79337521     11.76795334
T    -14.05452757      2.30805889     -7.81257834
X    -13.49329659      1.39996808     -6.34325655
X    -13.14643677      0.83873710     -5.43516575
T    -12.58520579     -0.06935370     -3.96584397
X    -11.67711498     -1.53867549     -1.58843138
T    -11.11588401     -2.44676629     -0.11910960
T    -10.20779320     -3.91608807      2.25830299
X     -9.64656222     -4.82417888      3.72762478
X     -9.29970240     -5.38540986      4.63571558
T     -8.73847142     -6.29350066      6.10503736
T     -7.83038061     -7.76282244      8.48244995
X     -7.26914964     -8.67091325      9.95177173
T     -6.36105883    -10.14023503     12.32918432
E    -13.49329659      3.21614969     -9.28190012
T    -12.93206561      2.30805889     -7.81257834
T    -12.58520579      1.74682790     -6.90448754
T    -12.02397481      0.83873710     -5.43516575
T    -11.67711498      0.27750612     -4.52707495
L    -11.11588401     -0.63058468     -3.05775316
T    -10.55465303     -1.53867549     -1.58843138
T    -10.20779320     -2.09990647     -0.68034058
L     -9.64656222     -3.00799727      0.78898121
T     -9.08533124     -3.91608807      2.25830299
T     -8.73847142     -4.47731906      3.16639379
T     -8.17724044     -5.38540986      4.63571558
T     -7.83038061     -5.94664084      5.54380638
E     -7.26914964     -6.85473164      7.01312817
T     -6.70791865     -7.76282244      8.48244995
T     -6.36105883     -8.32405343      9.39054075
X     -5.79982785     -9.23214423     10.85986254
T     -5.45296803     -9.79337521     11.76795334
S     -4.89173705    -10.70146601     13.23727512
T    -12.93206561      4.12424049    -10.75122191
T    -12.02397481      2.65491871     -8.37380932
T    -11.46274383      1.74682790     -6.90448754
T    -11.11588401      1.18559692     -5.99639673
T    -10.55465303      0.27750612     -4.52707495
T     -9.64656222     -1.19181567     -2.14966236
T     -9.08533124     -2.09990647     -0.68034058
T     -8.17724044     -3.56922825      1.69707201
T     -7.61600946     -4.47731906      3.16639379
T     -7.26914964     -5.03855003      4.07448460
T     -6.70791865     -5.94664084      5.54380638
T     -5.79982785     -7.41596262      7.92121897
T     -5.23859687     -8.32405343      9.39054075
X     -4.33050607     -9.79337521     11.76795334
T    -12.58520579      4.68547147    -11.65931271
T    -12.02397481      3.77738067    -10.18999093
T    -11.67711498      3.21614969     -9.28190012
T    -11.11588401      2.30805889     -7.81257834
T    -10.20779320      0.83873710     -5.43516575
T     -9.64656222     -0.06935370     -3.96584397
T     -9.29970240     -0.63058468     -3.05775316
T     -8.73847142     -1.53867549     -1.58843138
T     -8.17724044     -2.44676629     -0.11910960
T     -7.83038061     -3.00799727      0.78898121
T     -7.26914964     -3.91608807      2.25830299
T     -6.36105883     -5.38540986      4.63571558
T     -5.79982785     -6.29350066      6.10503736
T     -5.45296803     -6.85473164      7.01312817
T     -4.89173705     -7.76282244      8.48244995
T     -4.33050607     -8.67091325      9.95177173
T     -3.98364625     -9.23214423     10.85986254
T     -3.42241526    -10.14023503     12.32918432
T     -3.07555544    -10.70146601     13.23727512
S    -11.46274383      4.68547147    -11.65931271
T    -11.11588401      4.12424049    -10.75122191
T    -10.55465303      3.21614969     -9.28190012
X    -10.20779320      2.65491871     -8.37380932
X     -9.64656222      1.74682790     -6.90448754
X     -9.08533124      0.83873710     -5.43516575
T     -8.73847142      0.27750612     -4.52707495
T     -8.17724044     -0.63058468     -3.05775316
T     -7.26914964     -2.09990647     -0.68034058
T     -6.70791865     -3.00799727      0.78898121
X     -6.36105883     -3.56922825      1.69707201
X     -5.79982785     -4.47731906      3.16639379
X     -5.23859687     -5.38540986      4.63571558
T     -4.89173705     -5.94664084      5.54380638
T     -4.33050607     -6.85473164      7.01312817
S     -3.98364625     -7.41596262      7.92121897
T     -3.42241526     -8.32405343      9.39054075
T     -2.86118428     -9.23214423     10.85986254
T     -2.51432446     -9.79337521     11.76795334
T     -1.95309348    -10.70146601     13.23727512
T    -10.20779320      3.77738067    -10.18999093
X     -9.29970240      2.30805889     -7.81257834
T     -8.73847142      1.39996808     -6.34325655
T     -7.83038061     -0.06935370     -3.96584397
T     -6.36105883     -2.44676629     -0.11910960
T     -5.45296803     -3.91608807      2.25830299
X     -4.89173705     -4.82417888      3.72762478
T     -3.98364625     -6.29350066      6.10503736
T     -2.51432446     -8.67091325      9.95177173
T     -1.60623366    -10.14023503     12.32918432
T    -10.20779320      5.59356227    -13.12863449
T     -9.64656222      4.68547147    -11.65931271
T     -9.29970240      4.12424049    -10.75122191
X     -8.73847142      3.21614969     -9.28190012
T     -8.17724044      2.30805889     -7.81257834
T     -7.83038061      1.74682790     -6.90448754
L     -7.26914964      0.83873710     -5.43516575
T     -6.70791865     -0.06935370     -3.96584397
T     -6.36105883     -0.63058468     -3.05775316
T     -5.79982785     -1.53867549     -1.58843138
T     -5.45296803     -2.09990647     -0.68034058
L     -4.89173705     -3.00799727      0.78898121
T     -4.33050607     -3.91608807      2.25830299
T     -3.98364625     -4.47731906      3.16639379
X     -3.42241526     -5.38540986      4.63571558
T     -2.86118428     -6.29350066      6.10503736
T     -2.51432446     -6.85473164      7.01312817
T     -1.95309348     -7.76282244      8.48244995
T     -1.60623366     -8.32405343      9.39054075
S     -1.04500268     -9.23214423     10.85986254
T     -0.48377170    -10.14023503     12.32918432
T     -0.13691188    -10.70146601     13.23727512
T     -9.08533124      5.59356227    -13.12863449
T     -8.73847142      5.03233129    -12.22054369
T     -8.17724044      4.12424049    -10.75122191
T     -7.61600946      3.21614969     -9.28190012
T     -7.26914964      2.65491871     -8.37380932
T     -6.70791865      1.74682790     -6.90448754
T     -5.79982785      0.27750612     -4.52707495
T     -5.23859687     -0.63058468     -3.05775316
T     -4.89173705     -1.19181567     -2.14966236
T     -4.33050607     -2.09990647     -0.68034058
T     -3.42241526     -3.56922825      1.69707201
T     -2.86118428     -4.47731906      3.16639379
T     -2.51432446     -5.03855003      4.07448460
T     -1.95309348     -5.94664084      5.54380638
T     -1.39186250     -6.85473164      7.01312817
T     -1.04500268     -7.41596262      7.92121897
T     -0.48377170     -8.32405343      9.39054075
T      0.42431911     -9.79337521     11.76795334
T      0.98555009    -10.70146601     13.23727512
T      1.33240991    -11.26269699     14.14536593
T     -8.73847142      6.15479326    -14.03672530
T     -7.83038061      4.68547147    -11.65931271
X     -7.26914964      3.77738067    -10.18999093
T     -6.36105883      2.30805889     -7.81257834
T     -5.79982785      1.39996808     -6.34325655
X     -5.45296803      0.83873710     -5.43516575
T     -4.89173705     -0.06935370     -3.96584397
T     -3.98364625     -1.53867549     -1.58843138
X     -3.42241526     -2.44676629     -0.11910960
T     -3.07555544     -3.00799727      0.78898121
T     -2.51432446     -3.91608807      2.25830299
X     -1.60623366     -5.38540986      4.63571558
T     -1.04500268     -6.29350066      6.10503736
T     -0.13691188     -7.76282244      8.48244995
T      0.42431911     -8.67091325      9.95177173
X      0.77117893     -9.23214423     10.85986254
T      1.33240991    -10.14023503     12.32918432
X     -7.83038061      6.50165308    -14.59795628
S     -7.26914964      5.59356227    -13.12863449
T     -6.70791865      4.68547147    -11.65931271
T     -6.36105883      4.12424049    -10.75122191
S     -5.79982785      3.21614969     -9.28190012
X     -5.23859687      2.30805889     -7.81257834
X     -4.89173705      1.74682790     -6.90448754
T     -4.33050607      0.83873710     -5.43516575
T     -3.98364625      0.27750612     -4.52707495
V     -3.42241526     -0.63058468     -3.05775316
T     -2.86118428     -1.53867549     -1.58843138
T     -2.51432446     -2.09990647     -0.68034058
X     -1.95309348     -3.00799727      0.78898121
X     -1.60623366     -3.56922825      1.69707201
S     -1.04500268     -4.47731906      3.16639379
T     -0.48377170     -5.38540986      4.63571558
T     -0.13691188     -5.94664084      5.54380638
S      0.42431911     -6.85473164      7.01312817
X      0.98555009     -7.76282244      8.48244995
X      1.33240991     -8.32405343      9.39054075
T      1.89364089     -9.23214423     10.85986254
T      2.24050071     -9.79337521     11.76795334
S      2.80173169    -10.70146601     13.23727512
X     -6.70791865      6.50165308    -14.59795628
T     -5.79982785      5.03233129    -12.22054369
T     -5.23859687      4.12424049    -10.75122191
X     -4.33050607      2.65491871     -8.37380932
T     -3.42241526      1.18559692     -5.99639673
T     -2.86118428      0.27750612     -4.52707495
T     -1.95309348     -1.19181567     -2.14966236
T     -1.39186250     -2.09990647     -0.68034058
X     -0.48377170     -3.56922825      1.69707201
T      0.42431911     -5.03855003      4.07448460
T      0.98555009     -5.94664084      5.54380638
X      1.89364089     -7.41596262      7.92121897
T      2.80173169     -8.88528440     10.29863155
T      3.36296268     -9.79337521     11.76795334
T     -5.79982785      6.15479326    -14.03672530
T     -5.45296803      5.59356227    -13.12863449
T     -4.89173705      4.68547147    -11.65931271
T     -4.33050607      3.77738067    -10.18999093
T     -3.98364625      3.21614969     -9.28190012
T     -3.42241526      2.30805889     -7.81257834
T     -3.07555544      1.74682790     -6.90448754
T     -2.51432446      0.83873710     -5.43516575
T     -1.95309348     -0.06935370     -3.96584397
T     -1.60623366     -0.63058468     -3.05775316
T     -1.04500268     -1.53867549     -1.58843138
T     -0.48377170     -2.44676629     -0.11910960
T     -0.13691188     -3.00799727      0.78898121
T      0.42431911     -3.91608807      2.25830299
T      0.77117893     -4.47731906      3.16639379
T      1.33240991     -5.38540986      4.63571558
T      1.89364089     -6.29350066      6.10503736
T      2.24050071     -6.85473164      7.01312817
T      2.80173169     -7.76282244      8.48244995
T      3.14859151     -8.32405343      9.39054075
T      3.70982250     -9.23214423     10.85986254
T      4.27105348    -10.14023503     12.32918432
T      4.61791330    -10.70146601     13.23727512
T     -5.23859687      7.06288406    -15.50604708
T     -4.89173705      6.50165308    -14.59795628
T     -4.33050607      5.59356227    -13.12863449
T     -3.42241526      4.12424049    -10.75122191
T     -2.86118428      3.21614969     -9.28190012
T     -2.51432446      2.65491871     -8.37380932
T     -1.95309348      1.74682790     -6.90448754
X     -1.39186250      0.83873710     -5.43516575
T     -1.04500268      0.27750612     -4.52707495
T     -0.48377170     -0.63058468     -3.05775316
X     -0.13691188     -1.19181567     -2.14966236
T      0.42431911     -2.09990647     -0.68034058
T      0.98555009     -3.00799727      0.78898121
T      1.33240991     -3.56922825      1.69707201
T      1.89364089     -4.47731906      3.16639379
T      2.80173169     -5.94664084      5.54380638
T      3.36296268     -6.85473164      7.01312817
T      3.70982250     -7.41596262      7.92121897
T      4.27105348     -8.32405343      9.39054075
X      4.83228446     -9.23214423     10.85986254
T      5.17914428     -9.79337521     11.76795334
T      5.74037526    -10.70146601     13.23727512
T     -3.98364625      6.15479326    -14.03672530
S     -3.07555544      4.68547147    -11.65931271
T     -2.51432446      3.77738067    -10.18999093
T     -1.60623366      2.30805889     -7.81257834
X     -1.04500268      1.39996808     -6.34325655
T     -0.13691188     -0.06935370     -3.96584397
X      0.77117893     -1.53867549     -1.58843138
T      1.33240991     -2.44676629     -0.11910960
T      2.24050071     -3.91608807      2.25830299
S      2.80173169     -4.82417888      3.72762478
T      3.70982250     -6.29350066      6.10503736
T      4.61791330     -7.76282244      8.48244995
X      5.17914428     -8.67091325      9.95177173
T      6.08723508    -10.14023503     12.32918432
S     -3.42241526      7.06288406    -15.50604708
T     -2.86118428      6.15479326    -14.03672530
T     -2.51432446      5.59356227    -13.12863449
T     -1.95309348      4.68547147    -11.65931271
T     -1.60623366      4.12424049    -10.75122191
K     -1.04500268      3.21614969     -9.28190012
T     -0.48377170      2.30805889     -7.81257834
T     -0.13691188      1.74682790     -6.90448754
S      0.42431911      0.83873710     -5.43516575
T      0.98555009     -0.06935370     -3.96584397
X      1.33240991     -0.63058468     -3.05775316
T      1.89364089     -1.53867549     -1.58843138
T      2.24050071     -2.09990647     -0.68034058
K      2.80173169     -3.00799727      0.78898121
T      3.36296268     -3.91608807      2.25830299
T      3.70982250     -4.47731906      3.16639379
T      4.27105348     -5.38540986      4.63571558
T      4.61791330     -5.94664084      5.54380638
S      5.17914428     -6.85473164      7.01312817
T      5.74037526     -7.76282244      8.48244995
T      6.08723508     -8.32405343      9.39054075
S      6.64846606     -9.23214423     10.85986254
T      7.20969705    -10.14023503     12.32918432
T     -1.95309348      6.50165308    -14.59795628
T     -1.39186250      5.59356227    -13.12863449
T     -1.04500268      5.03233129    -12.22054369
T     -0.48377170      4.12424049    -10.75122191
T      0.42431911      2.65491871     -8.37380932
T      0.98555009      1.74682790     -6.90448754
X      1.89364089      0.27750612     -4.52707495
T      2.80173169     -1.19181567     -2.14966236
T      3.36296268     -2.09990647     -0.68034058
T      4.27105348     -3.56922825      1.69707201
T      4.83228446     -4.47731906      3.16639379
T      5.17914428     -5.03855003      4.07448460
T      5.74037526     -5.94664084      5.54380638
T      6.64846606     -7.41596262      7.92121897
T      7.20969705     -8.32405343      9.39054075
T      8.11778785     -9.79337521     11.76795334
T     -1.60623366      7.06288406    -15.50604708
T     -1.04500268      6.15479326    -14.03672530
T     -0.13691188      4.68547147    -11.65931271
T      0.42431911      3.77738067    -10.18999093
T      0.77117893      3.21614969     -9.28190012
T      1.33240991      2.30805889     -7.81257834
T      1.89364089      1.39996808     -6.34325655
T      2.24050071      0.83873710     -5.43516575
T      2.80173169     -0.06935370     -3.96584397
T      3.14859151     -0.63058468     -3.05775316
T      3.70982250     -1.53867549     -1.58843138
T      4.27105348     -2.44676629     -0.11910960
T      4.61791330     -3.00799727      0.78898121
T      5.17914428     -3.91608807      2.25830299
T      6.08723508     -5.38540986      4.63571558
T      6.64846606     -6.29350066      6.10503736
T      6.99532589     -6.85473164      7.01312817
T      7.55655687     -7.76282244      8.48244995
T      8.11778785     -8.67091325      9.95177173
T      8.46464767     -9.23214423     10.85986254
T     -0.48377170      7.06288406    -15.50604708
X     -0.13691188      6.50165308    -14.59795628
S      0.42431911      5.59356227    -13.12863449
X      0.98555009      4.68547147    -11.65931271
T      1.33240991      4.12424049    -10.75122191
T      1.89364089      3.21614969     -9.28190012
X      2.24050071      2.65491871     -8.37380932
T      2.80173169      1.74682790     -6.90448754
T      3.36296268      0.83873710     -5.43516575
T      3.70982250      0.27750612     -4.52707495
T      4.27105348     -0.63058468     -3.05775316
X      4.83228446     -1.53867549     -1.58843138
T      5.17914428     -2.09990647     -0.68034058
T      5.74037526     -3.00799727      0.78898121
X      6.08723508     -3.56922825      1.69707201
S      6.64846606     -4.47731906      3.16639379
X      7.20969705     -5.38540986      4.63571558
T      7.55655687     -5.94664084      5.54380638
T      8.11778785     -6.85473164      7.01312817
T      9.02587865     -8.32405343      9.39054075
T      9.58710963     -9.23214423     10.85986254
T     -0.13691188      7.62411504    -16.41413788
T      2.24050071      3.77738067    -10.18999093
T      3.70982250      1.39996808     -6.34325655
T      4.61791330     -0.06935370     -3.96584397
T      6.08723508     -2.44676629     -0.11910960
T      8.46464767     -6.29350066      6.10503736
T      9.93396945     -8.67091325      9.95177173
T      0.98555009      6.50165308    -14.59795628
X      1.89364089      5.03233129    -12.22054369
X      3.36296268      2.65491871     -8.37380932
X      5.74037526     -1.19181567     -2.14966236
X      7.20969705     -3.56922825      1.69707201
T      8.11778785     -5.03855003      4.07448460
S      9.58710963     -7.41596262      7.92121897
X      1.33240991      7.06288406    -15.50604708
T      1.89364089      6.15479326    -14.03672530
T      2.24050071      5.59356227    -13.12863449
X      2.80173169      4.68547147    -11.65931271
T      3.36296268      3.77738067    -10.18999093
T      3.70982250      3.21614969     -9.28190012
T      4.27105348      2.30805889     -7.81257834
T      4.61791330      1.74682790     -6.90448754
S      5.17914428      0.83873710     -5.43516575
T      5.74037526     -0.06935370     -3.96584397
T      6.08723508     -0.63058468     -3.05775316
T      6.64846606     -1.53867549     -1.58843138
T      6.99532589     -2.09990647     -0.68034058
X      7.55655687     -3.00799727      0.78898121
T      8.11778785     -3.91608807      2.25830299
T      8.46464767     -4.47731906      3.16639379
X      9.02587865     -5.38540986      4.63571558
T      9.58710963     -6.29350066      6.10503736
T      9.93396945     -6.85473164      7.01312817
T     10.49520044     -7.76282244      8.48244995
T     10.84206026     -8.32405343      9.39054075
T      2.80173169      6.50165308    -14.59795628
T      3.36296268      5.59356227    -13.12863449
T      3.70982250      5.03233129    -12.22054369
T      4.27105348      4.12424049    -10.75122191
T      4.83228446      3.21614969     -9.28190012
T      5.17914428      2.65491871     -8.37380932
T      5.74037526      1.74682790     -6.90448754
T      6.64846606      0.27750612     -4.52707495
T      7.20969705     -0.63058468     -3.05775316
T      7.55655687     -1.19181567     -2.14966236
T      8.11778785     -2.09990647     -0.68034058
T      8.67901883     -3.00799727      0.78898121
T      9.02587865     -3.56922825      1.69707201
T      9.58710963     -4.47731906      3.16639379
T     10.49520044     -5.94664084      5.54380638
T     11.05643142     -6.85473164      7.01312817
T     11.40329124     -7.41596262      7.92121897
T     11.96452222     -8.32405343      9.39054075
X      3.14859151      7.06288406    -15.50604708
T      3.70982250      6.15479326    -14.03672530
X      4.61791330      4.68547147    -11.65931271
T      5.17914428      3.77738067    -10.18999093
T      6.08723508      2.30805889     -7.81257834
X      6.64846606      1.39996808     -6.34325655
X      6.99532589      0.83873710     -5.43516575
T      7.55655687     -0.06935370     -3.96584397
T      8.46464767     -1.53867549     -1.58843138
X      9.02587865     -2.44676629     -0.11910960
T      9.93396945     -3.91608807      2.25830299
X     10.49520044     -4.82417888      3.72762478
X     10.84206026     -5.38540986      4.63571558
T     11.40329124     -6.29350066      6.10503736
T     12.31138204     -7.76282244      8.48244995
X      4.27105348      7.06288406    -15.50604708
T      4.61791330      6.50165308    -14.59795628
L      5.17914428      5.59356227    -13.12863449
T      5.74037526      4.68547147    -11.65931271
T      6.08723508      4.12424049    -10.75122191
V      6.64846606      3.21614969     -9.28190012
T      7.20969705      2.30805889     -7.81257834
T      7.55655687      1.74682790     -6.90448754
T      8.11778785      0.83873710     -5.43516575
T      8.46464767      0.27750612     -4.52707495
V      9.02587865     -0.63058468     -3.05775316
T      9.58710963     -1.53867549     -1.58843138
T      9.93396945     -2.09990647     -0.68034058
L     10.49520044     -3.00799727      0.78898121
T     11.05643142     -3.91608807      2.25830299
X     11.40329124     -4.47731906      3.16639379
T     11.96452222     -5.38540986      4.63571558
T     12.31138204     -5.94664084      5.54380638
E     12.87261302     -6.85473164      7.01312817
T     13.43384401     -7.76282244      8.48244995
X      5.74037526      6.50165308    -14.59795628
T      6.64846606      5.03233129    -12.22054369
T      7.20969705      4.12424049    -10.75122191
T      8.11778785      2.65491871     -8.37380932
T      8.67901883      1.74682790     -6.90448754
T      9.02587865      1.18559692     -5.99639673
T      9.58710963      0.27750612     -4.52707495
T     10.49520044     -1.19181567     -2.14966236
T     11.05643142     -2.09990647     -0.68034058
X     11.96452222     -3.56922825      1.69707201
T     12.87261302     -5.03855003      4.07448460
T     13.43384401     -5.94664084      5.54380638
T     14.34193481     -7.41596262      7.92121897
T      6.08723508      7.06288406    -15.50604708
T      6.64846606      6.15479326    -14.03672530
T      6.99532589      5.59356227    -13.12863449
T      7.55655687      4.68547147    -11.65931271
T      8.11778785      3.77738067    -10.18999093
T      8.46464767      3.21614969     -9.28190012
T      9.02587865      2.30805889     -7.81257834
T      9.93396945      0.83873710     -5.43516575
T     10.49520044     -0.06935370     -3.96584397
T     10.84206026     -0.63058468     -3.05775316
T     11.40329124     -1.53867549     -1.58843138
T     11.96452222     -2.44676629     -0.11910960
T     12.31138204     -3.00799727      0.78898121
T     12.87261302     -3.91608807      2.25830299
T     13.21947284     -4.47731906      3.16639379
T     13.78070383     -5.38540986      4.63571558
T     14.34193481     -6.29350066      6.10503736
T     14.68879463     -6.85473164      7.01312817
T      7.55655687      6.50165308    -14.59795628
T      8.11778785      5.59356227    -13.12863449
T      9.02587865      4.12424049    -10.75122191
T      9.58710963      3.21614969     -9.28190012
X      9.93396945      2.65491871     -8.37380932
X     10.49520044      1.74682790     -6.90448754
X     11.05643142      0.83873710     -5.43516575
T     11.40329124      0.27750612     -4.52707495
T     11.96452222     -0.63058468     -3.05775316
T     12.87261302     -2.09990647     -0.68034058
T     13.43384401     -3.00799727      0.78898121
T     13.78070383     -3.56922825      1.69707201
T     14.34193481     -4.47731906      3.16639379
X     14.90316578     -5.38540986      4.63571558
T     15.25002561     -5.94664084      5.54380638
T      8.46464767      6.15479326    -14.03672530
T      9.93396945      3.77738067    -10.18999093
X     10.84206026      2.30805889     -7.81257834
T     11.40329124      1.39996808     -6.34325655
T     12.31138204     -0.06935370     -3.96584397
T     13.78070383     -2.44676629     -0.11910960
T     14.68879463     -3.91608807      2.25830299
X     15.25002561     -4.82417888      3.72762478
T      9.58710963      6.15479326    -14.03672530
T      9.93396945      5.59356227    -13.12863449
T     10.49520044      4.68547147    -11.65931271
T     10.84206026      4.12424049    -10.75122191
S     11.40329124      3.21614969     -9.28190012
T     11.96452222      2.30805889     -7.81257834
T     12.31138204      1.74682790     -6.90448754
S     12.87261302      0.83873710     -5.43516575
T     13.43384401     -0.06935370     -3.96584397
T     13.78070383     -0.63058468     -3.05775316
T     14.34193481     -1.53867549     -1.58843138
T     14.68879463     -2.09990647     -0.68034058
L     15.25002561     -3.00799727      0.78898121
T     15.81125659     -3.91608807      2.25830299
T     16.15811641     -4.47731906      3.16639379
T     11.05643142      5.59356227    -13.12863449
T     11.40329124      5.03233129    -12.22054369
T     11.96452222      4.12424049    -10.75122191
T     12.87261302      2.65491871     -8.37380932
T     13.43384401      1.74682790     -6.90448754
T     14.34193481      0.27750612     -4.52707495
T     14.90316578     -0.63058468     -3.05775316
T     15.25002561     -1.19181567     -2.14966236
T     15.81125659     -2.09990647     -0.68034058
T     16.71934739     -3.56922825      1.69707201
T     17.28057837     -4.47731906      3.16639379
T     12.31138204      4.68547147    -11.65931271
X     12.87261302      3.77738067    -10.18999093
T     13.21947284      3.21614969     -9.28190012
T     13.78070383      2.30805889     -7.81257834
T     14.34193481      1.39996808     -6.34325655
X     14.68879463      0.83873710     -5.43516575
T     15.25002561     -0.06935370     -3.96584397
T     16.15811641     -1.53867549     -1.58843138
T     16.71934739     -2.44676629     -0.11910960
T     17.06620721     -3.00799727      0.78898121
T     13.78070383      4.12424049    -10.75122191
X     14.34193481      3.21614969     -9.28190012
X     15.25002561      1.74682790     -6.90448754
T     15.81125659      0.83873710     -5.43516575
T     16.15811641      0.27750612     -4.52707495
S     16.71934739     -0.63058468     -3.05775316
X     17.28057837     -1.53867549     -1.58843138
T     17.62743820     -2.09990647     -0.68034058
S     15.81125659      2.65491871     -8.37380932
T     16.71934739      1.18559692     -5.99639673
T     17.28057837      0.27750612     -4.52707495
X    -16.43194016     -4.47731906      4.28885575
T    -17.34003096     -1.19181567     -1.02720040
X    -16.77879998     -2.09990647      0.44212139
X    -16.43194016     -2.66113745      1.35021219
T    -15.87070918     -3.56922825      2.81953397
T    -14.96261837     -5.03855003      5.19694656
S    -14.40138740     -5.94664084      6.66626834
T    -13.49329659     -7.41596262      9.04368093
S    -16.43194016      0.27750612     -3.40461298
X    -15.87070918     -0.63058468     -1.93529120
T    -14.96261837     -2.09990647      0.44212139
X    -14.05452757     -3.56922825      2.81953397
S    -13.49329659     -4.47731906      4.28885575
T    -12.58520579     -5.94664084      6.66626834
X    -12.02397481     -6.85473164      8.13559012
T    -11.11588401     -8.32405343     10.51300271
X    -15.87070918      1.18559692     -4.87393477
X    -14.96261837     -0.28372486     -2.49652218
X    -14.40138740     -1.19181567     -1.02720040
X    -13.49329659     -2.66113745      1.35021219
X    -12.93206561     -3.56922825      2.81953397
X    -12.02397481     -5.03855003      5.19694656
X    -11.11588401     -6.50787182      7.57435915
X    -10.55465303     -7.41596262      9.04368093
X     -9.64656222     -8.88528440     11.42109351
T    -14.96261837      2.65491871     -7.25134736
X    -14.40138740      1.74682790     -5.78202557
X    -14.05452757      1.18559692     -4.87393477
T    -13.49329659      0.27750612     -3.40461298
X    -12.58520579     -1.19181567     -1.02720040
T    -12.02397481     -2.09990647      0.44212139
T    -11.11588401     -3.56922825      2.81953397
X    -10.55465303     -4.47731906      4.28885575
X    -10.20779320     -5.03855003      5.19694656
T     -9.64656222     -5.94664084      6.66626834
T     -8.73847142     -7.41596262      9.04368093
X     -8.17724044     -8.32405343     10.51300271
T     -7.26914964     -9.79337521     12.89041530
T    -14.40138740      3.56300951     -8.72066914
X    -12.02397481     -0.28372486     -2.49652218
X    -10.55465303     -2.66113745      1.35021219
T     -8.17724044     -6.50787182      7.57435915
X     -6.70791865     -8.88528440     11.42109351
T    -14.05452757      4.12424049     -9.62875994
T    -13.49329659      3.21614969     -8.15943816
X    -12.58520579      1.74682790     -5.78202557
X    -11.11588401     -0.63058468     -1.93529120
X    -10.20779320     -2.09990647      0.44212139
X     -8.73847142     -4.47731906      4.28885575
T     -7.83038061     -5.94664084      6.66626834
T     -7.26914964     -6.85473164      8.13559012
X     -6.36105883     -8.32405343     10.51300271
T    -12.93206561      4.12424049     -9.62875994
T    -12.58520579      3.56300951     -8.72066914
T    -12.02397481      2.65491871     -7.25134736
T    -11.11588401      1.18559692     -4.87393477
S    -10.55465303      0.27750612     -3.40461298
T     -9.64656222     -1.19181567     -1.02720040
S     -8.73847142     -2.66113745      1.35021219
T     -8.17724044     -3.56922825      2.81953397
T     -7.26914964     -5.03855003      5.19694656
T     -6.70791865     -5.94664084      6.66626834
T     -6.36105883     -6.50787182      7.57435915
T     -5.79982785     -7.41596262      9.04368093
X     -4.89173705     -8.88528440     11.42109351
S     -4.33050607     -9.79337521     12.89041530
X    -12.02397481      5.59356227    -12.00617253
T    -11.11588401      4.12424049     -9.62875994
X    -10.20779320      2.65491871     -7.25134736
X     -9.64656222      1.74682790     -5.78202557
T     -8.73847142      0.27750612     -3.40461298
X     -8.17724044     -0.63058468     -1.93529120
X     -7.83038061     -1.19181567     -1.02720040
T     -7.26914964     -2.09990647      0.44212139
X     -6.36105883     -3.56922825      2.81953397
X     -5.79982785     -4.47731906      4.28885575
T     -4.89173705     -5.94664084      6.66626834
X     -3.98364625     -7.41596262      9.04368093
T     -3.42241526     -8.32405343     10.51300271
T     -2.51432446     -9.79337521     12.89041530
X     -1.95309348    -10.70146601     14.35973708
X    -11.11588401      5.94042209    -12.56740351
X    -10.55465303      5.03233129    -11.09808173
X     -9.64656222      3.56300951     -8.72066914
S     -8.17724044      1.18559692     -4.87393477
X     -7.26914964     -0.28372486     -2.49652218
X     -6.70791865     -1.19181567     -1.02720040
S     -5.79982785     -2.66113745      1.35021219
X     -4.33050607     -5.03855003      5.19694656
X     -3.42241526     -6.50787182      7.57435915
X     -2.86118428     -7.41596262      9.04368093
S     -1.95309348     -8.88528440     11.42109351
X     -1.04500268    -10.35460619     13.79850610
X    -10.20779320      5.59356227    -12.00617253
X     -8.73847142      3.21614969     -8.15943816
S     -6.36105883     -0.63058468     -1.93529120
X     -3.98364625     -4.47731906      4.28885575
X     -2.51432446     -6.85473164      8.13559012
X     -0.13691188    -10.70146601     14.35973708
T     -9.64656222      6.50165308    -13.47549431
T     -8.73847142      5.03233129    -11.09808173
X     -8.17724044      4.12424049     -9.62875994
T     -7.26914964      2.65491871     -7.25134736
X     -6.70791865      1.74682790     -5.78202557
X     -6.36105883      1.18559692     -4.87393477
T     -5.79982785      0.27750612     -3.40461298
T     -4.89173705     -1.19181567     -1.02720040
X     -4.33050607     -2.09990647      0.44212139
X     -3.98364625     -2.66113745      1.35021219
T     -3.42241526     -3.56922825      2.81953397
X     -2.51432446     -5.03855003      5.19694656
T     -1.95309348     -5.94664084      6.66626834
T     -1.04500268     -7.41596262      9.04368093
X     -0.48377170     -8.32405343     10.51300271
X     -0.13691188     -8.88528440     11.42109351
T      0.42431911     -9.79337521     12.89041530
X     -7.83038061      6.50165308    -13.47549431
S     -7.26914964      5.59356227    -12.00617253
S     -6.36105883      4.12424049     -9.62875994
X     -5.79982785      3.21614969     -8.15943816
X     -4.89173705      1.74682790     -5.78202557
X     -3.98364625      0.27750612     -3.40461298
X     -3.42241526     -0.63058468     -1.93529120
X     -2.51432446     -2.09990647      0.44212139
X     -1.60623366     -3.56922825      2.81953397
S     -1.04500268     -4.47731906      4.28885575
S     -0.13691188     -5.94664084      6.66626834
X      0.42431911     -6.85473164      8.13559012
X      1.33240991     -8.32405343     10.51300271
X      2.24050071     -9.79337521     12.89041530
S      2.80173169    -10.70146601     14.35973708
X     -6.70791865      6.50165308    -13.47549431
T     -5.79982785      5.03233129    -11.09808173
X     -4.89173705      3.56300951     -8.72066914
X     -4.33050607      2.65491871     -7.25134736
T     -3.42241526      1.18559692     -4.87393477
T     -2.86118428      0.27750612     -3.40461298
T     -2.51432446     -0.28372486     -2.49652218
T     -1.95309348     -1.19181567     -1.02720040
X     -1.04500268     -2.66113745      1.35021219
X     -0.48377170     -3.56922825      2.81953397
T      0.42431911     -5.03855003      5.19694656
X      1.33240991     -6.50787182      7.57435915
X      1.89364089     -7.41596262      9.04368093
T      2.80173169     -8.88528440     11.42109351
X      3.36296268     -9.79337521     12.89041530
T     -4.89173705      6.50165308    -13.47549431
X     -4.33050607      5.59356227    -12.00617253
X     -3.98364625      5.03233129    -11.09808173
T     -3.42241526      4.12424049     -9.62875994
T     -2.51432446      2.65491871     -7.25134736
X     -1.95309348      1.74682790     -5.78202557
T     -1.04500268      0.27750612     -3.40461298
X     -0.13691188     -1.19181567     -1.02720040
T      0.42431911     -2.09990647      0.44212139
T      1.33240991     -3.56922825      2.81953397
X      1.89364089     -4.47731906      4.28885575
X      2.24050071     -5.03855003      5.19694656
T      2.80173169     -5.94664084      6.66626834
T      3.70982250     -7.41596262      9.04368093
X      4.27105348     -8.32405343     10.51300271
T      5.17914428     -9.79337521     12.89041530
X     -4.33050607      7.40974388    -14.94481610
X     -3.42241526      5.94042209    -12.56740351
X     -1.95309348      3.56300951     -8.72066914
X     -0.48377170      1.18559692     -4.87393477
X      0.42431911     -0.28372486     -2.49652218
X      1.89364089     -2.66113745      1.35021219
X      3.36296268     -5.03855003      5.19694656
X      4.27105348     -6.50787182      7.57435915
X      5.74037526     -8.88528440     11.42109351
X     -2.51432446      5.59356227    -12.00617253
T     -1.04500268      3.21614969     -8.15943816
X     -0.13691188      1.74682790     -5.78202557
X      1.33240991     -0.63058468     -1.93529120
T      2.24050071     -2.09990647      0.44212139
X      3.70982250     -4.47731906      4.28885575
X      5.17914428     -6.85473164      8.13559012
X      6.08723508     -8.32405343     10.51300271
S     -2.51432446      7.40974388    -14.94481610
T     -1.95309348      6.50165308    -13.47549431
T     -1.04500268      5.03233129    -11.09808173
X     -0.48377170      4.12424049     -9.62875994
T     -0.13691188      3.56300951     -8.72066914
T      0.42431911      2.65491871     -7.25134736
S      1.33240991      1.18559692     -4.87393477
X      1.89364089      0.27750612     -3.40461298
T      2.80173169     -1.19181567     -1.02720040
T      3.36296268     -2.09990647      0.44212139
X      3.70982250     -2.66113745      1.35021219
T      4.27105348     -3.56922825      2.81953397
T      5.17914428     -5.03855003      5.19694656
S      5.74037526     -5.94664084      6.66626834
T      6.64846606     -7.41596262      9.04368093
S      7.55655687     -8.88528440     11.42109351
T      8.11778785     -9.79337521     12.89041530
T     -1.04500268      7.97097486    -15.85290690
S     -0.13691188      6.50165308    -13.47549431
X      0.42431911      5.59356227    -12.00617253
T      1.33240991      4.12424049     -9.62875994
X      2.24050071      2.65491871     -7.25134736
T      2.80173169      1.74682790     -5.78202557
T      3.70982250      0.27750612     -3.40461298
X      4.27105348     -0.63058468     -1.93529120
T      5.17914428     -2.09990647      0.44212139
X      6.08723508     -3.56922825      2.81953397
S      6.64846606     -4.47731906      4.28885575
T      7.55655687     -5.94664084      6.66626834
X      8.11778785     -6.85473164      8.13559012
X      8.46464767     -7.41596262      9.04368093
T      9.02587865     -8.32405343     10.51300271
X      0.42431911      7.40974388    -14.94481610
X      1.33240991      5.94042209    -12.56740351
X      1.89364089      5.03233129    -11.09808173
X      2.80173169      3.56300951     -8.72066914
X      3.36296268      2.65491871     -7.25134736
S      4.27105348      1.18559692     -4.87393477
X      5.17914428     -0.28372486     -2.49652218
X      5.74037526     -1.19181567     -1.02720040
X      6.64846606     -2.66113745      1.35021219
X      7.20969705     -3.56922825      2.81953397
X      8.11778785     -5.03855003      5.19694656
X      9.02587865     -6.50787182      7.57435915
X      9.58710963     -7.41596262      9.04368093
S     10.49520044     -8.88528440     11.42109351
X      1.89364089      7.97097486    -15.85290690
X      2.24050071      7.40974388    -14.94481610
T      2.80173169      6.50165308    -13.47549431
X      3.70982250      5.03233129    -11.09808173
T      4.27105348      4.12424049     -9.62875994
T      5.17914428      2.65491871     -7.25134736
X      5.74037526      1.74682790     -5.78202557
X      6.08723508      1.18559692     -4.87393477
T      6.64846606      0.27750612     -3.40461298
T      7.55655687     -1.19181567     -1.02720040
X      8.11778785     -2.09990647      0.44212139
T      9.02587865     -3.56922825      2.81953397
X      9.58710963     -4.47731906      4.28885575
X      9.93396945     -5.03855003      5.19694656
T     10.49520044     -5.94664084      6.66626834
T     11.40329124     -7.41596262      9.04368093
X     11.96452222     -8.32405343     10.51300271
X      4.27105348      5.94042209    -12.56740351
T      5.74037526      3.56300951     -8.72066914
T      8.11778785     -0.28372486     -2.49652218
X      9.58710963     -2.66113745      1.35021219
T     11.96452222     -6.50787182      7.57435915
X      3.70982250      7.97097486    -15.85290690
X      5.17914428      5.59356227    -12.00617253
X      6.08723508      4.12424049     -9.62875994
T      6.64846606      3.21614969     -8.15943816
X      7.55655687      1.74682790     -5.78202557
T      8.46464767      0.27750612     -3.40461298
X      9.02587865     -0.63058468     -1.93529120
X      9.93396945     -2.09990647      0.44212139
X     11.40329124     -4.47731906      4.28885575
T     12.31138204     -5.94664084      6.66626834
T     12.87261302     -6.85473164      8.13559012
X      5.17914428      7.40974388    -14.94481610
S      5.74037526      6.50165308    -13.47549431
T      6.64846606      5.03233129    -11.09808173
X      7.55655687      3.56300951     -8.72066914
T      8.11778785      2.65491871     -7.25134736
T      9.02587865      1.18559692     -4.87393477
X      9.58710963      0.27750612     -3.40461298
T     10.49520044     -1.19181567     -1.02720040
S     11.40329124     -2.66113745      1.35021219
X     11.96452222     -3.56922825      2.81953397
T     12.87261302     -5.03855003      5.19694656
T     13.43384401     -5.94664084      6.66626834
T     13.78070383     -6.50787182      7.57435915
T      7.55655687      6.50165308    -13.47549431
X      8.11778785      5.59356227    -12.00617253
S      8.46464767      5.03233129    -11.09808173
T      9.02587865      4.12424049     -9.62875994
X      9.93396945      2.65491871     -7.25134736
X     10.49520044      1.74682790     -5.78202557
T     11.40329124      0.27750612     -3.40461298
S     11.96452222     -0.63058468     -1.93529120
X     12.31138204     -1.19181567     -1.02720040
T     12.87261302     -2.09990647      0.44212139
T     13.78070383     -3.56922825      2.81953397
X     14.34193481     -4.47731906      4.28885575
T     15.25002561     -5.94664084      6.66626834
X      9.02587865      5.94042209    -12.56740351
X      9.58710963      5.03233129    -11.09808173
X     10.49520044      3.56300951     -8.72066914
X     11.96452222      1.18559692     -4.87393477
X     12.87261302     -0.28372486     -2.49652218
X     13.43384401     -1.19181567     -1.02720040
S     14.34193481     -2.66113745      1.35021219
X     15.81125659     -5.03855003      5.19694656
X      9.93396945      5.59356227    -12.00617253
X     11.40329124      3.21614969     -8.15943816
X     12.31138204      1.74682790     -5.78202557
X     13.78070383     -0.63058468     -1.93529120
X     16.15811641     -4.47731906      4.28885575
T     11.40329124      5.03233129    -11.09808173
S     11.96452222      4.12424049     -9.62875994
T     12.87261302      2.65491871     -7.25134736
S     13.78070383      1.18559692     -4.87393477
T     14.34193481      0.27750612     -3.40461298
T     15.25002561     -1.19181567     -1.02720040
X     15.81125659     -2.09990647      0.44212139
X     16.15811641     -2.66113745      1.35021219
T     16.71934739     -3.56922825      2.81953397
X     13.78070383      4.12424049     -9.62875994
X     14.34193481      3.21614969     -8.15943816
X     14.68879463      2.65491871     -7.25134736
X     15.25002561      1.74682790     -5.78202557
S     16.15811641      0.27750612     -3.40461298
X     16.71934739     -0.63058468     -1.93529120
T     17.62743820     -2.09990647      0.44212139
X     15.25002561      3.56300951     -8.72066914
X     15.81125659      2.65491871     -7.25134736
T     16.71934739      1.18559692     -4.87393477
X     17.62743820     -0.28372486     -2.49652218
T    -17.34003096     -3.00799727      2.60516281
T    -15.87070918     -5.38540986      6.45189718
T    -17.34003096     -0.06935370     -2.14966236
T    -14.96261837     -3.91608807      4.07448460
T    -13.49329659     -6.29350066      7.92121897
T    -12.58520579     -7.76282244     10.29863155
T    -15.87070918      2.30805889     -5.99639673
T    -14.96261837      0.83873710     -3.61898415
T    -13.49329659     -1.53867549      0.22775022
T    -12.02397481     -3.91608807      4.07448460
T    -11.11588401     -5.38540986      6.45189718
T     -9.64656222     -7.76282244     10.29863155
T     -8.73847142     -9.23214423     12.67604414
T    -12.02397481      0.83873710     -3.61898415
T     -9.64656222     -3.00799727      2.60516281
T     -5.79982785     -9.23214423     12.67604414
T    -11.11588401      2.30805889     -5.99639673
T     -9.64656222     -0.06935370     -2.14966236
T     -8.73847142     -1.53867549      0.22775022
T     -7.26914964     -3.91608807      4.07448460
T     -4.89173705     -7.76282244     10.29863155
T     -3.42241526    -10.14023503     14.14536593
T     -9.64656222      4.68547147     -9.84313111
T     -8.17724044      2.30805889     -5.99639673
T     -7.26914964      0.83873710     -3.61898415
T     -5.79982785     -1.53867549      0.22775022
T     -4.89173705     -3.00799727      2.60516281
T     -3.42241526     -5.38540986      6.45189718
T     -1.95309348     -7.76282244     10.29863155
T     -1.04500268     -9.23214423     12.67604414
T     -8.73847142      6.15479326    -12.22054369
T     -7.26914964      3.77738067     -8.37380932
T     -4.89173705     -0.06935370     -2.14966236
T     -2.51432446     -3.91608807      4.07448460
T     -1.04500268     -6.29350066      7.92121897
T      1.33240991    -10.14023503     14.14536593
T     -5.79982785      6.15479326    -12.22054369
T     -4.89173705      4.68547147     -9.84313111
T     -3.42241526      2.30805889     -5.99639673
T     -1.04500268     -1.53867549      0.22775022
T      0.42431911     -3.91608807      4.07448460
T      1.33240991     -5.38540986      6.45189718
T      2.80173169     -7.76282244     10.29863155
T      4.27105348    -10.14023503     14.14536593
T     -3.42241526      7.06288406    -13.68986547
T     -1.95309348      4.68547147     -9.84313111
T      0.42431911      0.83873710     -3.61898415
T      2.80173169     -3.00799727      2.60516281
T      4.27105348     -5.38540986      6.45189718
T      6.64846606     -9.23214423     12.67604414
T     -1.04500268      6.15479326    -12.22054369
T      1.33240991      2.30805889     -5.99639673
T      2.80173169     -0.06935370     -2.14966236
T      5.17914428     -3.91608807      4.07448460
T      6.64846606     -6.29350066      7.92121897
T      7.55655687     -7.76282244     10.29863155
T      1.33240991      7.06288406    -13.68986547
T      2.80173169      4.68547147     -9.84313111
T      4.27105348      2.30805889     -5.99639673
T      5.17914428      0.83873710     -3.61898415
T      6.64846606     -1.53867549      0.22775022
T      8.11778785     -3.91608807      4.07448460
T      9.02587865     -5.38540986      6.45189718
T     10.49520044     -7.76282244     10.29863155
T      4.27105348      7.06288406    -13.68986547
T     10.49520044     -3.00799727      2.60516281
T      6.64846606      6.15479326    -12.22054369
T      7.55655687      4.68547147     -9.84313111
T      9.02587865      2.30805889     -5.99639673
T     10.49520044     -0.06935370     -2.14966236
T     11.40329124     -1.53867549      0.22775022
T     12.87261302     -3.91608807      4.07448460
T      9.02587865      7.06288406    -13.68986547
T     10.49520044      4.68547147     -9.84313111
T     12.87261302      0.83873710     -3.61898415
T     14.34193481     -1.53867549      0.22775022
T     15.25002561     -3.00799727      2.60516281
T     11.40329124      6.15479326    -12.22054369
T     12.87261302      3.77738067     -8.37380932
T     13.78070383      2.30805889     -5.99639673
T     15.25002561     -0.06935370     -2.14966236
T     16.71934739      2.30805889     -5.99639673
T     17.62743820      0.83873710     -3.61898415
E    -17.34003096     -3.00799727      3.72762478
X    -16.77879998     -3.91608807      5.19694656
T    -16.43194016     -4.47731906      6.10503736
T    -17.68689079     -0.63058468     -0.11910960
T    -17.34003096     -1.19181567      0.78898121
T    -16.77879998     -2.09990647      2.25830299
T    -16.43194016     -2.66113745      3.16639379
T    -15.87070918     -3.56922825      4.63571558
T    -15.30947820     -4.47731906      6.10503736
T    -14.96261837     -5.03855003      7.01312817
T    -14.40138740     -5.94664084      8.48244995
T    -17.90126194      0.83873710     -2.49652218
T    -17.34003096     -0.06935370     -1.02720040
X    -16.43194016     -1.53867549      1.35021219
T    -15.52384936     -3.00799727      3.72762478
T    -14.96261837     -3.91608807      5.19694656
T    -14.05452757     -5.38540986      7.57435915
T    -13.49329659     -6.29350066      9.04368093
T    -13.14643677     -6.85473164      9.95177173
Y    -17.34003096      1.74682790     -3.96584397
T    -16.77879998      0.83873710     -2.49652218
T    -16.43194016      0.27750612     -1.58843138
B    -15.87070918     -0.63058468     -0.11910960
S    -15.30947820     -1.53867549      1.35021219
Z    -14.96261837     -2.09990647      2.25830299
T    -14.40138740     -3.00799727      3.72762478
T    -14.05452757     -3.56922825      4.63571558
Y    -13.49329659     -4.47731906      6.10503736
T    -12.93206561     -5.38540986      7.57435915
T    -12.58520579     -5.94664084      8.48244995
V    -12.02397481     -6.85473164      9.95177173
X    -11.67711498     -7.41596262     10.85986254
T    -16.77879998      2.65491871     -5.43516575
T    -15.87070918      1.18559692     -3.05775316
X    -15.30947820      0.27750612     -1.58843138
T    -14.40138740     -1.19181567      0.78898121
X    -13.49329659     -2.66113745      3.16639379
T    -12.93206561     -3.56922825      4.63571558
T    -12.02397481     -5.03855003      7.01312817
X    -11.46274383     -5.94664084      8.48244995
S    -11.11588401     -6.50787182      9.39054075
T    -10.55465303     -7.41596262     10.85986254
T    -16.43194016      3.21614969     -6.34325655
T    -15.87070918      2.30805889     -4.87393477
T    -15.52384936      1.74682790     -3.96584397
T    -14.96261837      0.83873710     -2.49652218
S    -14.40138740     -0.06935370     -1.02720040
T    -14.05452757     -0.63058468     -0.11910960
T    -13.49329659     -1.53867549      1.35021219
S    -13.14643677     -2.09990647      2.25830299
T    -12.58520579     -3.00799727      3.72762478
T    -12.02397481     -3.91608807      5.19694656
T    -11.67711498     -4.47731906      6.10503736
T    -11.11588401     -5.38540986      7.57435915
T    -10.20779320     -6.85473164      9.95177173
T     -9.64656222     -7.76282244     11.42109351
X     -9.29970240     -8.32405343     12.32918432
T    -15.30947820      3.21614969     -6.34325655
T    -14.96261837      2.65491871     -5.43516575
T    -14.40138740      1.74682790     -3.96584397
T    -14.05452757      1.18559692     -3.05775316
J    -13.49329659      0.27750612     -1.58843138
T    -12.93206561     -0.63058468     -0.11910960
T    -12.58520579     -1.19181567      0.78898121
J    -12.02397481     -2.09990647      2.25830299
T    -11.46274383     -3.00799727      3.72762478
T    -11.11588401     -3.56922825      4.63571558
T    -10.55465303     -4.47731906      6.10503736
T    -10.20779320     -5.03855003      7.01312817
D     -9.64656222     -5.94664084      8.48244995
T     -9.08533124     -6.85473164      9.95177173
T     -8.73847142     -7.41596262     10.85986254
V     -8.17724044     -8.32405343     12.32918432
T     -7.83038061     -8.88528440     13.23727512
X    -14.96261837      3.77738067     -7.25134736
X    -14.05452757      2.30805889     -4.87393477
S    -12.58520579     -0.06935370     -1.02720040
S    -11.67711498     -1.53867549      1.35021219
X    -10.20779320     -3.91608807      5.19694656
X     -9.29970240     -5.38540986      7.57435915
S     -8.73847142     -6.29350066      9.04368093
S     -7.83038061     -7.76282244     11.42109351
T    -12.93206561      1.18559692     -3.05775316
T    -10.55465303     -2.66113745      3.16639379
T     -6.70791865     -8.88528440     13.23727512
T    -14.40138740      4.68547147     -8.72066914
T    -14.05452757      4.12424049     -7.81257834
Z    -13.49329659      3.21614969     -6.34325655
S    -12.93206561      2.30805889     -4.87393477
V    -12.58520579      1.74682790     -3.96584397
X    -12.02397481      0.83873710     -2.49652218
X    -11.67711498      0.27750612     -1.58843138
Y    -11.11588401     -0.63058468     -0.11910960
X    -10.55465303     -1.53867549      1.35021219
X    -10.20779320     -2.09990647      2.25830299
V     -9.64656222     -3.00799727      3.72762478
S     -9.29970240     -3.56922825      4.63571558
Z     -8.73847142     -4.47731906      6.10503736
T     -8.17724044     -5.38540986      7.57435915
T     -7.83038061     -5.94664084      8.48244995
Y     -7.26914964     -6.85473164      9.95177173
X     -6.70791865     -7.76282244     11.42109351
X     -6.36105883     -8.32405343     12.32918432
X     -5.79982785     -9.23214423     13.79850610
T    -13.49329659      5.03233129     -9.28190012
T    -12.93206561      4.12424049     -7.81257834
S    -12.58520579      3.56300951     -6.90448754
T    -12.02397481      2.65491871     -5.43516575
X    -11.46274383      1.74682790     -3.96584397
X    -11.11588401      1.18559692     -3.05775316
T    -10.55465303      0.27750612     -1.58843138
T     -9.64656222     -1.19181567      0.78898121
X     -9.08533124     -2.09990647      2.25830299
X     -8.73847142     -2.66113745      3.16639379
T     -8.17724044     -3.56922825      4.63571558
S     -7.61600946     -4.47731906      6.10503736
T     -7.26914964     -5.03855003      7.01312817
T     -6.70791865     -5.94664084      8.48244995
T     -5.79982785     -7.41596262     10.85986254
X     -5.23859687     -8.32405343     12.32918432
X     -4.89173705     -8.88528440     13.23727512
X    -13.14643677      5.59356227    -10.18999093
T    -12.58520579      4.68547147     -8.72066914
T    -11.67711498      3.21614969     -6.34325655
T    -11.11588401      2.30805889     -4.87393477
T    -10.20779320      0.83873710     -2.49652218
T     -9.64656222     -0.06935370     -1.02720040
T     -9.29970240     -0.63058468     -0.11910960
T     -8.73847142     -1.53867549      1.35021219
T     -7.83038061     -3.00799727      3.72762478
T     -7.26914964     -3.91608807      5.19694656
T     -6.36105883     -5.38540986      7.57435915
X     -5.79982785     -6.29350066      9.04368093
T     -5.45296803     -6.85473164      9.95177173
T     -4.89173705     -7.76282244     11.42109351
T     -3.98364625     -9.23214423     13.79850610
K    -12.02397481      5.59356227    -10.18999093
X    -11.67711498      5.03233129     -9.28190012
Y    -11.11588401      4.12424049     -7.81257834
T    -10.55465303      3.21614969     -6.34325655
T    -10.20779320      2.65491871     -5.43516575
Y     -9.64656222      1.74682790     -3.96584397
T     -9.08533124      0.83873710     -2.49652218
T     -8.73847142      0.27750612     -1.58843138
T     -8.17724044     -0.63058468     -0.11910960
T     -7.83038061     -1.19181567      0.78898121
Y     -7.26914964     -2.09990647      2.25830299
T     -6.70791865     -3.00799727      3.72762478
T     -6.36105883     -3.56922825      4.63571558
Y     -5.79982785     -4.47731906      6.10503736
X     -5.23859687     -5.38540986      7.57435915
K     -4.89173705     -5.94664084      8.48244995
T     -4.33050607     -6.85473164      9.95177173
T     -3.98364625     -7.41596262     10.85986254
Y     -3.42241526     -8.32405343     12.32918432
T     -2.86118428     -9.23214423     13.79850610
T     -2.51432446     -9.79337521     14.70659691
X    -11.46274383      6.50165308    -11.65931271
T    -10.55465303      5.03233129     -9.28190012
S     -9.64656222      3.56300951     -6.90448754
X     -9.08533124      2.65491871     -5.43516575
T     -8.17724044      1.18559692     -3.05775316
X     -7.61600946      0.27750612     -1.58843138
X     -7.26914964     -0.28372486     -0.68034058
T     -6.70791865     -1.19181567      0.78898121
X     -5.79982785     -2.66113745      3.16639379
S     -5.23859687     -3.56922825      4.63571558
T     -4.33050607     -5.03855003      7.01312817
X     -3.42241526     -6.50787182      9.39054075
T     -2.86118428     -7.41596262     10.85986254
T     -1.95309348     -8.88528440     13.23727512
X     -1.39186250     -9.79337521     14.70659691
X    -10.55465303      6.15479326    -11.09808173
T    -10.20779320      5.59356227    -10.18999093
T     -9.64656222      4.68547147     -8.72066914
X     -9.29970240      4.12424049     -7.81257834
V     -8.73847142      3.21614969     -6.34325655
X     -8.17724044      2.30805889     -4.87393477
T     -7.83038061      1.74682790     -3.96584397
T     -7.26914964      0.83873710     -2.49652218
T     -6.36105883     -0.63058468     -0.11910960
T     -5.79982785     -1.53867549      1.35021219
X     -5.45296803     -2.09990647      2.25830299
V     -4.89173705     -3.00799727      3.72762478
X     -4.33050607     -3.91608807      5.19694656
T     -3.98364625     -4.47731906      6.10503736
T     -3.42241526     -5.38540986      7.57435915
X     -3.07555544     -5.94664084      8.48244995
T     -2.51432446     -6.85473164      9.95177173
T     -1.95309348     -7.76282244     11.42109351
T     -1.60623366     -8.32405343     12.32918432
T     -1.04500268     -9.23214423     13.79850610
T     -9.64656222      6.50165308    -11.65931271
T     -9.08533124      5.59356227    -10.18999093
T     -8.73847142      5.03233129     -9.28190012
X     -8.17724044      4.12424049     -7.81257834
T     -7.61600946      3.21614969     -6.34325655
X     -7.26914964      2.65491871     -5.43516575
T     -6.70791865      1.74682790     -3.96584397
T     -6.36105883      1.18559692     -3.05775316
R     -5.79982785      0.27750612     -1.58843138
T     -5.23859687     -0.63058468     -0.11910960
T     -4.89173705     -1.19181567      0.78898121
X     -4.33050607     -2.09990647      2.25830299
T     -3.98364625     -2.66113745      3.16639379
X     -3.42241526     -3.56922825      4.63571558
T     -2.86118428     -4.47731906      6.10503736
T     -2.51432446     -5.03855003      7.01312817
T     -1.95309348     -5.94664084      8.48244995
T     -1.39186250     -6.85473164      9.95177173
T     -1.04500268     -7.41596262     10.85986254
T     -0.48377170     -8.32405343     12.32918432
T     -0.13691188     -8.88528440     13.23727512
T      0.42431911     -9.79337521     14.70659691
T     -9.29970240      7.06288406    -12.56740351
T     -8.73847142      6.15479326    -11.09808173
X     -7.83038061      4.68547147     -8.72066914
T     -7.26914964      3.77738067     -7.25134736
X     -6.36105883      2.30805889     -4.87393477
T     -5.45296803      0.83873710     -2.49652218
T     -4.89173705     -0.06935370     -1.02720040
X     -3.98364625     -1.53867549      1.35021219
T     -3.07555544     -3.00799727      3.72762478
X     -2.51432446     -3.91608807      5.19694656
T     -1.60623366     -5.38540986      7.57435915
T     -1.04500268     -6.29350066      9.04368093
X     -0.13691188     -7.76282244     11.42109351
T      0.77117893     -9.23214423     13.79850610
T     -8.17724044      7.06288406    -12.56740351
T     -7.83038061      6.50165308    -11.65931271
Y     -7.26914964      5.59356227    -10.18999093
X     -6.70791865      4.68547147     -8.72066914
X     -6.36105883      4.12424049     -7.81257834
J     -5.79982785      3.21614969     -6.34325655
S     -5.45296803      2.65491871     -5.43516575
Y     -4.89173705      1.74682790     -3.96584397
T     -4.33050607      0.83873710     -2.49652218
T     -3.98364625      0.27750612     -1.58843138
Y     -3.42241526     -0.63058468     -0.11910960
S     -2.86118428     -1.53867549      1.35021219
J     -2.51432446     -2.09990647      2.25830299
X     -1.95309348     -3.00799727      3.72762478
X     -1.60623366     -3.56922825      4.63571558
Y     -1.04500268     -4.47731906      6.10503736
T     -0.48377170     -5.38540986      7.57435915
T     -0.13691188     -5.94664084      8.48244995
J      0.42431911     -6.85473164      9.95177173
S      0.77117893     -7.41596262     10.85986254
B      1.33240991     -8.32405343     12.32918432
T      1.89364089     -9.23214423     13.79850610
T      2.24050071     -9.79337521     14.70659691
S     -7.61600946      7.97097486    -14.03672530
X     -7.26914964      7.40974388    -13.12863449
T     -6.70791865      6.50165308    -11.65931271
T     -5.79982785      5.03233129     -9.28190012
X     -5.23859687      4.12424049     -7.81257834
S     -4.89173705      3.56300951     -6.90448754
T     -4.33050607      2.65491871     -5.43516575
X     -3.42241526      1.18559692     -3.05775316
X     -2.86118428      0.27750612     -1.58843138
T     -1.95309348     -1.19181567      0.78898121
S     -1.39186250     -2.09990647      2.25830299
X     -1.04500268     -2.66113745      3.16639379
T     -0.48377170     -3.56922825      4.63571558
T      0.42431911     -5.03855003      7.01312817
X      0.98555009     -5.94664084      8.48244995
S      1.33240991     -6.50787182      9.39054075
T      1.89364089     -7.41596262     10.85986254
X      2.80173169     -8.88528440     13.23727512
T      3.36296268     -9.79337521     14.70659691
T     -6.36105883      7.06288406    -12.56740351
T     -5.79982785      6.15479326    -11.09808173
T     -5.45296803      5.59356227    -10.18999093
T     -4.89173705      4.68547147     -8.72066914
T     -3.98364625      3.21614969     -6.34325655
T     -3.42241526      2.30805889     -4.87393477
S     -3.07555544      1.74682790     -3.96584397
X     -2.51432446      0.83873710     -2.49652218
S     -1.95309348     -0.06935370     -1.02720040
T     -1.60623366     -0.63058468     -0.11910960
T     -1.04500268     -1.53867549      1.35021219
T     -0.13691188     -3.00799727      3.72762478
T      0.42431911     -3.91608807      5.19694656
T      0.77117893     -4.47731906      6.10503736
T      1.33240991     -5.38540986      7.57435915
T      2.24050071     -6.85473164      9.95177173
T      2.80173169     -7.76282244     11.42109351
S      3.14859151     -8.32405343     12.32918432
T      3.70982250     -9.23214423     13.79850610
B     -5.79982785      7.97097486    -14.03672530
T     -5.23859687      7.06288406    -12.56740351
T     -4.89173705      6.50165308    -11.65931271
T     -4.33050607      5.59356227    -10.18999093
T     -3.98364625      5.03233129     -9.28190012
Y     -3.42241526      4.12424049     -7.81257834
T     -2.86118428      3.21614969     -6.34325655
T     -2.51432446      2.65491871     -5.43516575
J     -1.95309348      1.74682790     -3.96584397
X     -1.39186250      0.83873710     -2.49652218
L     -1.04500268      0.27750612     -1.58843138
T     -0.48377170     -0.63058468     -0.11910960
T     -0.13691188     -1.19181567      0.78898121
Y      0.42431911     -2.09990647      2.25830299
T      0.98555009     -3.00799727      3.72762478
T      1.33240991     -3.56922825      4.63571558
T      1.89364089     -4.47731906      6.10503736
T      2.24050071     -5.03855003      7.01312817
B      2.80173169     -5.94664084      8.48244995
T      3.36296268     -6.85473164      9.95177173
T      3.70982250     -7.41596262     10.85986254
J      4.27105348     -8.32405343     12.32918432
T      4.83228446     -9.23214423     13.79850610
X     -3.98364625      6.15479326    -11.09808173
S     -1.60623366      2.30805889     -4.87393477
S     -0.13691188     -0.06935370     -1.02720040
X      2.24050071     -3.91608807      5.19694656
S      4.61791330     -7.76282244     11.42109351
T     -4.33050607      7.40974388    -13.12863449
T     -2.86118428      5.03233129     -9.28190012
S     -1.95309348      3.56300951     -6.90448754
T     -0.48377170      1.18559692     -3.05775316
S      0.98555009     -1.19181567      0.78898121
T      1.89364089     -2.66113745      3.16639379
T      3.36296268     -5.03855003      7.01312817
S      4.27105348     -6.50787182      9.39054075
T      5.74037526     -8.88528440     13.23727512
X     -4.33050607      8.53220584    -14.94481610
T     -3.98364625      7.97097486    -14.03672530
T     -3.42241526      7.06288406    -12.56740351
X     -3.07555544      6.50165308    -11.65931271
E     -2.51432446      5.59356227    -10.18999093
T     -1.95309348      4.68547147     -8.72066914
X     -1.60623366      4.12424049     -7.81257834
Z     -1.04500268      3.21614969     -6.34325655
X     -0.48377170      2.30805889     -4.87393477
T     -0.13691188      1.74682790     -3.96584397
T      0.42431911      0.83873710     -2.49652218
X      0.77117893      0.27750612     -1.58843138
Z      1.33240991     -0.63058468     -0.11910960
X      1.89364089     -1.53867549      1.35021219
T      2.24050071     -2.09990647      2.25830299
E      2.80173169     -3.00799727      3.72762478
X      3.36296268     -3.91608807      5.19694656
T      3.70982250     -4.47731906      6.10503736
T      4.27105348     -5.38540986      7.57435915
X      4.61791330     -5.94664084      8.48244995
Z      5.17914428     -6.85473164      9.95177173
X      5.74037526     -7.76282244     11.42109351
T      6.08723508     -8.32405343     12.32918432
T      6.64846606     -9.23214423     13.79850610
T     -2.86118428      7.97097486    -14.03672530
T     -2.51432446      7.40974388    -13.12863449
T     -1.95309348      6.50165308    -11.65931271
T     -1.39186250      5.59356227    -10.18999093
T     -1.04500268      5.03233129     -9.28190012
X     -0.48377170      4.12424049     -7.81257834
T      0.42431911      2.65491871     -5.43516575
T      0.98555009      1.74682790     -3.96584397
T      1.33240991      1.18559692     -3.05775316
T      1.89364089      0.27750612     -1.58843138
X      2.80173169     -1.19181567      0.78898121
T      3.36296268     -2.09990647      2.25830299
T      3.70982250     -2.66113745      3.16639379
T      4.27105348     -3.56922825      4.63571558
T      4.83228446     -4.47731906      6.10503736
T      5.17914428     -5.03855003      7.01312817
T      5.74037526     -5.94664084      8.48244995
T      6.64846606     -7.41596262     10.85986254
T      7.20969705     -8.32405343     12.32918432
T      7.55655687     -8.88528440     13.23727512
T     -2.51432446      8.53220584    -14.94481610
T     -1.60623366      7.06288406    -12.56740351
T     -1.04500268      6.15479326    -11.09808173
X     -0.13691188      4.68547147     -8.72066914
X      0.42431911      3.77738067     -7.25134736
T      0.77117893      3.21614969     -6.34325655
T      1.33240991      2.30805889     -4.87393477
T      2.24050071      0.83873710     -2.49652218
T      2.80173169     -0.06935370     -1.02720040
X      3.14859151     -0.63058468     -0.11910960
X      3.70982250     -1.53867549      1.35021219
T      4.61791330     -3.00799727      3.72762478
T      5.17914428     -3.91608807      5.19694656
T      6.08723508     -5.38540986      7.57435915
T      6.64846606     -6.29350066      9.04368093
T      6.99532589     -6.85473164      9.95177173
T      7.55655687     -7.76282244     11.42109351
T     -1.60623366      8.87906566    -15.50604708
Y     -1.04500268      7.97097486    -14.03672530
T     -0.48377170      7.06288406    -12.56740351
T     -0.13691188      6.50165308    -11.65931271
Y      0.42431911      5.59356227    -10.18999093
S      0.98555009      4.68547147     -8.72066914
D      1.33240991      4.12424049     -7.81257834
T      1.89364089      3.21614969     -6.34325655
T      2.24050071      2.65491871     -5.43516575
Y      2.80173169      1.74682790     -3.96584397
T      3.36296268      0.83873710     -2.49652218
T      3.70982250      0.27750612     -1.58843138
D      4.27105348     -0.63058468     -0.11910960
S      4.61791330     -1.19181567      0.78898121
Y      5.17914428     -2.09990647      2.25830299
T      5.74037526     -3.00799727      3.72762478
T      6.08723508     -3.56922825      4.63571558
Y      6.64846606     -4.47731906      6.10503736
T      7.20969705     -5.38540986      7.57435915
T      7.55655687     -5.94664084      8.48244995
T      8.11778785     -6.85473164      9.95177173
T      8.46464767     -7.41596262     10.85986254
Y      9.02587865     -8.32405343     12.32918432
T     -0.48377170      8.87906566    -15.50604708
X      0.42431911      7.40974388    -13.12863449
X      0.98555009      6.50165308    -11.65931271
T      1.89364089      5.03233129     -9.28190012
X      2.80173169      3.56300951     -6.90448754
T      3.36296268      2.65491871     -5.43516575
T      4.27105348      1.18559692     -3.05775316
X      4.83228446      0.27750612     -1.58843138
T      5.74037526     -1.19181567      0.78898121
X      6.64846606     -2.66113745      3.16639379
X      7.20969705     -3.56922825      4.63571558
T      8.11778785     -5.03855003      7.01312817
X      8.67901883     -5.94664084      8.48244995
X      9.02587865     -6.50787182      9.39054075
T      9.58710963     -7.41596262     10.85986254
T      0.42431911      8.53220584    -14.94481610
X      0.77117893      7.97097486    -14.03672530
X      1.33240991      7.06288406    -12.56740351
S      1.89364089      6.15479326    -11.09808173
T      2.24050071      5.59356227    -10.18999093
T      2.80173169      4.68547147     -8.72066914
S      3.14859151      4.12424049     -7.81257834
T      3.70982250      3.21614969     -6.34325655
T      4.27105348      2.30805889     -4.87393477
T      4.61791330      1.74682790     -3.96584397
T      5.17914428      0.83873710     -2.49652218
S      5.74037526     -0.06935370     -1.02720040
T      6.08723508     -0.63058468     -0.11910960
T      6.64846606     -1.53867549      1.35021219
S      6.99532589     -2.09990647      2.25830299
X      7.55655687     -3.00799727      3.72762478
X      8.11778785     -3.91608807      5.19694656
T      8.46464767     -4.47731906      6.10503736
T      9.02587865     -5.38540986      7.57435915
T      9.93396945     -6.85473164      9.95177173
T     10.49520044     -7.76282244     11.42109351
T      1.33240991      8.87906566    -15.50604708
X      1.89364089      7.97097486    -14.03672530
T      2.24050071      7.40974388    -13.12863449
J      2.80173169      6.50165308    -11.65931271
T      3.36296268      5.59356227    -10.18999093
T      3.70982250      5.03233129     -9.28190012
L      4.27105348      4.12424049     -7.81257834
T      4.83228446      3.21614969     -6.34325655
T      5.17914428      2.65491871     -5.43516575
T      5.74037526      1.74682790     -3.96584397
T      6.08723508      1.18559692     -3.05775316
L      6.64846606      0.27750612     -1.58843138
T      7.20969705     -0.63058468     -0.11910960
T      7.55655687     -1.19181567      0.78898121
J      8.11778785     -2.09990647      2.25830299
T      8.67901883     -3.00799727      3.72762478
X      9.02587865     -3.56922825      4.63571558
T      9.58710963     -4.47731906      6.10503736
T      9.93396945     -5.03855003      7.01312817
K     10.49520044     -5.94664084      8.48244995
T     11.05643142     -6.85473164      9.95177173
T     11.40329124     -7.41596262     10.85986254
X      2.24050071      8.53220584    -14.94481610
S      3.70982250      6.15479326    -11.09808173
S      4.61791330      4.68547147     -8.72066914
X      5.17914428      3.77738067     -7.25134736
X      6.08723508      2.30805889     -4.87393477
X      6.99532589      0.83873710     -2.49652218
S      7.55655687     -0.06935370     -1.02720040
S      8.46464767     -1.53867549      1.35021219
X      9.93396945     -3.91608807      5.19694656
X     10.84206026     -5.38540986      7.57435915
X     11.40329124     -6.29350066      9.04368093
T      3.36296268      7.40974388    -13.12863449
T      9.58710963     -2.66113745      3.16639379
S      3.36296268      8.53220584    -14.94481610
V      3.70982250      7.97097486    -14.03672530
X      4.27105348      7.06288406    -12.56740351
X      4.61791330      6.50165308    -11.65931271
Y      5.17914428      5.59356227    -10.18999093
X      5.74037526      4.68547147     -8.72066914
X      6.08723508      4.12424049     -7.81257834
Z      6.64846606      3.21614969     -6.34325655
S      7.20969705      2.30805889     -4.87393477
J      7.55655687      1.74682790     -3.96584397
X      8.11778785      0.83873710     -2.49652218
X      8.46464767      0.27750612     -1.58843138
Y      9.02587865     -0.63058468     -0.11910960
X      9.58710963     -1.53867549      1.35021219
X      9.93396945     -2.09990647      2.25830299
V     10.49520044     -3.00799727      3.72762478
S     10.84206026     -3.56922825      4.63571558
Y     11.40329124     -4.47731906      6.10503736
T     11.96452222     -5.38540986      7.57435915
T     12.31138204     -5.94664084      8.48244995
Y     12.87261302     -6.85473164      9.95177173
X      4.83228446      7.97097486    -14.03672530
X      5.17914428      7.40974388    -13.12863449
T      5.74037526      6.50165308    -11.65931271
T      6.64846606      5.03233129     -9.28190012
X      7.20969705      4.12424049     -7.81257834
S      7.55655687      3.56300951     -6.90448754
T      8.11778785      2.65491871     -5.43516575
S      8.67901883      1.74682790     -3.96584397
X      9.02587865      1.18559692     -3.05775316
T      9.58710963      0.27750612     -1.58843138
T     10.49520044     -1.19181567      0.78898121
X     11.05643142     -2.09990647      2.25830299
X     11.40329124     -2.66113745      3.16639379
T     11.96452222     -3.56922825      4.63571558
T     12.87261302     -5.03855003      7.01312817
T     13.43384401     -5.94664084      8.48244995
T      5.17914428      8.53220584    -14.94481610
T      6.08723508      7.06288406    -12.56740351
T      6.64846606      6.15479326    -11.09808173
T      6.99532589      5.59356227    -10.18999093
T      7.55655687      4.68547147     -8.72066914
T      8.46464767      3.21614969     -6.34325655
T      9.02587865      2.30805889     -4.87393477
T      9.93396945      0.83873710     -2.49652218
T     10.49520044     -0.06935370     -1.02720040
T     10.84206026     -0.63058468     -0.11910960
T     11.40329124     -1.53867549      1.35021219
T     12.31138204     -3.00799727      3.72762478
T     12.87261302     -3.91608807      5.19694656
S     13.21947284     -4.47731906      6.10503736
T     13.78070383     -5.38540986      7.57435915
S     14.34193481     -6.29350066      9.04368093
Y      6.64846606      7.97097486    -14.03672530
T      7.20969705      7.06288406    -12.56740351
T      7.55655687      6.50165308    -11.65931271
R      8.11778785      5.59356227    -10.18999093
T      8.46464767      5.03233129     -9.28190012
Y      9.02587865      4.12424049     -7.81257834
T      9.58710963      3.21614969     -6.34325655
T      9.93396945      2.65491871     -5.43516575
Y     10.49520044      1.74682790     -3.96584397
T     11.05643142      0.83873710     -2.49652218
R     11.40329124      0.27750612     -1.58843138
T     11.96452222     -0.63058468     -0.11910960
T     12.31138204     -1.19181567      0.78898121
Y     12.87261302     -2.09990647      2.25830299
T     13.43384401     -3.00799727      3.72762478
T     13.78070383     -3.56922825      4.63571558
D     14.34193481     -4.47731906      6.10503736
X     14.68879463     -5.03855003      7.01312817
T      8.11778785      7.40974388    -13.12863449
X      8.67901883      6.50165308    -11.65931271
T      9.58710963      5.03233129     -9.28190012
S     10.49520044      3.56300951     -6.90448754
S     11.05643142      2.65491871     -5.43516575
T     11.96452222      1.18559692     -3.05775316
X     12.87261302     -0.28372486     -0.68034058
T     13.43384401     -1.19181567      0.78898121
X     14.34193481     -2.66113745      3.16639379
S     14.90316578     -3.56922825      4.63571558
T     15.81125659     -5.03855003      7.01312817
T      9.02587865      7.06288406    -12.56740351
X      9.58710963      6.15479326    -11.09808173
T      9.93396945      5.59356227    -10.18999093
T     10.49520044      4.68547147     -8.72066914
X     10.84206026      4.12424049     -7.81257834
J     11.40329124      3.21614969     -6.34325655
X     11.96452222      2.30805889     -4.87393477
T     12.31138204      1.74682790     -3.96584397
T     12.87261302      0.83873710     -2.49652218
X     13.21947284      0.27750612     -1.58843138
T     13.78070383     -0.63058468     -0.11910960
T     14.34193481     -1.53867549      1.35021219
X     14.68879463     -2.09990647      2.25830299
V     15.25002561     -3.00799727      3.72762478
X     15.81125659     -3.91608807      5.19694656
T     16.15811641     -4.47731906      6.10503736
T      9.93396945      7.40974388    -13.12863449
T     10.49520044      6.50165308    -11.65931271
T     11.05643142      5.59356227    -10.18999093
T     11.40329124      5.03233129     -9.28190012
X     11.96452222      4.12424049     -7.81257834
X     12.87261302      2.65491871     -5.43516575
T     13.43384401      1.74682790     -3.96584397
T     13.78070383      1.18559692     -3.05775316
T     14.34193481      0.27750612     -1.58843138
T     14.90316578     -0.63058468     -0.11910960
T     15.25002561     -1.19181567      0.78898121
X     15.81125659     -2.09990647      2.25830299
T     16.15811641     -2.66113745      3.16639379
T     16.71934739     -3.56922825      4.63571558
T     10.84206026      7.06288406    -12.56740351
T     11.40329124      6.15479326    -11.09808173
X     12.31138204      4.68547147     -8.72066914
T     12.87261302      3.77738067     -7.25134736
T     13.21947284      3.21614969     -6.34325655
X     13.78070383      2.30805889     -4.87393477
T     14.68879463      0.83873710     -2.49652218
T     15.25002561     -0.06935370     -1.02720040
X     16.15811641     -1.53867549      1.35021219
T     17.06620721     -3.00799727      3.72762478
Y     12.87261302      5.59356227    -10.18999093
X     13.43384401      4.68547147     -8.72066914
X     13.78070383      4.12424049     -7.81257834
X     14.34193481      3.21614969     -6.34325655
X     14.68879463      2.65491871     -5.43516575
Y     15.25002561      1.74682790     -3.96584397
T     15.81125659      0.83873710     -2.49652218
T     16.15811641      0.27750612     -1.58843138
Y     16.71934739     -0.63058468     -0.11910960
S     17.28057837     -1.53867549      1.35021219
J     17.62743820     -2.09990647      2.25830299
T     14.34193481      5.03233129     -9.28190012
X     14.90316578      4.12424049     -7.81257834
X     15.25002561      3.56300951     -6.90448754
T     15.81125659      2.65491871     -5.43516575
X     16.71934739      1.18559692     -3.05775316
X     17.28057837      0.27750612     -1.58843138
T     16.15811641      3.21614969     -6.34325655
T     16.71934739      2.30805889     -4.87393477
X     17.06620721      1.74682790     -3.96584397
X     17.62743820      0.83873710     -2.49652218
T    -13.49329659      5.03233129     -8.15943816
T     -7.26914964     -5.03855003      8.13559012
T     12.87261302     -5.03855003      8.13559012
T    -17.68689079     -0.63058468      1.69707201
T    -17.34003096     -1.19181567      2.60516281
T    -16.77879998     -2.09990647      4.07448460
T    -15.87070918     -3.56922825      6.45189718
T    -15.30947820     -4.47731906      7.92121897
T    -17.90126194      0.83873710     -0.68034058
T    -17.34003096     -0.06935370      0.78898121
T    -16.43194016     -1.53867549      3.16639379
T    -15.87070918     -2.44676629      4.63571558
T    -15.52384936     -3.00799727      5.54380638
T    -14.96261837     -3.91608807      7.01312817
T    -14.40138740     -4.82417888      8.48244995
T    -14.05452757     -5.38540986      9.39054075
T    -17.34003096      1.74682790     -2.14966236
T    -16.77879998      0.83873710     -0.68034058
S    -16.43194016      0.27750612      0.22775022
T    -15.87070918     -0.63058468      1.69707201
S    -15.30947820     -1.53867549      3.16639379
T    -14.96261837     -2.09990647      4.07448460
T    -14.40138740     -3.00799727      5.54380638
T    -13.49329659     -4.47731906      7.92121897
T    -12.93206561     -5.38540986      9.39054075
X    -12.58520579     -5.94664084     10.29863155
T    -16.43194016      1.39996808     -1.58843138
T    -14.05452757     -2.44676629      4.63571558
T    -12.58520579     -4.82417888      8.48244995
T    -16.77879998      3.77738067     -5.43516575
T    -16.43194016      3.21614969     -4.52707495
T    -15.87070918      2.30805889     -3.05775316
T    -15.52384936      1.74682790     -2.14966236
T    -14.96261837      0.83873710     -0.68034058
T    -14.40138740     -0.06935370      0.78898121
T    -14.05452757     -0.63058468      1.69707201
T    -13.49329659     -1.53867549      3.16639379
T    -12.93206561     -2.44676629      4.63571558
T    -12.58520579     -3.00799727      5.54380638
T    -12.02397481     -3.91608807      7.01312817
T    -11.67711498     -4.47731906      7.92121897
T    -11.11588401     -5.38540986      9.39054075
T    -10.55465303     -6.29350066     10.85986254
T    -10.20779320     -6.85473164     11.76795334
T     -9.64656222     -7.76282244     13.23727512
T    -15.87070918      4.12424049     -5.99639673
T    -15.30947820      3.21614969     -4.52707495
T    -14.96261837      2.65491871     -3.61898415
T    -14.40138740      1.74682790     -2.14966236
T    -13.49329659      0.27750612      0.22775022
T    -12.93206561     -0.63058468      1.69707201
T    -12.02397481     -2.09990647      4.07448460
T    -11.46274383     -3.00799727      5.54380638
T    -11.11588401     -3.56922825      6.45189718
T    -10.55465303     -4.47731906      7.92121897
T     -9.64656222     -5.94664084     10.29863155
T     -9.08533124     -6.85473164     11.76795334
X    -15.52384936      4.68547147     -6.90448754
T    -14.96261837      3.77738067     -5.43516575
T    -14.05452757      2.30805889     -3.05775316
S    -13.49329659      1.39996808     -1.58843138
T    -12.58520579     -0.06935370      0.78898121
S    -11.67711498     -1.53867549      3.16639379
T    -11.11588401     -2.44676629      4.63571558
T    -10.20779320     -3.91608807      7.01312817
X     -9.64656222     -4.82417888      8.48244995
T     -8.73847142     -6.29350066     10.85986254
X     -7.83038061     -7.76282244     13.23727512
T    -14.96261837      5.59356227     -8.37380932
X    -14.40138740      4.68547147     -6.90448754
S    -14.05452757      4.12424049     -5.99639673
T    -13.49329659      3.21614969     -4.52707495
X    -12.93206561      2.30805889     -3.05775316
X    -12.58520579      1.74682790     -2.14966236
T    -12.02397481      0.83873710     -0.68034058
T    -11.11588401     -0.63058468      1.69707201
X    -10.55465303     -1.53867549      3.16639379
X    -10.20779320     -2.09990647      4.07448460
T     -9.64656222     -3.00799727      5.54380638
S     -9.08533124     -3.91608807      7.01312817
X     -8.73847142     -4.47731906      7.92121897
T     -8.17724044     -5.38540986      9.39054075
T     -7.26914964     -6.85473164     11.76795334
X     -6.70791865     -7.76282244     13.23727512
X     -6.36105883     -8.32405343     14.14536593
X    -13.49329659      6.15479326     -9.28190012
T    -12.58520579      4.68547147     -6.90448754
T    -12.02397481      3.77738067     -5.43516575
T    -11.67711498      3.21614969     -4.52707495
T    -11.11588401      2.30805889     -3.05775316
T    -10.55465303      1.39996808     -1.58843138
T    -10.20779320      0.83873710     -0.68034058
T     -9.64656222     -0.06935370      0.78898121
T     -9.29970240     -0.63058468      1.69707201
T     -8.73847142     -1.53867549      3.16639379
T     -8.17724044     -2.44676629      4.63571558
T     -7.83038061     -3.00799727      5.54380638
T     -7.26914964     -3.91608807      7.01312817
X     -6.36105883     -5.38540986      9.39054075
T     -5.79982785     -6.29350066     10.85986254
T     -5.45296803     -6.85473164     11.76795334
T     -4.89173705     -7.76282244     13.23727512
T     -4.33050607     -8.67091325     14.70659691
T    -12.58520579      6.50165308     -9.84313111
X    -12.02397481      5.59356227     -8.37380932
T    -11.11588401      4.12424049     -5.99639673
T    -10.55465303      3.21614969     -4.52707495
T     -9.64656222      1.74682790     -2.14966236
T     -9.08533124      0.83873710     -0.68034058
T     -8.73847142      0.27750612      0.22775022
T     -8.17724044     -0.63058468      1.69707201
T     -7.26914964     -2.09990647      4.07448460
T     -6.70791865     -3.00799727      5.54380638
X     -5.79982785     -4.47731906      7.92121897
T     -5.23859687     -5.38540986      9.39054075
T     -4.89173705     -5.94664084     10.29863155
T     -4.33050607     -6.85473164     11.76795334
T     -3.42241526     -8.32405343     14.14536593
T    -11.67711498      6.15479326     -9.28190012
T    -10.20779320      3.77738067     -5.43516575
T     -8.73847142      1.39996808     -1.58843138
T     -7.83038061     -0.06935370      0.78898121
T     -6.36105883     -2.44676629      4.63571558
T     -4.89173705     -4.82417888      8.48244995
T     -3.98364625     -6.29350066     10.85986254
T     -2.51432446     -8.67091325     14.70659691
T    -11.11588401      7.06288406    -10.75122191
T    -10.55465303      6.15479326     -9.28190012
T    -10.20779320      5.59356227     -8.37380932
T     -9.64656222      4.68547147     -6.90448754
T     -8.73847142      3.21614969     -4.52707495
T     -8.17724044      2.30805889     -3.05775316
T     -7.83038061      1.74682790     -2.14966236
T     -7.26914964      0.83873710     -0.68034058
T     -6.70791865     -0.06935370      0.78898121
T     -6.36105883     -0.63058468      1.69707201
T     -5.79982785     -1.53867549      3.16639379
T     -4.89173705     -3.00799727      5.54380638
T     -4.33050607     -3.91608807      7.01312817
T     -3.98364625     -4.47731906      7.92121897
T     -3.42241526     -5.38540986      9.39054075
T     -2.86118428     -6.29350066     10.85986254
T     -2.51432446     -6.85473164     11.76795334
T     -1.95309348     -7.76282244     13.23727512
T     -1.60623366     -8.32405343     14.14536593
T    -10.55465303      7.97097486    -12.22054369
[truncated: 391,301 more chars]
