# Supplementary material for: A One-Component Patchy-Particle Icosahedral Quasicrystal
Source: ACS Nano. 2025 Apr 1;19(14):13714–22. doi: 10.1021/acsnano.4c14885 (PMC12004934; doi:10.1021/acsnano.4c14885)
Supplement: Supplementary file 2 — nn4c14885_si_002.zip [file nn4c14885_si_002.zip › plot-approx.tcl]

display projection orthographic
color Display Background white

mol load xyz $argv
mol delrep 0 top
set selec1 [atomselect top all]
$selec1 set radius 0.4
mol selection "name Y B J L S R X T"
mol representation DynamicBonds 1.3 0.1 30

color Name Y white 
color Name B black 
color Name J orange 
color Name L purple 
color Name S green 
color Name R cyan  
color Name X pink  
color Name T blue  

mol color name
mol addrep top
