# Supplementary material for: A One-Component Patchy-Particle Icosahedral Quasicrystal
Source: ACS Nano. 2025 Apr 1;19(14):13714–22. doi: 10.1021/acsnano.4c14885 (PMC12004934; doi:10.1021/acsnano.4c14885)
Supplement: Supplementary file 2 — nn4c14885_si_002.zip [file nn4c14885_si_002.zip › plot-qxtal.tcl]

display projection orthographic
color Display Background white

mol load xyz $argv
mol delrep 0 top
set selec1 [atomselect top all]
$selec1 set radius 0.3
mol selection "name S T Z V R X B E L J K D Y"
mol representation DynamicBonds 1.3 0.1 30

# C7
color Name S green  
# C12
color Name T blue   
# C2
color Name Z yellow 
# C9
color Name V red  
# C10
color Name R cyan  
# C11
color Name X pink  
# C1
color Name B black 
# C8
color Name E gray 
# C6
color Name L purple 
# C3
color Name J orange 
# C5
color Name K silver  
# C3
color Name D tan  
# C0
color Name Y white 


mol color name
mol addrep top
